# Supplementary material for: Comprehensive machine learning analysis of a radiomics-based model for predicting microsatellite instability in right Colon Cancer
Source: Front Oncol. 2026 Mar 11;16:1759980. doi: 10.3389/fonc.2026.1759980 (PMC13012956; doi:10.3389/fonc.2026.1759980)
Supplement: Supplementary file 1 [file Table1.xlsx]

## Sheet: Sheet1
	性别 1男，2女	年龄	BMI	部位：1回盲部；2升结肠；3、肝曲4、横结肠	直径：1:＜5cm；2:≥5cm	分型：1溃疡型2隆起型3菜花型4、浸润型	1：不含粘液。2：粘液或印戒	分化程度1高分化；2高中分化；3中分化；4中低分化；5低分化	脉管癌栓：1无，2有	神经受侵：1无，2有	T分期：1：T1；2：T2；3：T3；4：T4	N分期 1：N0；2：N+	M分期：1：M0；2：M1	TNM分期	MLH1 1：-；2：+	MSH2:1：-；2：+	MSH6:1：-；2：+	PMS2:1：-；2：+	因变量0：dMMR；1：pMMR
肖介宁	1	73	27.1	3	1	1	1	3	1	1	3	1	1	2	1	2	2	1	0
徐林	2	54	20.4	3	2	2	1	3	1	2	4	1	1	2	1	2	2	1	0
王瑞琼	2	87	16.9	2	1	1	2	5	1	1	4	1	1	2	1	2	2	1	0
欧阳首承	1	82	23.4	2	2	2	1	3	1	1	3	1	1	2	1	2	1	2	0
林长江	1	69	24	2	2	1	2		1	1	3	1	1	2	2	1	1	2	0
刘建	1	45	27.9	2	1	1	1	3	1	2	3	1	1	2	2	2	2	1	0
陈曼玲	2	80	24.1	2	2	2	1	4	2	1	3	1	1	2	1	2	2	1	0
肖乾春	2	83	21.2	2	2	1	2	5	1	1	4	2	1	3	1	2	2	1	0
曹林	1	63	24.3	3	2	1	1	5	1	2	3	1	1	2	1	2	2	1	0
赵秀芬	2	84	27.3	2	1	1	2	4	1	1	3	2	1	2	1	2	2	1	0
李淑兰	2	78	22	2	2	1	1	4	1	2	3	1	1	2	1	2	2	1	0
菜克琼	2	73	21.1	2	1	1	1	3	1	1	2	1	1	1	1	2	2	1	0
樊高德	2	68	24.2	2	1	2	2	3	1	1	3	1	1	2	1	2	2	1	0
麻继容	2	83	34.6	1	2	1	1	3	1	1	3	1	2	4	2	1	1	2	0
罗德云	1	83	17.9	2	2	1	1	5	2	1	3	2	1	3	1	2	2	1	0
郑明甫	1	43	26.3	2	1	2	2		1	1	3	1	1	2	1	2	2	1	0
朱华杰	2	89	22.2	3	2	1	2	3	1	1	3	1	1	2	1	2	2	1	0
王学云	2	67	22.8	3	2	1	2	3	1	2	3	1	1	2	2	1	1	2	0
杨文秀	2	71	27	2	2	1	1	3	1	1	3	1	1	2	1	2	2	1	0
梅文冰	1	52	21.8	3	2	2	1	3	1	2	3	1	1	2	1	2	2	1	0
杨明	1	87	20.8	2	2	2	2	4	2	2	4	2	1	3	1	2	2	1	0
李锦文	2	76	24	3	2	2	1	3	1	2	3	2	1	3	2	1	1	2	0
辛克松	1	47	22.5	3	2	1	2	4	1	2	3	1	1	2	1	2	2	1	0
杨长碧	2	84	26.8	2	2	2	2		1	1	4	2	1	3	1	2	2	1	0
张良	1	55	24.2	2	2	2	2		1	1	2	1	1	1	2	2	1	2	0
蔡永菊	2	80	19.5	2	2	1	2		1	1	4	1	1	2	2	1	1	2	0
王继输	2	84	23.8	3	1	1	1	3	1	1	3	1	1	2	2	1	1	2	0
周娟	2	42	21	1	1	2	1	5	1	1	3	1	1	2	1	2	2	1	0
文淑芳	2	58	19.9	1	1	2	1	3	2	2	2	1	1	1	1	2	2	1	0
熊伟	1	61	19.7	2	1	1	2	5	2	1	3	2	1	3	1	2	2	1	0
李意明	2	67	22.6	1	2	2	1	5	2	1	4	1	1	2	1	2	2	1	0
熊启明	1	66	26	1	2	2	2	4	1	1	3	1	1	2	2	1	1	2	0
陈明仲	1	64	23.9	2	2	2	2	5	1	1	3	1	1	2	2	2	1	2	0
王凤荣	2	78	24.7	1	2	2	2	4	1	1	3	1	1	2	1	2	2	1	0
曾娅先	2	57	21.3	1	2	2	2		1	1	2	2	1	2	2	1	1	2	0
殷勇	1	43	19.8	1	2	1	1	5	1	2	3	1	1	3	1	2	2	1	0
汪新渝	2	44	17.6	2	2	2	2		2	1	3	2	1	3	2	2	2	1	0
黄智	1	47	20.1	2	2	1	1	3	1	1	3	1	1	2	1	2	2	1	0
李阳清	2	72	25.2	3	1	2	1	3	1	1	2	1	1	1	2	2	2	1	0
宋淑芳	2	82	28	2	2	1	1	5	2	2	4	2	1	3	1	2	2	1	0
吴至清	2	63	20.3	2	1	1	2	4	1	2	3	2	1	3	2	1	1	2	0
杜兰翠	2	56	20.9	1	2	1	1	2	1	1	3	1	1	2	1	2	2	1	0
张立	2	46	21.1	2	2	1	2		1	1	3	1	1	2	1	2	2	1	0
张兆山	1	77	17.7	1	1	1	1	5	2	2	3	1	1	2	1	2	2	1	0
康劲	1	50	19	1	1	1	1	3	1	2	3	1	1	2	2	1	1	2	0
胡金荣	1	48	26	2	1	1	2	3	1	1	2	1	1	1	2	1	1	2	0
徐永康	1	49	22.4	2	1	1	1	5	1	1	2	1	1	1	2	1	1	2	0
方祥军	1	57	22.2	3	2	1	1	4	1	1	3	1	1	2	1	2	2	1	0
李萍	2	51	19.2	1	1	2	2	3	1	1	2	1	1	1	2	1	1	2	0
熊秀娟	2	79	17.1	2	2	2	1	3	1	1	3	1	1	2	1	2	2	1	0
陈玉珍	2	80	26.4	3	1	2	2	5	1	1	2	1	1	1	1	2	2	1	0
张加贵	1	53	12.2	3	2	2	2	4	1	1	3	1	1	2	1	2	2	1	0
张亨英	2	74	17.2	2	1	1	1	3	2	1	4	1	1	2	1	2	2	1	0
李旭升	2	69	19.6	2	2	2	2	4	2	2	3	2	1	3	1	2	2	1	0
唐典淑	2	48	21.4	2	2	2	1	3	1	1	3	1	1	2	2	1	1	2	0
吴大江	1	50	16.4	3	1	1	1	5	1	2	4	1	1	2	2	1	1	2	0
唐吉才	1	59	17.8	3	2	2	1	3	1	1	3	1	1	2	2	1	2	2	0
李光德	1	62	23.1	2	1	1	1	1	1	1	2	2	1	3	1	2	2	1	0
韩征	2	39	19.3	2	1	2	1	4	1	2	4	2	1	3	1	2	2	1	0
李林	1	56	24.8	3	1	1	2	4	1	1	3	1	1	2	2	1	1	2	0
唐俊英	2	72	17.9	2	2	1	1	3	1	1	3	2	1	3	1	2	2	1	0
李联文	1	74	19.5	1	1	2	1	3	1	1	2	1	1	1	2	2	1	2	0
邓小兰	2	58	25	1	2	1	1	3	1	1	4	1	1	2	1	2	2	1	0
张兴群	2	53	21.2	1	2	1	2	4	2	1	4	1	1	2	1	2	2	1	0
冉体发	1	67	30.2	2	2	2	1	3	1	1	3	1	1	2	1	2	2	1	0
胡小平	1	51	25.6	1	1	2	1		1	1	3	1	1	2	2	1	2	2	0
熊瑞群	2	62	16	2	2	1	1	4	1	1	3	1	1	2	2	1	1	2	0
徐泽湘	2	69	20.8	2	1	2	2	4	1	1	3	1	1	2	2	1	1	2	0
侯道安	1	60	26.7	2	2	2	2	4	2	1	3	2	1	3	1	2	2	1	0
李晓均	1	47	22.9	3	1	1	2	4	2	2	3	2	1	3	1	2	2	1	0
朱苏春	1	58	27.5	2	2	1	2		1	1	3	1	1	2	1	2	2	1	0
王瑞华	1	79	19.1	2	2	2	1	5	2	1	3	1	1	2	2	1	1	2	0
张蝶	2	31	23.3	3	2	1	1	3	2	1	3	2	1	3	1	2	2	1	0
周鹏	1	78	22.8	2	2	1	1	5	2	2	4	1	1	2	1	2	2	1	0
谭义丰	1	34	22.8	3	2	2	2	3	2	1	4	1	2	4	2	2	2	1	0
姜勇勇	1	30	23.4	2	2	1	2		1	1	3	2	1	3	2	1	1	2	0
廖秀珍	2	76	19	3	1	2	2	3	1	2	3	1	1	2	1	2	2	1	0
周世元	2	86	16.4	2	2	1	2	5	1	1	3	1	1	2	1	2	2	1	0
章金玉	2	58	23.7	2	2	1	2	3	1	2	3	1	1	2	1	2	2	1	0
樊怀友	1	64	22.2	2	1	1	1	3	1	2	3	1	1	2	2	2	1	2	0
杨兴盛	1	87	19.7	3	2	2	2	4	2	2	3	1	1	2	1	2	2	1	0
连东升	1	61	21.5	1	2	1	1	3	1	2	3	1	1	2	1	2	1	1	0
徐竞	2	45	21.5	1	1	2	2	3	1	1	3	2	1	3	2	1	1	2	0
未成贵	1	43	19.6	1	2	1	1	3	2	2	3	2	1	3	1	2	1	1	0
张知碗	2	76	21.8	2	2	1	2	4	2	2	4	2	1	3	1	2	1	1	0
陈千华	1	49	27	3	2	1	2	3	2	2	4	2	1	3	2	1	1	2	0
曾小红	2	23	20.3	1	2	1	2	3	1	1	3	1	1	2	1	2	1	1	0
刘宪	2	57	20.4	3	2	2	1	3	1	2	3	1	1	2	1	2	1	1	0
程明	1	61	22.7	2	2	1	1	3	1	2	3	2	1	3	1	2	1	1	0
何红英	2	53	28.7	2	2	1	1	3	1	2	3	1	1	2	1	2	1	1	0
张庆忠	1	48	20	2	1	1	2	4	1	1	3	1	1	2	1	2	1	1	0
张碧华	2	69	17.7	3	2	1	1	5	1	1	4	2	1	3	1	2	1	1	0
向军	1	45	20.8	2	1	2	1	1	1	1	2	1	1	1	1	2	1	1	0
钟俊	1	43	23.5	2	1	1	1	3	2	2	3	2	2	4	2	1	1	2	0
陈根茹	2	62	18.7	2	1	1	2	3	1	1	3	1	1	2	1	2	1	1	0
陈玲	2	49	22.8	1	1	2	2	3	1	2	3	1	1	2	2	1	2	2	0
田丰荣	1	78	21.6	3	2	1	2	3	1	2	4	1	1	2	1	2	1	1	0
李湘	1	83	25	2	2	1	1	5	2	1	3	2	1	3	1	2	1	1	0
戴新	2	48	16.6	2	2	1	1	5	2	1	3	2	1	3	1	1	1	1	0
严秀芳	2	46	20.3	2	2	1	2	5	1	1	3	1	1	2	2	1	1	2	0
高绪明	1	51	23.8	3	1	2	2	4	1	1	3	2	1	3	2	1	2	2	0
陈远兴	1	51	21.4	2	2	1	2	3	1	1	3	1	1	2	1	2	2	1	0
黎正霞	2	44	24	3	2	2	2	5	1	1	3	1	1	2	1	2	2	1	0
谢英富	1	76	19.5	1	2	2	1	3	1	1	3	1	1	2	1	2	2	1	0
申才清	1	77	19.6	3	1	1	2	5	2	1	3	1	1	2	1	2	2	1	0
杨凤英	2	52	24.2	3	2	2	2	3	1	1	2	1	1	1	2	2	2	1	0
康万源	1	68	26.4	2	1	1	2	3	1	1	3	1	1	2	2	2	2	1	0
陈明强	1	68	23.7	3	2	2	2	5	1	1	4	2	2	4	1	2	2	1	0
涂乾元	1	69	25.6	2	2	2	1	3	1	1	4	1	1	2	2	2	2	1	0
岑代新	1	71	28.3	2	2	2	2	3	1	1	3	1	1	2	2	2	2	1	0
唐家生	2	70	23.6	1	2	2	2		1	2	3	1	1	2	2	1	1	2	0
张永德	1	72	26.1	3	1	1	1		1	1	2	1	1	1	2	2	1	2	0
陈权	1	50	21.8	3	2	1	2		1	1	3	1	1	2	1	2	2	1	0
熊云清	1	65	20.3	1	2	2	2	3	1	1	3	1	1	2	1	2	2	1	0
陈绍松	1	41	18.9	3	1	1	2	3	1	1	3	1	1	2	2	1	2	2	0
徐美春	2	50	25.4	2	2	2	2		1	1	3	2	1	3	1	2	2	1	0
孟宜兵	1	59	26	3	2	1	1	5	1	1	3	1	1	2	2	2	2	1	0
周本平	2	61	24.7	2	2	2	2		1	1	4	1	1	2	2	2	1	2	0
秦明琼	2	83	22.7	2	2	2	2		1	1	3	2	1	3	2	1	1	2	0
胡勇	1	42	24.8	2	1	2	1	5	2	2	2	2	1	3	2	1	1	2	0
赵华	2	49	23.5	1	2	1	1	4	2	2	4	2	1	3	2	1	1	2	0
郭育光	1	82	26.4	3	1	1	1	5	1	1	3	1	1	2	1	2	2	1	0
于凤	2	33	23.3	1	2	1	1	3	1	1	3	1	1	2	2	2	2	1	0
尹显科	1	69	22	3	2	1	2		1	2	4	1	1	2	2	1	1	2	0
牛洛	2	71	21.5	2	2	1	1	3	1	2	3	1	1	2	1	2	1	1	0
王爱彬	1	32	23.2	1	2	1	1	5	2	2	3	2	1	3	2	1	1	2	0
谢素华	2	72	22.1	2	2	1	2	4	1	1	3	1	1	2	1	2	1	1	0
周镇亚	1	33	23.1	3	2	1	2	5	1	1	3	1	1	2	1	2	2	1	0
林荣远	1	59	19.6	2	2	1	1	3	1	1	3	1	1	2	2	1	1	2	0
郑平	1	46	21.1	1	2	1	1	3	1	1	3	1	1	2	1	2	2	1	0
徐清	2	56	24.6	3	2	1	1	4	1	1	2	1	1	1	1	2	2	1	0
郭晓山	1	57	27.6	3	2	1	2	5	2	2	3	2	1	3	1	2	2	1	0
张永龙	1	50	23.4	2	1	2	1	2	1	1	1	1	1	1	2	1	1	2	0
罗素兰	2	77	21.5	2	1	2	1	3	1	1	2	1	1	1	2	2	1	2	0
绍传国	1	55	28.4	2	1	2	1	3	1	1	1	1	1	1	2	1	1	2	0
叶家荣	1	68	24.8	1	2	1	1	4	1	2	4	1	1	2	1	2	2	1	0
张鸥	2	51	17.1	2	1	2	1	3	1	1	3	1	1	2	1	2	2	1	0
熊德成	1	56	20.2	1	2	2	2	4	1	1	3	1	1	2	2	1	1	2	0
林星全	1	48	26.3	2	1	1	1	3	1	1	3	1	1	2	2	2	2	1	0
丹增扎巴	1	51	24	1	2	2	1	3	1	1	3	1	1	2	2	2	2	1	0
董彦庆	1	92	19.1	2	1	1	2	3	1	1	3	1	1	2	1	2	2	1	0
简和喜	1	54	19.6	3	2	1	1	3	1	1	4	1	1	2	1	2	2	1	0
李维平	1	56	15	3	2	1	1	3	2	1	3	2	2	4	2	1	1	2	0
陈合坤	1	68	19.8	3	2	1	1	3	1	1	3	1	1	3	1	2	2	1	0
李云芝	2	53	28.9	3	2	1	1	3	1	1	3	2	2	4	1	2	2	1	0
曾如先	2	77	23	4	2	2	2	5	1	1	3	2	1	3	1	2	2	1	0
伍碧芳	2	68	22.9	1	1	1	1	3	1	1	2	1	1	1	1	2	2	1	0
胡文昌	1	55	29	3	1	1	1	3	1	1	3	1	1	2	2	1	1	2	0
杨贵英	2	66	25.8	3	1	1	1	3	1	1	2	1	1	1	1	2	2	1	0
旺青	1	40	24	2	2	1	1	3	1	1	3	1	1	2	1	2	2	1	0
朱照芬	2	65	20.8	1	2	1	1	5	1	1	4	1	1	2	1	2	2	1	0
张家义	2	62	33.8	2	1	2	1	3	1	1	2	1	1	1	1	2	2	1	0
周国明	1	63	25.1	2	2	1	2	3	1	1	3	1	1	2	2	2	2	1	0
黄德华	1	58	19	2	2	2	1		1	1	3	1	1	2	2	2	1	2	0
刘仕敏	2	78	19.9	2	2	1	2		1	1	3	1	1	2	1	2	2	1	0
钟祥清	1	64	22.7	3	2	1	2	4	1	1	3	1	1	2	1	2	2	1	0
陈启贵	1	55	21.3	3	2	1	2	5	1	1	3	1	1	2	2	1	1	2	0
陈秀均	2	53	22.9	3	2	2	1	3	1	2	3	1	1	2	1	2	2	1	0
赵白顺	1	58	21.4	2	2	1	2	4	1	1	3	1	1	2	1	2	2	1	0
杨淑芬	2	71	18	3	2	1	2	3	1	1	3	1	1	2	2	2	1	2	0
李文华	2	74	20.4	2	1	1	2		1	1	4	1	1	2	1	2	2	1	0
廖国强	1	51	20.1	2	2	1	1	3	1	2	3	1	1	2	1	2	2	1	0
赵心珍	2	80	19.1	2	2	2	2	3	2	2	3	2	1	3	1	2	2	1	0
叶玉琼	2	58	22.8	3	2	1	1	5	1	1	3	1	1	2	1	2	2	1	0
罗胜黛	2	71	28.1	2	1	2	1	5	1	1	3	1	1	2	1	2	2	1	0
陈善琼	2	53	27.4	2	2	2	1	4	1	1	3	1	1	2	1	2	2	1	0
赵仕群	2	59	24.9	4	2	1	1	3	1	2	3	1	1	2	2	1	1	2	0
朱仁勇	1	44	20	2	2	1	2	4	1	2	3	2	1	3	2	1	1	2	0
肖成芬	2	75	20.7	3	1	2	2	4	1	2	3	1	2	4	1	2	2	1	0
唐庆会	2	63	28	2	2	1	1	4	1	1	3	1	1	2	1	2	2	1	0
邓一新	1	70	25.9	2	1	1	1	3	2	1	3	1	1	2	1	2	2	1	0
李会芳	2	55	22.3	2	2	1	1	3	1	2	3	1	1	2	2	1	1	2	0
张怀亮	1	55	21.2	1	1	1	1	3	1	2	4	1	1	2	1	2	2	1	0
刁敬德	1	57	19.1	2	2	1	1	5	1	2	3	1	1	2	1	2	2	1	0
孟天永	1	49	19.5	2	1	1	1	3	1	2	3	1	1	2	2	1	1	2	0
李菊英	2	48	25.5	1	2	1	2	5	2	2	3	2	1	3	1	2	2	1	0
伍开响	1	46	22.7	2	1	1	2	4	1	1	4	2	2	4	2	2	2	1	0
唐成玉	1	72	23.9	2	2	2	2		2	2	3	2	1	3	1	2	2	1	0
马晓波	1	50	23.7	2	2	2	2	4	1	1	3	2	1	3	1	2	2	1	0
文秀云	2	58	25.1	4	2	1	1	3	1	2	3	1	1	2	1	2	2	1	0
王红权	1	50	20	3	2	1	2	3	1	1	3	1	1	2	1	2	2	1	0
钟翠先	2	54	29.1	2	2	2	1	4	1	1	2	1	1	1	2	2	1	2	0
陈芳	2	48	21.8	1	2	1	2		1	1	3	1	1	2	2	1	1	2	0
刘茂琼	2	37	18	4	2	1	2	5	2	1	4	2	1	3	1	2	2	1	0
杨柳阳	1	49	23.1	1	2	1	2	4	1	1	3	1	1	2	2	1	1	2	0
罗章阳	1	37	28.5	3	2	1	2	4	1	1	3	2	1	3	1	2	2	1	0
冷小兰	2	37	21	3	2	1	2	5	1	1	4	2	1	3	2	1	1	2	0
雷玉华	2	68	27.9	3	2	2	2	4	1	1	3	1	1	2	1	2	2	2	0
易华春	1	28	20.8	3	2	2	1	3	2	2	4	2	1	3	1	2	2	1	0
段育林	1	37	20.2	1	2	1	1	3	1	1	3	1	1	2	2	2	2	1	0
龙光友	1	57	25.5	4	2	1	2	4	1	1	3	1	1	2	2	1	1	2	0
曹淑兰	2	59	22.5	3	2	1	1	5	1	2	3	1	1	2	1	2	2	1	0
曹兴荣	2	55	19.5	2	2	1	1	3	1	1	2	1	1	1	2	1	1	2	0
郭世芳	2	69	23.6	1	2	1	2		1	1	4	1	1	2	2	1	1	2	0
以上是dMMR
以下是pMMR
刘恩兰	2	67	27.0552	2	1	1	2	3	1	2	3	1	1	2	2	2	2	2	1
高金华	2	74	20.8889	1	2	1	1	3	1	2	3	1	1	2	2	2	2	2	1
罗家其	1	82	24.8016	2	2	2	1	3	1	1	2	1	1	1	2	2	2	2	1
杨永成	1	67	23.4375	2	2	1	2	3	1	1	3	1	1	2	2	2	2	2	1
王凤同	1	80	24.1633	1	2	1	2		1	1	3	2	1	3	2	2	2	2	1
聂厚显	1	86	15.6157	2	1	1	2	3	1	1	4	2	1	3	2	2	2	2	1
代兴淮	2	78	24	4	2	2	2		1	1	4	1	1	2	2	2	2	2	1
邓胜芳	2	86	20.5592	2	1	1	1	3	1	1	3	1	1	2	2	2	2	2	1
刘锋	1	74	29.3848	2	1	1	1	3	1	1	3	2	1	3	2	2	2	2	1
董定涛	1	73	19.1001	2	2	2	2		1	1	4	2	1	3	2	2	2	2	1
曾健生	1	69	26.0375	1	2	2	1	3	1	1	3	2	1	3	2	2	2	2	1
居维贤	2	72	21.3675	2	1	1	2	3	1	1	3	1	1	2	2	2	2	2	1
王国彬	2	68	21.9839	1	2	1	2	3	2	2	3	2	2	4	2	2	2	2	1
董成鑫	1	82	20.6612	3	1	1	1	3	1	1	3	1	1	2	2	2	2	2	1
唐远芳	2	87	20.202	2	1	2	1	3	1	1	1	1	1	1	2	2	2	2	1
严耀华	1	66	27.0993	3	1	1	1	3	1	2	3	2	1	3	2	2	2	2	1
杨淑娟	2	58	20.0288	1	1	1	1	2	1	1	2	1	1	1	2	2	2	2	1
刘任太	1	73	21.5139	1	2	1	2	4	2	1	4	1	1	2	2	2	2	2	1
杨嘉容	2	66	19.2894	1	2	2	2	3	1	1	3	1	1	2	2	2	2	2	1
李雪梅	2	53	23.3726	3	2	1	2	3	1	1	3	2	1	3	2	2	2	2	1
罗应君	2	84	27.7671	2	2	1	2	3	2	2	3	2	1	3	2	2	2	2	1
彭吉祥	1	69	23.3844	3	1	2	2	4	1	1	2	1	1	1	2	2	2	2	1
傅秀英	2	69	19.025	2	1	1	1	1	1	1	1	1	1	1	2	2	2	2	1
杨森	2	57	23.634	2	2	2	2	3	1	1	1	1	1	1	2	2	2	2	1
赵鑑	1	90	23.9512	1	1	1	1	3	2	2	4	2	2	4	2	2	2	2	1
陈作元	1	77	17.7734	2	1	1	1	3	1	1	4	2	1	3	2	2	2	2	1
梁郑喜	1	83	21.7181	3	1	1	1	3	1	1	3	1	1	2	2	2	2	2	1
李建民	1	75	18.8707	3	1	1	2	4	1	2	3	1	1	2	2	2	2	2	1
许婉玉	2	66	19.433	3	1	1	1	3	1	2	4	1	1	2	2	2	2	2	1
董泽淮	1	80	24.539	3	1	1	1	3	2	2	4	2	1	3	2	2	2	2	1
游光福	1	69	24.196	2	1	1	1	3	2	2	3	2	1	3	2	2	2	2	1
杨才华	1	64	21.7181	1	1	1	1	3	1	2	3	2	1	3	2	2	2	2	1
王怀东	1	58	23.5078	1	2	2	1	3	1	2	3	1	1	2	2	2	2	2	1
汪亨	2	50	19.0071	1	1	1	1	4	2	1	3	2	1	3	2	2	2	2	1
邢秀珍	2	84	17.7778	2	2	1	1	4	2	2	4	2	1	3	2	2	2	2	1
李晓琴	2	44	19.0677	3	1	1	1	4	2	2	3	2	1	3	2	2	2	2	1
刘莉	2	72	19.313	3	2	1	2	4	2	2	3	2	1	3	2	2	2	2	1
刘传海	1	59	21.2245	3	2	2	1	5	1	1	3	2	1	3	2	2	2	2	1
田宝莹	2	88	27.4077	1	2	1	1	3	1	1	4	2	1	3	2	2	2	2	1
周志林	1	83	25.711	2	2	1	2		1	2	4	2	1	3	2	2	2	2	1
王晓焱	2	50	25.2363	1	1	1	2	3	2	1	3	2	2	4	2	2	2	2	1
张文	2	48	22.2137	3	1	1	1	4	2	2	3	2	1	3	2	2	2	2	1
陈云珍	2	75	25.9151	3	1	1	2	4	1	1	4	1	1	2	2	2	2	2	1
李富翔	1	67	21.4536	3	2	1	1	3	1	1	3	1	1	2	2	2	2	2	1
吴蓉琴	2	72	24.7676	1	1	1	1	3	2	2	4	2	1	3	2	2	2	2	1
唐昭花	2	71	21.5139	2	2	1	1	3	1	1	3	1	1	2	2	2	2	2	1
佘胜海	1	84	23.833	3	1	1	2	3	1	1	4	1	1	2	2	2	2	2	1
刘秀英	2	37	22.3478	3	2	1	1	3	1	1	3	2	1	3	2	2	2	2	1
徐金凤	2	70	21.6413	3	1	1	1	3	1	1	3	2	1	3	2	2	2	2	1
方隆鑫	1	83	16.937	1	2	2	1	3	2	2	3	2	1	3	2	2	2	2	1
杨顺模	1	73	22.4996	2	2	1	1	3	1	1	3	1	1	2	2	2	2	2	1
廖文安	1	80	20.4491	2	2	2	2	4	1	1	3	2	1	3	2	2	2	2	1
罗元华	2	66	22.5827	3	2	1	1	3	1	2	3	1	1	2	2	2	2	2	1
贺兵	2	51	18.4425	1	1	1	1	3	2	2	2	1	1	1	2	2	2	2	1
林天友	1	71	25.711	1	1	2	1	3	1	1	2	1	1	1	2	2	2	2	1
傅文贵	1	60	21.3382	1	2	1	1	3	1	1	3	1	1	2	2	2	2	2	1
万富德	1	70	23.9188	1	2	1	1	3	1	2	4	2	1	3	2	2	2	2	1
周晓波	1	63	26.1224	2	1	1	1	3	1	1	3	1	1	2	2	2	2	2	1
魏蓉珠	2	70	23.0112	2	2	2	2	3	1	1	3	1	2	4	2	2	2	2	1
华秋萍	2	70	20.0288	3	1	1	1	3	2	1	3	1	1	2	2	2	2	2	1
陈启璠	1	87	20.0692	2	2	1	1	3	1	1	3	2	1	3	2	2	2	2	1
刘玉珍	2	77	15.6147	3	1	2	1	3	1	1	3	1	1	2	2	2	2	2	1
杨凯	1	63	21.2585	3	1	4	1	5	1	2	3	2	1	3	2	2	2	2	1
周凯军	2	60	18.7305	2	1	1	2	4	2	2	4	1	1	2	2	2	2	2	1
王丹	2	51	21.2183	2	1	1	1	3	1	1	4	1	2	4	2	2	2	2	1
刘朝阳	1	53	21.3839	3	2	1	1	3	1	2	3	1	1	2	2	2	2	2	1
林先萍	2	60	17.7154	2	2	1	1	3	1	1	3	2	1	3	2	2	2	2	1
余孝福	2	85	17.805	1	2	1	1	3	2	2	4	2	2	4	2	2	2	2	1
王亚平	1	70	21.5139	1	2	1	1	3	1	1	3	1	1	2	2	2	2	2	1
杜李琼	2	44	22.8329	1	1	2	1	3	1	1	2	1	1	1	2	2	2	2	1
龚红川	1	48	24.0055	1	1	2	1	3	1	1	3	1	1	2	2	2	2	2	1
颜其坤	2	53	18.4265	1	2	1	1	4	1	1	3	1	1	2	2	2	2	2	1
贾昭碧	2	80	22.0741	2	1	2	1	3	1	1	3	2	1	3	2	2	2	2	1
刘应松	1	71	24.1588	3	1	1	1	3	2	1	3	1	1	2	2	2	2	2	1
刘勇	1	57	23.4509	3	1	1	1	3	1	1	3	1	1	2	2	2	2	2	1
闫大英	2	64	19.2234	3	1	2	2	3	2	1	3	1	1	2	2	2	2	2	1
王桂华	2	69	23.2335	3	1	1	1	3	1	1	3	2	1	3	2	2	2	2	1
庞称贵	1	67	22.4913	2	2	1	1	3	2	2	3	2	1	3	2	2	2	2	1
李锐	1	58	24.5243	2	1	1	2	4	1	1	3	1	1	2	2	2	2	2	1
冯孟良	1	66	23.3067	2	1	1	1	3	1	1	3	1	1	2	2	2	2	2	1
许子林	1	67	21.0938	2	1	2	1	3	1	2	4	2	1	3	2	2	2	2	1
苏常玉	2	57	18.3143	1	2	1	2		2	2	4	2	1	3	2	2	2	2	1
陈广珍	2	67	21.8787	2	2	1	1	3	2	2	4	2	1	3	2	2	2	2	1
罗俊陵	2	76	23.9224	1	2	1	1	4	2	1	4	2	2	4	2	2	2	2	1
吴德元	1	71	26.2985	3	1	1	1	3	1	1	3	1	1	2	2	2	2	2	1
王树群	2	64	20.2694	1	1	2	1	3	2	2	4	2	1	3	2	2	2	2	1
王显权	1	68	25.9516	3	2	2	1	3	2	2	4	1	1	2	2	2	2	2	1
何登富	1	73	24.6904	2	2	2	2		2	1	3	2	1	3	2	2	2	2	1
雍朝全	1	66	22.5895	1	1	1	1	5	1	2	3	2	1	3	2	2	2	2	1
谢仲全	1	78	25	3	1	2	1	3	1	1	2	1	1	1	2	2	2	2	1
陈小荣	1	46	23.4375	1	1	1	1	3	1	2	3	1	1	2	2	2	2	2	1
彭朝霞	2	50	21.7047	2	2	2	2		1	1	3	2	1	3	2	2	2	2	1
王晓平	1	65	22.6757	2	2	1	2	4	1	1	3	2	1	3	2	2	2	2	1
李学芳	2	75	23.0332	1	2	2	1	3	2	1	3	2	1	3	2	2	2	2	1
胡桂珍	2	65	25.2826	3	1	2	1	3	1	1	3	1	1	2	2	2	2	2	1
杨龙友	1	69	24.9135	1	1	1	1	3	2	2	4	2	2	4	2	2	2	2	1
郑兴群	2	71	18.75	2	1	1	1	3	1	2	3	1	1	2	2	2	2	2	1
王友余	1	81	25.3906	3	1	2	1	3	1	2	4	2	1	3	2	2	2	2	1
张地福	1	75	22.0317	3	2	1	1	3	1	1	3	2	1	3	2	2	2	2	1
李宪忠	1	80	19.3792	2	1	1	1	4	2	1	3	2	1	3	2	2	2	2	1
魏建中	1	64	23.6244	1	1	1	2	3	1	2	3	1	1	2	2	2	2	2	1
黎家伦	1	67	18.0697	1	2	1	1	3	1	1	3	2	2	4	2	2	2	2	1
周兴涛	1	63	26.1719	3	1	1	1	3	1	2	3	1	1	2	2	2	2	2	1
刘兴明	1	68	22.0408	3	2	1	1	4	1	2	3	2	2	4	2	2	2	2	1
方第福	2	68	31.5011	1	2	1	1	3	1	1	3	2	1	3	2	2	2	2	1
姚肇芳	2	53	17.4747	3	1	1	1	3	1	1	2	1	1	1	2	2	2	2	1
熊德容	2	62	24.7409	3	1	1	1	3	2	2	2	2	1	3	2	2	2	2	1
刘营	2	56	25.4694	2	1	1	2	4	1	2	3	1	1	2	2	2	2	2	1
张敏	2	70	24.6094	2	2	1	1	3	1	1	3	1	1	2	2	2	2	2	1
张宗英	2	69	15.4315	2	1	1	1	3	1	1	1	2	1	3	2	2	2	2	1
康平泰	1	68	24.3911	3	1	1	1	3	1	2	3	2	1	3	2	2	2	2	1
张光彬	1	54	25.3906	3	1	1	1	2	1	1	3	1	1	2	2	2	2	2	1
刘国云	1	59	22.4059	2	1	2	1	3	1	1	3	2	1	3	2	2	2	2	1
林仕凡	1	82	20.2812	2	1	1	1	4	2	2	3	1	1	2	2	2	2	2	1
杨国玉	2	61	21.3675	3	2	1	1	3	2	2	4	2	1	3	2	2	2	2	1
陈嘉陵	2	63	20.4503	3	2	1	2	3	1	1	3	1	1	2	2	2	2	2	1
何凤鸣	2	61	18.7652	2	2	1	2	3	1	2	3	1	1	2	2	2	2	2	1
杨素昇	2	61	22.9421	3	1	1	1	3	1	2	2	1	1	1	2	2	2	2	1
杨传金	1	71	22.2685	2	2	1	1	5	1	2	4	2	1	3	2	2	2	2	1
刘帮荣	1	64	21.2585	3	2	3	2		1	1	3	1	1	2	2	2	2	2	1
鄢俊芳	2	59	23.9361	2	1	1	1	4	1	2	4	2	1	3	2	2	2	2	1
周敬湘	1	79	24.1672	2	1	1	1	4	2	1	2	1	1	1	2	2	2	2	1
顾新明	1	83	17.2111	2	2	1	1	3	1	2	3	1	1	2	2	2	2	2	1
周翠容	2	73	19.5006	3	1	1	1	3	1	2	4	1	1	2	2	2	2	2	1
邱正	1	71	22.7903	3	1	1	1	3	1	1	3	1	1	2	2	2	2	2	1
曹克光	1	60	23.5294	3	2	1	1	3	1	1	3	1	1	2	2	2	2	2	1
任志龙	1	49	26.4915	3	2	1	2	4	1	1	4	1	1	2	2	2	2	2	1
代磊	1	30	20.0617	2	2	2	1	5	1	1	2	2	1	3	2	2	2	2	1
郭忠运	1	64	23.1481	3	2	2	2	3	1	1	3	1	1	2	2	2	2	2	1
杨平清	2	57	20.3954	3	1	1	1	3	1	1	3	2	1	3	2	2	2	2	1
林兆秀	2	78	28.5075	2	2	1	2		2	1	3	2	1	3	2	2	2	2	1
刘学云	2	63	23.1111	2	1	1	1	4	1	1	4	2	1	3	2	2	2	2	1
范玉明	1	70	21.0962	2	1	1	1	3	1	1	3	2	1	3	2	2	2	2	1
杨金凤	2	43	18.4898	1	2	1	1	3	1	1	3	1	1	2	2	2	2	2	1
童吉香	2	82	20.83	2	1	1	1	3	1	2	3	2	1	3	2	2	2	2	1
陈玉兰	2	71	24.5578	3	1	1	1	1	1	1	3	1	1	2	2	2	2	2	1
陈舜	2	36	22.1828	2	2	1	2	5	1	1	3	2	1	3	2	2	2	2	1
罗中祥	1	65	25.3906	1	1	1	1	4	2	1	3	2	1	3	2	2	2	2	1
彭凤琳	2	76	23.8054	2	1	1	2	5	1	2	3	2	2	4	2	2	2	2	1
吴鸿志	1	70	25.9516	2	1	2	1	5	1	2	4	2	1	3	2	2	2	2	1
陈玉华	2	64	23.3333	2	2	1	1	3	1	1	3	1	1	2	2	2	2	2	1
饶光	1	75	22.5827	3	1	2	1	3	1	1	3	1	1	2	2	2	2	2	1
赵和玉	2	51	24.4141	2	1	2	2	3	1	2	3	1	1	2	2	2	2	2	1
王汝正	1	71	24.3141	2	1	2	2	4	1	1	1	1	1	1	2	2	2	2	1
叶琦	1	55	22.2291	2	1	1	1	3	1	1	1	1	2	4	2	2	2	2	1
李玉会	2	65	29.865	1	2	1	1	3	1	1	3	1	1	2	2	2	2	2	1
明德云	1	62	22.5827	1	1	2	1	3	1	1	3	1	1	2	2	2	2	2	1
姜秀琴	2	51	20.5457	1	1	2	1	3	2	2	3	1	1	2	2	2	2	2	1
陈华	2	35	20.5688	3	1	2	1	3	1	1	3	1	1	2	2	2	2	2	1
李顺芬	2	54	22.6003	2	2	1	2	5	2	2	4	2	2	4	2	2	2	2	1
何运生	1	83	26.6667	2	2	1	2	4	1	1	4	2	1	3	2	2	2	2	1
彭国光	2	70	22.6562	3	1	2	1	4	1	1	4	1	1	2	2	2	2	2	1
王玉全	1	66	20.9566	3	2	1	1	3	1	1	3	2	1	3	2	2	2	2	1
胡曲平	1	81	19.7777	3	1	1	2	3	1	2	3	1	1	2	2	2	2	2	1
黄君樑	2	66	25.3515	2	2	2	1	3	1	1	3	2	1	3	2	2	2	2	1
董俊清	1	54	28.3604	2	1	1	1	3	1	1	3	1	1	2	2	2	2	2	1
冯月珍	2	79	17.827	3	2	1	1	4	2	2	4	2	1	3	2	2	2	2	1
杨学英	2	83	22.6003	2	1	1	1	3	1	1	3	1	1	2	2	2	2	2	1
王汐	1	72	22.4996	2	1	1	2	3	2	2	3	2	1	3	2	2	2	2	1
和中浚	1	75	25.7202	2	2	1	2	3	1	2	3	1	1	2	2	2	2	2	1
张远贵	1	68	27.6817	3	2	1	1	3	1	1	3	1	1	2	2	2	2	2	1
黄学琴	2	63	21.9839	2	2	2	2	4	1	2	4	2	1	3	2	2	2	2	1
叶世荣	1	68	20.7008	3	1	1	1	3	2	2	3	2	1	3	2	2	2	2	1
姜华兰	2	62	25.9695	2	2	1	1	3	1	1	3	2	1	3	2	2	2	2	1
张述勋	2	80	22.4766	2	1	1	1	3	2	2	3	2	1	3	2	2	2	2	1
刘春华	1	57	29.7521	1	2	1	2	4	1	1	3	1	1	2	2	2	2	2	1
史景堃	2	81	26.2227	2	2	2	2	4	1	2	3	1	1	2	2	2	2	2	1
傅玉芳	2	71	21.2191	1	2	1	1	4	2	2	4	2	1	3	2	2	2	2	1
彭仕安	1	77	25.8166	3	1	1	1	3	1	2	3	1	1	2	2	2	2	2	1
殷代俊	1	91	24.4444	1	1	1	1	4	1	1	3	1	1	2	2	2	2	2	1
任立山	1	68	18.5185	1	2	2	1	3	2	2	4	2	1	3	2	2	2	2	1
肖芳	2	50	20.3125	3	1	2	2	3	1	1	2	1	1	1	2	2	2	2	1
陈富华	1	73	22.1003	3	1	2	1	3	1	1	3	1	1	2	2	2	2	2	1
罗志平	1	63	23.3887	2	2	1	1	3	1	1	3	1	1	2	2	2	2	2	1
晋华昌	1	75	23.8751	3	2	1	1	3	1	1	3	1	1	2	2	2	2	2	1
李光辉	2	79	21.6311	2	1	1	1	3	2	2	3	1	1	2	2	2	2	2	1
陈美云	2	64	21.2306	3	1	1	1	3	1	2	3	2	1	3	2	2	2	2	1
罗运珍	2	66	19.563	2	2	2	1	3	1	1	3	1	1	2	2	2	2	2	1
陈先凤	2	79	17.2879	1	1	1	2	5	2	2	4	2	1	3	2	2	2	2	1
王瑾	1	68	20.1951	3	1	1	1	4	1	1	3	1	1	2	2	2	2	2	1
陈素芳	2	80	17.1875	3	1	2	1	5	1	1	3	1	1	2	2	2	2	2	1
李桂华	1	44	26.2222	2	2	1	2	4	1	1	3	2	1	3	2	2	2	2	1
李萍	2	57	21.3039	2	1	2	1	1	1	2	3	1	1	2	2	2	2	2	1
郝宏亮	1	36	24.8356	3	1	1	2	3	2	1	3	2	1	3	2	2	2	2	1
金世芳	2	82	19.2234	2	2	2	2	3	1	2	3	1	1	2	2	2	2	2	1
杨光坤	1	67	22.5896	3	1	1	1	3	1	2	0	1	1	2	2	2	2	2	1
黄慧	2	44	20.7031	2	1	1	1	3	1	2	4	2	1	3	2	2	2	2	1
王永臣	1	81	19.736	2	2	1	2	3	1	2	4	1	1	2	2	2	2	2	1
李玉清	2	69	22.4059	1	1	1	1	4	2	2	3	2	2	4	2	2	2	2	1
刘志平	1	49	26.6728	1	2	1	2	3	1	1	3	1	1	2	2	2	2	2	1
谢朝宣	1	68	18.3391	1	1	1	1	3	1	1	3	1	1	2	2	2	2	2	1
申体伟	1	62	20.9042	1	2	1	1	4	1	1	3	2	2	4	2	2	2	2	1
刘志祥	1	69	15.9439	3	2	1	2	4	1	1	3	1	1	2	2	2	2	2	1
黄继书	2	70	25.7812	2	1	1	1	3	1	2	3	1	1	2	2	2	2	2	1
鲜云	1	47	21.4533	3	2	2	1	3	1	1	3	1	1	2	2	2	2	2	1
李秀英	2	65	20.8984	2	1	1	1	5	1	1	3	1	1	2	2	2	2	2	1
周开信	1	75	23.5883	2	1	2	1	5	1	2	4	2	1	3	2	2	2	2	1
王永建	1	50	22.4913	3	1	1	1	5	1	2	3	2	1	3	2	2	2	2	1
卓良凯	1	54	24.9135	2	1	2	1	5	1	1	1	1	1	1	2	2	2	2	1
喻文英	2	76	22.719	3	1	1	1	5	1	1	3	2	1	3	2	2	2	2	1
苏桂芳	2	67	20.8889	2	1	1	2	5	1	1	3	2	2	4	2	2	2	2	1
刘晓庆	2	39	18.0802	1	1	2	1	5	1	1	3	1	1	2	2	2	2	2	1
成艳	2	69	21.6413	3	2	1	2	5	1	1	3	1	1	2	2	2	2	2	1
李友德	1	83	15.625	3	2	2	1	5	1	1	3	1	1	2	2	2	2	2	1
曹国庆	1	30	22.3757	3	1	1	2	4	2	1	3	2	1	3	2	2	2	2	1
何祖元	1	58	26.8386	2	1	1	1	4	1	1	3	1	1	2	2	2	2	2	1
王朝勇	1	43	26.1066	2	2	1	1	3	2	2	4	2	1	3	2	2	2	2	1
蔡光洪	1	55	23.4375	2	1	2	1	1	1	1	1	1	1	1	2	2	2	2	1
曾熙建	1	58	26.7299	2	2	1	1	3	1	2	4	1	1	2	2	2	2	2	1
胡佳民	1	70	28.2284	2	1	1	2	4	1	1	3	2	1	3	2	2	2	2	1
黎萍	2	50	21.7193	1	1	2	2	4	1	1	3	2	1	3	2	2	2	2	1
谭逢波	1	39	18.8189	1	2	1	1	3	1	1	3	1	1	2	2	2	2	2	1
符永强	1	30	20.4529	1	2	2	1	3	1	1	2	1	1	1	2	2	2	2	1
沈传富	1	48	25.9701	2	2	1	1	3	1	1	3	1	1	2	2	2	2	2	1
何其良	1	76	28.764	3	2	2	1	3	1	1	3	2	1	3	2	2	2	2	1
唐树德	1	74	22.0386	2	1	2	1	3	1	1	3	2	1	3	2	2	2	2	1
钟伟建	1	65	21.6296	3	1	1	1	3	2	1	3	2	1	3	2	2	2	2	1
惠伟	1	57	23.3887	3	1	1	1	3	1	2	3	1	1	2	2	2	2	2	1
黄思福	1	74	25.721	2	1	2	2	4	1	1	3	1	1	2	2	2	2	2	1
付利珍	2	78	28.441	3	2	1	2		1	1	4	1	1	2	2	2	2	2	1
赵英	2	58	21.9098	1	1	1	1	3	1	1	3	2	1	3	2	2	2	2	1
张洪昭	2	76	19.1111	1	1	1	2	3	2	1	3	1	1	2	2	2	2	2	1
石梅艳	2	58	21.1927	1	2	2	1	3	1	1	4	1	1	2	2	2	2	2	1
罗惠莲	2	45	20.3125	2	1	1	2	5	2	1	3	1	1	2	2	2	2	2	1
罗志询	1	48	21.1927	2	1	1	1	3	1	1	3	1	1	2	2	2	2	2	1
龙泽高	1	34	20.202	1	1	2	2	5	1	1	4	2	1	3	2	2	2	2	1
马谷英	2	62	20.5457	2	1	1	2	4	2	1	3	2	1	3	2	2	2	2	1
张汉勋	1	81	22.5827	3	1	1	1	3	1	1	3	1	1	2	2	2	2	2	1
庞建平	1	58	27.3438	1	1	2	2	4	2	1	2	1	1	1	2	2	2	2	1
杨仁方	1	59	19.721	2	1	1	1	4	1	1	3	2	1	3	2	2	2	2	1
熊雪琴	2	48	24.7676	2	2	1	2	4	2	2	4	2	1	3	2	2	2	2	1
杨玉珍	2	55	20.4467	2	1	2	2	3	2	1	3	2	1	3	2	2	2	2	1
杨元文	1	62	30.2076	3	1	1	2	3	1	2	3	1	1	2	2	2	2	2	1
杨通奎	1	76	20.1172	2	1	2	1	4	1	1	3	2	1	3	2	2	2	2	1
刘友甫	1	77	16.7311	2	1	1	2	4	1	1	3	1	1	2	2	2	2	2	1
张新乐	1	70	19.9219	3	1	1	1	3	1	1	3	1	1	2	2	2	2	2	1
丁廷英	2	50	22.3111	1	2	1	1	3	1	2	3	1	1	2	2	2	2	2	1
杨仕群	2	57	19.5312	3	1	2	1	3	1	2	3	2	1	3	2	2	2	2	1
蔡鉴明	1	79	20.9573	1	1	1	1	3	1	1	4	2	1	3	2	2	2	2	1
黄吉元	1	67	19.4674	2	1	2	1	3	1	2	2	2	1	3	2	2	2	2	1
王玉兰	2	50	24.5578	2	1	2	2	3	2	1	3	2	1	3	2	2	2	2	1
刘希薇	2	76	25.1486	2	1	1	1	4	1	1	4	2	2	4	2	2	2	2	1
周子兴	1	57	20.9042	3	1	1	1	4	1	2	3	2	2	4	2	2	2	2	1
黄赛容	2	53	20.202	3	1	2	1	3	1	1	3	1	1	2	2	2	2	2	1
艾敏	2	51	28.229	2	1	2	1	3	1	1	2	1	1	1	2	2	2	2	1
汪秀华	2	58	20.5457	2	1	2	2	3	1	1	3	2	1	3	2	2	2	2	1
孙大莲	2	70	19.9792	2	2	1	2	4	1	1	3	2	1	3	2	2	2	2	1
夏花容	2	80	24.9199	3	1	1	1	3	2	1	2	2	1	3	2	2	2	2	1
陈凤	2	45	22.4323	3	1	1	2	3	2	2	4	1	1	2	2	2	2	2	1
蒋万松	1	62	25.2595	2	1	2	2	3	1	2	3	1	1	2	2	2	2	2	1
郑继虎	1	58	21.1073	2	1	1	1	3	1	1	3	1	1	2	2	2	2	2	1
施为仲	1	69	18.3655	2	1	2	1	3	1	1	2	1	1	1	2	2	2	2	1
罗保儒	1	66	22.1367	3	2	1	2	3	2	2	3	1	1	2	2	2	2	2	1
戴先禄	1	74	21.3039	2	2	1	1	3	1	1	4	1	1	2	2	2	2	2	1
蒲晓辉	1	59	27.7177	2	1	1	1	2	1	1	3	2	1	3	2	2	2	2	1
强维录	1	75	23.03	3	1	2	1	3	1	1	3	1	1	2	2	2	2	2	1
金芳	2	42	21.3382	2	2	1	1	4	1	2	3	2	1	3	2	2	2	2	1
张淑芝	2	53	20.3125	3	1	1	1	3	1	2	4	1	1	2	2	2	2	2	1
杨翠华	2	71	15.9505	2	1	2	1	4	2	2	4	1	1	2	2	2	2	2	1
胡碧辉	2	70	20	2	1	2	1	3	1	2	4	1	1	2	2	2	2	2	1
喻洁	2	56	22.1893	1	1	2	1	3	2	1	2	1	1	1	2	2	2	2	1
匡朝宾	1	66	22.8624	3	1	2	1	3	2	1	2	1	1	1	2	2	2	2	1
青素红	2	50	20.5688	3	1	2	2	4	1	2	3	1	1	2	2	2	2	2	1
强运兴	1	85	14.6924	1	2	1	2		1	1	3	1	1	2	2	2	2	2	1
屈智计	2	63	22.4323	1	1	2	2	3	1	2	3	1	1	2	2	2	2	2	1
晋艳	2	57	17.2737	3	1	2	1	5	1	1	3	1	1	2	2	2	2	2	1
蒲江南	2	57	23.4952	3	1	1	1	3	1	2	3	1	1	2	2	2	2	2	1
董玉芬	2	63	16.197	3	2	1	2	3	1	1	3	1	1	2	2	2	2	2	1
黄兴成	1	76	21.7738	3	2	1	1	3	1	2	3	1	1	2	2	2	2	2	1
杨远茂	1	52	21.3039	1	1	1	2	4	1	2	4	2	1	3	2	2	2	2	1
唐顺渏	2	71	17.898	1	1	2	2	4	1	2	4	1	1	2	2	2	2	2	1
秦荣凤	2	67	21.7153	2	2	1	1	3	1	2	3	1	1	2	2	2	2	2	1
严云祥	1	29	27.31	2	2	2	1	3	1	2	2	1	1	1	2	2	2	2	1
任春蓉	2	52	21.0938	3	1	1	2	4	1	2	3	2	2	4	2	2	2	2	1
李义章	2	69	21.3599	2	1	2	2	3	1	2	3	1	1	2	2	2	2	2	1
何健	2	60	17.898	1	2	2	1	3	2	2	4	2	1	3	2	2	2	2	1
谢金蓉	2	52	20.4294	2	1	1	1	4	1	2	2	1	1	1	2	2	2	2	1
余文明	1	68	23.4375	3	2	2	1	3	1	1	4	1	1	2	2	2	2	2	1
张享金	1	61	24.4473	3	1	1	2		1	1	4	1	1	2	2	2	2	2	1
何玉书	1	79	24.977	3	2	1	1	3	2	2	3	1	1	2	2	2	2	2	1
吴秀珍	2	72	28.8889	2	2	2	1	3	1	1	3	2	1	3	2	2	2	2	1
林尚芬	2	61	23.7954	1	1	1	1	3	1	1	4	2	1	3	2	2	2	2	1
朱洪莲	2	50	22.3478	2	1	2	1	4	1	2	3	1	1	2	2	2	2	2	1
沈天希	1	76	21.5045	2	1	1	1	3	2	1	3	1	1	2	2	2	2	2	1
王晓兵	1	51	26.9274	3	1	1	1	3	1	2	3	1	1	2	2	2	2	2	1
邓名绫	2	74	23.5556	2	1	2	1	3	2	1	3	1	1	2	2	2	2	2	1
杨培伦	1	69	20.7612	3	1	1	1	3	2	1	3	2	1	3	2	2	2	2	1
李宗浩	1	86	27.9155	2	1	1	1	5	1	2	4	2	1	3	2	2	2	2	1
江孟平	2	77	23.1111	1	2	1	1	3	1	1	3	1	1	2	2	2	2	2	1
石庆生	1	62	24.2215	3	1	1	1	3	1	1	3	1	1	2	2	2	2	2	1
王建全	1	70	22.6562	1	2	2	2	5	2	1	4	2	1	3	2	2	2	2	1
张学林	1	63	24.7721	2	1	2	2	3	1	1	3	1	1	2	2	2	2	2	1
夏文华	2	62	22.2137	4	1	1	1	3	1	1	2	1	1	1	2	2	2	2	1
李华如	2	69	27.0552	2	2	1	2	4	1	2	4	2	1	3	2	2	2	2	1
杜勇	1	41	24.1672	3	2	1	1	5	1	2	4	1	1	2	2	2	2	2	1
杜志光	1	71	16.955	1	1	1	1	3	1	1	4	2	1	1	2	2	2	2	1
阿洛工人子	1	49	15.5489	4	1	1	2	4	2	2	4	2	1	3	2	2	2	2	1
陈玉珍	2	64	22.2222	3	2	1	2		1	1	4	2	1	3	2	2	2	2	1
张福贵	1	64	20.1348	2	2	2	1	3	1	1	4	1	1	2	2	2	2	2	1
薛红卫	1	54	22.2041	2	2	1	1	3	1	2	3	2	1	3	2	2	2	2	1
杜成飞	1	32	20.6612	3	2	1	2	4	1	2	4	1	1	2	2	2	2	2	1
汤洪德	1	66	20.7612	2	2	2	1	3	1	1	3	1	2	4	2	2	2	2	1
田杰	1	29	26.2976	3	2	2	1	5	2	2	4	2	2	4	2	2	2	2	1
向立明	1	62	24.6097	2	1	2	2	3	1	1	3	1	1	2	2	2	2	2	1
汤兰珍	2	54	23.4375	3	1	1	1	3	2	2	2	1	1	1	2	2	2	2	1
孙波	1	47	23.3564	2	1	2	2		1	1	2	1	1	1	2	2	2	2	1
施建中	1	63	24.2215	2	1	1	1	2	1	1	4	2	1	3	2	2	2	2	1
杜如宾	1	55	24.9337	2	2	2	1	3	1	1	3	1	1	2	2	2	2	2	1
邹洪孝	1	71	23.8751	2	2	1	1	3	1	1	3	1	1	2	2	2	2	2	1
刘青川	1	35	20.2812	3	2	2	2	3	1	2	3	1	1	2	2	2	2	2	1
杨贵如	2	55	21.8522	2	2	2	1	3	1	1	3	1	1	2	2	2	2	2	1
杨明同	1	85	26.9531	3	2	2	1	3	1	1	3	2	1	3	2	2	2	2	1
何云清	1	71	23.8751	1	2	1	2	4	1	1	4	1	1	2	2	2	2	2	1
戴永康	1	72	22.1453	1	1	1	1	3	2	2	4	1	1	2	2	2	2	2	1
秦汉卿	1	83	24.974	1	1	1	1	3	1	1	2	1	1	1	2	2	2	2	1
张克明	1	67	22.0386	2	1	1	1	3	1	1	3	1	1	2	2	2	2	2	1
龚贵安	1	67	22.0386	2	1	1	1	3	1	2	2	1	1	1	2	2	2	2	1
冉东	1	43	23.4375	2	1	1	1	3	1	2	4	2	1	3	2	2	2	2	1
周元军	1	52	23.8754	2	2	2	1	4	1	1	4	1	1	2	2	2	2	2	1
梁淑荣	2	71	26.8544	2	1	1	2	3	1	1	3	1	1	2	2	2	2	2	1
谢华	2	58	25.0657	2	1	1	1	3	2	2	3	2	1	3	2	2	2	2	1
邱明仙	2	77	22.231	2	1	1	1	3	1	2	4	1	1	2	2	2	2	2	1
王世概	1	67	22.8928	3	2	1	1	3	1	2	3	1	1	2	2	2	2	2	1
黄晓英	2	71	20.4491	3	1	1	2	4	1	1	3	2	1	3	2	2	2	2	1
陈富香	2	64	21.5556	3	2	2	2	2	1	1	3	2	1	3	2	2	2	2	1
钟旺兰	2	54	22.8269	2	1	1	2	4	2	2	3	1	1	2	2	2	2	2	1
高中银	1	75	21.2279	1	1	2	2	3	1	2	3	2	2	4	2	2	2	2	1
张琼芳	2	67	24.1415	2	1	1	1	3	2	1	3	2	1	3	2	2	2	2	1
陈继华	1	63	22.4813	3	2	1	1	3	1	1	4	2	1	2	2	2	2	2	1
杨玉祥	1	73	22.1453	3	1	1	1	4	2	1	3	1	1	2	2	2	2	2	1
敬国武	1	69	24.977	1	2	1	2		2	2	3	2	1	3	2	2	2	2	1
刘代立	1	78	21.9713	1	2	1	2	4	2	2	4	1	2	4	2	2	2	2	1
蒋友芬	2	73	16.4062	3	2	2	1	3	1	1	4	2	1	3	2	2	2	2	1
郝晓闻	1	67	24.4646	4	2	1	1	4	1	1	2	2	1	3	2	2	2	2	1
尹德芬	2	69	26.9357	2	1	2	1	2	1	1	3	2	1	3	2	2	2	2	1
郑春林	2	32	25.8065	3	2	1	1	3	1	2	4	2	1	3	2	2	2	2	1
秦建明	1	50	21.2585	3	1	1	2	3	1	1	3	2	1	3	2	2	2	2	1
黎兴碧	2	76	21.5045	3	1	1	1	3	1	2	3	2	1	3	2	2	2	2	1
石艳	2	33	16.7969	3	1	1	2	3	1	1	3	1	1	2	2	2	2	2	1
杨正和	1	80	21.6311	2	2	2	2	4	1	1	3	1	1	2	2	2	2	2	1
彭玉书	2	74	21.4031	2	2	2	2	3	2	1	4	2	1	3	2	2	2	2	1
李建	1	60	29.0437	2	1	2	2	2	1	1	2	1	1	1	2	2	2	2	1
肖辉琼	2	47	26.2985	3	1	1	2	3	1	1	3	1	1	2	2	2	2	2	1
蔡娅丽	2	70	20.5688	2	2	2	1	3	1	2	3	1	1	2	2	2	2	2	1
漆素华	2	69	26.4308	3	1	1	2	3	1	2	3	1	1	2	2	2	2	2	1
郭吉星	1	74	17.3904	2	1	2	2	3	1	1	3	1	1	2	2	2	2	2	1
孔祥建	1	63	26.3672	2	1	1	1	3	1	2	3	1	1	2	2	2	2	2	1
李寿成	1	66	19.1001	1	2	1	1	3	1	2	4	1	1	2	2	2	2	2	1
陈真洪	1	42	25.0967	3	2	1	1	4	1	1	4	2	1	3	2	2	2	2	1
邹顺林	1	54	24.0055	3	1	2	1	4	1	1	3	1	1	2	2	2	2	2	1
宋光灿	1	69	19.3772	1	1	1	1	3	1	1	3	2	1	3	2	2	2	2	1
胡群华	2	52	21.7193	2	1	1	1	3	1	1	3	1	1	2	2	2	2	2	1
龙羊朝	1	54	25.3934	3	1	2	2	3	1	1	3	1	1	2	2	2	2	2	1
陈国军	1	54	25.763	3	2	2	2		2	1	3	1	1	2	2	2	2	2	1
廖先书	1	65	22.231	1	1	2	2	3	1	1	3	1	1	2	2	2	2	2	1
唐太明	1	48	25.0593	1	2	2	2	3	1	1	3	2	1	3	2	2	2	2	1
王志敏	1	59	24.4898	2	1	2	1	3	1	1	3	1	1	2	2	2	2	2	1
赵应朝	1	65	26.7036	2	1	1	1	5	2	2	4	2	1	3	2	2	2	2	1
刘淑英	2	66	26.0375	3	2	1	2		1	1	3	1	1	2	2	2	2	2	1
吴晓云	2	57	16	1	1	1	1	4	2	1	4	2	1	3	2	2	2	2	1
唐近千	1	47	19.0381	2	1	1	1	3	2	2	3	1	1	2	2	2	2	2	1
马志国	1	60	20.1951	3	1	1	1	3	2	2	4	2	1	3	2	2	2	2	1
黄淑华	2	71	16.6468	2	1	1	1	3	1	1	3	1	1	2	2	2	2	2	1
孙丽平	2	58	19.9792	3	2	2	2		1	1	3	1	1	2	2	2	2	2	1
刘明珍	2	73	22.2222	2	2	2	1	3	1	2	3	2	1	3	2	2	2	2	1
李维新	1	53	21.551	1	2	1	1	3	1	1	4	2	1	3	2	2	2	2	1
额拉	1	69	23.1481	3	2	1	1	3	2	2	3	2	1	3	2	2	2	2	1
奉孝忠	1	76	26.7698	3	1	1	1	3	1	1	3	1	1	2	2	2	2	2	1
彭树林	1	50	19.8347	2	1	1	1	3	1	1	3	1	1	2	2	2	2	2	1
石光芳	2	55	22.0317	2	1	1	1	3	1	1	2	1	1	1	2	2	2	2	1
袁井芬	2	67	20.8117	2	2	1	1	3	1	1	3	1	1	3	2	2	2	2	1
胡赤兵	1	51	19.5418	3	2	1	1	3	2	1	3	1	1	2	2	2	2	2	1
陈志强	1	83	18.8271	2	2	2	1	3	1	1	3	1	1	2	2	2	2	2	1
周俏月	2	80	20	2	1	1	1	3	1	2	3	1	1	2	2	2	2	2	1
黄增才	1	82	18.6851	1	2	2	1	3	1	1	3	1	1	2	2	2	2	2	1
徐大勇	1	46	22.5895	1	2	4	2	3	1	1	3	2	1	3	2	2	2	2	1
区力平	1	70	22.0181	1	2	1	1	3	1	1	3	2	1	3	2	2	2	2	1
易灵先	2	68	26.0375	3	1	1	1	3	1	2	3	2	1	3	2	2	2	2	1
李艳	2	46	20.1951	2	1	1	1	3	1	1	3	1	1	2	2	2	2	2	1
肖良春	1	83	21.4844	1	2	1	1	3	2	2	3	2	1	3	2	2	2	2	1
刘思富	1	53	21.1073	3	2	2	1	3	1	1	3	2	1	3	2	2	2	2	1
朱大芬	2	64	18.3143	1	2	2	2		1	1	4	1	1	2	2	2	2	2	1
江安秀	2	59	24.5578	3	1	1	1	3	1	2	3	1	1	2	2	2	2	2	1
颜泽民	1	56	24.1672	3	2	1	1	3	1	1	3	1	1	2	2	2	2	2	1
罗高	1	22	24.5089	2	1	1	1	3	1	2	3	2	1	3	2	2	2	2	1
张福平	1	63	24.7934	2	1	1	1	3	1	1	4	2	1	3	2	2	2	2	1
杨兆军	1	53	27.9976	2	1	1	1	3	1	1	3	2	1	3	2	2	2	2	1
高文泽	1	71	26.0146	2	1	1	1	1	1	1	1	1	1	1	2	2	2	2	1
李永芹	2	69	19.8791	3	1	2	1	3	2	1	3	1	1	2	2	2	2	2	1
冯家祐	2	77	22.8928	2	2	2	1	3	1	2	4	2	1	3	2	2	2	2	1
刘中友	1	69	20.5761	3	2	1	2	4	1	1	4	1	1	2	2	2	2	2	1
李国清	1	59	21.6797	1	1	2	2	3	1	1	3	1	1	2	2	2	2	2	1
罗先伦	2	62	18.2563	3	2	1	1	3	1	2	3	1	1	2	2	2	2	2	1
周永华	1	65	17.0403	2	2	1	1	3	2	2	3	1	1	2	2	2	2	2	1
张德辉	2	57	22.8624	3	1	2	2		1	1	3	1	1	2	2	2	2	2	1
杨鹤	1	75	23.6095	3	2	1	1	3	1	1	3	1	1	2	2	2	2	2	1
彭爱萍	2	61	25.9695	2	1	1	1	4	1	1	3	1	1	2	2	2	2	2	1
王旗军	1	52	24.6094	3	2	2	1	3	1	1	2	1	1	1	2	2	2	2	1
胡尚文	1	62	21.6311	3	2	2	1	4	1	1	3	1	1	2	2	2	2	2	1
张淑琼	2	72	20.4444	2	1	1	1	3	2	1	3	2	2	4	2	2	2	2	1
陈文君	1	66	23.8087	3	1	1	1	3	1	2	4	1	1	2	2	2	2	2	1
陈晓蓉	2	76	21.2279	3	2	1	1	3	1	1	3	1	1	2	2	2	2	2	1
谭维才	1	71	24.5243	2	1	1	1	3	2	1	3	2	1	3	2	2	2	2	1
罗凌志	1	65	22.4913	3	2	2	1	3	1	2	4	2	1	3	2	2	2	2	1
许诗顺	1	67	19.8141	3	2	2	2	3	1	2	4	1	2	4	2	2	2	2	1
谭祖勋（新辅助）	1	68	22.8571	2	1	1	1	3	1	2	3	2	1	3	2	2	2	2	1
黄慧钦	2	84	18.1787	2	2	2	1	3	1	2	4	1	1	2	2	2	2	2	1
胡文贤	1	75	27.0552	2	1	1	1	3	2	2	3	1	1	2	2	2	2	2	1
龚志良	1	45	23.3844	1	2	2	1	3	2	2	4	1	1	3	2	2	2	2	1
宋建春	2	54	23.4375	1	1	1	2		1	1	4	1	1	2	2	2	2	2	1
熊良书	2	76	22.0542	2	1	1	1	3	2	2	2	2	1	3	2	2	2	2	1
乔文彬	2	51	19.7711	1	2	1	1	3	1	1	3	1	1	2	2	2	2	2	1
吕胜利	1	60	19.2837	1	2	1	1	3	1	2	2	1	1	1	2	2	2	2	1
苏长恩	1	62	23.4952	3	2	2	2	3	1	1	3	1	1	2	2	2	2	2	1
杨贤	1	50	22.8624	3	2	1	1	3	1	2	3	1	1	2	2	2	2	2	1
肖安富	1	55	26.7299	3	1	2	1	3	1	1	2	1	1	1	2	2	2	2	1
张秀花	2	68	28.7201	1	1	2	1	3	1	1	2	1	1	1	2	2	2	2	1
易素琼	2	60	24.974	1	2	1	2		1	1	3	1	1	2	2	2	2	2	1
唐蜀谊	1	62	18.7242	1	2	1	1	3	1	2	3	2	1	3	2	2	2	2	1
李光健	1	53	22.3214	1	1	1	1	3	2	2	4	2	1	3	2	2	2	2	1
梁仕忠	1	45	16.3593	3	1	2	1	5	2	2	4	2	1	3	2	2	2	2	1
徐永南	1	68	19.0039	3	1	1	1	3	1	1	3	2	1	3	2	2	2	2	1
袁小珊	2	54	28.0404	3	1	1	2		2	2	3	2	1	3	2	2	2	2	1
韦岩峰	2	61	23.6244	1	2	2	2	3	2	1	3	1	1	2	2	2	2	2	1
符龙君	1	73	24.5617	3	1	1	2	4	1	1	4	1	1	2	2	2	2	2	1
张泽书	2	64	24	1	2	1	1	3	1	2	3	2	1	3	2	2	2	2	1
谢瑞良	1	49	23.1473	3	2	2	2	3	1	1	3	2	1	3	2	2	2	2	1
刘家祥	1	64	20.7612	3	1	1	1	3	1	2	4	2	2	4	2	2	2	2	1
曹学舜	1	69	24.1115	3	2	1	1	3	1	2	3	1	1	2	2	2	2	2	1
钟小图	1	38	22.6474	3	2	2	1	4	2	2	4	2	2	4	2	2	2	2	1
黄启伦	1	65	20.0474	3	2	1	1	5	2	2	4	1	1	2	2	2	2	2	1
刘维仙	2	64	28.9941	3	1	1	1	3	1	2	3	1	1	2	2	2	2	2	1
胥天金	1	78	19.5312	2	1	2	1	1	1	1	1	1	1	1	2	2	2	2	1
刘加俊	1	45	22.0386	3	2	1	1	4	2	2	4	2	2	4	2	2	2	2	1
王文多	1	74	19.0311	3	2	1	2	4	1	1	3	2	1	3	2	2	2	2	1
李品南	1	64	25.711	1	1	1	1	3	1	1	2	1	1	1	2	2	2	2	1
孔祥秀	2	55	23.4375	1	1	1	2	3	2	1	4	2	1	3	2	2	2	2	1
马元	1	58	21.4533	2	2	2	2		1	1	3	1	1	2	2	2	2	2	1
王晓霞	2	41	21.8577	3	2	1	2	4	2	1	3	2	1	3	2	2	2	2	1
高元媛	2	37	20.061	3	1	1	2		2	2	3	1	1	2	2	2	2	2	1
杨代华	1	55	23.0469	3	1	2	2	4	1	1	2	1	1	1	2	2	2	2	1
齐晓梅	2	44	22.8329	3	1	1	1	3	2	2	4	2	2	4	2	2	2	2	1
刘杨怡	2	21	20.4294	4	1	1	1	3	1	2	4	1	1	2	2	2	2	2	1
蒋桂漓	2	48	23.4566	3	2	2	2	3	1	2	3	1	1	2	2	2	2	2	1
任开文	1	62	22.1453	3	1	1	1	3	1	1	4	1	1	2	2	2	2	2	1
唐建明	1	67	30.0433	2	1	1	1	3	2	1	3	2	1	3	2	2	2	2	1
杜军	1	65	20.2848	2	1	1	1	4	1	2	4	1	2	4	2	2	2	2	1
何立贵	1	53	22.9568	1	1	1	1	3	1	1	3	1	1	2	2	2	2	2	1
叶喆希	2	36	17.0088	1	2	1	2	4	1	1	4	1	1	2	2	2	2	2	1
裴元兴	1	78	26.4381	2	1	1	1	3	1	2	3	2	1	3	2	2	2	2	1
李广强	1	40	21.6128	2	2	2	2	4	1	1	4	2	1	3	2	2	2	2	1
唐咏梅	2	64	22.8624	3	1	2	2	3	1	2	3	1	1	2	2	2	2	2	1
刘志华	2	70	16.8889	1	1	1	1	3	2	2	3	2	1	3	2	2	2	2	1
张德超	1	85	23.1405	3	1	1	1	3	1	1	4	2	2	4	2	2	2	2	1
刘明生	1	64	21.2585	2	2	1	1	3	1	1	3	2	1	3	2	2	2	2	1
余起祥	1	83	22.0386	3	1	2	1	4	2	2	3	2	1	3	2	2	2	2	1
郑景登	1	80	20.5078	3	1	1	1	3	2	1	3	1	2	4	2	2	2	2	1
陈树荣	1	55	28.306	1	1	1	1	3	1	1	3	1	1	2	2	2	2	2	1
任世刚	1	65	25.2595	3	2	1	1	4	1	2	4	2	2	4	2	2	2	2	1
王玉兰	2	60	24.3418	2	2	2	2	4	2	1	3	2	1	3	2	2	2	2	1
林彩霞	2	64	28.125	2	1	2	1	3	1	1	2	1	1	1	2	2	2	2	1
翟成堂	1	62	22.3081	1	2	1	1	3	1	1	3	1	1	2	2	2	2	2	1
莫长美	2	48	24.0346	2	1	1	1	3	2	1	3	1	1	2	2	2	2	2	1
李国军	1	63	25.9516	1	2	2	2	3	1	1	3	1	1	2	2	2	2	2	1
羊华	1	50	21.4533	2	2	2	1	3	1	2	3	1	1	2	2	2	2	2	1
卢利人	2	55	17.1029	3	1	1	2	3	1	1	3	1	1	2	2	2	2	2	1
吴绍和	1	65	23.3564	3	1	1	1	3	2	2	3	2	1	3	2	2	2	2	1
杨益晖	2	51	22.2222	3	2	1	1	4	1	1	4	2	1	3	2	2	2	2	1
何静	2	63	20.061	1	1	1	1	3	1	1	2	1	1	1	2	2	2	2	1
曾代清	2	54	23.7253	3	1	1	1	4	1	1	3	1	1	2	2	2	2	2	1
冯志堃	1	64	21.5139	3	2	1	1	4	2	1	3	2	2	4	2	2	2	2	1
刘秀英	2	72	29.4887	2	2	2	2	3	1	1	3	1	2	4	2	2	2	2	1
彭文彬	2	68	27.5862	2	2	1	2	4	1	1	3	1	1	2	2	2	2	2	1
王章禄	1	66	23.9158	3	1	1	1	3	1	2	3	1	1	2	2	2	2	2	1
吕凤琼	2	56	23.833	3	1	1	1	3	2	1	2	2	1	3	2	2	2	2	1
罗宏珊	2	72	21.2306	2	1	1	1	3	1	1	3	1	1	2	2	2	2	2	1
王桂兰	2	58	21.5045	2	2	1	2	3	2	2	4	2	2	4	2	2	2	2	1
叶成碧	2	66	20.6297	1	1	1	2		1	2	3	2	1	3	2	2	2	2	1
黄银花	2	50	21.299	2	2	1	1	4	2	2	3	2	1	3	2	2	2	2	1
王咏雪	2	56	20.4444	2	2	1	1	3	1	2	4	1	1	2	2	2	2	2	1
徐仲珍	2	73	20	2	1	1	1	3	1	2	3	1	1	2	2	2	2	2	1
肖学碧	2	54	20.7008	1	1	1	1	3	1	1	3	1	1	2	2	2	2	2	1
周亚君	2	69	28.3987	3	1	1	2	3	1	1	3	1	1	2	2	2	2	2	1
韩学良	1	73	22.7583	3	2	1	1	3	1	1	3	2	1	3	2	2	2	2	1
周林	1	53	29.4078	2	1	1	1	3	1	1	4	1	1	2	2	2	2	2	1
程志均	1	41	24.4898	1	1	2	1	3	1	1	3	2	2	4	2	2	2	2	1
阳维泽	1	62	25.3444	3	1	1	1	3	1	2	3	1	1	2	2	2	2	2	1
冯仁兰	2	51	21.4536	2	1	1	1	3	1	1	2	1	1	1	2	2	2	2	1
高群华	2	69	18.8588	2	1	2	1	3	2	1	1	1	1	1	2	2	2	2	1
李群芳	2	59	28.1943	1	1	1	1	3	2	2	3	2	2	4	2	2	2	2	1
冯光连	2	65	28.4444	1	2	1	1	3	1	2	3	1	1	2	2	2	2	2	1
白云龙	1	55	19.7232	3	1	1	1	3	1	2	4	2	1	3	2	2	2	2	1
益西拉错	2	77	29.3848	3	2	2	1	3	2	2	4	2	1	3	2	2	2	2	1
王传芳	2	58	23.0112	3	2	1	2	4	2	1	4	2	1	3	2	2	2	2	1
李永正	1	59	24.0055	3	1	1	2	3	1	1	3	1	2	4	2	2	2	2	1
刘娟	2	31	20.83	1	2	2	2	3	1	1	3	1	1	2	2	2	2	2	1
黄加贵	1	61	20.4152	2	1	2	1	3	1	1	2	1	2	4	2	2	2	2	1
张树康	1	69	21.0077	2	1	1	1	4	2	2	3	2	1	3	2	2	2	2	1
邓潺	1	23	21.4692	3	2	1	2	5	1	2	4	1	1	2	2	2	2	2	1
代守章	1	67	18.902	3	2	1	1	5	1	2	4	1	1	2	2	2	2	2	1
王小琼	2	44	19.6763	2	1	2	2	3	1	1	2	1	1	1	2	2	2	2	1
谢厚清	2	78	19.5556	3	2	2	2	3	1	1	3	1	1	2	2	2	2	2	1
邓学莉	2	61	23.8054	2	1	1	1	3	1	1	2	1	1	1	2	2	2	2	1
唐天保	1	53	26.4463	1	1	1	1	3	1	1	3	1	1	2	2	2	2	2	1
裴加春	1	41	16.8296	1	2	1	1	3	2	2	3	2	1	3	2	2	2	2	1
袁素华	2	71	23.7778	2	1	1	1	4	1	2	4	1	1	2	2	2	2	2	1
杨泽如	2	58	27.993	2	1	2	1	3	1	1	3	1	1	2	2	2	2	2	1
李显文	1	70	17.6309	2	1	2	2	4	1	1	4	1	1	2	2	2	2	2	1
石玉群	2	66	20	3	2	2	2	4	1	1	3	1	1	2	2	2	2	2	1
闫翃	2	55	20.8744	1	1	1	1	3	1	1	2	1	1	1	2	2	2	2	1
何学儒	1	50	23.03	1	2	1	2	5	1	1	4	2	1	3	2	2	2	2	1
王学勤	1	62	25.2363	2	2	2	1	4	1	2	3	1	1	2	2	2	2	2	1
金永菊	2	63	17.3484	3	1	1	2	4	2	2	3	2	1	3	2	2	2	2	1
郭文华	2	64	20.4444	2	2	2	2		2	2	3	1	1	2	2	2	2	2	1
邓委	2	31	19.3333	3	1	1	2		2	2	4	2	2	4	2	2	2	2	1
沙金华	1	40	24.3025	1	2	1	2	4	2	1	4	2	2	4	2	2	2	2	1
贾兴志	1	59	25.0762	3	2	1	1	3	1	2	4	2	1	3	2	2	2	2	1
耿正发	1	70	18.5547	2	2	1	1	3	2	1	3	2	1	3	2	2	2	2	1
张怀全	1	56	24.0346	3	2	1	2	3	1	1	3	1	1	2	2	2	2	2	1
黄珂	2	62	19.0443	2	1	1	1	4	2	2	4	2	2	4	2	2	2	2	1
张福全	1	65	26.5731	3	1	1	1	5	2	2	3	2	2	4	2	2	2	2	1
袁绍玉	2	59	20.2848	3	1	1	1	3	1	1	3	1	1	2	2	2	2	2	1
李敏	2	48	21.875	2	2	1	1	3	1	1	3	1	1	2	2	2	2	2	1
刘华支	1	76	21.2585	2	1	2	1	3	1	1	3	1	1	2	2	2	2	2	1
张琼芳	2	73	24.864	3	1	2	1	3	1	1	3	1	1	2	2	2	2	2	1
龙显琼	2	66	20.5457	3	1	1	1	3	1	1	3	2	1	3	2	2	2	2	1
陈国辅	2	61	22.7583	3	1	2	1	3	1	1	2	1	1	1	2	2	2	2	1
胡新立	1	51	25.6874	2	1	1	1	3	2	1	3	2	1	3	2	2	2	2	1
刘晓洪	2	57	27.3588	2	1	1	2	3	1	1	3	1	1	2	2	2	2	2	1
晏世林	1	50	24.2215	2	2	1	1	3	1	2	3	2	1	3	2	2	2	2	1
肖树全	1	46	21.9671	2	2	1	2	3	1	2	3	2	2	4	2	2	2	2	1
陈绍清	2	74	27.0258	2	1	1	1	3	1	1	4	1	1	2	2	2	2	2	1
颜学正	1	67	23.6328	2	2	1	2	3	1	1	3	1	1	2	2	2	2	2	1
李德玺	1	56	20.9573	2	1	1	1	3	1	1	2	1	1	1	2	2	2	2	1
韦巍	1	64	19.5682	1	2	2	1	3	1	1	3	2	1	3	2	2	2	2	1
高群珍	2	69	23.7253	3	1	1	2	3	1	1	3	1	1	2	2	2	2	2	1
张学周	1	78	18.3655	3	1	1	2	3	1	1	3	2	1	3	2	2	2	2	1
刘素华	2	55	25.2994	2	2	2	1	3	1	1	3	1	1	2	2	2	2	2	1
田茂佳	1	45	21.2306	3	1	1	2	4	1	1	3	2	1	3	2	2	2	2	1
潘泽明	1	68	23.4375	3	2	1	1	3	1	1	3	1	1	2	2	2	2	2	1
杨琼碧	2	52	21.7778	3	2	1	2	4	1	1	3	2	1	3	2	2	2	2	1
雷勇	1	59	21.1553	3	2	1	1	3	1	1	3	1	1	2	2	2	2	2	1
何玉彬	1	65	21.4844	3	2	2	2	4	1	1	3	1	1	2	2	2	2	2	1
李坤	1	34	16.8061	1	2	1	1	3	1	1	3	1	1	2	2	2	2	2	1
张启萍	2	57	20.8889	2	1	2	2		1	1	3	2	1	3	2	2	2	2	1
吕祥锐	1	72	24.4444	1	1	2	1	3	1	1	2	1	1	1	2	2	2	2	1
刘正文	1	89	25.8065	1	2	2	2	5	1	2	4	2	1	3	2	2	2	2	1
韩明勇	1	44	23.6614	1	2	2	2		1	1	3	1	1	2	2	2	2	2	1
谭克柏	1	54	20.2395	1	1	1	1	3	2	2	4	2	1	3	2	2	2	2	1
秦妮	2	49	23.3091	3	2	2	1	3	1	1	3	1	1	2	2	2	2	2	1
邱银仙	2	62	20.8117	3	2	1	1	3	1	1	3	2	1	3	2	2	2	2	1
吴芝兰	2	76	24.6094	1	2	1	1	3	1	1	3	1	1	2	2	2	2	2	1
唐易村	1	73	23.634	1	1	2	2	4	1	1	1	2	1	3	2	2	2	2	1
刘鼎义	2	82	24.9135	2	2	1	1	4	2	2	3	2	1	3	2	2	2	2	1
徐成兴	1	68	23.6244	1	1	2	1	3	2	2	3	2	1	3	2	2	2	2	1
冯婉兰	2	65	23.5556	2	1	1	1	3	1	2	3	1	1	2	2	2	2	2	1
安锐英	2	66	19.7777	3	1	1	2	3	1	1	3	1	1	2	2	2	2	2	1
罗路英	2	66	22.2222	3	2	1	2	3	2	2	3	2	1	3	2	2	2	2	1
黄小燕	2	38	17.7778	2	2	1	1	3	1	1	3	1	1	2	2	2	2	2	1
勾承君	1	46	24.4898	3	1	1	2	5	1	1	4	2	1	3	2	2	2	2	1
杨萍英	2	53	20.83	3	2	2	2	3	1	2	3	2	1	3	2	2	2	2	1
杨碧媛	2	72	20.8117	3	1	2	2	5	1	1	3	1	1	2	2	2	2	2	1
雷选明	1	64	19.8177	1	1	2	2	3	2	2	3	2	1	3	2	2	2	2	1
刘鹏	1	51	23.6324	2	1	1	1	3	1	2	3	2	1	3	2	2	2	2	1
丁正华	1	43	19.5312	1	1	2	2	3	1	1	3	1	1	2	2	2	2	2	1
苟明奇	2	55	20.1122	2	1	1	1	3	1	2	3	1	1	2	2	2	2	2	1
王永泉	1	69	23.7954	2	1	1	1	5	1	2	3	1	1	2	2	2	2	2	1
廖继松	1	71	18.75	1	1	2	1	4	1	1	4	2	1	3	2	2	2	2	1
王素清	2	86	16	2	1	1	1	3	2	1	4	2	2	4	2	2	2	2	1
张朝贵	1	69	26.1224	3	2	1	2	3	2	2	4	2	1	3	2	2	2	2	1
龚正德	1	56	29.2969	3	2	2	1	3	1	1	3	1	1	2	2	2	2	2	1
胡久蓉	2	46	22.6003	2	1	1	1	3	1	2	3	2	1	3	2	2	2	2	1
李鑫飞	1	56	21.5645	2	1	1	1	3	1	1	3	1	1	2	2	2	2	2	1
李作月	2	55	22.151	3	1	1	1	3	1	1	3	1	1	2	2	2	2	2	1
周红	2	51	22.4609	2	2	1	1	3	2	2	3	2	1	3	2	2	2	2	1
伍卫	2	52	21.9671	2	2	1	2	3	1	1	3	1	1	2	2	2	2	2	1
李国琼	2	71	22.0317	3	2	1	1	3	1	2	3	1	1	2	2	2	2	2	1
成建富	1	60	17.9688	1	1	2	2	4	1	1	3	2	1	3	2	2	2	2	1
张青秋	1	66	24.093	2	1	1	1	3	2	1	3	2	1	3	2	2	2	2	1
童荣昌	1	84	20.7031	1	2	1	1	3	1	2	3	1	1	2	2	2	2	2	1
徐朝晖	1	51	22.8624	3	1	1	1	5	2	2	3	2	1	3	2	2	2	2	1
刘坤	2	48	23.4019	3	1	1	1	3	1	2	3	2	1	3	2	2	2	2	1
段云华	2	67	20.8117	2	2	1	1	4	2	1	4	2	1	3	2	2	2	2	1
尹颖	1	60	21.7993	3	1	1	1	3	1	1	3	1	1	2	2	2	2	2	1
苟劲	1	42	22.0386	1	2	1	2	4	1	1	4	1	1	2	2	2	2	2	1
方程中的变量
		B	标准误差	瓦尔德	自由度	显著性	Exp(B)	EXP(B) 的 95% 置信区间
								下限	上限
	年龄	0.014	0.007	3.719	1	0.054	1.014	1	1.028
	部位	0.017	0.122	0.021	1	0.886	1.018	0.801	1.292
	直径	-1.108	0.201	30.477	1	0	0.33	0.223	0.49
	粘液	-0.309	0.203	2.319	1	0.128	0.734	0.493	1.093
	分化程度	-0.749	0.133	31.897	1	0	0.473	0.364	0.613
	神经受侵	0.117	0.207	0.317	1	0.573	1.124	0.749	1.687
	N分期	0.718	0.335	4.584	1	0.032	2.05	1.063	3.955
	TNM分期	0.379	0.219	2.985	1	0.084	1.461	0.95	2.246
	常量	3.053	0.817	13.958	1	0	21.181
a 在步骤 1 输入的变量：年龄, 部位, 直径, 粘液, 分化程度, 神经受侵, N分期, TNM分期。
AUC		P		下限	上线								AUC		P		下限	上线
0.253		＜0.001		0.212	0.295								0.747		＜0.001		0.705	0.788
dMMR													pMMR
