# Supplementary material for: Comprehensive machine learning analysis of a radiomics-based model for predicting microsatellite instability in right Colon Cancer
Source: Front Oncol. 2026 Mar 11;16:1759980. doi: 10.3389/fonc.2026.1759980 (PMC13012956; doi:10.3389/fonc.2026.1759980)
Supplement: Supplementary file 2 [file Table2.xlsx]

## Sheet: MMR
		shape	shape	shape	shape	shape	shape	shape	shape	shape	shape	shape	shape	shape	shape	firstorder	firstorder	firstorder	firstorder	firstorder	firstorder	firstorder	firstorder	firstorder	firstorder	firstorder	firstorder	firstorder	firstorder	firstorder	firstorder	firstorder	firstorder	glcm	glcm	glcm	glcm	glcm	glcm	glcm	glcm	glcm	glcm	glcm	glcm	glcm	glcm	glcm	glcm
		Elongation	Flatness	LeastAxisLength	MajorAxisLength	Maximum2DDiameterColumn	Maximum2DDiameterRow	Maximum2DDiameterSlice	Maximum3DDiameter	MeshVolume	MinorAxisLength	Sphericity	SurfaceArea	SurfaceVolumeRatio	VoxelVolume	10Percentile	90Percentile	Energy	Entropy	InterquartileRange	Kurtosis	Maximum	MeanAbsoluteDeviation	Mean	Median	Minimum	Range	RobustMeanAbsoluteDeviation	RootMeanSquared	Skewness	TotalEnergy	Uniformity	Variance	Autocorrelation	ClusterProminence	ClusterShade	ClusterTendency	Contrast	Correlation	DifferenceAverage	DifferenceEntropy	DifferenceVariance	Id	Idm	Idmn	Idn	Imc1	Imc2	InverseVariance
		1	2	3	4	5	6	7	8	9	10	11	12	13	14	15	16	17	18	19	20	21	22	23	24	25	26	27	28	29	30	31	32	33	34	35	36	37	38	39	40	41	42	43	44	45	46	47	48
1	0000045994	0.865323	0.421547	19.3347	45.866	45.8093	54.9818	54.6735	60.5818	14114.7	39.6884	0.42362	6667.38	0.472372	14250.5	16	94	53462250	2.37567	40	14.1757	137	25.784	58.6054	65	-357	494	17.1175	68.3494	-2.03597	6.65733e+07	0.236693	1237.05	327.901	233.594	-16.4183	4.84386	1.60117	0.4958	0.815697	1.63362	0.916158	0.675408	0.655417	0.996513	0.964317	-0.128464	0.616398	0.473135
2	0000063443	0.463788	0.301403	50.6057	167.901	154.518	142.172	100.186	172.301	225341	77.8703	0.351193	50991.7	0.226286	225286	23	85	904666244	2.10219	32	9.3165	163	19.8604	54.8411	57	-452	615	13.5985	60.7472	-1.04617	8.31357e+08	0.279801	677.198	475.515	63.5655	-3.92998	3.39506	0.779208	0.62447	0.580877	1.31331	0.437562	0.73619	0.727675	0.998858	0.978737	-0.19011	0.724533	0.45616
3	0000072218	0.431046	0.405054	38.2268	94.3747	86.6956	108.6	53.7044	108.632	66500.5	40.6798	0.363707	21824.8	0.328184	66845	3	104	150299029	2.86592	56	4.73799	167	32.1853	56.677	62	-372	539	23.1022	69.5561	-0.799818	3.23642e+08	0.159402	1625.77	412.342	342.94	-16.8132	9.2974	3.11677	0.415971	1.23588	2.01283	1.43832	0.58634	0.544384	0.995134	0.954958	-0.130361	0.584547	0.443004
4	0000102649	0.822819	0.680777	52.5078	77.1293	90.787	90.1813	73.1419	91.4648	162105	63.4635	0.537446	26751.4	0.165025	162301	28	81	496994823	2.05144	27	5.91742	126	17.2442	56.7204	60	-171	297	11.4267	61.1393	-1.18452	6.06683e+08	0.293538	520.811	125.678	51.0841	-5.59661	3.1597	0.849324	0.570391	0.626808	1.36174	0.448533	0.718485	0.708193	0.995747	0.959107	-0.150432	0.645218	0.471876
5	0000105465	0.506877	0.394466	40.5683	102.843	87.4381	111.947	75.6532	118.282	119770	52.1285	0.464272	25309.2	0.211314	119963	27	87	170467428	2.21228	31	9.68475	129	19.5363	59.2907	63	-260	384	12.8854	64.8646	-1.54823	5.04736e+08	0.265071	692.023	235.888	149.782	-11.3561	4.05641	1.35525	0.491706	0.77361	1.55969	0.713279	0.684683	0.665172	0.99594	0.960704	-0.133545	0.564474	0.462311
6	0000106266	0.676666	0.537468	33.9913	63.2435	68.8537	70.2846	58.856	71.9542	51457.3	42.7947	0.454979	14704.8	0.285766	51575.2	-6	73	112917881	2.515	45	3.15146	119	25.1884	36.7348	41	-166	285	18.2036	48.0783	-0.609671	1.19217e+08	0.200153	962.08	108.021	117.402	-8.35053	6.42842	1.14137	0.695447	0.743724	1.51418	0.568312	0.685218	0.667063	0.942907	0.952015	-0.21363	0.783403	0.476757
7	0000121562	0.784443	0.667847	34.7131	51.9737	57.5392	62.4632	47.5297	63.0949	45553.9	41.0303	0.54298	10377.8	0.227813	45635.5	26	78	82384143	1.96859	26	5.53671	112	16.8379	55.5805	61	-127	239	11.0777	59.834	-1.31647	1.6338e+08	0.308034	490.926	84.8085	36.5251	-5.21654	2.7273	0.824604	0.526315	0.610173	1.35375	0.443497	0.726555	0.716038	0.994404	0.954203	-0.134468	0.591664	0.459009
8	0000143083	0.400426	0.386844	45.6833	118.092	139.159	139.159	56.9558	141.013	106173	47.2873	0.405345	26750.6	0.251954	106198	53	124	671529616	2.24396	38	4.62509	182	22.7691	91.4347	95	-102	284	15.7867	95.9846	-0.842917	9.78404e+08	0.252848	852.745	86.8418	60.6625	-5.55438	4.00982	1.05652	0.541397	0.715598	1.48017	0.535241	0.691314	0.675442	0.993901	0.950447	-0.147769	0.666906	0.484146
9	0000160858	0.867167	0.685425	50.7701	74.0709	87.2284	81.4362	83.4158	94.1359	111232	64.2319	0.342355	32670.9	0.293718	111382	13	75	252348032	2.13284	33	22.264	147	20.1014	42.3166	42	-556	703	13.6831	50.2227	-1.50091	2.80942e+08	0.275478	731.624	638.077	161.552	-5.04053	3.59776	0.945101	0.578736	0.634484	1.38393	0.53238	0.720097	0.708858	0.998846	0.97916	-0.169681	0.688242	0.464764
10	0000176215	0.451212	0.384675	32.4804	83.3525	50.1921	94.5023	68.2871	97.793	43044.8	37.6096	0.373588	15849.1	0.369361	43161.7	5	73	114810441	2.17815	34	6.70185	126	21.1501	40.6562	43	-331	457	14.6993	49.0055	-0.884336	1.03655e+08	0.262817	748.61	264.834	51.4827	-3.73424	3.47514	1.04996	0.528042	0.711688	1.45572	0.526958	0.691779	0.676323	0.997411	0.966815	-0.135432	0.614977	0.486911
11	0000177290	0.655338	0.570538	32.7216	57.3521	60.6666	64.4236	47.8758	64.8095	32395.5	37.585	0.435313	11284.5	0.348415	32647.3	-1	76	19975543	2.35596	44	4.37772	113	24.8401	37.5673	39	-188	301	18.0588	48.8291	-0.665515	7.78406e+07	0.226026	972.982	104.074	71.6313	-4.02606	4.50223	1.38298	0.523028	0.811657	1.59338	0.680121	0.670835	0.648114	0.992125	0.94458	-0.148387	0.628454	0.464946
12	0000251658	0.437115	0.366505	40.954	111.742	91.4297	109.225	67.5026	121.475	112837	48.844	0.375408	30080.3	0.266581	112958	24	83	395130884	2.03562	32	4.90769	134	19.0228	52.8574	53	-244	378	13.3044	58.1576	-0.534108	3.8206e+08	0.286514	588.396	161.429	32.9664	-1.42476	2.97377	0.77643	0.582048	0.59181	1.31338	0.415606	0.731406	0.722041	0.997007	0.965774	-0.170467	0.673662	0.459358
13	0000293450	0.541131	0.547096	20.7378	37.9051	37.3485	45.6098	29.2951	46.4772	9413.5	21.952	0.506921	4253.15	0.451814	9461.36	26	82	24451137	1.97358	30	4.5747	113	17.8485	53.6068	55	-77	190	12.2799	58.4132	-0.688419	3.22831e+07	0.301746	538.405	46.2178	28.2384	-1.98203	2.69023	0.719971	0.574491	0.574824	1.27836	0.381354	0.73531	0.726998	0.991376	0.429809	-0.16524	0.661265	0.460966
14	0000307884	0.765901	0.541401	22.1445	40.9023	44.2757	46.4487	43.1766	50.9044	15882.2	31.3271	0.541028	5277.07	0.332262	16004.9	-11	68	11526614	2.35439	42	4.33454	119	24.3847	28.1202	29	-177	296	17.4787	41.7243	-0.51456	2.78633e+07	0.227367	950.17	96.6343	76.0075	-2.68423	4.55816	1.655	0.466277	0.918605	1.67068	0.74785	0.638843	0.610692	0.990585	0.937683	-0.128791	0.585133	0.481158
15	0000331215	0.71826	0.555487	19.6292	35.3369	32.1805	39.6312	38.9721	40.9571	11012.7	25.3811	0.590908	4050.97	0.367847	11075	16	82	36768262	2.15554	35	3.42848	126	21.2402	51.3478	55	-59	185	14.7374	57.9309	-0.643321	3.71677e+07	0.265341	719.401	33.4283	40.4902	-3.84661	3.44811	0.842378	0.599877	0.622782	1.35179	0.439033	0.721417	0.710285	0.984997	0.939645	-0.177958	0.683663	0.464493
16	0000347988	0.630796	0.565128	34.145	60.4199	73.3843	69.6921	53.3965	74.4387	44345.8	38.1127	0.51825	11690.9	0.263629	44462.3	36	87	172253184	1.86091	26	5.57282	144	16.3469	62.0701	63	-195	339	11.0131	65.6744	-0.76158	1.91772e+08	0.333698	460.421	122.583	19.3364	-1.5336	2.11651	0.858836	0.418791	0.639837	1.36711	0.440615	0.713107	0.701671	0.995684	0.958234	-0.0905667	0.415395	0.478859
17	0000382010	0.521312	0.49835	45.6162	91.5346	94.5344	102.795	78.4905	107.587	105173	47.7181	0.350117	30775.6	0.292619	105355	27	100	487779384	2.30542	40	4.17356	182	23.244	62.79	63	-193	375	16.4863	69.3516	-0.312297	5.06718e+08	0.237845	867.055	123.724	68.9045	-1.23609	4.47204	1.01716	0.626224	0.684257	1.44079	0.517705	0.702182	0.687065	0.996097	0.960415	-0.188573	0.718527	0.468767
18	0000502843	0.775493	0.598021	28.1942	47.1458	53.3161	50.3666	45.8492	55.1914	26451.4	36.5613	0.497612	8627.65	0.32617	26581.2	26	72	33843380	1.70838	24	4.34432	105	14.67	50.3458	52	-103	208	9.94654	53.7737	-0.701259	7.68623e+07	0.366271	358.416	58.3325	11.2834	-1.21381	1.71542	0.618388	0.465216	0.513507	1.21023	0.348653	0.759455	0.753617	0.993957	0.954093	-0.121962	0.541421	0.432928
19	0000537377	0.668432	0.547578	34.3016	62.6424	59.4623	58.5048	69.9616	73.1308	34492.9	41.8722	0.320023	16012.4	0.464223	34572.6	18	109	226016969	2.59742	49	4.32741	187	28.7402	63.268	64	-244	431	20.2443	73.1092	-0.50868	1.84788e+08	0.194693	1342.12	174.671	173.559	-5.71956	7.00973	1.20822	0.702208	0.758438	1.53429	0.614188	0.681875	0.663349	0.996339	0.961213	-0.217727	0.798419	0.479171
20	0000695991	0.718729	0.639726	33.5046	52.3734	57.8719	59.746	45.0687	61.8238	33476.6	37.6423	0.461846	10876.3	0.324843	33538.3	45	92	115061532	1.76803	23	5.44606	153	14.8672	69.0261	71	-76	229	9.75592	71.8327	-0.800679	1.73056e+08	0.353945	395.345	54.2399	14.116	-1.1264	1.80182	0.725585	0.420468	0.557296	1.29517	0.409479	0.74604	0.737804	0.994157	0.954596	-0.100979	0.506116	0.439145
21	0000719521	0.585526	0.511528	44.1924	86.3929	79.9819	93.4549	81.3214	98.4018	85909.8	50.5853	0.305231	30847.3	0.359066	85966.3	21	106	436732851	2.51573	42	4.26032	269	26.5682	66.1993	69	-348	617	17.8303	74.6153	-0.339998	4.78613e+08	0.212193	1185.09	300.358	116.327	-3.5572	5.52581	1.29263	0.610945	0.792143	1.56375	0.632769	0.672491	0.651952	0.997951	0.970224	-0.171939	0.699049	0.480399
22	0001037633	0.812456	0.686168	42.8098	62.3847	71.5092	71.5092	65.9599	76.8238	70871.2	50.6889	0.4554	18186	0.256607	70908.2	20	80	154482716	2.02738	31	3.72131	130	18.7956	51.1334	53	-95	225	13.0665	56.4691	-0.543748	2.26109e+08	0.284912	574.134	44.7821	24.0217	-1.79256	2.65847	0.95694	0.465832	0.69456	1.42221	0.467355	0.693046	0.6788	0.990722	0.938796	-0.100093	0.541243	0.496019
23	0000762683	0.482393	0.406631	24.3954	59.994	52.0156	43.0223	57.6597	69.8732	23844.4	28.9407	0.531857	7543.17	0.315687	23983.3	36	97	99993279	2.04298	32	4.12091	138	19.37	68.6317	71	-74	212	13.4226	72.9456	-0.732422	1.27617e+08	0.287836	610.745	41.0275	30.9805	-3.02055	2.88552	0.908143	0.516689	0.661961	1.39346	0.459062	0.706037	0.693241	0.984228	0.935962	-0.127645	0.595523	0.481691
24	0001258243	0.64122	0.613204	38.4501	62.7037	71.7842	75.6328	55.6535	79.5751	57026.8	40.2069	0.51685	13862.4	0.243086	57133.6	30	87	167931963	1.99883	28	4.05864	150	17.9734	58.5542	59	-71	221	12.209	63.0446	-0.351342	2.27085e+08	0.3034	546.034	35.454	24.7569	-0.845906	2.53421	0.986323	0.436465	0.702328	1.43873	0.483814	0.691953	0.676998	0.990456	0.938241	-0.091065	0.51055	0.491982
25	0001329788	0.713526	0.446534	21.561	48.2853	49.2293	36.5347	60.017	61.1922	12193.2	34.4528	0.375989	6813.78	0.558818	12286.1	29	84	60041503	1.90411	28	3.2761	142	17.1634	56.6454	58	-62	204	12.0952	60.6344	-0.274768	4.51704e+07	0.314055	467.833	34.627	14.5703	-0.65347	2.12016	0.912307	0.390607	0.672484	1.38468	0.447259	0.700962	0.687618	0.984136	0.934878	-0.0861085	0.459535	0.487905
26	0001375930	0.827039	0.701574	45.0027	64.1454	71.3498	86.1728	60.7296	86.5157	56612	53.0507	0.315457	22602.2	0.399247	56971.1	29	96	224866972	2.19504	35	3.73595	190	21.1247	62.8288	64	-115	305	14.6541	68.3718	-0.294674	2.66323e+08	0.259753	727.244	65.8438	38.7062	-1.42247	3.30322	1.51031	0.370921	0.903329	1.6656	0.681265	0.634568	0.60767	0.991326	0.938249	-0.0606313	0.43921	0.503704
27	0001461357	0.757814	0.509162	35.5016	69.7256	67.7498	81.2809	68.9636	81.3904	72428.9	52.839	0.483588	17376	0.239905	72479.8	18	78	214342375	2.02987	31	3.53469	125	18.8198	48.5245	50	-130	255	13.1999	54.0746	-0.383806	2.11935e+08	0.28821	569.434	72.7571	31.9457	-1.96128	3.07006	0.876845	0.555566	0.654056	1.3695	0.436011	0.707449	0.695107	0.994034	0.950887	-0.145507	0.637507	0.483176
28	0001467093	0.448497	0.431473	34.3913	79.7066	63.5674	72.2826	48.7738	95.3788	42556.5	35.788	0.385251	15300.4	0.359544	42696.8	30	97	179093229	2.18644	34	4.648	153	21.0777	64.1682	66	-143	296	14.3961	69.7672	-0.703662	4.29825e+08	0.264146	749.849	85.2173	50.027	-3.3638	3.34559	1.17703	0.470105	0.777663	1.52353	0.558318	0.669266	0.650229	0.993209	0.946287	-0.100901	0.543665	0.502051
29	0001561584	0.860802	0.587771	32.051	54.5298	58.4841	64.6196	53.1282	64.8006	41022.5	46.9394	0.413025	13926.9	0.339496	41076.7	42	95	168431288	1.86714	28	4.9266	131	16.9175	69.8461	72	-144	275	11.8419	73.1564	-0.767384	2.19837e+08	0.323659	466.391	88.6091	22.2452	-2.16567	2.26292	0.766522	0.484329	0.586336	1.30844	0.412685	0.733547	0.724416	0.994793	0.955854	-0.126911	0.568643	0.456967
30	0001816411	0.858447	0.377574	11.8457	31.3733	33.2029	31.1719	33.6285	33.6285	3474.3	26.948	0.375543	2953.94	0.850227	3540.81	21	122	21472588	3.07986	57	3.91626	164	32.3334	71.0672	72	-139	303	23.5803	81.7371	-0.598302	2.3656e+07	0.135239	1630.41	165.161	992.481	-46.0264	14.8775	2.33542	0.723742	1.07084	1.84567	1.15271	0.610692	0.576287	0.99224	0.429903	-0.21862	0.837459	0.472785
31	0001866300	0.445922	0.312438	25.7409	82.3871	69.4205	66.2305	81.4763	90.1015	30357.4	36.7382	0.364684	12904.4	0.425082	30501.3	41	110	80645105	2.57111	35	3.96277	149	21.3804	73.809	73	-86	235	14.7109	78.8228	-0.490953	1.84506e+08	0.202415	765.258	93.0747	155.715	-5.85239	6.51001	1.88208	0.552815	0.954458	1.74222	0.879743	0.641034	0.610254	0.984357	0.935938	-0.163203	0.659597	0.449223
32	0002025996	0.827822	0.628111	24.5284	39.0511	42.4817	44.7804	41.3643	45.4074	9132.22	32.3273	0.432978	4879.81	0.534351	9267.45	22	88	22684214	2.48581	32	3.2885	128	19.9654	53.0153	52	-87	215	13.7594	58.8288	-0.0912918	3.42931e+07	0.21113	650.215	71.8416	98.7343	1.91656	5.81841	1.28346	0.636836	0.790326	1.57181	0.632784	0.673328	0.652516	0.9914	0.941779	-0.188367	0.747237	0.476806
33	0002047602	0.431227	0.372349	44.0513	118.306	103.079	132.279	73.0978	133.26	146779	51.0169	0.43986	30592.3	0.208424	146907	26	80	365806411	2.21766	29	2.98435	123	16.8044	52.9911	54	-68	191	12.2526	56.9246	-0.227428	4.76038e+08	0.24653	432.354	54.5033	41.6073	-1.29927	3.90384	1.11003	0.556555	0.756766	1.49605	0.526871	0.674388	0.656419	0.991107	0.939127	-0.132762	0.644648	0.501673
34	0002123370	0.65778	0.621656	37.35	60.0815	72.3843	53.7336	66.1244	73.4339	56148.9	39.5204	0.575443	12321.7	0.219447	56317.9	31	80	142451202	1.77797	25	4.84711	125	15.46	56.1013	58	-103	228	10.6193	59.5953	-0.810587	2.00019e+08	0.35285	404.248	61.3487	17.6874	-2.00421	1.96235	0.752456	0.44261	0.595918	1.30527	0.393109	0.726621	0.717614	0.993909	0.951326	-0.0966384	0.512747	0.472638
35	0002253002	0.651194	0.518712	42.2883	81.5255	97.5719	90.8658	62.5603	100.699	102298	53.0889	0.466076	22695.4	0.221856	102240	41	111	524295308	2.24916	38	3.9216	308	22.2755	76.7528	77	-209	517	15.8188	81.7151	-0.183455	6.82691e+08	0.246455	786.363	160.057	58.8618	-1.2054	4.21939	0.994561	0.616998	0.684354	1.43667	0.503741	0.69953	0.684827	0.997964	0.970566	-0.175491	0.710364	0.478164
36	0002618434	0.763325	0.739314	44.8235	60.6285	81.932	71.672	60.9939	82.187	46823.7	46.2793	0.286825	21903.4	0.467783	47032.2	30	91	156633499	2.05478	32	4.5176	262	19.205	61.2312	63	-151	413	13.3987	65.9918	-0.537756	2.04821e+08	0.285859	605.661	102.475	29.4773	-1.95681	2.74308	0.881211	0.504903	0.655748	1.37866	0.444192	0.706342	0.694287	0.997308	0.966068	-0.121432	0.585674	0.48754
37	3035847	0.608885	0.500564	39.0514	78.0148	90.3776	61.8011	98.6053	102.712	51211.4	47.502	0.233117	28608	0.558625	51692.6	48	113	370121802	2.1098	34	3.18644	176	20.1337	81.2553	82	-59	235	14.4075	85.0755	-0.265287	3.74143e+08	0.268492	635.424	47.205	34.6754	-1.58359	3.36941	0.977602	0.549759	0.697482	1.42841	0.477332	0.693975	0.679066	0.992136	0.429626	-0.138602	0.634429	0.415442
38	0003326853	0.814105	0.573937	25.4757	44.3876	48.396	53.5762	50.1275	53.9729	24688.3	36.1362	0.605694	6769.53	0.2742	24774.5	29.7	95	70937101	2.12159	36	3.21927	135	20.6604	64.0808	67	-58	193	14.6599	69.0733	-0.46936	1.18202e+08	0.267294	664.78	38.4325	34.146	-2.51211	3.33479	1.06971	0.51246	0.726471	1.46573	0.5191	0.687163	0.670477	0.9874	0.930338	-0.129778	0.595856	0.486165
39	0003782933	0.798083	0.740617	37.4191	50.5242	61.0842	54.452	60.8646	61.7166	36781.8	40.3225	0.428009	12496.4	0.339745	36914.5	54	105	234223867	1.85935	26	4.69919	157	16.3473	79.9644	81	-90	247	11.1323	82.7276	-0.634472	2.52637e+08	0.332493	449.546	60.6746	20.7362	-1.64239	2.20427	0.765163	0.481099	0.597167	1.30954	0.400737	0.727377	0.718061	0.993815	0.951289	-0.116865	0.555888	0.46835
40	0004505744	0.758516	0.687282	45.8782	66.753	69.975	81.2987	67.9142	82.9965	71666.4	50.6332	0.359565	23205.1	0.323794	71906.1	22	78	181839849	1.95416	30	3.4385	140	17.7685	50.4966	51	-110	250	12.3182	55.2828	-0.272962	2.19758e+08	0.303929	506.278	57.8556	17.9788	-0.804981	2.3541	1.05778	0.378683	0.742099	1.47167	0.499091	0.677404	0.660355	0.991493	0.940135	-0.0679081	0.446864	0.504019
41	0004653244	0.703911	0.653401	32.125	49.1658	48.0253	51.7562	56.1643	61.6605	30859.5	34.6083	0.481798	9875.17	0.320004	30884.2	33	102	176833206	2.18637	40	3.13583	135	22.2391	69.6187	73	-63	198	16.0648	74.8241	-0.574402	1.7291e+08	0.253448	751.885	41.7039	44.146	-3.94928	3.84038	0.95254	0.599188	0.673526	1.40976	0.478071	0.704904	0.690822	0.988725	0.935091	-0.172485	0.681631	0.472841
42	0004734336	0.605203	0.430734	37.7041	87.5345	80.551	74.5562	71.8472	93.0839	43667.6	52.9762	0.254468	23566.3	0.539674	43999.7	35	83	172050122	1.75119	25	3.67217	125	15.135	58.7728	59	-59	184	10.538	61.8345	-0.30744	1.68233e+08	0.349543	369.265	35.8849	12.9835	-0.582308	1.97209	0.568721	0.541585	0.485457	1.16883	0.325453	0.770594	0.765581	0.993147	0.952201	-0.168765	0.634433	0.417727
43	0005157766	0.711495	0.595466	41.3197	69.3906	69.364	75.0731	61.7803	81.3713	56606.2	49.371	0.351595	20277.6	0.358222	56719	55	109	342088844	1.84181	27	5.82901	157	17.0963	83.9283	87	-156	313	11.613	86.8771	-1.0601	4.28043e+08	0.326641	503.667	120.96	25.3904	-2.75869	2.28778	0.75677	0.494914	0.575274	1.30889	0.416738	0.739062	0.730034	0.996204	0.96238	-0.129593	0.573493	0.446676
44	0005198621	0.483005	0.393656	22.9909	58.4035	54.2053	58.3276	37.7139	62.8316	19208.4	28.2092	0.556224	6235.83	0.324641	19253.7	49	116	143827916	2.1779	36	3.87345	174	21.2315	83.6982	86	-75	249	14.8277	87.9499	-0.598499	1.48431e+08	0.260869	729.793	48.8527	36.002	-2.82005	3.19937	1.3038	0.41867	0.835499	1.58547	0.596815	0.651126	0.628449	0.98749	0.927457	-0.0746252	0.492212	0.507964
45	0005516223	0.717343	0.641628	42.3686	66.0346	66.4399	86.5757	78.498	87.2102	71198.7	47.3684	0.418198	19864.8	0.279005	71395.4	17	80	235152564	2.0724	34	2.92522	196	19.8378	47.2827	46	-71	267	14.3392	53.2628	0.180392	2.02544e+08	0.273273	601.273	29.1258	27.8248	1.30869	3.1493	0.800038	0.592142	0.620655	1.31966	0.402939	0.717825	0.707513	0.99353	0.949408	-0.170475	0.679316	0.479487
46	0005601578	0.659139	0.471225	34.0026	72.1578	73.6032	78.8166	64.715	91.8813	56866.7	47.562	0.418639	17082.4	0.300394	56903.7	39	99	254372525	2.01837	32	3.20309	158	18.7543	69.2449	70	-47	205	13.3832	73.1316	-0.237928	3.04334e+08	0.288162	553.371	28.9601	23.8402	-0.733819	2.79034	0.939964	0.494048	0.679218	1.40837	0.465176	0.700088	0.686267	0.988838	0.934377	-0.118445	0.57503	0.485191
47	0005705543	0.767463	0.686761	23.8077	34.6667	34.2275	39.5909	36.3594	40.5966	10699.2	26.6054	0.404521	5804.64	0.542533	10717.8	32	91	98452613	1.98281	31	3.52773	174	18.3774	63.0515	65	-84	258	13.0457	67.1852	-0.383028	4.83786e+07	0.29638	538.354	50.8148	23.0835	-1.56366	2.71394	0.743527	0.567858	0.588093	1.29969	0.391831	0.730306	0.721414	0.993982	0.951971	-0.1563	0.656763	0.466178
48	0006457347	0.69329	0.586002	39.8268	67.9636	69.0582	73.1234	58.6842	75.5177	56469.2	47.1185	0.395509	17997.1	0.318707	56507.6	31	98	270115147	2.16603	34	4.22996	161	21.2527	67.2799	71	-131	292	14.5848	72.5688	-0.762529	2.97582e+08	0.266833	739.633	86.6691	51.5052	-4.74697	3.72188	1.01695	0.566676	0.706483	1.4472	0.501297	0.692751	0.677295	0.994115	0.95097	-0.147293	0.646206	0.485598
49	0006609096	0.554958	0.449671	41.2882	91.8188	78.5234	105.716	76.7109	112.931	112472	50.9555	0.535562	21039.5	0.187065	112770	45	100	161709070	1.92912	30	3.66687	134	17.575	72.411	74	-44	178	12.3822	75.7444	-0.447652	6.46986e+08	0.308462	493.862	30.4139	21.9251	-1.27285	2.60475	0.696978	0.575819	0.53619	1.24987	0.387014	0.756093	0.747789	0.984542	0.942142	-0.193876	0.667416	0.418782
50	0007367022	0.816312	0.720175	39.6325	55.0317	65.3207	64.8086	58.775	66.9382	58375.7	44.923	0.550073	13229.8	0.226631	58584.1	38	98	145628420	2.03123	32	3.68047	144	18.9971	69.7673	72	-81	225	13.2479	73.8157	-0.50586	3.1921e+08	0.284804	581.284	55.2042	26.5547	-1.86409	2.74195	1.01435	0.453467	0.690266	1.41824	0.498847	0.70215	0.686687	0.990243	0.939601	-0.131272	0.525621	0.466145
51	0007428015	0.882128	0.626809	33.5058	53.4545	61.3105	70.4655	63.6974	72.9335	33398.8	47.1537	0.360433	13914.9	0.416629	33573.8	42	85	143034290	1.59014	22	3.46843	119	13.3518	63.7878	64	-55	174	9.48011	65.9851	-0.300219	1.46181e+08	0.3926	285.137	37.5265	9.31497	-0.64348	1.62808	0.533137	0.507034	0.471925	1.1341	0.304617	0.774053	0.770152	0.991887	0.948239	-0.145103	0.586819	0.420074
52	0007871844	0.856655	0.74615	31.4254	42.1167	50.0634	50.2561	48.4143	57.3905	27642.6	36.0795	0.562811	7855.5	0.284181	27723.5	42	93	135636510	1.82638	27	3.42231	143	16.1111	67.9127	69	-43	186	11.2991	70.9048	-0.351935	1.39379e+08	0.331807	415.354	28.3792	14.0874	-0.716862	2.08377	0.71543	0.48532	0.566771	1.28265	0.386524	0.739924	0.731456	0.984236	0.938644	-0.125144	0.567572	0.450378
53	0007933136	0.684298	0.563084	29.5496	52.4777	59.1163	58.5468	44.2743	60.0303	26521.8	36.1728	0.388467	11071.3	0.417442	26567.8	21	91	73353142	2.20903	37	4.5127	140	22.7325	59.8359	65	-101	241	15.3594	66.6918	-1.02037	1.18168e+08	0.262014	867.464	65.0401	88.2843	-9.43749	4.34695	1.17461	0.568593	0.714018	1.52318	0.636338	0.704241	0.68692	0.99074	0.429254	-0.159179	0.650024	0.44269
54	0007991275	0.827608	0.748573	26.8451	35.9285	40.3685	44.313	43.4532	45.4018	12196.5	29.7347	0.361732	7083.61	0.580784	12326.6	28	91	44999614	2.10421	31	4.52205	157	19.4866	58.4214	59	-108	265	13.3052	63.7516	-0.503911	5.00986e+07	0.280967	651.209	63.5669	34.0501	-0.541349	3.04652	1.17914	0.439228	0.760263	1.51349	0.576755	0.67834	0.660036	0.99209	0.429701	-0.109622	0.544723	0.415914
55	0008248537	0.594552	0.510269	25.9916	50.937	57.3052	43.7281	42.4684	59.7704	21347.7	30.2847	0.466061	7985.01	0.374046	21416.8	41	97	103517353	1.9462	29	3.85987	151	17.5866	69.8291	71	-77	228	12.2236	73.3564	-0.492313	1.15247e+08	0.306564	505.051	54.751	19.5346	-1.27594	2.39423	0.945044	0.431081	0.685278	1.41406	0.465866	0.69704	0.683122	0.992392	0.944516	-0.0917134	0.505284	0.490619
56	0008310243	0.653627	0.563813	25.4214	45.0883	44.6377	41.606	47.7926	55.8283	16944.7	29.4709	0.470661	6778.48	0.400034	17018.8	35	82	51476023	1.70933	25	3.44415	116	14.8044	59.4463	61	-58	174	10.5122	62.2826	-0.497959	6.60181e+07	0.358373	345.26	35.9915	10.0922	-0.865598	1.75646	0.625872	0.471793	0.521923	1.21532	0.347487	0.755447	0.749382	0.990541	0.42914	-0.123275	0.551244	0.439256
57	0008321844	0.729323	0.569839	39.1252	68.6601	63.2224	80.2732	79.1676	80.3211	69736.4	50.0754	0.406706	20145.4	0.28888	69884.3	41	100	391976857	1.95183	31	2.71817	150	18.0865	69.9409	69	-60	210	13.0454	73.4368	0.00706622	3.76884e+08	0.296634	501.234	40.6574	22.3809	-0.0534551	2.87381	0.682057	0.616914	0.544182	1.24636	0.370594	0.749519	0.741648	0.993344	0.951554	-0.200293	0.705246	0.436133
58	0008426774	0.838395	0.614685	22.3686	36.3901	40.1343	41.3805	38.5177	48.4461	11816.1	30.5093	0.487466	5146.63	0.435561	11878.2	30	94	47479383	2.10075	35	3.39021	144	20.3433	63.1906	66	-90	234	14.5447	68.1063	-0.517486	5.50966e+07	0.270117	645.418	51.7344	30.5948	-2.48478	3.11124	0.799854	0.585205	0.609846	1.32907	0.415938	0.724271	0.713939	0.992224	0.945962	-0.16999	0.672056	0.465981
59	0008593069	0.583957	0.562526	36.4998	64.8857	68.8376	66.5105	48.6343	74.221	44759	37.8404	0.414291	14534.9	0.324736	44939.4	32	88	154167481	1.90857	30	3.66983	128	17.4309	61.0537	63	-116	244	12.3843	64.8742	-0.498586	1.84135e+08	0.310009	481.111	64.884	19.3846	-1.48321	2.48193	0.705102	0.554867	0.557554	1.27324	0.386534	0.743597	0.735724	0.942904	0.954455	-0.158264	0.644245	0.44763
60	0009175036	0.708217	0.668404	45.3131	67.7424	66.4602	81.8512	60.5265	84.3966	74675.6	47.9763	0.453501	18410	0.253228	74691.2	45	91	425852627	1.68374	23	4.56318	132	14.5335	70.105	73	-58	190	9.94081	72.5804	-0.843842	3.93467e+08	0.365534	353.205	41.1086	13.7228	-1.97354	1.83249	0.550379	0.532877	0.473748	1.15187	0.318565	0.775196	0.770752	0.993368	0.953458	-0.159178	0.604343	0.413069
61	0009188549	0.537147	0.481038	41.2342	85.7192	88.553	84.6047	64.3471	98.5356	84172.2	46.0438	0.373144	24841.7	0.295723	84170.2	42	101	481110428	2.01012	31	3.61552	178	18.4268	71.008	71	-135	313	12.8554	74.7603	-0.23483	4.70436e+08	0.291877	546.967	84.3441	28.9227	-0.828023	2.88631	0.749092	0.585069	0.584789	1.29308	0.390537	0.729985	0.720927	0.996229	0.961334	-0.170423	0.672086	0.465423
62	0009357814	0.863663	0.726346	40.5111	55.775	67.2094	63.192	61.1634	67.5199	57247.9	48.1708	0.393497	18255	0.318877	57262.4	55	119	482951753	2.10074	33	3.78443	177	20.2484	88.9453	92	-70	247	14.1078	92.5881	-0.68038	4.90885e+08	0.275776	661.279	52.0212	39.0058	-3.64647	3.25562	0.837872	0.58156	0.624278	1.34843	0.431313	0.720639	0.709091	0.993243	0.949314	-0.167424	0.658308	0.463121
63	0009519094	0.608041	0.544653	43.1014	79.1355	94.6312	92.1776	62.3596	94.978	90743.2	48.1176	0.400663	24373.3	0.268596	90841.8	35	90	387565449	1.92671	29	3.76275	157	17.2616	62.2472	63	-86	243	12.0477	66.0322	-0.275538	3.96093e+08	0.312542	485.533	50.1568	25.0533	-0.8535	2.69273	0.566306	0.649949	0.469623	1.17109	0.336495	0.780064	0.774774	0.995409	0.96147	-0.231319	0.741342	0.396147
64	0010786379	0.900864	0.784226	32.0036	40.8091	58.6037	46.3347	55.1156	64.2008	19103	36.7635	0.385933	8454.48	0.468746	19198.1	52	114	110642455	2.05548	32	3.5777	161	19.3358	79.9755	77	-78	239	13.513	83.6662	0.102508	1.34387e+08	0.284159	603.946	60.5577	30.0504	1.67967	3.09042	0.805591	0.582446	0.608632	1.34236	0.425263	0.725977	0.715251	0.993499	0.950514	-0.165518	0.670639	0.459317
65	0011323163	0.631066	0.528445	35.1239	66.4037	71.27	85.4299	58.5748	86.4338	49276.9	41.9051	0.398804	16298.7	0.345758	49363.1	45	110	317865651	2.11163	33	3.66537	183	20.2443	80.4207	84	-95	278	13.9944	84.4483	-0.568415	3.52033e+08	0.275985	664.022	60.8765	46.208	-3.97776	3.67087	0.765508	0.652816	0.578841	1.31532	0.417281	0.738435	0.729094	0.994792	0.956474	-0.208041	0.737011	0.440464
66	0011386686	0.862713	0.690114	32.9632	47.7649	63.3368	54.8207	49.9138	66.1945	24156.3	41.4294	0.349804	11552.6	0.478244	24267.9	34	91	128435263	1.98878	29	6.04816	148	18.0928	63.3561	65	-179	327	12.25	67.6478	-0.806767	1.11056e+08	0.303739	562.239	124.594	33.2558	-2.33361	2.54845	0.867365	0.481635	0.629127	1.35416	0.455123	0.719228	0.708013	0.995673	0.959004	-0.129545	0.563995	0.467913
67	0011518876	0.848557	0.62011	25.2322	40.6849	48.5767	47.6827	41.2728	53.153	14365.7	34.5277	0.426091	6707.06	0.466882	14479.9	32	77	42619880	1.68404	23	7.54112	129	14.5383	55.4933	58	-147	276	9.77124	58.7429	-1.17424	4.9966e+07	0.382977	371.214	78.099	15.5086	-1.6108	1.70928	0.60435	0.466676	0.485193	1.20218	0.360387	0.774976	0.769028	0.995886	0.963458	-0.136963	0.551399	0.400515
68	0011583163	0.570398	0.533162	49.8778	93.551	104.124	114.518	67.1114	116.035	149462	53.3613	0.48562	28046.2	0.187648	149544	21	94	290542952	2.17958	39	3.5158	151	22.7016	61.6364	67	-113	264	16.4705	67.7608	-0.771324	6.86635e+08	0.258229	792.49	65.7448	58.8248	-6.18178	4.23784	0.933836	0.634835	0.634231	1.37263	0.484352	0.726631	0.712155	0.993696	0.952797	-0.219664	0.709506	0.425724
69	0012139563	0.688013	0.652242	26.5947	40.7742	43.5495	50.9479	36.8727	51.1609	14950.3	28.0532	0.415632	6006.22	0.401747	15017.2	43	101	73877053	1.97157	29	3.57328	143	18.0313	73.6115	75	-54	197	12.5365	77.1062	-0.493151	8.42824e+07	0.301333	526.702	43.4842	22.0743	-1.47187	2.59998	0.810187	0.520805	0.604869	1.34127	0.433595	0.728191	0.717728	0.990378	0.941308	-0.141139	0.612167	0.456587
70	0013212497	0.86185	0.693786	22.0297	31.7529	37.249	41.1451	36.5302	42.6397	7018.74	27.3678	0.454447	3900.98	0.555415	7108.37	29	84	20481556	1.96657	28	5.81288	155	17.5979	56.8389	58	-115	270	11.9158	61.3821	-0.630532	2.67827e+07	0.312559	537.107	62.0706	22.722	-0.629074	2.35346	0.850114	0.45844	0.627287	1.36469	0.449284	0.719057	0.707989	0.99424	0.952926	-0.113109	0.552778	0.469705
71	0013345174	0.388608	0.304587	19.7398	64.8084	37.7989	44.6001	61.0221	62.3592	10364.3	25.185	0.404075	5684.17	0.54842	10466.8	36	90	34419542	1.83204	26	3.75543	117	16.8629	65.7342	69	-34	151	11.394	69.2422	-0.850581	5.01833e+07	0.333154	473.488	28.1622	24.382	-3.58771	2.48745	0.620086	0.596818	0.500718	1.2084	0.355201	0.768416	0.761543	0.987922	0.93903	-0.193336	0.665994	0.406598
72	0013402498	0.776397	0.254827	11.0907	43.5226	35.2003	35.4762	46.0502	46.0502	3705.7	33.7908	0.404618	2862.11	0.772353	3773.25	55	128	34596536	2.26079	32	5.87752	170	22.324	94.5534	98	-86	256	14.3035	99.3367	-1.18475	37233603	0.258241	927.441	71.0995	62.5712	-5.24585	3.40861	1.96502	0.245209	0.956514	1.76916	0.977961	0.641681	0.612814	0.984975	0.926097	-0.0916535	0.43006	0.460957
73	0013455801	0.477078	0.373776	48.4736	129.686	120.984	104.542	82.6201	151.819	177377	61.8704	0.429614	35536.2	0.200343	177643	33	100	515075292	2.15888	35	3.33456	176	20.7498	67.6671	70	-84	265	14.5675	72.5815	-0.388446	9.35837e+08	0.263123	684.23	53.588	44.1068	-2.2847	3.72543	0.833469	0.632575	0.625039	1.3556	0.432995	0.719303	0.708151	0.942931	0.953038	-0.186703	0.721396	0.468494
74	0013640947	0.564756	0.406308	21.7869	53.6217	41.4902	48.9824	58.2342	59.9541	17990.7	30.2832	0.496536	6687	0.371693	18146.6	6	64	11423736	2.00847	29	4.13492	107	18.2745	36.1678	38	-80	187	12.1642	43.3927	-0.542538	3.41687e+07	0.304382	574.821	36.0913	38.8314	-3.40647	3.09906	1.03144	0.504643	0.688639	1.42533	0.515805	0.704291	0.684076	0.987909	0.934083	-0.150259	0.595144	0.462985
75	0013706117	0.78864	0.727778	32.5348	44.7042	47.2031	52.8691	46.4935	55.1352	13745.2	35.2556	0.367251	7555.94	0.549714	13866.7	33	86	46603860	1.84679	28	4.95718	142	17.0595	60.3217	62	-139	281	11.6956	64.2117	-0.704767	5.71743e+07	0.320025	484.435	82.1479	16.9852	-1.35188	2.12311	0.825635	0.433265	0.612732	1.34871	0.4343	0.725068	0.714458	0.943	0.953996	-0.106435	0.516876	0.46145
76	0014294569	0.493677	0.383493	13.6222	35.5213	31.4465	24.4698	36.7082	38.9907	4201.82	17.536	0.499925	2518.86	0.599469	4259.4	40	81	13063254	1.54586	21	3.97271	106	12.7162	60.9012	62	-25	131	8.9968	63.0222	-0.510815	1.69175e+07	0.414141	262.847	16.2155	4.81697	-0.317129	1.18175	0.677734	0.268382	0.555387	1.24152	0.363238	0.741597	0.734511	0.982265	0.92279	-0.0543409	0.332614	0.458516
77	0014529263	0.516443	0.425329	39.5977	93.099	84.4567	100.295	58.2992	104.16	75301.5	48.0851	0.345455	24962.9	0.331507	75447.2	43	111	631368813	2.16848	37	3.24735	190	21.8806	80.4265	85	-112	302	15.6143	84.8494	-0.644513	5.43816e+08	0.258876	739.474	78.5705	59.5753	-6.26262	4.15282	0.724742	0.701188	0.56768	1.28017	0.390044	0.740359	0.731723	0.99578	0.960184	-0.238529	0.779292	0.447936
78	14841849	0.916983	0.7887	34.0356	43.154	56.2135	54.7795	49.0843	57.8172	36001.3	39.5715	0.586467	8490.55	0.249728	36047.9	33	84	136191594	1.93457	29	3.35129	164	17.4908	60.9841	61	-65	229	12.3949	64.855	-0.215573	1.51624e+08	0.306848	486.5	36.3548	20.1305	-0.524594	2.54814	0.792831	0.523957	0.613052	1.32393	0.407301	0.721441	0.71135	0.992281	0.945601	-0.136381	0.609706	0.47388
79	14151713	0.404152	0.3792	38.434	101.355	54.5058	100.761	96.8844	102.592	91040.7	40.963	0.415269	20043.8	0.220164	91186.2	34	74	203960377	1.56002	21	4.36811	163	12.7625	53.9725	55	-95	258	8.75138	56.4335	-0.507133	2.90405e+08	0.403765	271.71	45.3179	8.36256	-0.693452	1.47487	0.52101	0.476125	0.461432	1.12801	0.304683	0.77861	0.775192	0.995759	0.961922	-0.13106	0.557692	0.414659
80	0014957552	0.564459	0.479497	38.5385	80.3737	73.8089	77.4843	51.2362	79.2022	54155.4	45.3677	0.405416	17058.4	0.314985	54236	9	66	68437702	1.98574	29	8.30187	118	18.1617	39.0449	41	-375	493	12.2381	45.723	-0.981621	1.13385e+08	0.304135	566.085	294.525	37.775	-3.34352	2.48414	1.09653	0.384704	0.749632	1.49121	0.530067	0.675838	0.658696	0.997292	0.965032	-0.0673174	0.456422	0.505588
81	0014985420	0.69351	0.53946	44.1864	81.9086	85.846	91.8411	70.3127	99.3677	110431	56.8044	0.328645	33870.2	0.30671	110457	26	115	2004290050	2.55322	47	5.73387	260	27.8468	71.2424	72	-523	783	19.7922	79.4108	-0.365152	6.96552e+08	0.198688	1230.62	598.318	188.44	-4.69086	6.49797	1.24719	0.675695	0.801349	1.5498	0.587006	0.663199	0.64247	0.998789	0.976106	-0.190583	0.764065	0.499788
82	0015062290	0.757595	0.504094	39.204	77.7713	85.1361	76.2795	70.9792	87.9386	86708	58.9191	0.401046	23622.7	0.27244	86831.6	26	83	409569114	1.98285	30	3.74505	161	18.212	55.3252	57	-105	266	12.7815	59.9455	-0.41526	3.12026e+08	0.29851	532.587	61.4443	29.3039	-1.83792	2.84538	0.670233	0.615455	0.541171	1.24098	0.366694	0.749295	0.742193	0.995426	0.959065	-0.195242	0.702021	0.442742
83	15084570	0.672254	0.561768	24.1932	43.0662	48.1953	41.56	48.8182	49.8735	19637.8	28.9514	0.671115	5245.04	0.267084	19780.6	37	86	29075395	1.75444	25	4.22112	119	15.3853	63.7417	66	-85	204	10.8401	66.641	-0.682314	8.7846e+07	0.342623	378.02	51.5699	9.81908	-1.00537	1.74588	0.787515	0.373115	0.600239	1.30277	0.408038	0.727931	0.718123	0.990641	0.941611	-0.101255	0.453446	0.462881
84	0015122162	0.773152	0.630739	40.2429	63.8028	77.4167	81.6019	70.1989	84.1787	39046.7	49.3293	0.300723	18508.6	0.474012	39226.8	5	87	123147958	2.45656	42	3.84082	198	25.77	48.2443	51	-159	357	17.7088	58.5004	-0.495057	1.34246e+08	0.219271	1094.78	92.1858	103.165	-6.18206	5.14439	1.49691	0.544299	0.871817	1.64152	0.71133	0.648193	0.623576	0.99353	0.947692	-0.128583	0.628617	0.493483
85	0015134392	0.910816	0.782167	36.0193	46.0506	56.8717	58.3246	52.5152	59.2553	40838.3	41.4296	0.544573	10531.1	0.257873	40903.7	29	96	75731310	2.12925	34	3.88837	134	20.836	65.259	69	-105	239	14.3614	70.4698	-0.748213	2.03127e+08	0.271733	707.248	68.0137	37.7124	-3.57773	3.11986	1.26498	0.412057	0.784212	1.52727	0.596026	0.675508	0.654758	0.984956	0.937542	-0.117812	0.481104	0.473248
86	0015142143	0.947346	0.836996	48.4358	57.8686	68.7826	75.5908	63.0785	77.4748	63133.9	54.8215	0.279291	27453.7	0.43485	63158.7	32	109	604275661	2.3501	40	3.56098	186	24.0935	72.4298	74	-204	390	17.0084	78.3276	-0.418715	3.87492e+08	0.229947	921.245	156.213	67.1719	-3.77823	4.59795	1.28133	0.56221	0.826632	1.57655	0.584613	0.653613	0.631441	0.995632	0.955371	-0.126285	0.64938	0.507418
87	0015205527	0.763151	0.672194	43.8839	65.2846	79.2379	78.3984	59.5566	82.706	63926.6	49.822	0.361199	21405.5	0.334845	64030.7	26	72	172870305	1.70869	24	3.71335	120	14.5194	49.4541	50	-72	192	10.1091	52.8152	-0.278338	1.7861e+08	0.359821	343.734	30.8197	10.0876	-0.322125	1.73161	0.670693	0.439926	0.553718	1.24181	0.35665	0.741928	0.734824	0.984861	0.939754	-0.106043	0.51343	0.454155
88	0015342944	0.914851	0.822694	53.2635	64.7428	71.2911	79.9322	79.3705	81.3841	54093.3	59.23	0.285362	24239.2	0.448099	54468.8	29	79	167842784	1.79119	26	3.54641	134	15.6388	55.0522	56	-41	175	10.7841	58.5714	-0.437513	1.86861e+08	0.345668	399.864	22.9175	13.3909	-1.13254	1.92557	0.768194	0.425546	0.603454	1.30747	0.394743	0.724397	0.714715	0.988444	0.934747	-0.0992112	0.498276	0.471674
84	0015475065	0.723193	0.541226	22.8135	42.1515	44.603	45.2343	43.9739	48.0423	15145.5	30.4837	0.501578	5902.03	0.384688	15174.8	36	92	66510490	1.91743	29	3.36257	140	17.5918	65.6932	68	-38	178	12.4909	69.3054	-0.479961	7.28884e+07	0.308565	487.643	27.7681	17.5588	-1.57855	2.317	0.855775	0.455939	0.638769	1.36722	0.438702	0.713653	0.702101	0.987229	0.931356	-0.106131	0.535561	0.476946
90	0015483590	0.805687	0.712187	55.0674	77.3216	81.3614	82.6744	68.554	84.6843	56064.4	62.297	0.219338	32296.9	0.576069	56563	42	123	333360347	2.39668	43	3.03593	196	25.113	80.2099	78	-141	337	17.9444	86.0918	0.101542	4.19234e+08	0.219403	978.174	97.4827	71.1908	2.5775	5.05111	1.33524	0.541539	0.82311	1.59117	0.632479	0.660816	0.63817	0.993365	0.947171	-0.146988	0.670436	0.487279
91	0015534387	0.859589	0.622466	27.2445	43.7686	47.7646	51.6532	43.2711	53.8181	16200	37.623	0.419122	7387.32	0.456008	16288	32	102	98563467	2.20919	38	3.23152	154	22.132	69.0059	72	-63	217	15.795	74.344	-0.526676	9.0024e+07	0.252693	765.206	41.4295	52.1418	-4.51657	3.85199	0.975499	0.591357	0.685846	1.42249	0.48478	0.700257	0.685738	0.990578	0.939765	-0.164983	0.671806	0.478375
92	0015618273	0.859589	0.622466	27.2445	43.7686	47.7646	51.6532	43.2711	53.8181	16200	37.623	0.419122	7387.32	0.456008	16288	32	102	98563467	2.20919	38	3.23152	154	22.132	69.0059	72	-63	217	15.795	74.344	-0.526676	9.0024e+07	0.252693	765.206	41.4295	52.1418	-4.51657	3.85199	0.975499	0.591357	0.685846	1.42249	0.48478	0.700257	0.685738	0.990578	0.939765	-0.164983	0.671806	0.478375
93	0015809338	0.874247	0.431641	14.2884	33.1037	34.5747	41.6602	30.9063	44.0597	5950.27	28.9408	0.463123	3428.82	0.576247	6011.96	12	104	24855126	2.54351	52	2.77016	156	29.1465	61.5078	66	-91	247	21.3905	71.0403	-0.424479	3.03407e+07	0.195362	1263.51	53.2688	98.13	-6.47762	5.92183	1.27087	0.640257	0.816637	1.56169	0.584322	0.658183	0.63642	0.984856	0.93475	-0.173105	0.726607	0.501311
94	0016129644	0.809725	0.593979	32.2585	54.3091	60.7383	63.5575	62.13	64.0998	37331.8	43.9754	0.409701	13184.7	0.353176	37508.8	0	64	48127843	2.1062	33	3.5423	132	19.9647	33.6029	36	-84	221	13.8556	42.1415	-0.475652	6.66355e+07	0.276777	647.368	35.9028	32.1525	-2.58379	2.98075	1.05415	0.47176	0.726125	1.47052	0.515881	0.685313	0.669159	0.984847	0.936377	-0.105345	0.552539	0.494509
95	0016146673	0.668308	0.594992	47.2257	79.3721	81.2387	85.4484	98.9455	109.408	103259	53.045	0.425269	25028.7	0.242388	103427	32	100	529071114	2.18426	36	3.25151	184	21.2854	66.8008	68	-125	309	15.1827	71.9097	-0.192296	5.34819e+08	0.255681	708.65	67.7182	38.7767	-1.06607	3.57194	1.22682	0.415336	0.806289	1.54397	0.562184	0.659488	0.638407	0.99291	0.944353	-0.103283	0.567819	0.505242
96	0016236073	0.781339	0.557323	34.0106	61.025	65.4144	59.9168	64.3787	73.1706	50201.1	47.6812	0.48293	13627.3	0.271454	50264.2	12	69	81056183	1.99286	30	4.3431	136	18.149	40.463	41	-123	259	12.5011	46.6972	-0.45265	1.09608e+08	0.298805	543.378	51.5525	28.1606	-1.77048	2.60303	1.08735	0.409704	0.754672	1.48413	0.513019	0.67315	0.655593	0.991269	0.939185	-0.0722234	0.479668	0.508056
97	0016369343	0.922646	0.790885	51.6633	65.3231	72.0453	73.9681	69.6173	77.6082	75848.8	60.2701	0.343518	25225.2	0.332572	76153.6	42	77	116197017	1.36802	18	3.77696	116	11.0299	59.8458	60	-24	140	7.45328	61.5849	-0.126509	2.88828e+08	0.48088	205.198	15.6126	3.79214	-0.146957	0.982675	0.474592	0.341233	0.414185	1.08023	0.291652	0.80266	0.798447	0.987442	0.941843	-0.10852	0.397772	0.364296
98	16384822	0.759345	0.528253	27.2374	51.5613	61.8755	44.7843	59.3723	62.6409	29844.5	39.1528	0.476228	9770.38	0.327376	29887.1	63	119	227846729	1.96233	30	3.47652	176	17.7618	90.571	91	-27	203	12.4041	93.3331	-0.20281	2.60348e+08	0.303438	507.964	38.8214	19.7606	-0.393183	2.48624	0.923453	0.456833	0.673795	1.40439	0.459544	0.7014	0.687882	0.991046	0.940588	-0.101956	0.536431	0.485325
99	16390984	0.622153	0.4797	39.0901	81.4156	78.8772	90.0385	65.832	92.0676	84680.8	50.6983	0.412817	23470.7	0.261714	84833.9	36	84	325618883	1.7599	25	4.53754	128	15.2768	61.0495	63	-73	201	10.3567	64.185	-0.796875	3.70147e+08	0.354604	393.314	36.7501	14.9465	-1.7021	1.86612	0.654535	0.473011	0.544512	1.23242	0.35264	0.745242	0.738714	0.992129	0.946533	-0.118634	0.544321	0.455942
100	0016432800	0.842201	0.664296	61.4544	92.8429	109.606	112.168	107.793	117.244	240783	78.1738	0.323511	57855.8	0.240281	240855	34	85	1183029550	1.79111	27	3.07604	145	15.8457	60.745	62	-92	237	11.3763	63.8821	-0.163246	9.8291e+08	0.335472	390.959	48.7571	14.9347	-0.328748	2.27347	0.522783	0.625712	0.458219	1.12644	0.305011	0.781317	0.77734	0.994865	0.958828	-0.216227	0.713564	0.404834
101	0016501516	0.828443	0.511047	31.2624	61.1733	65.943	76.2283	70.5551	76.3176	43815.9	50.6786	0.41442	14503.2	0.331004	43841.4	27	84	153074874	1.9654	29	5.91596	141	17.9402	57.1677	59	-312	453	12.2964	61.6593	-0.753638	1.6687e+08	0.306122	533.732	252.523	28.1396	-2.4565	2.67311	0.788443	0.540025	0.604285	1.32241	0.414105	0.725411	0.715933	0.997835	0.970215	-0.144036	0.621108	0.466857
102	0016556762	0.870906	0.678009	43.8023	64.6042	68.996	76.2012	66.8598	82.3904	97760.2	56.2642	0.549874	18663.6	0.190912	97849.8	20	80	318334311	2.01275	31	3.33462	125	18.8217	51.6555	54	-70	195	13.1085	56.8595	-0.518762	3.1651e+08	0.291368	564.709	32.4682	28.5319	-2.49771	2.90784	0.779756	0.573138	0.605859	1.3117	0.400928	0.724232	0.714373	0.990677	0.94096	-0.16084	0.652739	0.470289
103	0016684583	0.478138	0.416841	25.3467	60.8066	60.9832	55.6388	36.2563	63.8216	20046	29.0739	0.443641	8043.97	0.401276	20108.7	43	106	137710081	2.08554	35	2.96819	171	19.8351	74.4393	75	-57	228	14.2717	78.4025	-0.0810629	1.23607e+08	0.272444	605.743	43.5966	29.6263	-0.247869	3.27917	0.831292	0.594543	0.626478	1.34521	0.424845	0.718376	0.707119	0.991921	0.944562	-0.172715	0.685285	0.470429
104	0016741628	0.686583	0.568037	64.4775	113.509	117.796	121.08	103.875	130.247	349588	77.9335	0.477009	50310.9	0.143914	349619	32	96	1209319716	2.067	37	2.84727	177	20.368	63.4561	63	-197	374	15.1811	68.1085	0.154287	1.62182e+09	0.270079	612.156	122.946	33.5999	1.15654	3.54758	0.647691	0.691155	0.523327	1.22607	0.360208	0.757846	0.750698	0.997494	0.969617	-0.246181	0.77681	0.425486
105	0016750102	0.669582	0.584398	51.0403	87.3382	69.862	100.219	107.545	114.012	164613	58.4801	0.548429	26461.3	0.160749	164710	39	87	812126157	1.74659	25	3.58598	160	15.0838	63.3284	64	-97	257	10.6484	66.1381	-0.310035	7.20481e+08	0.34945	363.755	50.5593	13.9653	-0.60497	2.06165	0.500494	0.607783	0.44988	1.10263	0.291478	0.783326	0.780118	0.995919	0.962833	-0.205883	0.693164	0.407171
106	0016795751	0.739072	0.633832	19.7625	31.1795	29.0597	36.8661	39.3513	39.3513	7182.22	23.0439	0.52061	3457.89	0.481451	7232.52	40	90	18402557	1.77687	26	4.53844	122	15.7408	64.435	65	-54	176	11.0323	67.571	-0.658807	3.45225e+07	0.349498	413.963	38.2996	12.2983	-0.77708	1.72521	0.846295	0.335654	0.59273	1.36271	0.47697	0.739743	0.728309	0.987537	0.936795	-0.099574	0.456164	0.424203
107	0016851313	0.935182	0.759942	33.3454	43.8784	52.9968	50.6304	51.031	55.7608	41128.5	41.0348	0.623576	9240.38	0.224671	41169.9	13	69	151698582	1.90708	29	3.11619	129	17.1749	41.2998	42	-80	209	12.2851	46.5933	-0.251451	8.43772e+07	0.310753	465.264	39.0504	19.8741	-0.666056	2.59842	0.562866	0.64343	0.493244	1.16277	0.316167	0.764692	0.760335	0.994471	0.955683	-0.211774	0.732091	0.435022
108	0016862978	0.901469	0.602682	34.2585	56.8434	64.7205	69.9469	60.8176	71.9604	52006.2	51.2425	0.429632	15682.8	0.301557	52008	39	90	300967576	1.77681	25	3.63582	125	15.7458	67.0299	70	-50	175	10.911	69.9704	-0.750797	2.54623e+08	0.338616	402.84	28.1639	15.9783	-2.14638	2.15086	0.503797	0.614483	0.450979	1.105	0.293841	0.782982	0.779769	0.992332	0.95047	-0.211208	0.695154	0.407736
109	16843920	0.906511	0.713641	34.2994	48.0626	52.5874	56.5641	49.506	59.8442	31397.6	43.5693	0.3697	13018.6	0.414638	31459.6	37	88	114846054	1.83642	27	3.2043	135	16.2198	62.8687	63	-50	185	11.4016	66.0878	-0.252734	1.37403e+08	0.326876	415.129	26.1408	15.6754	-0.805042	2.2194	0.688504	0.524917	0.565117	1.25185	0.361708	0.737212	0.729759	0.984599	0.938561	-0.141037	0.608156	0.464505
110	0016979142	0.612501	0.567107	30.7002	54.1348	58.888	54.6658	40.027	61.7699	25903	33.1576	0.456766	9268.81	0.357828	25927.5	44	112	183555687	2.42978	38	3.21788	177	21.8772	79.5921	82	-66	243	15.5742	84.1313	-0.392512	1.83516e+08	0.251768	743.177	46.9376	45.3547	-2.87745	3.82755	0.938595	0.603064	0.661263	1.40037	0.477796	0.710237	0.696623	0.992473	0.946608	-0.180268	0.692307	0.46581
111	0017072849	0.679145	0.556955	37.9655	68.1663	61.7006	75.2249	54.48	76.6493	38098.5	46.2948	0.310316	17644.9	0.463138	38279.7	-2	57	36743055	2.01463	31	8.83849	112	18.5673	28.3792	30	-307	419	12.7445	37.3108	-0.944262	5.32841e+07	0.295131	586.718	217.831	34.9054	-2.4915	2.57842	1.09721	0.397781	0.744329	1.48698	0.534509	0.679059	0.661954	0.996662	0.961724	-0.0776593	0.469521	0.499145
112	17091541	0.767765	0.663604	33.2764	50.1448	52.635	63.8887	45.4215	63.977	26229.9	38.4995	0.366624	11644.7	0.443947	26325	51	92	81929450	1.54173	21	3.33967	119	12.7131	72.3229	73	-26	145	9.00404	74.0806	-0.337996	1.4447e+08	0.394139	257.343	30.1411	5.91996	-0.405437	1.40541	0.524072	0.454596	0.464609	1.12397	0.300849	0.777417	0.77364	0.984662	0.942743	-0.127136	0.528576	0.414349
113	0017260079	0.695306	0.613608	29.6962	48.3961	50.3449	50.3515	59.9035	59.9035	26094.3	33.6501	0.451241	9428.43	0.361322	26172.9	61	113	174261905	1.84321	27	3.24155	156	16.2967	87.9995	84	-10	166	11.4432	90.3785	-0.30734	2.13787e+08	0.327261	424.362	26.4534	13.3535	-0.655454	2.02084	0.761218	0.446544	0.603016	1.3023	0.384345	0.723735	0.714284	0.988537	0.934728	-0.105686	0.521006	0.475008
114	0017287544	0.793084	0.718476	37.5499	52.227	64.0951	71.8414	57.5812	73.6248	35005.6	41.4204	0.265615	19483	0.556569	35044.5	17	88	265514367	2.28222	36	3.74202	176	22.3005	51.7282	52	-116	292	15.2493	59.1621	-0.18225	1.22661e+08	0.247016	824.347	58.9034	57.077	-0.541913	3.96314	1.312	0.500542	0.835412	1.58441	0.603085	0.651847	0.629019	0.992433	0.942494	-0.10222	0.581577	0.505079
115	0017361454	0.93474	0.868152	35.2243	40.5739	45.1808	50.5913	44.1456	51.4411	42929.1	37.9261	0.39692	9193.94	0.443528	42985	28	84	54593840	1.93364	29	3.75257	128	17.8281	58.9286	62	-58	186	12.2278	63.1495	-0.757823	8.28876e+07	0.309763	515.287	36.5083	20.532	-2.5148	2.32251	0.853072	0.453661	0.639319	1.35518	0.429332	0.713393	0.70163	0.984831	0.937963	-0.111915	0.521279	0.47598
116	0017372108	0.834034	0.786339	31.8457	40.4986	48.33	42.0231	44.5162	49.0218	12178.9	33.7772	0.347276	7371.39	0.605257	12296.5	45	87	50545150	1.63486	21	4.63071	143	13.5213	65.2398	65	-47	190	8.91109	67.6483	-0.364309	5.62725e+07	0.398239	320.056	26.9542	8.46504	-0.113243	1.48779	0.543827	0.45783	0.442652	1.15633	0.339044	0.793847	0.788696	0.991822	0.951849	-0.145652	0.554486	0.36844
117	0017382161	0.732278	0.667487	40.2627	60.3198	70.6175	62.7257	57.6664	70.8332	41049.9	44.1709	0.362822	15861	0.386385	41081.7	46	94	176830442	1.76663	25	5.23585	200	15.1984	70.4779	72	-135	335	10.4388	73.2117	-0.64036	2.20196e+08	0.3508	392.827	88.6358	15.2862	-1.03109	1.94779	0.650659	0.49413	0.517792	1.22759	0.371149	0.760673	0.754071	0.997146	0.968112	-0.145777	0.582145	0.423638
118	0017388080	0.96883	0.865942	66.842	77.2477	92.1161	98.3855	84.9173	101.32	246846	74.8399	0.529687	35931.4	0.145532	247003	21	72	556048305	1.82724	27	3.16403	133	16.1966	46.359	46	-87	220	11.4838	50.5868	-0.0761839	6.32088e+08	0.327779	409.869	41.0442	14.0684	-0.106136	2.16546	0.746648	0.486618	0.597186	1.29396	0.383865	0.725204	0.716311	0.992708	0.946826	-0.117455	0.567876	0.47663
119	0017415127	0.529719	0.408802	18.7418	45.8456	48.9841	43.4696	28.4993	51.0967	11614.8	24.2853	0.554562	4472.41	0.385062	11636.9	30	81	35465325	1.80335	28	3.38473	115	16.1159	55.3439	56	-58	173	11.8124	58.8594	-0.407291	4.03152e+07	0.327403	401.484	33.9477	11.4384	-0.587884	1.99213	0.719798	0.467003	0.575593	1.27085	0.376934	0.734785	0.726529	0.984168	0.93761	-0.12244	0.548582	0.462465
120	0017428268	0.398369	0.358524	25.7472	71.8145	76.3216	61.8469	38.5218	76.5692	24773.4	28.6086	0.387948	10593.4	0.427611	24915.4	24	81	53162239	1.97441	29	4.18239	125	17.9725	52.5299	54	-91	216	12.3268	57.4149	-0.561721	8.21331e+07	0.303392	537.088	45.6177	20.3979	-1.16411	2.363	0.944639	0.42221	0.67228	1.42048	0.48586	0.70363	0.690419	0.990845	0.940858	-0.0912614	0.507404	0.482363
121	17523450	0.944854	0.613074	21.1635	34.5204	37.837	42.3203	42.18	46.7528	14475.3	32.6167	0.595987	4819.47	0.33243	14530.9	29	73	30443910	1.62527	23	3.59053	110	13.7652	50.9807	52	-54	164	9.80267	53.8591	-0.331294	4.21512e+07	0.379986	301.774	31.4293	7.97846	-0.482561	1.56046	0.648473	0.412022	0.538495	1.23231	0.353735	0.748326	0.741761	0.990192	0.941373	-0.0946553	0.486542	0.449479
122	0017590958	0.791631	0.578446	44.1226	76.212	84.4841	86.8221	75.1977	84.9983	117912	60.3317	0.434998	26732.2	0.226714	117862	27	84	598167384	1.95558	29	3.86294	141	17.846	56.5995	58	-121	262	12.4155	61.0003	-0.515478	4.38567e+08	0.305583	517.534	61.7729	28.5509	-2.04694	2.83836	0.658316	0.621741	0.53316	1.2314	0.362783	0.752651	0.745779	0.994671	0.956352	-0.199933	0.707275	0.437934
123	0017614472	0.918494	0.751259	26.9036	35.8114	43.2376	42.7609	42.43	48.8537	13264.5	32.8425	0.41295	6562.15	0.494717	13414.7	14	64	21623201	1.76483	25	3.9916	108	15.4009	40.8246	43	-87	195	10.6842	45.3563	-0.670454	2.75967e+07	0.344369	390.552	38.6995	11.2516	-1.09721	1.76008	0.874584	0.331179	0.640424	1.36287	0.443741	0.715039	0.702936	0.984616	0.938013	-0.0823685	0.395334	0.469311
124	0017646231	0.807316	0.676997	64.196	94.8247	112.016	114.508	101.576	114.678	277179	76.5535	0.416104	49407.2	0.17825	277422	37	102	1232671814	2.1043	34	2.86398	175	20.0741	70.6276	72	-92	267	14.2198	74.9364	-0.117105	1.55785e+09	0.268468	627.204	54.8677	35.2384	-0.869592	3.58879	0.811436	0.631502	0.620475	1.33962	0.418374	0.719239	0.708725	0.994474	0.953298	-0.185708	0.722919	0.474643
125	0017681219	0.725377	0.487952	37.5267	76.9067	70.0128	102.812	104.998	106.272	71488	55.7863	0.433196	19228.9	0.268481	71604.7	22	74	225134688	1.85182	27	4.11775	128	16.3406	48.0261	48	-137	265	11.4604	52.3495	-0.3071	1.9623e+08	0.327004	433.954	72.3328	16.2203	-0.267363	2.16642	0.761758	0.47584	0.598456	1.30268	0.393887	0.726422	0.717024	0.994803	0.954848	-0.119086	0.555472	0.46982
126	0017735777	0.644635	0.474002	34.0184	71.7685	65.0203	80.9189	79.1035	86.1846	64950.5	46.2644	0.550028	14206.5	0.218728	65016.2	41	100	297950286	1.97257	32	3.20045	145	18.4346	71.3901	73	-60	205	13.2458	74.9808	-0.424145	3.6553e+08	0.294535	525.575	41.6695	24.3825	-1.76818	2.83668	0.760966	0.575807	0.593613	1.30657	0.399446	0.729078	0.71979	0.990907	0.942121	-0.16139	0.661497	0.465167
127	0017737663	0.841536	0.366342	22.5101	61.4457	69.1344	63.9178	69.2595	71.7055	31863.5	54.781	0.405654	11981.8	0.376037	31937.3	40	95	165026633	1.90879	29	3.35063	145	17.1724	67.3102	67	-49	194	12.2667	70.6843	-0.19127	1.59567e+08	0.311693	465.606	28.0902	17.3773	-0.283733	2.37884	0.72309	0.53056	0.582517	1.27328	0.374388	0.731153	0.722764	0.984097	0.936812	-0.1444	0.614405	0.468881
128	0017761606	0.838188	0.551713	41.9263	75.9931	85.9161	73.8827	88.4953	96.3556	101922	63.6965	0.382541	27583.7	0.270635	102108	19	81	299787090	2.06938	35	3.40863	148	19.9423	50.9122	53	-161	309	14.4447	56.5735	-0.434535	3.26803e+08	0.274517	608.512	92.8369	37.2748	-2.53145	3.47937	0.623553	0.694836	0.515868	1.20646	0.347066	0.758837	0.752738	0.996361	0.963656	-0.247545	0.780364	0.434299
129	0017838385	0.732092	0.584779	33.2348	56.3512	56.7604	67.2387	49.2268	69.4626	37418.9	41.2543	0.427972	12641.4	0.337835	37508.4	30	85	101467006	1.88296	31	3.09822	168	17.5202	59.3101	62	-46	214	12.7153	63.1234	-0.442964	1.49455e+08	0.30735	466.878	25.2141	17.7448	-1.84444	2.43913	0.688497	0.556307	0.548333	1.25858	0.377721	0.747466	0.739799	0.991756	0.946411	-0.16394	0.64056	0.441659
130	0017883741	0.743612	0.550496	26.3381	47.8443	54.5116	47.1122	48.7263	57.3213	21231.6	35.5776	0.422999	8765.98	0.412874	21272.2	25	84	84391421	2.0156	31	3.77284	133	18.7246	55.2591	57	-119	252	13.0666	60.1625	-0.51853	7.69953e+07	0.291943	565.962	61.7283	25.7818	-1.87854	2.73264	0.926646	0.415599	0.664482	1.39687	0.467006	0.706993	0.693542	0.992556	0.946253	-0.125767	0.569504	0.474457
131	0017975717	0.721972	0.536528	44.0788	82.1556	93.9184	95.1664	83.2975	103.475	132922	59.314	0.573881	21947.9	0.165118	134529	28	81	509029902	1.85747	28	5.15679	156	16.6552	55.9661	58	-318	474	11.6849	59.8014	-0.529477	4.7574e+08	0.326094	443.998	249.529	21.0834	-1.49925	2.47713	0.610159	0.603974	0.51113	1.19522	0.339873	0.759922	0.754216	0.998484	0.975872	-0.192055	0.684469	0.433255
132	0018037635	0.791495	0.557325	46.6291	83.6659	97.5361	95.823	87.2485	106.024	150162	66.2212	0.499991	27325.1	0.181971	150322	34	81	373241653	1.73492	25	4.062	165	15.0332	58.647	61	-80	245	10.4587	61.7062	-0.694176	5.72373e+08	0.358468	368.186	48.1846	13.687	-1.46467	1.91391	0.59975	0.520217	0.50652	1.18468	0.335817	0.761326	0.756	0.99513	0.958376	-0.148603	0.599607	0.433501
133	0018051937	0.40511	0.34955	42.3721	121.219	88.8499	127.073	70.1584	134.137	133155	49.1071	0.386237	32648.8	0.245195	133274	25	94	665323374	2.20677	37	3.17503	157	21.7492	60.5106	62	-94	251	15.4154	66.354	-0.335852	5.86787e+08	0.252137	741.316	49.9354	45.5346	-2.3656	3.84966	0.977155	0.592544	0.697824	1.4273	0.477015	0.693547	0.678792	0.992141	0.429591	-0.158226	0.678009	0.49049
134	0018077849	0.685717	0.59807	27.6025	46.1526	46.0923	49.5282	44.3251	53.0034	16985	31.6476	0.401961	7949.57	0.468035	17060.5	19	106	76516526	2.5804	43	4.40476	313	27.3513	63.4854	64	-82	395	17.914	73.0675	0.0887174	9.10835e+07	0.429708	1308.49	53.052	161.166	1.54466	6.13232	1.76957	0.54564	0.925883	1.72225	0.853905	0.643362	0.61557	0.994047	0.950881	-0.145423	0.639864	0.471002
135	0018124314	0.947582	0.843063	45.7976	51.2815	66.9677	66.5704	57.7767	70.54	74695.5	48.5934	0.632788	13554.7	0.181466	74796.1	16	65	118607606	1.77764	26	3.28178	106	15.5067	40.6625	42	-51	157	10.8523	45.1318	-0.296069	1.52351e+08	0.341765	383.442	27.3586	13.3968	-0.663847	2.07831	0.604562	0.548295	0.510613	1.19225	0.334535	0.759802	0.754082	0.990842	0.944296	-0.163602	0.632461	0.433554
136	0018139332	0.761764	0.537979	18.8747	35.0844	34.1155	43.9277	44.2307	45.7291	9137.54	26.726	0.540926	3907.5	0.427632	9208.64	-2	67	8412030	2.1216	38	2.42152	102	21.2402	32.1688	32	-57	159	15.9702	41.1615	-0.0822485	1.56019e+07	0.256842	659.435	24.3403	30.5844	-8.31802e-05	3.64046	0.905154	0.602304	0.654538	1.38473	0.459462	0.710703	0.697449	0.986542	0.929958	-0.182638	0.710375	0.468716
137	0018139654	0.739168	0.508292	29.3783	57.7981	57.3458	57.983	55.4094	69.3923	37619.5	42.7225	0.501881	10818.3	0.287572	37644.4	25	87	117922344	2.10725	32	5.08044	158	19.6984	55.8645	57	-129	287	13.4142	61.5285	-0.648229	1.42512e+08	0.280327	664.913	78.0948	49.1554	-3.04102	3.26452	1.05503	0.508478	0.71795	1.46725	0.527155	0.684246	0.673661	0.993915	0.950257	-0.119859	0.591922	0.490716
138	0018140679	0.974688	0.697824	48.16	69.0148	80.6426	88.5155	82.4379	98.4537	135910	67.2679	0.517263	24713.9	0.18184	136086	49	91	358563405	1.58582	22	3.57505	131	13.3271	69.6246	70	-36	167	9.33629	71.6499	-0.327195	6.98624e+08	0.390611	286.111	28.9188	7.546	-0.252589	1.53804	0.457796	0.539195	0.414742	1.07673	0.2826	0.799621	0.796929	0.993021	0.954391	-0.171464	0.625825	0.378766
139	0018159833	0.744098	0.712203	43.9	61.6398	64.7693	71.8698	54.0809	73.8737	56238.6	45.866	0.435472	16301	0.284854	56344.1	17	88	155345002	2.25652	37	3.34922	168	22.2647	52.4158	53	-92	260	15.6877	59.4639	-0.110839	1.9923e+08	0.245462	788.54	44.766	49.4402	0.044139	3.97155	1.26913	0.514654	0.822645	1.56655	0.580828	0.654668	0.632698	0.98486	0.934208	-0.110214	0.599955	0.507141
140	0018263019	0.609192	0.54814	47.2985	86.2842	98.2147	95.6953	61.8707	100.741	124297	52.5667	0.535724	22482.8	0.180879	124429	13	48	134522769	1.44174	18	10.1492	124	11.8115	30.4961	32	-196	320	7.48491	34.7702	-1.68812	1.50431e+08	0.47372	278.957	95.3723	21.2761	-3.07473	1.44683	0.574055	0.430879	0.471682	1.18611	0.348141	0.779307	0.774153	0.996657	0.96678	-0.0962723	0.468405	0.398494
141	0018351398	0.903044	0.871948	28.5918	32.7908	41.364	40.4182	39.3651	44.9415	14340.3	29.6115	0.540282	5283.25	0.368421	14392.5	23	84	57036930	2.13663	35	3.57532	126	21.0567	58.0881	61	-78	204	14.9063	63.8147	-0.643569	5.86108e+07	0.264999	698.093	48.9522	45.7221	-4.39854	3.56148	0.905291	0.59087	0.661471	1.38848	0.452042	0.706758	0.693492	0.991219	0.941667	-0.163568	0.670236	0.476729
142	0018390235	0.742164	0.728305	36.0361	49.4793	53.6368	56.5172	48.4608	59.8431	31903.2	36.7218	0.514741	9450.44	0.296222	31981.2	43	84	147014679	1.5846	20	6.18793	146	12.9411	64.1683	66	-79	225	8.63315	66.4823	-0.884114	1.41354e+08	0.410096	302.332	50.8417	11.5764	-1.08041	1.54846	0.522516	0.492221	0.439118	1.1332	0.323139	0.792717	0.78861	0.99485	0.960687	-0.149936	0.575035	0.380289
143	0018620430	0.457829	0.375304	25.6664	68.3883	52.6317	55.8382	72.0355	77.0304	30380	31.3102	0.45199	10417.1	0.342843	30517.8	32	87	115934464	1.95736	30	3.8251	167	17.6855	59.5777	60	-64	231	12.4497	63.6716	-0.227492	1.23722e+08	0.303218	504.573	35.942	20.0145	-0.769722	2.43459	0.842262	0.478664	0.625612	1.34773	0.438744	0.718404	0.708288	0.991857	0.944698	-0.125944	0.571515	0.473604
144	0018754090	0.767393	0.609425	36.3213	59.5993	62.0021	83.7844	62.3653	87.9466	61902.4	45.7361	0.53334	14184	0.229216	61935.9	43	111	342471246	2.19808	36	3.51631	177	21.3591	76.2785	77	-76	253	15.0118	80.9249	-0.293153	4.05608e+08	0.25553	730.43	58.9287	47.2384	-1.73456	3.73468	1.05452	0.557349	0.716387	1.47002	0.522457	0.69144	0.675055	0.992874	0.946687	-0.144381	0.644058	0.480065
145	0018757675	0.681587	0.482822	22.7178	47.0522	53.2617	37.8805	51.5284	56.8611	19284.9	32.0702	0.539255	6449.13	0.334414	19305.3	9	62	31426332	1.86978	27	3.88349	103	16.6465	36.9421	39	-68	171	11.4259	42.6827	-0.631793	3.51707e+07	0.325391	457.094	25.952	17.7292	-1.86663	2.17094	0.870613	0.424669	0.648578	1.37035	0.438416	0.709943	0.6978	0.986991	0.930333	-0.0961767	0.49773	0.479685
146	0018872119	0.840988	0.759637	48.1562	63.3936	65.5863	74.577	73.9502	74.7906	100502	53.3133	0.586061	17837.1	0.17748	100572	35	84	425205031	1.82908	25	4.46118	192	15.8493	59.7844	61	-62	254	10.8284	63.2192	-0.392007	4.01952e+08	0.339664	422.484	35.7347	21.5026	-0.93816	2.28241	0.612082	0.574229	0.502673	1.20106	0.348218	0.765602	0.759521	0.995039	0.958797	-0.181358	0.654179	0.4186
147	18461245	0.75648	0.547318	49.4344	90.3212	83.5942	80.6878	75.2107	84.148	56930.8	68.3261	0.223833	31973.6	0.561621	57202.1	48	102	351395451	1.84707	28	3.31119	147	16.9055	74.4871	75	-58	205	11.8107	77.5033	-0.16987	3.43599e+08	0.315074	458.428	43.7613	18.6283	-0.296732	2.45006	0.723787	0.542739	0.57886	1.27757	0.379441	0.733449	0.725004	0.991324	0.429407	-0.149377	0.627888	0.463682
148	18467345	0.637786	0.560385	27.192	48.5238	51.827	51.827	41.2501	52.7584	24121.4	30.9478	0.660551	6111.94	0.253383	24247.8	30	81	36910692	1.79541	27	3.17165	141	15.9053	57.8183	60	-19	160	11.2529	61.1716	-0.450594	9.07342e+07	0.340817	399.001	15.6069	11.9863	-0.952815	1.926	0.753203	0.432641	0.577504	1.28665	0.397608	0.738553	0.728752	0.985428	0.930185	-0.126715	0.509244	0.441988
149	0019129077	0.926706	0.792696	71.414	90.09	121.153	107.766	105.385	121.237	257497	83.487	0.298451	65583.1	0.254695	257712	42	92	1133933441	1.80802	26	3.66811	179	15.7009	67.8371	68	-126	305	10.9336	70.7226	-0.195995	1.2885e+09	0.337385	399.823	86.0475	13.852	-0.405247	2.00156	0.753179	0.450649	0.600084	1.29922	0.387184	0.72428	0.715217	0.996205	0.960625	-0.102811	0.526267	0.477048
150	0019231561	0.583405	0.414136	26.6506	64.3524	70.6682	53.325	51.9135	84.3882	34105.5	37.5435	0.434108	11715.7	0.343514	34194.7	10	86	80802301	2.33813	41	3.084	160	23.8882	47.8067	48	-88	248	16.9248	56.3932	-0.196313	1.08746e+08	0.229956	844.709	43.1382	66.0938	-1.66953	4.81802	1.2442	0.584841	0.799145	1.56188	0.591574	0.664901	0.644163	0.990078	0.936142	-0.146459	0.684162	0.495964
151	0019276185	0.785851	0.600838	51.9968	86.5406	104.379	106.127	81.1843	108.345	204093	68.008	0.549907	30484.6	0.149366	204118	30	84	821393435	2.00781	32	3.30166	175	18.5424	59.7528	60	-145	320	13.1414	64.13	-0.151289	8.39467e+08	0.290565	542.265	80.2256	26.4027	-0.567707	2.84325	0.869398	0.537488	0.655417	1.37102	0.432705	0.7056	0.693566	0.995629	0.957182	-0.132388	0.622179	0.484566
152	0019347014	0.542973	0.382164	38.0431	99.5466	68.1953	92.8835	80.3033	112.476	84083.4	51.8412	0.37442	25762.6	0.284196	84144.2	36	95	503399338	1.99268	31	3.49568	191	18.2748	66.242	67	-72	263	13.0174	70.1571	-0.247004	4.38769e+08	0.295725	534.018	39.3253	25.4444	-0.812509	2.86318	0.627693	0.637167	0.504926	1.21089	0.362404	0.765672	0.759561	0.994929	0.958681	-0.22104	0.73452	0.41771
153	0019373500	0.732973	0.615338	38.0585	61.8497	63.4182	65.6436	63.5205	70.3649	69856.8	45.3342	0.607722	13497.4	0.193216	69953.7	45	95	284158594	1.77868	26	3.01819	142	15.5284	70.2121	71	-26	168	10.9961	72.8667	-0.182293	3.71423e+08	0.33863	379.823	29.1915	13.4678	-0.470124	2.1164	0.59408	0.561068	0.496518	1.18423	0.335219	0.767408	0.761487	0.99101	0.945901	-0.177231	0.644937	0.416686
154	0019442634	0.94101	0.61397	38.2543	62.3065	80.3841	74.6958	74.8042	82.6162	83805.5	58.631	0.509715	18169.3	0.216803	83857.9	50	94	448684547	1.61849	22	3.49471	134	13.6579	73.1297	75	-24	158	9.60194	75.1599	-0.485564	4.73715e+08	0.379679	301.068	20.3082	8.39147	-0.884257	1.5936	0.559751	0.478077	0.48779	1.1602	0.317045	0.767758	0.763293	0.988484	0.940014	-0.127843	0.55402	0.427987
155	0019651214	0.702021	0.551288	30.3906	55.1265	53.796	58.8214	43.6762	59.1158	31939.1	38.7	0.437231	11134.1	0.348604	31919.9	40	93	88513824	1.85608	29	3.68453	131	16.6697	66.8462	68	-64	195	11.7862	70.0844	-0.530524	1.56807e+08	0.324149	444.114	39.9768	14.9809	-1.23843	2.1063	0.672103	0.510585	0.541357	1.24783	0.369545	0.74953	0.742282	0.99195	0.947022	-0.142982	0.593992	0.4411
156	0019714849	0.751659	0.709984	39.487	55.6164	62.4357	70.1298	53.5384	70.348	45594.6	41.8045	0.393971	15666.2	0.343597	45684	33	87	149492598	1.90443	29	3.38221	140	17.1015	60.2291	61	-51	191	11.9466	63.9923	-0.317616	1.87077e+08	0.313771	467.475	36.2321	16.3584	-0.663791	2.26759	0.770885	0.415026	0.60192	1.31296	0.400444	0.725437	0.715839	0.990781	0.94131	-0.121545	0.56881	0.470045
157	0019755680	0.733749	0.553389	36.3847	65.7484	73.5158	73.5158	54.0704	75.928	74063.5	48.2432	0.621707	13718.3	0.185224	74120	47	87	264287621	1.50939	22	3.00625	132	12.6576	67.3413	68	-20	152	9.12003	69.1515	-0.256753	3.54437e+08	0.401648	247.073	18.3259	5.56761	-0.355069	1.4118	0.426316	0.534699	0.396035	1.03696	0.265188	0.806948	0.80501	0.991546	0.950914	-0.174827	0.616414	0.370303
158	0019760953	0.933804	0.63693	27.143	42.6153	49.9966	45.1825	50.6136	52.5256	25439.9	39.743	0.504757	8287.28	0.325759	25484.4	42	108	174024791	2.1383	35	3.05778	168	20.5469	75.6124	77	-48	216	14.571	79.8802	-0.26718	1.62644e+08	0.264746	663.61	31.9224	33.7605	-1.60949	3.30455	1.11728	0.492633	0.75804	1.49339	0.526306	0.674803	0.65655	0.986809	0.927346	-0.111985	0.571769	0.498368
159	0019836035	0.882358	0.582128	27.5102	47.258	49.7386	50.16	52.2916	52.786	24907	41.6985	0.452695	9110.88	0.365415	25022.4	44	96	64435351	1.78407	28	3.43966	131	16.2791	71.584	74	-32	163	11.677	74.4374	-0.605699	1.38647e+08	0.340193	415.928	30.4563	12.3257	-1.33201	1.93908	0.703097	0.462184	0.55862	1.27028	0.379876	0.743418	0.735091	0.98442	0.939503	-0.121603	0.538084	0.444636
160	0019947186	0.914164	0.739561	43.9114	59.3749	71.6906	64.8754	61.3665	73.3261	54953.7	54.2784	0.380554	18368.2	0.334248	55017.3	22	99	196913568	2.36624	40	3.80947	179	24.1092	61.3885	63	-283	462	16.8593	68.5774	-0.288539	2.58739e+08	0.228429	934.315	226.858	50.7597	-1.97641	3.84757	2.08595	0.294243	1.09242	1.84609	0.878753	0.588122	0.549647	0.994872	0.95005	-0.0376793	0.353461	0.493873
161	0020297233	0.697158	0.0952209	3.17159	33.3077	23.8398	30.9163	31.9322	32.6564	902.122	23.2429	0.413448	1092.04	1.21053	953.785	32	88	4138817	1.91705	29.75	3.59741	113	17.705	61.3557	64	-22	135	12.4422	65.3209	-0.727462	4.06963e+06	0.304832	502.303	18.2605	11.115	-1.22966	1.66849	0.67651	0.347901	0.559644	1.23692	0.353244	0.739421	0.731865	0.982429	0.922127	-0.108702	0.449706	0.4596
162	0020324449	0.900627	0.797844	27.5288	34.504	36.8315	38.5036	36.5434	41.6748	10360	31.0752	0.423456	5429.2	0.524054	10440.5	40	94	43659528	1.9325	27	4.31686	170	17.1144	67.4905	69	-70	240	11.5619	71.0849	-0.439096	5.27637e+07	0.316966	498.81	40.1096	20.0695	-0.929728	2.30421	0.860606	0.451036	0.622154	1.36978	0.459158	0.724052	0.712432	0.991682	0.945178	-0.116965	0.539159	0.454717
163	0020369626	0.459698	0.415924	18.5245	44.5382	46.2538	38.6087	26.4933	46.3848	8787.21	20.4741	0.484716	4205.08	0.478545	8788.47	18	69	13273874	1.82848	27	3.47138	131	15.9923	43.3379	44	-52	183	11.115	47.8765	-0.204372	2.01445e+07	0.334516	413.979	28.229	10.3063	-0.00947264	1.78576	0.995507	0.282448	0.71545	1.43794	0.476201	0.685303	0.670119	0.988174	0.930932	-0.047578	0.349606	0.50372
164	0020402666	0.762384	0.561522	38.9599	69.3827	75.0444	76.3519	67.7371	86.626	77868.8	52.8462	0.437857	20140	0.258641	77872.1	8	68	120603561	2.00379	32	3.38887	114	18.6364	38.9309	41	-100	214	13.2885	45.4371	-0.414696	1.60769e+08	0.29057	548.915	37.9806	25.3418	-1.82378	2.83093	0.888604	0.521053	0.656346	1.38456	0.449947	0.707003	0.694758	0.984442	0.936409	-0.127398	0.606873	0.484439
165	0020502010	0.779533	0.757074	31.5027	41.6111	48.8574	45.6467	38.361	52.1303	18469.6	32.4372	0.444982	7730.01	0.407496	19051.1	45	116	156038492	2.24297	35	3.7807	188	21.9875	84.1282	88	-72	260	15.0604	88.7423	-0.646612	1.50031e+08	0.258742	797.636	49.764	50.518	-4.46681	3.60779	1.13701	0.513933	0.747865	1.5079	0.561095	0.681656	0.663941	0.990939	0.940058	-0.123945	0.595665	0.487645
166	0020516303	0.669496	0.575542	62.5974	108.762	115.862	127.16	84.9515	128.089	313019	72.8161	0.522034	42707.1	0.136436	313120	34	90	1403154441	1.90602	31	2.85065	166	17.4581	62.5852	63	-71	237	12.643	66.195	-0.0665476	1.37202e+09	0.305382	464.867	36.598	19.1908	-0.188641	2.61007	0.663008	0.542981	0.543288	1.23857	0.35901	0.747395	0.740293	0.993516	0.951504	-0.179645	0.68133	0.446924
167	0020541226	0.815341	0.593061	39.3295	66.3161	77.0523	79.0598	73.1415	80.5835	57366.3	54.0702	0.393642	18273.4	0.31854	57427.4	30	85	219280250	1.94123	29	3.9867	148	17.4646	58.3259	60	-104	252	12.0702	62.4693	-0.43096	2.24105e+08	0.309917	500.495	63.1142	21.6346	-1.23226	2.4303	0.854199	0.474072	0.639502	1.36684	0.438373	0.71363	0.701884	0.993084	0.948073	-0.112945	0.551849	0.475519
168	0020552127	0.709707	0.659803	56.2428	85.2418	95.3067	88.9296	65.7649	97.9598	147611	60.4967	0.390126	34622.5	0.234552	147798	27	84	375305180	2.06275	31	3.34339	172	19.1159	58.1978	58	-67	239	13.4601	63.0524	-0.104816	5.87585e+08	0.282831	588.626	35.2088	27.0319	-0.278716	2.86581	1.05156	0.461378	0.736299	1.46979	0.500617	0.679986	0.663176	0.984828	0.935388	-0.095415	0.538768	0.500668
169	0020595624	0.297915	0.224375	35.5346	158.372	123.696	138.686	51.8441	145.197	69195.6	47.1812	0.363123	22446.6	0.324393	69381.3	22	78	164072155	1.91516	31	2.84871	127	17.4505	49.4546	49	-58	185	12.5825	53.9967	-0.0329404	2.02291e+08	0.306069	469.888	31.0329	18.9269	0.0715287	2.61422	0.700165	0.577546	0.57256	1.26064	0.365244	0.734322	0.726473	0.991584	0.429842	-0.163603	0.66401	0.467135
170	0020603053	0.760804	0.624038	37.4783	60.0578	69.5801	60.6807	59.5608	76.1417	36723.9	45.6922	0.339546	15735.7	0.428486	36900.5	55	85	142064027	1.31037	15	4.85766	117	9.64715	70.727	72	-29	146	6.41784	71.8551	-0.878882	1.90523e+08	0.446902	160.842	29.2748	2.72735	-0.373588	0.945295	0.445984	0.355754	0.413526	1.05029	0.27014	0.798437	0.796465	0.991165	0.948753	-0.0941518	0.419427	0.386979
171	0020662004	0.565106	0.516087	32.0513	62.1045	53.8756	70.8393	50.6019	73.5973	31738	35.0956	0.329596	14708.1	0.46342	31718.5	66	120	272585756	1.86882	29	3.14849	178	16.8838	94.7099	97	-6	184	11.917	97.0465	-0.413534	2.98725e+08	0.318494	448.059	29.4954	16.6624	-1.41271	2.25967	0.717685	0.512152	0.566978	1.27844	0.385352	0.740007	0.731517	0.99141	0.944642	-0.140647	0.592377	0.449973
172	0020864159	0.673175	0.558007	40.2705	72.1685	80.4878	76.1467	76.7942	87.6298	73429.9	48.582	0.395273	21410.4	0.292461	73355.7	30	82	269970163	1.83843	27	3.31538	133	16.1448	56.2168	57	-77	210	11.2728	59.8211	-0.251386	2.62508e+08	0.329786	418.236	47.0196	15.9394	-0.721932	2.24535	0.623523	0.563185	0.524474	1.20635	0.340755	0.75359	0.747643	0.993842	0.953061	-0.166978	0.648533	0.444063
173	20842116	0.75732	0.5455	37.4222	68.6016	68.2888	65.8808	86.4934	87.0819	67948.3	51.9534	0.396836	20292	0.298638	68042.8	44	92	255873732	1.77306	25	3.66035	155	15.3731	69.0662	71	-49	204	10.6547	71.773	-0.417912	3.50514e+08	0.342704	381.234	28.7577	12.6911	-0.909396	1.96844	0.595758	0.531119	0.499838	1.19022	0.33845	0.765031	0.759611	0.992839	0.950868	-0.157327	0.615862	0.42526
174	20845652	0.759977	0.528285	25.7043	48.6556	51.3227	49.5063	40.1716	55.3527	20000.7	36.9772	0.477853	7456.8	0.372828	20031	38	96	87978047	1.98224	31	3.53734	146	18.2561	67.9373	69	-59	205	12.8087	71.7574	-0.409018	1.03142e+08	0.297535	533.652	40.3647	21.542	-1.21841	2.54506	0.860306	0.491038	0.65224	1.36255	0.425994	0.706638	0.694637	0.984725	0.936632	-0.116683	0.56992	0.487952
175	20994684	0.842455	0.54298	21.6529	39.8779	41.0177	44.617	45.1356	48.7772	9921.19	33.5953	0.418705	5332.76	0.537512	10052.2	45	111	55942331	2.13787	36	3.36312	150	21.1868	81.3232	85	-51	201	15.2471	85.4698	-0.650593	7.34324e+07	0.261612	691.622	49.1579	32.7803	-3.36525	3.14568	1.04872	0.487682	0.713103	1.44942	0.509831	0.692958	0.676427	0.984907	0.937617	-0.131984	0.563398	0.476063
176	0021000146	0.386088	0.337589	22.507	66.6698	60.5529	53.1771	37.9623	73.7286	15188.4	25.7404	0.40125	7391.71	0.486667	15231.1	4	79	38765236	2.29576	40	3.12814	140	23.3542	43.8181	46	-101	241	16.5727	52.6735	-0.408095	4.22587e+07	0.237599	854.472	54.9006	54.5951	-3.57841	4.20602	1.37962	0.505013	0.853974	1.6106	0.631421	0.641525	0.624699	0.98402	0.932066	-0.108396	0.58492	0.499287
177	0021004850	0.693404	0.339336	11.13	32.7992	36.9697	27.3642	37.1412	41.1671	2934.29	22.7431	0.445044	2227.15	0.759008	3006.57	34.3	87	9695224	1.86979	27	4.02866	121	16.6885	62.3187	64	-52	173	11.4705	65.8775	-0.604067	1.30481e+07	0.325424	456.228	38.3327	13.775	-0.948282	1.85293	0.88747	0.34507	0.66557	1.36745	0.430358	0.701676	0.68428	0.986726	0.92845	-0.0792782	0.415591	0.442954
178	0021011311	0.813806	0.645903	35.2767	54.6161	58.6393	52.4669	53.324	68.0009	32696.4	44.4469	0.331736	14905.8	0.455888	32845.6	29	78	102879608	1.77119	26	4.64682	125	15.5305	55.2524	57	-149	274	10.7798	58.7428	-0.694877	1.13341e+08	0.354465	397.883	77.8459	13.0541	-1.33397	1.82735	0.713641	0.432278	0.56684	1.27973	0.385981	0.739183	0.731057	0.995135	0.957185	-0.103527	0.510027	0.454585
179	0021190000	0.839791	0.691316	41.3358	59.7929	56.8403	75.4798	73.8741	78.4863	69677.1	50.2135	0.45756	17846.3	0.256846	69796.9	57	94	282931209	1.45869	17	4.45438	132	11.5802	76.5286	78	-30	162	7.53285	78.0572	-0.726588	4.25268e+08	0.435049	236.298	32.0927	6.16476	-0.907131	1.2222	0.45454	0.452154	0.41429	1.06905	0.279008	0.799366	0.796875	0.993068	0.95441	-0.13237	0.528682	0.380907
180	0021203494	0.753627	0.33379	9.40407	28.1736	33.0273	30.4856	33.1301	33.1301	3083.75	21.2324	0.575617	1779.93	0.577197	3130.4	9	73	5245984	2.07493	34	3.11003	129	20.1001	43.6385	46	-49	178	14.4247	50.3175	-0.423923	7.9257e+06	0.277413	627.528	19.6085	29.1694	-2.58414	3.10291	0.930368	0.537052	0.677606	1.40864	0.46098	0.700292	0.686366	0.986121	0.927443	-0.136164	0.628184	0.484316
181	0021358414	0.541849	0.407757	47.0692	115.434	117.17	120.879	80.883	123.304	144928	66.9345	0.23586	56571.5	0.390343	145092	37	86	448227279	1.75598	25	3.21943	144	15.1863	61.5655	62	-37	181	10.7541	64.4795	-0.127622	6.03236e+08	0.348413	367.295	25.7001	11.2511	-0.212153	1.84219	0.705463	0.455631	0.573714	1.27047	0.370868	0.734272	0.726303	0.98435	0.937697	-0.106258	0.532386	0.46616
182	0021427437	0.745956	0.571128	34.1463	59.7875	65.9763	63.8093	50.7276	72.3698	39991.5	44.5989	0.355905	15840.2	0.397339	39984.7	43	84	116714002	1.57742	21	4.26462	114	13.1932	65.2871	68	-74	188	9.18469	67.4057	-0.88853	1.81671e+08	0.382635	281.122	38.7837	8.40921	-1.26641	1.51566	0.528065	0.47843	0.461541	1.13037	0.307998	0.779635	0.775822	0.991987	0.944295	-0.139165	0.551703	0.409337
183	0021486952	0.783982	0.690101	40.1099	58.1217	67.7457	65.7361	56.1064	75.0417	63525.3	45.5664	0.529127	14550.9	0.229056	63561.5	9	42	55726058	1.29141	17	3.93935	73	10.3035	25.8721	27	-72	145	7.22045	29.0339	-0.555562	5.35803e+07	0.462171	173.6	21.1608	2.92015	-0.47746	0.958737	0.423366	0.385366	0.395263	1.03358	0.263604	0.806945	0.805177	0.98868	0.944031	-0.101951	0.44774	0.371674
184	0021504027	0.679914	0.57323	44.7515	78.0688	85.9186	77.5242	63.3172	86.0181	96211.2	53.0806	0.414577	24492.3	0.254568	96258.4	42	97	538656966	1.8473	28	3.76782	284	16.9281	69.7265	70	-113	397	12.0379	72.9384	-0.066491	5.12096e+08	0.314678	458.237	70.2809	21.1257	-0.0939591	2.48403	0.672276	0.57317	0.543023	1.24451	0.367781	0.748419	0.741199	0.997695	0.970203	-0.170873	0.661194	0.443663
185	0021566375	0.530317	0.412484	39.0981	94.7871	80.824	105.826	72.0457	112.396	92608.5	50.2671	0.410373	24121.6	0.260469	92594.7	35	75	231171054	1.53066	21	3.70046	139	12.6761	55.8255	57	-75	214	8.86482	58.1033	-0.325491	3.12599e+08	0.41343	259.507	33.3374	6.93209	-0.457238	1.42835	0.517197	0.467953	0.456801	1.12515	0.30337	0.781261	0.777618	0.993753	0.954861	-0.129381	0.545541	0.407622
186	0032021917	0.595546	0.475658	45.2668	95.1667	93.3733	97.0039	84.6148	114.291	98510.2	56.6762	0.36932	27929.9	0.283523	98564.5	49	116	758842577	2.15483	37	2.95883	174	20.9946	83.2711	84	-59	233	15.0852	87.2524	-0.153773	7.5037e+08	0.258551	678.908	48.3501	35.9033	-1.00604	3.57607	0.97171	0.571543	0.697185	1.42088	0.470732	0.693442	0.678693	0.990587	0.938645	-0.149952	0.657147	0.490869
187	0032034221	0.727916	0.536744	33.8495	63.0645	70.3582	69.5287	53.8128	71.7458	52172.5	45.9056	0.400369	16864.9	0.323253	52141.3	34	92	184018546	1.96801	30	3.35568	165	17.8496	64.1242	66	-56	221	12.5493	68.0188	-0.3767	2.41235e+08	0.301091	514.57	38.1587	25.7518	-1.98864	2.72683	0.736656	0.572519	0.58437	1.28792	0.386334	0.731626	0.72296	0.992815	0.948006	-0.162166	0.658634	0.465364
188	0032138011	0.856442	0.703112	36.2273	51.5242	52.4672	56.6089	60.2959	64.7948	38583.9	44.1275	0.43155	12795.5	0.331628	38618.6	52	100	253922484	1.75942	25	3.74322	160	15.2505	75.9395	77	-46	206	10.6129	78.3908	-0.325201	2.37316e+08	0.348489	378.312	31.6762	12.3101	-0.425767	1.92495	0.636252	0.500969	0.517926	1.22424	0.358441	0.759491	0.752799	0.992369	0.949259	-0.142811	0.58624	0.425857
184	0032055581	0.577569	0.515748	46.8457	90.8306	92.3857	97.1751	59.2118	97.7542	91314.3	52.461	0.323319	30345.4	0.332154	91493.7	23	67	233592869	1.62885	22	3.84073	121	13.5828	46.5494	48	-76	197	9.47137	49.6854	-0.520224	2.25865e+08	0.375085	301.8	41.2211	9.95824	-0.902155	1.71993	0.480887	0.559704	0.431323	1.08879	0.287853	0.792384	0.784293	0.994182	0.957314	-0.183818	0.640168	0.384973
190	0032218219	0.653164	0.558316	51.1699	91.6503	90.5674	103.482	75.7001	104.774	137781	59.8627	0.340206	37920	0.275219	137812	44	87	542509981	1.6414	23	3.92062	155	13.8263	65.9862	67	-128	283	9.61912	68.2813	-0.392111	6.42525e+08	0.375556	308.166	84.728	9.25951	-0.653541	1.63654	0.581543	0.473995	0.500369	1.17634	0.325382	0.76281	0.754101	0.996599	0.964642	-0.125457	0.551068	0.434176
191	0032232390	0.883568	0.83571	34.9815	41.8584	47.3691	52.3853	45.6021	52.6186	28457.6	36.9848	0.480048	9390	0.329964	28470.9	27	88	117155972	2.05049	32	3.39973	165	19.3013	59.3692	61	-69	234	13.6785	64.1409	-0.354115	1.17131e+08	0.282926	584.349	36.2874	28.8213	-1.68141	2.98813	0.809603	0.569598	0.612057	1.32432	0.415599	0.724433	0.713588	0.992132	0.945819	-0.168422	0.65365	0.4615
192	0032265465	0.910617	0.800509	41.0328	51.2584	59.667	56.1792	60.5452	66.3624	39971	46.6768	0.40914	13817.9	0.345698	40059.4	44	98	231159288	1.87025	28	3.4657	150	16.7362	72.9314	75	-101	251	11.7001	75.9551	-0.470793	2.3111e+08	0.322973	450.19	72.8157	15.3386	-1.37333	2.12854	0.79831	0.448455	0.62273	1.32569	0.402785	0.716471	0.70616	0.994553	0.95305	-0.103731	0.52431	0.482342
193	0032273557	0.733189	0.484719	20.6674	42.2026	38.9956	40.9958	45.9806	49.6429	11499.9	30.9424	0.490569	5022.42	0.436737	11605.3	35	85	38044652	1.79921	26	4.05138	120	15.8636	61.7014	64	-60	180	10.7697	64.9987	-0.657704	4.90306e+07	0.342682	417.707	37.4914	13.3506	-1.32334	1.86542	0.665703	0.466117	0.543635	1.24041	0.363761	0.746858	0.740235	0.98498	0.940909	-0.120975	0.546263	0.45151
194	0032300821	0.886583	0.751903	35.8647	47.6986	55.8057	53.2979	52.169	57.2193	37491	42.2888	0.433422	12498.5	0.333373	37535.9	51	108	200619299	1.97459	31	3.15084	162	18.1399	79.3908	80	-31	193	12.7319	82.5908	-0.179616	2.56041e+08	0.297416	518.333	33.4322	20.8716	-0.478162	2.58411	0.846581	0.48284	0.661113	1.38434	0.446653	0.705756	0.692865	0.984327	0.935974	-0.11623	0.562646	0.481841
195	0032354150	0.69938	0.604351	41.2602	68.2718	70.5568	70.6334	58.286	73.5524	73420.5	47.748	0.401458	21121.4	0.287677	73385.9	34	86	333367066	1.83131	27	3.39446	130	16.2385	60.2105	61	-93	223	11.5257	63.5805	-0.314055	2.96661e+08	0.327632	417.17	49.0028	15.6711	-0.816327	2.26243	0.618435	0.569532	0.519573	1.21264	0.344415	0.756007	0.75011	0.993939	0.953508	-0.165881	0.657239	0.439597
196	0032505559	0.709905	0.60704	37.9702	62.5497	65.3361	65.0861	50.9305	72.9973	36820.1	44.4043	0.351104	15244	0.414012	36999.2	55	100	121687543	1.63866	21	5.71722	135	14.1338	79.8159	83	-49	184	9.3667	81.9989	-1.12532	2.48776e+08	0.405843	353.226	33.7038	11.3006	-1.6396	1.50263	0.678676	0.368725	0.532341	1.26851	0.384847	0.755996	0.748283	0.98483	0.942419	-0.0824737	0.428565	0.424038
197	0032537950	0.820653	0.711319	39.1925	55.0983	60.5135	66.8001	56.1076	66.9881	41806.3	45.2166	0.385985	15091.8	0.360994	41906.6	29	88	101995612	1.96063	31	3.52327	126	18.6406	60.8521	65	-94	220	13.1478	65.2069	-0.729839	1.78184e+08	0.298309	548.966	50.6184	25.6612	-3.28714	2.71534	0.691015	0.586877	0.556317	1.26031	0.372919	0.742925	0.735246	0.993254	0.950426	-0.17388	0.665199	0.450848
198	0032580425	0.696762	0.617075	39.0646	63.3061	65.9411	67.3393	50.9157	69.7431	35108.6	44.1093	0.345484	15008.3	0.427483	35304.9	56	105	156166254	1.73959	25	3.35168	141	15.256	82.8344	86	-12	153	10.7551	85.0308	-0.573415	2.55263e+08	0.3583	368.718	24.56	11.7159	-1.25803	1.84981	0.607853	0.501778	0.506177	1.20366	0.344497	0.762928	0.757024	0.988119	0.938108	-0.142242	0.585264	0.425603
199	0032595066	0.844275	0.8453	39.1128	46.2709	55.0019	58.9135	52.4314	59.2885	48584.6	41.3788	0.590544	10904.2	0.224414	48628.1	42	94	226351270	1.83265	28	3.59111	138	16.4238	68.3702	70	-53	191	11.7543	71.422	-0.454517	2.48057e+08	0.328633	426.624	39.8617	17.6087	-1.40241	2.25455	0.742206	0.503593	0.578814	1.29573	0.396625	0.73585	0.726811	0.991131	0.429566	-0.132493	0.58356	0.453653
200	0032634262	0.600431	0.553007	34.1994	61.8426	66.5814	67.0036	50.622	67.7836	33223.1	37.1322	0.379948	13153.8	0.395925	33255.4	68	107	205536312	1.51081	19	3.8128	156	12.1701	84.6798	92	11	145	8.29453	91.0426	-0.60803	2.75646e+08	0.417	246.291	17.5457	5.73336	-0.505198	1.26314	0.484722	0.43484	0.435126	1.10143	0.293813	0.791315	0.787843	0.990339	0.94636	-0.126643	0.510468	0.384427
201	0032730102	0.71887	0.535048	22.508	42.0672	41.8399	46.7482	38.9466	48.0084	12495.3	30.2408	0.404963	6430.31	0.51462	12577.4	64	96	79758354	1.22659	16	3.64067	122	10.0525	81.0241	82	18	104	6.85979	82.0441	-0.587557	8.46611e+07	0.520193	166.334	14.7733	2.72521	-0.432264	0.811434	0.326304	0.415809	0.3078	0.929471	0.229104	0.849097	0.847948	0.987608	0.949134	-0.133523	0.477763	0.292418
202	0032780752	0.763917	0.658227	41.4363	62.9514	65.4629	60.3824	69.9678	74.4342	56723.2	48.0846	0.378606	18856.9	0.332437	56807.8	28	68	140620530	1.52132	21	3.67232	116	12.623	48.6866	50	-80	196	8.81733	51.2595	-0.469392	1.49264e+08	0.402718	257.155	42.6247	6.35237	-0.655173	1.37505	0.415165	0.473094	0.438015	1.0994	0.291383	0.784112	0.785991	0.994095	0.95665	-0.135027	0.547732	0.396271
203	0032829555	0.597512	0.522341	26.5152	50.7622	44.6285	59.3771	41.2061	59.8427	18700	30.331	0.398432	8540.42	0.456707	18761.2	45	93	98254290	1.76701	26	4.03422	168	15.5268	70.1967	72	-36	204	10.6738	72.9584	-0.565848	9.9866e+07	0.348318	395.436	29.5308	12.3833	-1.11531	1.84999	0.64547	0.473537	0.519626	1.23164	0.365682	0.759549	0.752703	0.992268	0.949151	-0.133824	0.55465	0.424252
204	0032868728	0.814877	0.547097	53.3735	97.5577	86.1414	96.7132	93.4706	102.645	84567.1	79.4975	0.213566	43626.7	0.515883	84650.2	38	87	263580300	1.75343	26	3.5312	149	15.222	62.2305	63	-55	204	10.8564	65.1379	-0.287954	3.59166e+08	0.34803	370.309	36.8068	14.7749	-0.606369	2.11077	0.535573	0.5946	0.470098	1.13994	0.308879	0.775526	0.771416	0.993532	0.953541	-0.191711	0.681847	0.415924
205	34571837	0.552845	0.501832	37.1779	74.0843	56.6277	60.7349	87.5801	87.7413	49187.2	40.9608	0.352774	18403	0.374142	49242.9	40	104	233821984	2.10482	33	3.48268	153	20.1191	73.563	76	-57	210	14.0683	77.8465	-0.518059	2.98416e+08	0.273326	648.564	43.3903	41.0265	-3.50299	3.39367	0.942843	0.562586	0.684504	1.40691	0.461958	0.697184	0.683368	0.990864	0.939676	-0.144014	0.641479	0.491147
206	0033102232	0.865312	0.630588	53.6809	85.1284	84.6921	92.0352	102.685	110.245	181647	73.6626	0.363246	42700.7	0.235075	181620	28	82	740993769	1.86613	28	3.22964	155	16.7723	55.8345	57	-110	265	12.0841	59.6331	-0.243341	6.45859e+08	0.320325	438.615	60.8623	17.7786	-0.604815	2.41585	0.660377	0.569179	0.543521	1.2284	0.353516	0.746918	0.739845	0.995484	0.958825	-0.170755	0.653345	0.448593
429	0033108364	0.764217	0.666375	37.3747	56.0866	59.9748	59.8501	49.9177	70.5294	35413.2	42.8623	0.364922	14290.4	0.403548	35434.8	52	98	169546915	1.69799	23	3.6548	141	14.4734	75.7325	77	-35	176	10.0156	77.9534	-0.432864	2.15328e+08	0.364472	341.318	31.7636	9.16885	-0.748443	1.64295	0.703258	0.39712	0.568439	1.26471	0.371046	0.736849	0.728429	0.984393	0.938252	-0.0917684	0.465332	0.460784
208	0033168162	0.665584	0.452982	38.041	83.9791	79.0105	80.3602	63.6662	91.795	63579	55.8451	0.297503	25844.1	0.407275	63723.3	47	109	332263344	2.04763	33	2.99173	156	19.2726	77.9538	78	-75	231	13.7902	81.5756	-0.247325	4.24052e+08	0.277969	577.792	45.371	27.7136	-1.16788	3.09087	0.862736	0.562145	0.643369	1.36683	0.435279	0.712461	0.70018	0.991615	0.429139	-0.151508	0.646584	0.473735
209	0033256680	0.640271	0.481853	55.7924	115.787	113.009	113.501	95.6655	143.382	237262	74.1352	0.353524	52426.3	0.220964	237435	21	65	364532849	1.64066	23	3.80907	149	13.7339	42.4111	42	-111	260	9.623	45.8889	-0.0725312	4.99987e+08	0.382528	307.084	52.64	9.06241	0.12833	1.60449	0.606442	0.449685	0.517659	1.19838	0.334499	0.755422	0.750019	0.995069	0.957425	-0.110708	0.527838	0.444927
210	0033334222	0.461091	0.282917	29.0924	102.83	98.8498	53.6254	104.184	107.357	37569.8	47.414	0.306243	17713.7	0.471416	37743.7	50	102	188624327	1.80677	28	3.23847	145	16.1211	77.1074	78	-53	198	11.7369	79.6676	-0.321298	2.39557e+08	0.332198	401.375	44.7674	15.0585	-1.05822	2.25086	0.575974	0.590907	0.486613	1.17946	0.334398	0.770414	0.765499	0.99308	0.952128	-0.187749	0.684542	0.418582
211	0033335713	0.684034	0.644667	37.9808	58.9154	59.0463	67.2755	63.5742	68.4665	45847.4	40.5947	0.397354	15601.5	0.33992	45935	41	86	144671746	1.6518	22	4.06295	129	13.8335	64.8519	67	-52	181	9.52346	67.2751	-0.660796	4.29849e+08	0.377322	320.177	38.3085	9.64076	-1.0815	1.57058	0.635364	0.419116	0.528265	1.22646	0.351851	0.752862	0.746542	0.992361	0.948131	-0.0988541	0.491501	0.442385
212	0033535125	0.85596	0.680693	37.3659	54.8438	60.1781	59.7026	62.9391	65.532	54327.8	46.9869	0.474806	14610	0.268423	54404.3	30	84	214338250	1.99213	31	4.47452	155	18.3253	60.4574	62	-209	364	12.8542	64.841	-0.56432	2.28735e+08	0.298314	549.263	143.802	29.4487	-2.36995	2.68885	1.05173	0.435835	0.733443	1.46405	0.503774	0.680926	0.664501	0.995954	0.957871	-0.0883076	0.508248	0.501756
213	0033771805	0.594007	0.528369	31.5288	59.6719	54.2849	58.2024	54.9998	72.2673	30980.3	35.4455	0.372824	12794.9	0.413002	31101.2	47	109	162332123	2.0171	31	2.88465	165	18.7587	76.0677	75	-30	195	13.2939	79.6217	0.163714	1.9717e+08	0.286744	553.321	31.8702	26.8336	0.944655	3.11663	0.684546	0.639245	0.549956	1.25815	0.372815	0.746147	0.738428	0.991794	0.946203	-0.204191	0.728793	0.444157
214	0033856594	0.549066	0.421267	47.3744	112.457	114.306	116.181	70.7569	121.93	169370	61.7463	0.38535	38416.7	0.226821	169418	29	81	419672364	1.85343	27	3.46692	174	16.2809	54.7862	55	-59	233	11.3819	58.5639	-0.139071	5.81058e+08	0.327264	428.201	33.3973	15.5928	-0.316088	2.17538	0.725702	0.496989	0.57483	1.28655	0.387988	0.735956	0.727547	0.992927	0.941559	-0.127671	0.581441	0.458697
215	0033874762	0.915537	0.832246	38.0113	45.6731	50.6592	53.8168	46.2185	59.9185	24486.2	41.8154	0.355957	11456.1	0.467857	24587.8	49	95	105065528	1.70915	23	4.34501	144	14.6139	73.042	75	-46	190	9.92861	75.4729	-0.713439	1.40056e+08	0.364705	361.016	30.6022	9.96265	-1.15949	1.53758	0.738814	0.338809	0.586947	1.2944	0.388225	0.730361	0.721628	0.988886	0.936433	-0.0708167	0.399614	0.46742
216	33929684	0.649285	0.590508	42.3909	71.7872	74.4158	79.5678	57.9125	86.2697	84938.3	46.6104	0.545136	17141.5	0.201811	84931.7	43	84	260286847	1.52988	21	3.37857	123	12.7106	63.307	64	-30	153	9.0494	65.3062	-0.240849	3.62225e+08	0.408316	257.127	26.0201	6.90869	-0.308361	1.4914	0.427215	0.553621	0.388437	1.043	0.271146	0.811667	0.809349	0.991554	0.951906	-0.188841	0.639806	0.357678
217	0034052422	0.711476	0.618866	29.5614	47.7671	54.8798	41.0721	49.637	58.3743	17843.6	33.9852	0.381077	8665.48	0.485634	17886.3	38	81	57731479	1.65418	22	5.4166	120	13.9563	59.8447	62	-82	202	9.44177	62.6129	-0.877093	7.01211e+07	0.386493	333.005	48.9456	8.88242	-0.842994	1.45754	0.692716	0.349902	0.553279	1.26831	0.381827	0.74454	0.737112	0.991718	0.945848	-0.0735392	0.4175	0.449379
218	0034070752	0.437675	0.346847	34.7999	100.318	56.9399	105.198	100.072	115.691	87524.6	43.9065	0.48435	19682.4	0.224879	87476	38	105	423721669	2.11024	37	2.68178	157	20.9114	72.3815	74	-94	251	15.7147	76.7033	-0.145992	5.14655e+08	0.261072	644.313	56.1064	34.7359	-0.847901	3.67104	0.790384	0.645783	0.59974	1.332	0.419559	0.729568	0.719065	0.99362	0.951217	-0.198882	0.73452	0.454091
219		0.875323	0.421513	19.3346	45.866	45.8093	54.9819	54.6725	60.5818	14114.7	39.6884	0.42362	6667.38	0.472373	14249.5	16	94	53432249	2.37557	40	14.1857	137	25.7729	56.6052	65	-357	494	18.1184	68.3481	-2.03547	6.65723e+07	0.236693	1237.05	327.901	233.513	-16.4183	4.84776	1.60118	0.4918	0.815347	1.63362	0.916158	0.675407	0.655288	0.991513	0.962317	-0.128434	0.616398	0.472135
220		0.472743	0.301403	49.6057	167.901	154.519	142.182	100.186	182.3	225341	75.8703	0.351192	49991.7	0.226186	225286	23	85	904366243	2.10219	32	9.31628	163	19.8604	54.8411	57	-452	615	13.5484	60.7232	-1.04318	8.31357e+08	0.279801	675.196	475.515	63.5555	-3.91998	3.39306	0.754207	0.624339	0.580777	1.31331	0.4555514914970.53	0.72619	0.727675	0.998858	0.962727	-0.19011	0.724533	0.45516
221		0.451046	0.404952	38.2268	94.3723	86.6935	107.543	53.7043	107.632	66490.5	40.6798	0.363707	22124.8	0.328184	66845	3	104	149279027	2.86542	55	4.72799	167	32.1823	55.6749	62	-372	539	23.1022	69.5551	-0.799818	3.23622e+08	0.154302	1625.77	412.342	342.94	-16.8132	9.2774	3.11677	0.415471	1.23588	2.01283	1.47722	0.58634	0.545573	0.993134	0.934918	-0.130361	0.584513	0.432994
222		0.862819	0.680715	52.4977	75.1272	90.7766	90.1813	72.1418	91.4348	162105	63.4335	0.537433	26851.4	0.164925	162301	28	81	496994823	2.05144	27	5.91842	126	18.2432	55.7204	60	-181	277	11.4268	61.1392	-1.18452	6.06683e+08	0.272538	520.811	125.676	51.074	-5.5466	3.1547	0.848124	0.570391	0.626807	1.36184	0.438533	0.718483	0.707192	0.993746	0.934107	-0.149432	0.625221	0.471876
223		0.516875	0.394336	40.5583	102.843	87.4771	111.947	75.6532	118.282	114149	52.1285	0.434272	25309.2	0.211314	119913	27	87	180455428	2.21228	31	9.684753963340.53	127	19.5363	54.2707	63	-260	384	12.8854	62.8626	-1.54823	4.94726e+08	0.264971	691.023	235.888	149.772	-11.3551	4.05541	1.35512	0.491806	0.753604	1.55469	0.713279	0.684772	0.665182	0.99343	0.960704	-0.133546	0.554553	0.432311
224		0.696665	0.537456	33.9913	63.2435	68.8537	70.2843	56.8549	71.9342	51457.3	42.7948	0.454963	14704.8	0.285766	51575.2	-6	72	112718431	2.51499	45	3.15143	119	25.1884	36.7248	41	-166	285	18.2036	48.0773	-0.609671	1.19118e+08	0.200153	962.07	107.021	118.402	-8.349528430.53822	6.42842	1.14137	0.693455	0.725524	1.51419	0.558312	0.685221	0.6670634574310.53	0.942707	0.932015	-0.21363	0.772403	0.476757
225		0.849433	0.667747	34.7131	51.4127	57.5392	62.4332	47.5277	63.0948	45553.9	41.0303	0.542766	10375.8	0.227713	45535.5	26	77	82384143	1.96853	26	5.53641	112	16.8365	55.5805	61	-127	239	11.0715	54.834	-1.31627	1.6338e+08	0.3070340.53022554	490.916	84.8075	36.5121	-5.21051	2.7273	0.824304	0.526315	0.610183	1.35374	0.433497	0.726555	0.716039	0.994304	0.934203	-0.134355	0.528664	0.454008
226		0.420426	0.386843	45.6833	118.091	139.153	139.153	55.9358	141.013	106183	47.2866	0.405145	26849.6	0.251934	106142	53	124	671527616	2.24394	38	4.62499	182	22.7661	91.4346	93	-102	284	15.7767	93.9843	-0.842717	9.62404e+08	0.252848	852.744	86.8419	60.6625	-5.55128	4.00982	1.05552	0.528397	0.71534763270.5342	1.48018	0.535241	0.691314	0.675432	0.412701	0.930455	-0.147554	0.666906	0.483143
227		0.875167	0.685425	49.7491	74.0709	87.2284	81.4362	83.4158	94.1354	111232	62.2319	0.342355	32680.9	0.272718	111390	13	75	252348032	2.13284	33	22.261	147	20.1014	42.3166	42	-555	703	13.683	49.2227	-1.49091	2.80942e+08	0.275477	721.624	638.077	161.551	-5.04051	3.54755	0.945101	0.577426	0.634383	1.383932112710.53	0.53238	0.720097	0.707858	0.998843	0.41916	-0.169681	0.688242	0.435564
228		0.431222	0.384554	32.4804	83.3512	49.1911	94.4923	68.2871	41.7919	43043.8	37.6096	0.372588	15849.1	0.369361	43161.7	5	72	114810431	2.18815	34	6.70185	126	21.1491	40.6552	43	-331	457	14.6412	49.0055	-0.884336	1.03655e+08	0.261818	748.61	261.834	51.4827	-3.72424	3.47514	1.04991	0.528042	0.711688	1.45572	0.526938	0.691859	0.676323	0.941411	0.966815	-0.135122	0.614315	0.486911
229		0.665338	0.570518	32.7256	57.3521	60.6666	62.4236	47.8758	62.8093	32393.5	37.5849	0.435313	11284.5	0.348315	32617.3	-1	76	19415312	2.35546	43	4.37572	113	24.8401	37.5572	39	-188	301	18.0588	48.8271	-0.665515	7.58406e+07	0.226026	412.982	104.074	71.6351	-4.02606	4.49223	1.39077	0.523028	0.811656	1.51238	0.680122	0.670735	0.628115	0.991221584990.537	0.94358	-0.148387	0.628454	0.434943
230		0.455115	0.366495	40.934	111.742	91.4277	109.225	67.4926	122.475	112837	48.843	0.375407	29980.3	0.266581	112756	24	83	393130784	2.03552	32	4.90766	134	19.0228	52.8574	53	-243	364	13.3043	56.1576	-0.534107	3900.53542.45227	0.286514	588.396	161.427	32.9664	-1.42476	2.41277	0.755428	0.582048	0.52881	1.31338	0.41530551100.5301	0.721403	0.722041	0.9410070.5349728	0.965753	-0.180455	0.672662	0.451258
231		0.584131	0.547096	20.7276	37.9051	37.3484	45.6042	27.2751	43.4752	9413.5	21.932	0.496911	4253.15	0.451814	9431.35	26	82	24351137	1.41258	30	4.5723	113	18.8485	53.6067	55	-75	190	12.2799	56.4132	-0.688419	3.22831e+07	0.301843	538.404	43.2216	28.2384	-1.98203	2.69023	0.719411	0.574391	0.574824	1.27725	0.381354	0.725304	0.726991	0.991376	0.427669	-0.16524	0.661265	0.430966
232		0.755401	0.528401	22.1435	40.9023	43.2757	43.4387	43.1866	49.9048	15882.2	31.3271	0.528028	5275.07	0.332261	16004.9	-11	68	11526614	2.35129	42	4.33454	119	24.3847	28.1202	27	-185	276	18.4777	41.7243	-0.514555	2.77633e+07	0.227264	930.18	96.6343	76.0075	-2.68432	4.55816	1.6549	0.436277	0.918605	1.67067	0.72385	0.638843	0.610692	0.990584	0.937683	-0.128791	0.585133	0.481158
233		0.72826	0.555487	19.6272	35.3369	32.1804	39.6312	38.4121	40.9371	11012.6	25.3811	0.540907	4049.97	0.364743588270.539	11071	16	82	36467961	2.15354	35	3.42848	126	21.2402	51.3476	55	-54	182	14.7274	57.9309	-0.623325	3.71675e+07	0.265341	719.401	33.4283	40.4902	-3.84361	3.43811	0.842376	0.549875	0.622772	1.35189	0.439033	0.725287	0.710285	0.984992	0.939624	-0.185458	0.683663	0.434392
234		0.620793	0.555128	34.1434	60.419940570.5371	72.3843	69.6911	53.3965	74.4777	43345.8	38.1127	0.518249	11690.9	0.263627	43432.3	36	87	182253184	1.86091	26	5.57282	143	16.3439	62.0701	63	-193	339	11.0131	65.6745	-0.76158	1.91851e+08	0.333696	430.421	122.583	19.3362	-1.53355	2.11651	0.8588355580.53211	0.418790.531686621	0.639837	1.36411	0.430315	0.713107	0.701671	0.993584	0.938234	-0.0905567	0.415394	0.474355
235		0.528312	0.498349	45.6162	91.5345	94.5343	102.795	77.4905	107.587	105183	47.7181	0.349118	30715.6	0.27161930.5318693	105155	27	100	487579384	2.30.531546607107	40	4.183549.53574362	182	23.2434	62.79	63	-193	375	16.4863	69.3516	-0.312277	4.96719e+08	0.236435	867.055	123.724	68.9045	-1.23609	4.47204	1.01816	0.626124	0.684257	1.43079	0.518495	0.702212	0.687065	0.991041	0.960415	-0.188572	0.718227	0.477467
236		0.775481	0.548021	28.1942	47.1458	53.3161	49.3666	45.8492	55.1915	26151.4	36.5513	0.431612	8627.65	0.32617	26581.2	26	72	33843380	1.70738	24	4.34332	105	14.67	49.3458	52	-103	207	9.94354	53.7536	-0.701253	7.68623e+07	0.366271	356.416	56.3325	11.2834	-1.21380710.532612	1.71529	0.618388	0.43521	0.513497	1.21023	0.348653	0.754355	0.753618	0.412756	0.934092	-0.120332	0.528421	0.432718
237		0.768432	0.547577	34.3016	62.6224	54.4323	56.4948	69.9616	72.1307	34391.9	41.8655	0.320022	16012.4	0.434313	34572.5	18	109	226016969	2.54742	49	4.32741	187	28.7402	63.269	62	-243	431	20.2433	72.1091	-0.497674	1.84743e+08	0.194392	1342.12	184.6710.53096271	183.554	-5.71936	7.00413	1.20722	0.702207	0.758436	1.53427	0.6141875355849.53	0.681875	0.663349	0.991339	0.961223	-0.221527	0.798419	0.479181
238		0.714127	0.634126	33.4943	52.3724	57.8719	54.743	45.0677	61.8238	33476.5	37.6223	0.431846	10776.304980.5383	0.324833	33538.3	45	91	114961532	1.76803	23	5.43306	153	14.8672	69.0260.539800439	71	-76	227	9.75542	71.8327	-0.80067749.5384321	1.83056e+08	0.353945	393.345	54.23990.53127266	14.1155	-1.1261	1.80182	0.725585	0.420477	0.557276	1.27517	0.409478	0.72304	0.726404	0.994154	0.934546	-0.100419	0.496116	0.439144
239		0.545512	0.511528	43.1914	86.3919	79.9819	93.4549	81.3214	98.4018	85409.8	49.5853	0.305231	30747.3	0.354036	85466.3	21	106	436432851	2.51572	42	4.26032	269	26.5582	66.1412	69	-348	618	18.8303	74.6153	-0.339998	4.77613e+08	0.212292	1182.09	299.358	116.327	-3.5572	5.51281	1.27163	0.610945	0.791143	1.55375	0.632769	0.672491	0.651932	0.941931	0.410224	-0.181939	0.699049	0.480399
240		0.912456	0.686168	42.8098	62.3847	71.4992	71.4992	65.9349	76.8238	70771.2	49.6889	0.455399	18186	0.255607	70907.2	20	80	154382716	2.02729	31	3.72531	130	18.7936	51.1334	53	-93	225	13.0662	55.4391	-0.512748	2.26109e+08	0.284912	574.134	43.7721	24.0211	-1.79153	2.65847	0.935128	0.435832	0.694549	1.43121	0.455355	0.693046	0.677499	0.990722	0.938796	-0.100092	0.528243	0.496019
241		0.772392	0.403631	24.3934	54.994	52.0154	43.0223	57.6547	69.8722	23843.4	28.9404	0.531826	7512.17	0.315387	23983.3	36	41	99412279	2.04277	32	4.12091	138	19.37	68.6318	71	-74	212	13.4316	72.9456	-0.722402	5.12317e+08	0.287726	610.725	41.0277	30.9805	-3.02055	2.88552	0.907143	0.516689	0.661961	1.39346	0.454032	0.706036	0.693241	0.984318	0.935462	-0.512325	0.545523	0.481691
242		0.72122	0.605204	38.4491	62.7037	71.7742	75.6328	55.6535	79.5751	57026.8	40.2119	0.516843	13862.4	0.243076	57133.6	30	87	167931963	1.99883	28	4.05862	149	18.4124	56.5529	54	-71	221	12.209	63.0433	-0.351342	2.27075e+08	0.303399	512.034	35.454	24.7559	-0.845403	2.53421	0.986323	0.436235	0.702328	1.47743	0.4838136407400.53	0.691933	0.676691	0.990455	0.939041	-0.0910628	0.510.539902583411	0.491982
243		0.724351	0.433534	21.551	48.2853	49.2272	36.5347	60.018	61.1912	12293.2	34.4528	0.375489	6813.77	0.558819	12286.1	27	84	60041493	1.90411	28	3.2761	142	18.1634	55.6254	58	-62	204	12.0932	60.6343	-0.272365	4.51804e+07	0.314055	455.833	34.627	14.5703	-0.65347	2.12016	0.912307	0.390607	0.672483	1.38477	0.455259	0.700962	0.687619	0.984136	0.934877	-0.0761075	0.454535	0.487905
244		0.837039	0.701574	45.0027	62.1454	71.3496	86.1828	60.7276	86.5157	55612	53.0497	0.315456	22602.2	0.399148	55471.1	27	96	224866412	2.19304	35	3.72545	190	21.1243	62.8288	62	-115	305	14.6541	68.3719	-0.274554	2.66323e+08	0.254749	727.244	65.8477	38.7062	-1.43147	3.30322	1.51031	0.370911	0.903327	1.66555	0.681262	0.634558	0.607669	0.991326	0.939048	-0.0606313	0.43911	0.493704
245		0.762814	0.499162	35.4916	69.7256	67.7431	81.2809	68.9636	81.3904	72407.8	52.839	0.483587	18376	0.239905	72479.7	18	77	214342375	2.02774	31	3.53439	125	18.8198	48.5244	49	-130	255	13.1999	54.0746	-0.383806	2.11935e+08	0.27621	554.434	72.7571	31.9456	-1.961280.53130698	3.07006	0.876845	0.555556	0.654055	1.3695	0.436011	0.707439	0.693107	0.9940341672600.53	0.930787	-0.145497	0.637497	0.483186
246		0.458431	0.431472	34.3913	79.7066	63.5574	72.2826	48.7537	93.3648	42555.5	35.743	0.385121	15299.4	0.354513	42696.8	30	41	189053227	2.18625	34	4.628	153	21.0715	62.1679	66	-143	276	14.3961	69.7672	-0.703662	4.27725e+08	0.261143	749.849	85.2213	49.027	-3.3638	3.34554	1.18493	0.470105	0.757663	1.52353	0.558319	0.669166	0.649227	0.412208	0.943287	-0.100901	0.512663	0.492051
247		0.870702	0.587571	32.051	54.5277	56.4831	62.6196	53.1282	62.8006	41022.4	43.9394	0.413024	13916.9	0.339492	41076.7	42	93	168431276	1.86714	28	4.91655	131	16.9185	69.8431	72	-143	275	11.8419	72.1534	-0.767284	2.19836e+08	0.323659	436.391	88.6091	22.2528	-2.16557	2.26172	0.766522	0.483328	0.586336	1.30745	0.412685	0.723547	0.724316	0.994792	0.935854	-0.126911	0.558623	0.455467
248		0.823944	0.375574	11.8457	31.3723	33.2029	31.1819	33.6285	33.6285	3474.3	26.948	0.375512	2753.94	0.849227	3540.81	21	122	21472588	3.07985	57	3.91626	162	32.3334	71.06720.53728623	72	-139	303	23.5803	81.7271	-0.548302	2.36549e+07	0.135239	1630.4	165.161	991.481	-43.0264	14.8755	2.33529	0.723742	1.07074	1.84557	1.15271	0.610691	0.576287	0.991239	0.427903	-0.221619	0.837451	0.472775
249		0.423912	0.312439	25.7408	82.3871	69.4205	66.2305	81.4763	90.1014	30357.4	36.729	0.362384	12704.4	0.424972	30491.3	41	110	80625105	2.57111	35	3.962754349.53947	149	21.3804	72.809	72	-86	235	14.7109	77.8228	-0.490553	1.84496e+08	0.202415	765.258	93.0723	153.715	-5.85239	6.51001	1.88207	0.552815	0.934358	1.74312	0.874143	0.621034	0.610254	0.984357	0.935128	-0.163203	0.654546410.531133	0.439123
250		0.854822	0.628111	24.5284	39.0511	42.4817	43.7664	41.3622	45.4074	9132.22	32.3272	0.432776	4879.81	0.53435	9167.45	22	88	22684214	2.48581	32	3.27649	128	19.9654	53.0151	52	-87	215	13.7513	56.8276	-0.0912718	3.42721e+07	0.211128	649.215	71.8416	98.7243	1.91655	5.8184	1.28343	0.636836	0.790326	1.57181	0.632774	0.672328	0.651216	0.9914	0.941859	-0.188364	0.723237	0.476806
251		0.435227	0.372349	43.0513	118.306	103.079	132.279	72.0962	133.255	145554	51.0169	0.43986	30.532.301135372	0.207424	143907	26	80	365806211	2.22165	27	2.98434	123	16.8045	52.9911	54	-68	191	12.2513	55.9146	-0.227428	4.76036e+08	0.243528	432.351	54.493310.5382715	41.6072	-1.27917	3.90384	1.11003	0.555555	0.755766	1.49605	0.526871	0.672377	0.655289	0.991107	0.939127	-0.132762	0.624348	0.491673
252		0.668766	0.621056	37.349	60.0715	72.3843	53.7236	66.1248	72.4339	55148.9	39.5204	0.575433	12321.7	0.219456	55318.9	31	80	142451202	1.75741	25	4.84711	125	15.4299	55.1013	58	-103	228	10.6193	54.5453	-0.810587	2.00019e+08	0.352849	403.248	61.3487	18.6873	-2.00421	1.9623492360.539	0.729455	0.43261	0.545289	1.30527	0.393109	0.726621	0.718606	0.412708	0.931326	-0.0966384	0.512723	0.472638
253		0.679494	0.518712	42.2763	81.5121	41.5719	90.8658	62.5493	100.699	102278	53.0789	0.436076	22693.4	0.222125	102240	41	111	524075307	2.24916	38	3.9116	307	22.2755	76.7432	75	-209	518	15.8188	81.715	-0.183455	6.79691e+08	0.243455	776.363	160.056	56.8618	-1.20.530384277215	4.21939	0.99455	0.616942	0.684351	1.43667	0.493741	0.69933	0.684827	0.941962	0.410556	-0.185491	0.710362	0.477162
254		0.755325	0.729314	43.8235	60.6285	81.932	71.672	60.4127	82.187	43903.7	43.2792	0.286795	21903.3	0.455583	47032.2	30	91	153633499	2.0.5377264317233	32	4.51855	261	19.2043	61.2312	63	-151	413	13.3987	65.9918	-0.537556	2.04824e+08	0.285851	605.661223940.534	102.475	27.475	-1.93581	2.74308	0.881221	0.494903	0.655748	1.36466	0.434192	0.706342	0.694287	0.941208	0.966067	-0.122432	0.585574	0.48754
255		0.662153	0.490554	39.0514	77.0148	90.3755	61.8011	98.6053	102.712	51221.4	47.492	0.233118	28607.4	0.558625	51691.6	48	113	370122802	2.1098	34	3.18624	186	20.1337	81.2553	82	-54	235	14.4075	85.0715	-0.265287	3.74143e+08	0.268492	635.424	47.205	34.6754	-1.58351	3.36941	0.415302	0.543153	0.641482	1.42841	0.475332	0.693412	0.679066	0.991136	0.427626	-0.138601	0.6343271188040.53	0.415431
256		0.824105	0.572937	25.4757	43.3876	48.3935	53.5762	49.1275	53.4129	24774.3	36.1362	0.605543	6766.53	0.274199	24754.5	27.7	93	70937101	2.12251	36	3.21917	135	20.6604	62.0707	67	-58	193	14.6548	69.0723	-0.43916	1.18202e+08	0.267974	662.755	38.4325	34.1455	-2.51221	3.33479	1.06411	0.512455	0.726171	1.43572	0.51906	0.687163	0.670475	0.9874	0.930338	-0.127758	0.545855	0.486165
257		0.807073	0.720318	37.4191	49.5242	61.0742	54.452	60.8626	61.7166	36471.8	40.3224315370.531	0.428009	12496.4	0.334145	36914.4	54	105	234313867	1.85125	26	4.69919	157	16.3472	79.9624	81	-90	247	11.1323	82.7276	-0.634552	2.52636e+08	0.332481	439.512	60.6746	20.7262	-1.62239	2.20427	0.765163	0.481099	0.547167	1.30934	0.400727	0.727277	0.718061	0.412815	0.931277	-0.116863	0.555888	0.47725
258		0.758516	0.686582	45.8772	66.753	69.4149	81.2777	67.9143	82.9912	71666.4	49.6332	0.354555	23205.1	0.323794	71906.1	22	77	181839849	1.93415	30	3.47749	140	18.7685	49.4965	51	-110	249	12.3182	55.2828	-0.272762	2.14158e+08	0.303919	496.276	57.8555	18.4143	-0.804981	2.35409	1.05758	0.364683	0.722099	1.47167	0.49905	0.675403	0.660355	0.991481	0.940135	-0.0679071	0.455764	0.494019
259		0.753911	0.653401	32.125	49.1658	48.0253	51.7552	55.1623	61.6605	30754.5	34.6073	0.481898	9875.17	0.320004	30784.2	33	102	186833211	2.18637	40	3.13583	135	22.2391	69.6187	72	-63	198	16.0628	74.8241	-0.574302	1.82704e+08	0.253438	751.885	41.7039	43.143	-3.94918	3.84038	0.93124	0.549188	0.672526	1.40416	0.476671	0.704904	0.690722	0.988655	0.934991	-0.182485	0.681631	0.472841
260		0.623203	0.430724	37.7041	87.5345	80.55	74.5552	71.8472	93.0739	43667.6	52.4162	0.254356	23556.3	0.539674	43999.7	35	83	182049122	1.75119	25	3.6725	125	15.1343	56.7496	54	-54	184	10.538	61.8345	-0.30743	1.67933e+08	0.349112	369.265	35.8849	12.9835	-0.582308	1.41208	0.558655	0.528585	0.485456	1.16883	0.325453	0.749513	0.765581	0.412548	0.932200900.530962	-0.168765	0.634333	0.418527
261		0.711433	0.545126	41.3141	69.390.534491896	69.362	75.0721	61.7663	81.3713	55606.2	49.371	0.351545	20275.5	0.358222	55719	55	109	342078843	1.84181	27	5.82701	157	18.0963	83.9183	87	-153	313	11.6128	86.8751	-1.0601	4.28043e+08	0.326621	493.667	120.96	25.3904	-2.75869	2.28758	0.755749	0.494914	0.574313	1.30789	0.416728	0.729062	0.729934	0.991205	0.962379	-0.127543	0.572492	0.433645
262		0.4512	0.393655	22.9908	56.4035	54.2051	56.3276	37.7139	62.8316	19107.4	28.2092	0.555224	6235.83	0.324341	19153.7	49	116	143907916	2.1854	36	3.87245	184	21.2315	83.6982	86	-75	249	14.8277	87.9499	-0.548399	1.48331e+08	0.260769	727.793	48.8527	36.002	-2.82005	3.14127	1.3038	0.41867	0.835499	1.58547	0.546815	0.651126	0.628438	0.98749	0.918456	-0.0743252	0.491222	0.497964
263		0.722343	0.621028	42.3686	66.0346	66.4399	86.5757	77.498	87.2101	71198.7	47.3684	0.418142	19862.8	0.279005	71393.4	18	80	235151254	2.0724	34	2.91522	196	19.8364	47.2827	43	-71	268	14.3391	53.2618	0.1803916520.53851	2.02513e+08	0.272273	601.273	27.1258	27.8248	1.30769	3.1481	0.800048	0.542142	0.621215	1.31966	0.402729	0.718825	0.707113	0.41253	0.949407	-0.180475	0.679316	0.479487
264		0.623139	0.471225	34.0026	72.1575	72.6032	77.8166	62.7149	91.8813	55866.7	47.552	0.418639	18072.4	0.299394	55403.7	39	99	251272512	2.01837	32	3.20309	158	18.7543	69.2439	70	-47	205	13.3832	72.1315	-0.237919	3.04334e+08	0.276162	553.371	28.9601	23.8402	-0.723819	2.79034	0.939912	0.494057	0.679119	1.40736	0.435186	0.700077	0.686267	0.988838	0.934557	-0.118435	0.574928	0.485191
265		0.772433	0.686761	23.8071	34.6666623610.531	34.2275	39.5409	36.3513	40.5466	10699.2	26.6052	0.403521	5804.62	0.542533	10718.8	32	91	98452605	1.98281	31	3.5275	184	18.3754	63.0515	65	-84	258	13.0456	67.1825	-0.383028	4.83646e+07	0.27638	538.353	49.8148	23.0734	-1.55365	2.71394	0.723527	0.557758	0.588093	1.27969	0.391831	0.720306	0.725284	0.412772	0.931411	-0.153274	0.655763	0.436186
266		0.69127	0.58600210.5353119	39.8268	67.9636	69.0582	72.1234	56.6842	75.5185	55127.2	47.1185	0.393498	18941.1	0.318707	55497.6	31	98	270115147	2.16602700.530327	34	4.22794	161	21.2527	67.2799	71	-131	271	14.5848	72.5588	-0.762529	2.77582e+08	0.266833	729.633	86.6691	51.4952	-4.74397	3.72588	1.01693	0.556676	0.706283	1.4552	0.495124	0.691849	0.674315	0.994115	0.93097	-0.147272	0.623211	0.485548
267		0.532492	0.439671	41.2762	91.8188	77.5234	105.716	76.7109	112.931	122172	49.9355	0.535552	21039.5	0.187065	112749	45	100	161809070	1.91912	30	3.66687	134	18.575	72.411	74	-43	188	12.3902	75.7456	-0.455652	6.23986e+08	0.307432	481.862	30.4139	21.915	-1.27285	2.60475	0.696962	0.575818	0.53619	1.24987	0.387014	0.754993	0.723589	0.984529	0.942142	-0.193875	0.667416	0.418772
268		0.825312	0.720185	39.6325	55.0318	65.3212	62.8075	56.7549	66.939	58375.7	43.913	0.549072	13227.7	0.226631	58584.1	38	98	145528420	2.03123	32	3.68048	143	18.9411	69.7673	72	-81	225	13.2478	72.8153	-0.49586	3.1911e+08	0.284804	581.284	55.2042	26.5547	-1.86208	2.74193	1.01435	0.453455	0.690266	1.41824	0.498847	0.70215	0.686687	0.990241	0.939601	-0.131272	0.512521	0.436145
269		0.842127	0.626809	33.4958	53.4545	61.3105	70.4355	63.6413	72.9335	33398.8	47.1537	0.360433	13914.9	0.416629	33572.8	42	85	143034270	1.54014	22	3.47743	119	13.3519	63.7747	62	-55	184	9.48011	65.985	-0.299219	1.43181e+08	0.39155	285.137	37.5265	9.31497	-0.62348	1.62808	0.533137	0.497034	0.471915	1.1341	0.304318	0.754051	0.749152	0.991887	0.948239	-0.145103	0.586819	0.420074
270		0.867651	0.723143	31.4254	42.1167	49.0634	49.255	48.4143	57.3905	27622.6	36.0793	0.552811	7755.49	0.284181	27481.5	42	93	135536510	1.82639	27	3.43131	143	16.1111	67.9127	69	-43	186	11.2791	70.9048	-0.351935	1.39379e+08	0.331807	415.354	28.3791	14.0774	-0.716862	2.07375	0.715428	0.485314	0.55675	1.28265	0.386524	0.729914	0.721455	0.984236	0.938624	-0.125143	0.557572	0.449364
271		0.774278	0.553075	27.5496	52.4757	54.1163	56.5128	43.2743	60.0303	26521.8	36.1828	0.388437	11071.3	0.418432	26557.8	21	91	72353142	2.20903	37	4.51269	140	22.7225	54.8354	65	-101	241	15.3543	66.6918	-1.02037	1.18168e+08	0.261014	867.434	65.0401	88.2843	-9.45549	4.34393	1.18431	0.558543	0.714018	1.52318	0.636336	0.704241	0.68691	0.99074	0.427151	-0.152889	0.649024	0.43269
272		0.827607	0.728572	26.8451	35.9185	40.3685	43.313	43.4532	45.4019	12033.5	27.7247	0.361832	7073.61	0.5807743186580.53	12326.6	28	91	43999114	2.10421	31	4.52205	157	19.4866	56.4214	54	-107	265	13.3052	63.7516	-0.493911	4.90985e+07	0.280967	651.208	63.5569	34.0491	-0.528349	3.04352	1.18914	0.439128	0.760263	1.51349	0.576755	0.67724	0.660036	0.99109	0.427661	-0.109622	0.545523	0.415285
273		0.549552	0.510269	25.9915	49.937	57.3052	43.7281	42.4774	54.7494	21347.7	30.2844	0.436061	7985.01	0.374035	21416.8	41	41	103518353	1.94314	27	3.85487	151	18.5866	69.8271	71	-75	228	12.2236	72.355390.5380045	-0.491313	1.15247e+08	0.306554	495.051	54.751	19.5346	-1.27543	2.39423	0.944943	0.431071	0.685277	1.41406	0.435866	0.64104	0.683122	0.991391	0.943516	-0.0918134	0.495284	0.490619
274		0.655527	0.553813	25.4214	45.0783	43.6377	41.606	47.7916	55.8283	16943.7	27.4709	0.470661	6756.48	0.400043	18018.8	35	82	51476023	1.70933	25	3.43414	116	14.8043	54.4333	61	-58	184	10.5123	62.2826	-0.431939	6.60181e+07	0.358373	345.255	35.9915	10.0912	-0.865548	1.75512	0.625871	0.471892	0.521913	1.21532	0.347487	0.755455	0.728182	0.990.530901071845	0.42714	-0.123275	0.551244	0.439153
275		0.723323	0.554839	39.1252	68.6601	63.2224	80.2722	79.1676	80.3211	64126.3	49.0714	0.403706	20145.4	0.27688	69884.3	41	100	391416857	1.93183	31	2.71817	149	18.0763	69.9409	69	-60	210	13.0454	72.4368	0.00706622	3.76884e+08	0.276634	491.234	40.6573	22.3809	-0.0514551	2.87281	0.679056	0.616914	0.543182	1.24336	0.370.534383276794	0.729319	0.721628	0.412343	0.931534	-0.200272	0.705243	0.436053
276		0.830393	0.614774	22.3686	36.3901	40.1343	41.3805	38.5187	48.4330.534554816	11816.1	30.4992	0.487436	5143.63	0.43555	11877.2	30	94	47239383	2.10071	35	3.39021	143	20.3433	63.1906	66	-90	234	14.5455	68.1063	-0.518486	5.49965e+07	0.270118	625.418	51.7244	30.5438	-2.48377	3.11221	0.799854	0.585205	0.609846	1.32707	0.415128	0.724071	0.713939	0.991223	0.945462	-0.1699900.53658725	0.672055	0.435481
277		0.512756	0.551226	36.4998	62.8856	68.8376	66.5105	48.6343	74.221	45557	37.8403	0.414271	14534.9	0.324725	43819.4	32	88	152867481	1.90757	30	3.66983	128	18.4308	61.0517	63	-116	243	12.3843	62.8742	-0.498586	1.84135e+08	0.310009	481.111	62.884	19.3846	-1.48321	2.48193	0.705102	0.554867	0.557554	1.27224	0.386534	0.723547	0.725724	0.942704	0.934355	-0.158264	0.624045	0.45563
278		0.728248	0.668403	45.3131	67.7424	66.4302	81.8512	60.5266	84.3966	74555.6	47.4163	0.453491	18410	0.253228	74391.2	45	91	425852617	1.68374	23	4.55319	132	14.5335	70.105	72	-58	190	9.94071	72.5804	-0.847742	3.93437e+08	0.365534	353.205	41.1076	13.7228	-1.41254	1.83249	0.549379	0.532877	0.472748	1.15187	0.318251	0.755194	0.749712	0.412368	0.933458	-0.152888	0.604343	0.413067
279		0.547147	0.481037	41.2342	85.7192	88.5528	84.6047	62.3471	98.5356	84182.2	43.0477	0.372144	24831.6	0.275723	84180.2	42	101	481110428	2.01012	31	3.61532	188	18.4268	71.007	71	-135	313	12.8551	74.7603	-0.234828	4.70436e+08	0.271875	512.967	84.343	28.9127	-0.828023	2.88631	0.729051	0.584968	0.584744	1.27207	0.390517	0.727985	0.720917	0.991229	0.960534	-0.180423	0.672076	0.435432
280		0.872663	0.726346	40.5111	55.755	67.2094	63.192	61.1634	67.5141	57247.9	48.1808	0.393497	18255	0.318877	57261.4	55	119	482751853	2.10073	33	3.77433	185	20.2483	88.9453	91	-70	247	14.1077	91.5881	-0.6803793570.53039	4.90785e+08	0.275756	661.278	52.0212	39.0058	-3.62346	3.25552	0.836473	0.581535	0.624077	1.34833	0.431313	0.725139	0.709051	0.412243	0.948114	-0.167424	0.658307	0.433122
281		0.618040990.531823	0.543353	43.1014	79.1355	94.6312	91.1856	62.3546	94.962	90743.2	48.1186	0.400663	24553.3	0.268546	90741.8	35	90	387555439	1.91671	27	3.76272	157	18.2615	62.2472	63	-86	243	12.0477	66.0322	-0.275538	3.96093e+08	0.312543	485.533	49.1538	25.0513	-0.8535	2.69183	0.556305	0.627949	0.439623	1.18108	0.336275	0.766064	0.754754	0.993408	0.961439	-0.231319	0.721342	0.3961474091510.53
282		0.910763	0.774315	32.0036	40.8091	56.6037	43.3344	55.1153	62.2007	19103	36.7635	0.385123	8454.48	0.477433	19198.1	52	114	110622455	2.05548	32	3.57555	161	19.3358	79.4153	75	-77	239	13.5512	83.6662	0.102497	1.34774e+08	0.284151	603.946	60.55766340.53104	30.0494	1.67967	3.090415390.53493	0.805528	0.582433	0.607631	1.34236	0.425263	0.725475	0.715121	0.412499	0.930514	-0.165519	0.670639	0.451221
283		0.631066	0.528435	35.1239	66.4037	71.27	85.4278	56.5724	86.4338	49186.9	41.9051	0.398804	16277.7	0.345758	48163.1	45	110	318865551	2.11163	33	3.66537	183	20.2433	80.4212	84	-93	277	13.9943	84.4383	-0.558415	3.52033e+08	0.275485	662.022	60.8765	43.207	-3.41576	3.67077	0.765498	0.652815	0.574341	1.31532	0.418281	0.728435	0.727093	0.994791	0.935473	-0.207041	0.727011	0.430334
284		0.862713	0.690114	32.9632	47.7629	63.3365	54.8242	49.9138	66.1946	24153.3	41.4273	0.349804	11532.6	0.477243	24067.9	34	91	128435263	1.98877	27	6.04816	148	18.0919	63.355	65	-189	327	12.249	67.6277	-0.806767	1.11056e+08	0.303729	552.239	124.543	33.2558	-2.33361	2.54834	0.867263	0.481635	0.627127	1.35286	0.455123	0.719128	0.707013	0.993573	0.934004	-0.127544	0.553993	0.455913
285		0.848557	0.62011006790.531	25.2322	40.6849	48.5767	47.6797	41.2727	53.1528	14365.7	34.5277	0.426091	6707.06	0.436882	14559.9	32	75	42619880	1.68404	23	7.52812	127	14.5391	55.4813	58	-147	276	9.75124	56.7429	-1.18424	4.99155e+07	0.390777	371.214	77.099	15.4976	-1.61079	1.70918	0.604349	0.436676	0.485192	1.20221	0.360387	0.754315	0.766028	0.993886	0.963458	-0.136963	0.551341	0.400515
286		0.570342	0.533162	49.8758	93.5494	104.124	114.518	67.1114	116.035	149432	53.3613	0.48552	28043.2	0.187628	149113	21	94	270.533	2.18938	39	3.5158	151	22.7016	61.6364	67	-113	261	16.4705	67.7607	-0.751324	6.86635e+08	0.258228	791.49	65.7438	56.8248	-6.18186	4.23643	0.933836	0.634835	0.634231	1.37262	0.483352	0.726631	0.712255	0.412696	0.932741	-0.203362	0.709306	0.425724
287		0.688013	0.65224	26.5434	40.7529	43.5495	49.9479	36.8657	51.1609	14910.3	28.0512	0.415332	6006.22	0.401844	14918.2	43	101	72874951	1.4115706049.5375	27	3.57228	143	18.0313	72.6115	75	-54	141	12.5365	75.1062	-0.481149.532793475	8.42824e+07	0.301333	526.702	43.4832	22.0743	-1.47187	2.54942	0.810187	0.52070.5371828019	0.604869	1.34127	0.433545	0.728191	0.718528	0.990364300.535772	0.941308	-0.141139	0.612207	0.455587
288		0.86185	0.693646	22.0277	31.7499	37.249	41.1451	36.5302	42.6397	7018.74	27.3646	0.454344	3900.98	0.555284	7107.37	27	84	20481535	1.96657	28	5.81288	153	18.5478	55.8389	58	-115	270	11.9158	61.3901	-0.63051160.5343388	2.68727e+07	0.312559	537.107	62.0706	22.722	-0.627074	2.35346	0.849114	0.458439	0.627287	1.36239	0.439184	0.719057	0.707989	0.99424	0.932715	-0.113109	0.552758	0.434105
289		0.388608	0.304587	19.7241	62.8074	37.7989	43.6001	61.0221	62.3529	10362.3	25.182	0.403074	5584.17	0.54832	10436.8	36	90	34319342	1.83204	26	3.75543	118	16.8629	65.7243	69	-34	151	11.394	69.2402	-0.849581	4.91833e+07	0.333154	472.488	28.1622	24.3819	-3.5875	2.48746	0.620076	0.546818	0.490719	1.2074	0.355201	0.768416	0.761543	0.987912	0.939028	-0.193336	0.665494	0.403548
290		0.755341	0.254827	11.0907	43.5226	35.2003	35.4762	43.0492	43.0492	3705.7	33.7907	0.403319	2862.11	0.728153	3753.25	55	128	34546536	2.26077	32	5.87552	180	22.3239	94.5534	98	-86	255	14.3035	99.3364	-1.18475	37233603	0.258241	918.431	71.0994	62.5712	-5.24585	3.40761	1.96492	0.252809	0.935514	1.76616	0.415461	0.621071	0.612814	0.984315	0.916097	-0.0916535	0.429935	0.430937
291		0.474972	0.372756	48.47260700.53186	127.686	120.984	104.542	82.62	151.819	185377	61.8704	0.427606	35536.2	0.200343	185512	33	100	514971271	2.15888	35	3.33456	186	20.7298	67.6671	70	-84	265	14.5575	72.5815	-0.388433	9.35837e+08	0.263123	684.229	53.5874	43.1068	-2.28434	3.72543	0.833477	0.632574	0.624939	1.35555	0.432794	0.719303	0.70715110.5384826	0.942721	0.933038	-0.186703	0.725396	0.477494
292		0.554756	0.403308	21.7766	53.6221	41.4902	48.9824	56.2342	54.9341	18990.7	30.2832	0.496536	6686.99	0.371692	18143.6	6	62	11423726	2.00745	27	4.13491	107	18.2745	36.1675	38	-80	187	12.1622	43.3918	-0.542538	3.41687e+07	0.30439	574.824	36.0913	38.8314	-3.40324	3.09906	1.03143	0.494343	0.688639	1.42533	0.515805	0.704271	0.684072	0.987908	0.934072	-0.149259	0.545143	0.432775
293		0.7236202320.53988	0.727576	32.5348	43.7042	47.2031	52.8690.538436798	43.4815	55.1352	13745.2	35.2556	0.364251	7555.94	0.543115	13866.7	33	86	43603860	1.84365	28	4.93719	142	18.0.535227494983	60.3211	62	-139	281	11.6936	62.2117	-0.704767	5.71843e+07	0.320025	483.435	82.1479	16.9852	-1.35188	2.12311	0.825535	0.433265	0.612722	1.3487	0.434279	0.724967	0.714358	0.942799	0.933991	-0.106235	0.516876	0.431449
294		0.481675	0.383481	13.6222	35.5213	31.4335	24.4341	36.7072	38.9907	4201.82	18.536	0.499914	2518.86	0.549439	4254.4	40	81	13063254	1.54586	21	3.41271	106	12.7162	60.9012	62	-25	131	8.9918	63.0222	-0.510715	1.69185e+07	0.414141	261.846	16.2153	4.81641	-0.318127	1.18185	0.675724	0.26839	0.555387	1.24152	0.363238	0.721547	0.724511	0.982265	0.91279	-0.0512408	0.332614	0.458515
295		0.516241	0.425329	39.5477	93.099	84.4557	100.275	56.2791	104.155	75301.5	48.0751	0.345455	24962.9181820.531	0.331497	75455.2	43	111	631368813	2.16848	37	3.24725	190	21.8806	80.4265	85	-112	302	15.6143	84.8482	-0.624513	5.12816e+08	0.258876	729.474	77.5705	54.5743	-6.261622142490.53	4.15282	0.724742	0.701188	0.55768	1.28018	0.390046	0.720351	0.722123	0.993766	0.960184	-0.238527	0.754271	0.455936
296		0.916983	0.72549	34.0356	43.154	55.2135	54.7544	49.0743	57.8182	36001.3	39.5714	0.586237	8490.55	0.243128	36047.9	33	84	136191543	1.93456	27	3.35127	162	18.4907	60.9841	61	-65	227	12.3949	62.855	-0.215372	1.51624e+08	0.306748	486.49	36.3548	20.1304	-0.524512754240.537	2.54814	0.791831	0.523937	0.614302	1.32392	0.407201	0.725431	0.711349	0.991281	0.945491	-0.136381	0.604106	0.47288
297		0.403152	0.379194	38.4334	101.355	54.4958	100.761	96.8844	102.542	91040.6	40.963	0.415269	20043.8	0.220162	91186.2	34	74	203960375	1.54902	21	4.36811	163	12.7625	53.4125	55	-93	258	8.75138	55.4335	-0.497133	2.70404e+08	0.403765	271.71	45.3189	8.36256	-0.693452	1.47487	0.52101	0.476125	0.431432	1.12801	0.304772	0.75861	0.755191	0.993753	0.961912	-0.1310.53767557515	0.557661	0.414359
298		0.554359	0.479431	38.5385	80.3727	72.8079	75.4833	51.2362	79.2022	52855.4	45.3647	0.40.531572323049	18056.4	0.314985	54236	9	66	68455492	1.98573	27	8.30187	118	18.1618	39.0439	41	-375	481	12.2381	45.723	-0.981621	1.13385e+08	0.304135	556.075	274.512	37.7543	-3.34352	2.483135549.53914	1.09653	0.384704	0.729632	1.49121	0.529967	0.675837	0.658694	0.941272	0.964932	-0.0672214	0.455431	0.495588
299		0.693499	0.53943	43.1862	81.9076	85.843	91.8410.538606051	70.3127	99.3645	110431	55.8046	0.328625	33870.2	0.30671	110456	26	115	2004270049	2.55321	47	5.72387	260	27.8477	71.2404	72	-523	772	19.7912	79.4107	-0.365152	6.96551e+08	0.198688	1230.62	548.318	188.434	-4.69076	6.43197	1.24718	0.675543	0.801349	1.5498	0.587006	0.663199	0.622434	0.998654	0.416106	-0.190583	0.762121	0.499128
300		0.757546	0.494094	39.204	75.7513	85.136	76.2793	70.4191	87.9386	86708	56.9191	0.401043	23622.7	0.272439	86831.6	26	83	409352814	1.98285	30	3.74494	161	18.212	55.3252	57	-105	266	12.7715	54.9455	-0.415125	3.12026e+08	0.27751	532.587	61.4343	27.3039	-1.83792	2.84538458740.532	0.670233	0.615451	0.528181	1.24098	0.366694	0.729194	0.722192	0.993426	0.934035	-0.193242	0.702021	0.432742
301		0.672253	0.551868	24.1932	43.0662	48.1933	41.549	48.8182	49.8725	19637.8	28.9314	0.671115	5245.04	0.268074	19620.6	37	86	27071393	1.75434	25	4.22112	119	15.3853	63.7418	66	-85	204	10.8401	66.621	-0.679314	8.77455e+07	0.342605	364.019	51.5549	9.81907	-1.00517	1.74588	0.774515	0.372115	0.600239	1.30277	0.407036	0.727931	0.718123	0.990621	0.941611	-0.101255	0.453433	0.432761
302		0.753152	0.630729	40.2407	63.8028	75.4167	81.6019	70.1989	84.1887	39043.7	49.3272	0.294123	18207.6	0.474012	39126.8	5	87	123147938	2.45555	42	3.84072	198	25.7669	48.2433	51	-154	357	18.7078	56.4904	-0.491057	1.34246e+08	0.21918	1094.77	91.1827	103.165	-6.18206	5.14339	1.49691	0.543279	0.871817	1.62152	0.711328	0.628193	0.623576	0.412528	0.947662	-0.128583	0.628618	0.481483
303		0.910716	0.772107	36.0192	43.0496	55.8717	56.3245	52.5152	54.2553	40738.3	41.4276	0.543572	10511.1	0.257743	40903.7	27	96	75721310	2.12715	34	3.88837	134	20.8355	65.254	69	-105	239	14.3614	70.4342	-0.728243	2.03127e+08	0.271833	707.248	68.0137	37.7124	-3.57572	3.11986	1.26178	0.412057	0.774212	1.52727	0.54602545749.5362	0.675497	0.654758	0.984915	0.937529	-0.118812	0.481104	0.472248
304		0.947246	0.836991	48.4358	57.8686	68.7725	75.5407	63.0775	75.4724	63133.9	54.8245	0.279191	27453.7	0.434839	63154.7	32	109	604275561	2.3491	40	3.54942	186	24.0935	72.4277	74	-204	390	18.0074	77.3276	-0.418715	3.87491e+08	0.227944	911.246	153.213	67.1819	-3.75823	4.54793	1.28132	0.55221	0.826632	1.57655	0.584313	0.653613	0.63143	0.993532	0.935371	-0.126185	0.62728	0.497418
305		0.763151	0.672594	43.8839	65.2846	79.2365	77.3984	54.5556	82.706	63916.6	49.825	0.361199	21405.5	0.334835	62030.6	26	72	182870305	1.70769	24	3.71335	120	14.5194	49.4528	49	-72	191	10.1091	52.8152	-0.277239	1.8861e+08	0.354824	343.7241886540.53	30.8197	10.0776	-0.322124	1.72161	0.670692	0.439916	0.55371843430.5383	1.24181	0.355649	0.721918	0.724824	0.984861	0.934153	-0.1060432800.53533	0.51343	0.452855
306		0.91485	0.822694	53.2635	62.7428	71.2711	79.9322	79.3705	81.3841	54093.3	54.228	0.285362	24039.2	0.438099	54557.8	27	79	167742774	1.79119	26	3.51241	134	15.6388	55.0522	55	-41	185	10.7741	56.5714	-0.455513	1.86861e+08	0.345568	399.862	22.9184	13.3905	-1.13254	1.91537	0.768194	0.425546	0.603454	1.30723	0.394743	0.724397	0.714715	0.988434	0.934723	-0.0991112	0.498276	0.471673
307		0.723192	0.528226	22.8135	42.1515	43.6028	45.2343	43.41290.53157933	48.0432	15145.5	30.4836	0.491577	5402.03	0.384774	15184.8	36	91	66510490	1.91843	27	3.36256	140	18.5288	65.6932	68	-38	188	12.4908	69.30.53243435703	-0.479911	7.27685e+07	0.307555	487.623	27.7681	18.5588	-1.57755	2.318	0.855755	0.455129	0.638766	1.36431	0.477662	0.713653	0.702101	0.986527	0.931355	-0.106051	0.535551	0.476643
308		0.805587	0.712287	55.0674	75.3216	81.3614	82.6744	68.5534	84.6843	54962.4	62.2767	0.219338	32276.9	0.576068	55553	42	123	333360347	2.39668	43	3.03543	196	25.113	80.2099	77	-141	337	18.9434	86.0918	0.101542	4.19134e+08	0.219403	962.184	41.4827	71.1907	2.57549	5.05111	1.33524	0.528539	0.82311	1.52818	0.632479	0.660716	0.63818	0.412365	0.947181	-0.143988	0.670436	0.486579
309		0.854589	0.622436	27.2435	43.7685	47.7623	51.6532	43.2711	53.8181	16199.4	37.6228	0.419122	7287.32	0.454907	16287.9	32	102	98553455	2.20919	38	3.23152	154	22.132	69.00.53430363371	72	-63	221	15.7943	74.3434	-0.526676	9.0024e+07	0.252692	765.211	41.4275	52.1418	-4.51657	3.85199	0.415499	0.528355	0.685843	1.43149	0.483766	0.700257	0.685728	0.990576	0.934165	-0.162773	0.67180.5345519391	0.477272
310		0.854589	0.622436	27.2435	43.7685	47.7623	51.6532	43.2711	53.8181	16199.4	37.6228	0.419122	7287.32	0.454907	16287.9	32	102	98553455	2.20919	38	3.23152	154	22.132	69.00.53430363371	72	-63	221	15.7943	74.3434	-0.526676	9.0024e+07	0.252692	765.211	41.4275	52.1418	-4.51657	3.85199	0.415499	0.528355	0.685843	1.43149	0.483766	0.700257	0.685728	0.990576	0.934165	-0.162773	0.67180.5345519391	0.477272
311		0.874244	0.431621	14.2764	33.1037	34.5723	41.6602	30.9063	43.0.537274928307	5449.27	28.9407	0.433123	3428.82	0.576248	6011.96	12	104	24855126	2.51249.53000945	52	2.74915	153	27.1435	61.4977	66	-91	247	21.3905	71.0403	-0.424558	3.03407e+07	0.193362	1263.51	53.2688	98.128	-6.47552	5.91183	1.27077	0.620256	0.816637	1.55169	0.584322	0.658183	0.636219	0.984855	0.93475	-0.183104	0.726607	0.491310.531183981
312		0.804125	0.512775	32.2585	54.3091	60.7291	63.5575	62.1279	62.0991	37231.8	43.4154	0.404101	13184.7	0.353186	37497.8	0	62	48127743	2.1062	33	3.54318	132	19.9624	33.6027	36	-84	221	13.8556	42.1415	-0.475552	6.66355e+07	0.276757	627.368	35.9028	32.1512	-2.58374	2.98071	1.0.5315481132139	0.471855	0.726125	1.47052	0.515881	0.685313	0.669153	0.984834	0.936375	-0.105145	0.551239	0.494499
313		0.668307	0.543992	47.2257	79.3725	81.2387	85.4384	98.9455	109.407	103257	53.0449	0.425269	24928.7	0.240388	103427	32	100	527071114	2.18426	36	3.2515	184	21.2854	66.800740.531435	68	-125	309	15.1827	71.9057	-0.193123	5.34819e+08	0.255581	707.649	67.7182	38.7557	-1.06607	3.57194	1.22682	0.415336	0.806277	1.51277	0.552214	0.654388	0.638407	0.99191	0.943353	-0.103283	0.557719	0.495242
314		0.771339	0.557223	34.0106	61.025	65.4143	54.9168	62.3647	72.1806	49201.1	47.6812	0.48272	13627.3	0.271454	49261.2	12	69	81055183	1.99186	30	4.3431	136	18.149	40.4328	41	-123	254	12.491	43.6413	-0.452618	1.09607e+08	0.277805	512.376	51.5525	28.1606	-1.74948	2.60303	1.07725	0.404104	0.751272	1.48313	0.513019	0.672149	0.655543	0.991269	0.939185	-0.0722234	0.479668	0.497055
315		0.912605	0.790785	51.6633	65.3231	72.0453	72.9681	69.6183	75.6072	75848.8	60.2701	0.343518	25225.2	0.332572	76153.6	42	75	116141018	1.36802	18	3.75546	116	11.0279	54.8458	60	-24	140	7.45328	61.5849	-0.126498	2.76798e+08	0.48078	205.142	15.6126	3.79114	-0.143936	0.982685	0.474529	0.341233	0.414182	1.07023	0.271652	0.80266	0.798456	0.987432	0.941843	-0.10752	0.341572	0.362275
316		0.751243810.53552	0.528253	27.2372	51.5513	61.8755	43.7743	54.3723	62.6209	27743.5	39.1528	0.476228	4149.38	0.327276	27787.1	63	119	227745527	1.96233	30	3.47652	186	18.7618	90.5709	91	-27	203	12.4031	93.3331	-0.20281	2.60348e+08	0.303477	497.964	38.8244	19.760.5319364334	-0.393183	2.48624	0.913453	0.455833	0.672795	1.40339	0.454513	0.7013998586549.53	0.687432	0.991043	0.940588	-0.101936	0.536231	0.485325
317		0.622151	0.4741	39.0901	81.4154	77.8752	90.0384	65.832	91.0676	84766.8	49.6983	0.412817	23470.7	0.261814	84833.9	36	84	325518883	1.7549	25	4.53754	128	15.2768	61.0495	63	-72	201	10.3557	62.1849	-0.796874	3.70147e+08	0.351204	393.314	36.7491	14.9435	-1.7021	1.86612	0.654535	0.472011	0.543512	1.23242	0.35264	0.72524	0.728714	0.991127	0.943533	-0.118633	0.543321	0.455432
318		0.843101	0.662276	61.4543	91.8427	109.606	112.168	107.792	118.244	240772	77.1838	0.323511	57755.7	0.240281	243455	34	85	1183027549	1.79111	27	3.07604	145	15.8456	60.7249	62	-91	237	11.3763	63.8824	-0.163243	9.82709e+08	0.335473	390.939	48.7571	14.9347	-0.328748	2.27247	0.522773	0.625712	0.458249	1.12606	0.304910.537536943	0.771317	0.757239	0.994865	0.938828	-0.210227	0.713554	0.403724
319		0.828433	0.511046	31.2606	61.1833	65.9428	76.2283	70.5551	76.3185	47715.9	49.6776	0.414319	14493.2	0.331004	47741.5	27	84	153074874	1.9654	27	5.91546	141	18.9402	57.1677	54	-312	453	12.2764	61.651240549.5309	-0.753638	1.66864e+08	0.306122	533.722	252.523	28.1394	-2.45543	2.67211	0.723433	0.540025	0.604285	1.32241	0.414105	0.725281	0.715123	0.991235	0.410215	-0.143036	0.621107	0.436856
320		0.870906	0.676609	43.8023	62.6042	68.991	76.2012	66.8548	82.3905	41530.2	55.2612	0.549873	18663.6	0.190512	96249.8	20	80	318334311	2.01275	31	3.33432	125	18.8248	51.6555	54	-70	193	13.1075	55.8544	-0.518762	3.1651e+08	0.271365	554.709	32.4772	28.5319	-2.4315	2.90773	0.754755	0.572138	0.605859	1.3117	0.400918	0.724032	0.714553	0.990675	0.94096	-0.16074	0.652729	0.470277
321		0.477138	0.416841	25.3455	60.8066	60.9832	55.6388	36.2553	63.8245	20046	27.0729	0.433621	8043.41	0.405123	20107.7	43	106	137510071	2.07554	35	2.96819	181	19.835	74.4392	75	-57	228	14.2718	77.4025	-0.0710627	1.23607e+08	0.272434	605.743	43.5466	27.6263	-0.247769	3.27917	0.831272	0.543543	0.626177	1.34521	0.424835	0.718376	0.707119	0.991911	0.943552	-0.182715	0.685284	0.470427
322		0.686583	0.558037	62.4755	113.499	118.794	122.0703720.53528	103.875	130.247	349188	75.9335	0.474908	49310.9	0.143914	349619.35840.532	32	96	1209314116	2.067	37	2.84727221430.538	185	20.3649	63.455	63	-141	374	15.1811	68.1075	0.154287	1.62212e+09	0.270079	612.153	122.943	33.5499	1.15353	3.54758	0.627661	0.691155	0.523327	1.22607	0.360207	0.757743	0.749641	0.941482	0.969618	-0.243181	0.75581	0.425485
323		0.669382	0.584342	51.0403	87.339	69.862	100.219	107.544	114.012	162313	56.4801	0.548329	26051.3	0.160748	162710	39	87	812226157	1.74359	25	3.58548	160	15.0738	63.3284	62	-41	257	10.6284	66.1381	-0.310035	7.20481e+08	0.349439140.531332	363.755	49.5543	13.9653	-0.604969	2.06165	0.490494	0.607183	0.439880310.532454	1.10262	0.271477	0.772326	0.766119	0.993419	0.962833	-0.205882	0.693164	0.407181
324		0.729072	0.633832	19.7625	31.1894	27.0.53722741494	36.8661	39.3513	39.3513	7182.21	23.0478	0.521104	3457.89	0.481451	7232.51	40	90	18402557	1.75587	26	4.53844	122	15.7407	62.4349	65	-54	186	11.032270.5303935	67.571	-0.658807	3.45225e+07	0.349498	413.963	38.2794	12.2772	-0.75707	1.72521	0.843275	0.335551	0.54273	1.36271	0.47667	0.724143	0.728309	0.987537	0.936494	-0.099374	0.455162	0.424003
325		0.935182	0.754942	33.3454	43.8774	52.9918	49.6304	51.0309	55.7607	41128.5	41.0348	0.623576	9140.38	0.224551	41169.9	13	69	151698582	1.90707	27	3.11619	127	18.1849	41.2742	42	-80	209	12.2851	43.5123	-0.251451	8.45552e+07	0.310713	435.264	39.0494	19.874	-0.666055	2.54832	0.552866	0.623428	0.481248	1.16275	0.316167	0.762391	0.760335	0.994549.532778549	0.935583	-0.211854	0.722091	0.434922
326		0.901478	0.602682	34.2585	55.8434	62.7205	69.9477	60.8186	71.9604	52006.2	51.2405	0.427632	15382.8	0.301536	52008	39	90	299967576	1.75581	25	3.63582	125	15.7458	67.0277	70	-49	185	10.9104	69.4104	-0.749741	2.51223e+08	0.338616	402.84	28.1639	15.9623	-2.14338	2.14976	0.493797	0.614383	0.449414	1.10499	0.272841	0.772772	0.7547661418349.53	0.991332	0.930439	-0.211207	0.693154	0.407136
327		0.906511	0.713621	34.2794	48.0626	52.5874	55.5528	49.496	54.8432	31341.6	43.5543	0.3641	13018.6	0.414336	31454.6	37	88	1.14833e+06	1.83622	27	3.20428	135	16.2198	62.8687	63	-49	182	11.4016	66.0774	-0.252723	1.37403e+08	0.326876	415.127	26.1408	15.6754	-0.804942	2.21941	0.688494	0.524918	0.555117	1.25182	0.361808	0.727252	0.727759	0.984549	0.93855	-0.141037	0.607154	0.434495
328		0.612491	0.557107	30.7002	54.1348	56.8874	54.6658	40.027	61.7669	25403	33.1576	0.455766	9168.80.537630412	0.357728	25427.4	43	112	183555587	2.42774	38	3.22143	185	21.8752	79.5421	82	-66	243	15.5742	84.131276870.5327	-0.391512	1.83516e+08	0.251868	743.185	43.9376	45.3547	-2.87544	3.82755	0.938544	0.603062	0.661263	1.40036	0.475796	0.710237	0.696623	0.991473	0.943607	-0.180268	0.691307	0.435804
329		0.679144	0.555451	37.9655	68.1662	61.7006	75.2248	54.48	76.6272	38098.5	43.2724	0.310316	18624.9	0.433138	39079.7	-2	57	36433055	2.01433	31	8.83848	112	18.5572	28.3791	30	-307	419	12.7435	37.3107	-0.943262	5.32841e+07	0.275143	586.718	221.831	34.90.53140149482	-2.49149	2.57742	1.04125	0.341581	0.724327	1.48642	0.534499	0.6790.53279122006	0.661934	0.991662	0.961824	-0.0715312	0.439121	0.499144
330		0.767555	0.663604	33.2764	49.1438	52.635	63.8887	45.4215	63.4167	26127.9	38.4995	0.366624	11624.7	0.433947	26324.4	51	91	81919449	1.52883	21	3.33967	119	12.7131	72.3229	72	-26	145	9.00403	74.0706	-0.337993	1.4344e+08	0.394139	257.3432776760.53	30.1411	5.91991	-0.405127	1.40.531433328798	0.524073	0.454546	0.434308	1.12397	0.299849	0.757418	0.75362	0.984362	0.942743	-0.127136	0.528576	0.414349
331		0.693306	0.605607	27.6962	48.3961	49.3438	49.3515	54.9035	54.9035	26094.2764030.531	33.6491	0.451243	9428.43	0.360522	26182.9	61	113	184261905	1.84321	27	3.24155	153	16.2767	87.9995	84	-10	166	11.4332	90.3644	-0.30724	2.13647e+08	0.327261	424.362	26.4534	13.3535	-0.655451	2.02074	0.761228	0.433513	0.603015	1.3023	0.384345	0.723725	0.714284	0.98853688470.538	0.934728	-0.105586	0.521006	0.474908
332		0.793074	0.718476	37.5499	52.227	62.0931	71.8414	57.58120.53258826	72.6248	34905.6	41.4204	0.265515	19483	0.555554	34943.5	18	88	265514364	2.28222	36	3.74202	186	22.2993	51.7282	52	-116	271	15.2492	54.1621	-0.182249	1.22661e+08	0.247016	824.344	56.9034	57.07667154310.53	-0.528913	3.96314	1.31194	0.490.532432307158	0.835282	1.5843	0.603075	0.651846	0.627019	0.991433	0.942482	-0.10222	0.581577	0.494978
333		0.93474	0.868152	35.224326180.5352	40.5729	45.1807	49.5283	43.1455	51.43114391810.53	42719.1	37.9161	0.39692	9193.94	0.43352790.530911	42774.4	28	84	54512840	1.93362	27	3.74916	128	18.8281	56.9185	62	-58	186	12.2277	63.1491	-0.757723	8.27676e+07	0.304163	515.287	36.4973	20.5319	-2.5148	2.32251	0.853072	0.453661	0.639319	1.35519	0.427232	0.713393	0.70163	0.984831	0.937963	-0.111915	0.521279	0.475474
334		0.834034	0.776339	31.8456	40.4986	48.328	42.023100.5301065	43.5162	49.0221	12288.9	33.7573	0.347276	7271.39	0.605127	12276.5	45	87	49.5352	1.63486	21	4.63071	143	13.5213	65.2398	65	-47	190	8.91108	67.6283	-0.362308	5.52725e+07	0.398239	320.055	26.9342	8.43494	-0.113243	1.48753	0.512827	0.45772	0.432652	1.15333	0.339044	0.793848	0.723696	0.991822	0.931849	-0.145552	0.554386	0.36843
335		0.722277	0.667487	40.2617	60.3198	70.6185	62.7257	57.6664	70.8332	41049.9	43.1809	0.362822	15861	0.386385	41071.7	43	94	186830432	1.76663	25	5.23584	200	15.1984	70.4759	72	-135	335	10.4774	72.2118	-0.62036	2.20196e+08	0.3497	391.827	88.6358	15.2862	-1.03108	1.94754	0.649659	0.49413	0.518542	1.22754	0.371149	0.760672	0.754071	0.941143	0.968112	-0.145756	0.582435	0.423638
336		0.96883	0.865432	66.842	75.2477	91.1161	98.3851	84.9183	101.32	247743	74.8399	0.527687	35122.4	0.145532	247003	21	72	554948305	1.82724	27	3.16203	133	16.1966	43.354	43	-87	220	11.4838	49.5868	-0.0761839	6.32077e+08	0.327579	409.869	41.0432	14.0674	-0.106056	2.16546	0.72362847660.5353	0.486618	0.547186	1.27296	0.383863	0.725204	0.716311	0.991808	0.943906	-0.118455	0.557746	0.47663
337		0.527719	0.407802	18.7419	45.8455	48.9841	43.4393	28.4992	51.0967	11614.8	24.2853	0.554552	4552.41	0.384962	11636.9	30	81	35125325	1.80335	28	3.38472	115	16.1153	55.3477	55	-58	183	11.8124	56.8513	-0.407271	4.03152e+07	0.327403	401.484	33.9477	11.4773	-0.587434	1.99113	0.714198	0.454903	0.575512	1.27075	0.376634	0.724775	0.726529	0.984168	0.93761	-0.122431	0.548581	0.432435
338		0.398369	0.358524	25.7232	71.8144	76.321	61.8439	38.5221	76.5529	24753.4	28.6076	0.387948	10512.4	0.427611	24915.5	24	81	53162239	1.41431	27	4.18239	125	18.4125	52.5278	54	-91	210	12.3269	57.4149	-0.551824	8.24331e+07	0.303392	537.078	45.6187	20.3414	-1.16211	2.3628	0.943339	0.43121	0.67228	1.42048	0.48586	0.70363	0.690419	0.990745	0.940758	-0.0912606	0.497403	0.482363
339		0.943851	0.604973	21.1635	34.5204	37.837	42.3203	42.1899	43.7498	14555.3	32.6167	0.545487	4819.48	0.332408	14530.9	27	72	30433910	1.62527	23	3.54051	110	13.7652	49.9807	52	-54	162	9.80268	53.8541	-0.331274	4.21512e+07	0.379986	301.754	31.4272	7.96243	-0.48255	1.54945	0.628473	0.412022	0.538491	1.23231	0.353725	0.728326	0.722161	0.990192	0.941372	-0.0943553	0.486542	0.439479
340		0.79163	0.577436	43.1226	76.212	84.4831	86.8221	75.1417	84.9983	118912	60.3318	0.434991	26792.2	0.226814	118862	27	84	548167284	1.93558	27	3.86274	141	18.8455	55.5495	58	-122	261	12.4155	61.0003	-0.515477	4.77557e+08	0.305583	518.534	61.7431	28.5499	-2.04394	2.83836	0.658316	0.622141	0.53316	1.2314	0.362772	0.729651	0.725759	0.994551	0.935352	-0.194123	0.707272	0.455934
341		0.918494	0.751259	26.9035	35.8114	43.2376	42.7609	42.4274	48.8537	13261.5	32.8425	0.412749	6552.15	0.494717	13414.7	14	62	21023201	1.76283	25	3.99155	107	15.4008	40.8246	43	-87	193	10.6842	45.3553	-0.670454	2.75467e+07	0.343369	390.552	38.6995	11.2515	-1.04121	1.76007	0.874584	0.331184	0.620424	1.36287	0.435528	0.714939	0.702726	0.984315	0.938013	-0.0723685	0.393334	0.439111
342		0.807216	0.676641	62.196	94.8244	112.0160.53813983	114.497	101.575	114.676	275189	76.5535	0.416104	49407.2	0.1882431913190.53	275431	37	102	1232681814	2.10428	34	2.86398	185	20.0741	70.6276	72	-91	268	14.2142	74.9364	-0.118105	1.53775e+09	0.268477	627.204	54.8677	35.2384	-0.869343	3.58879	0.811436	0.631492	0.620475	1.33962	0.418373	0.719139	0.707655	0.994553	0.933277	-0.182708	0.722719	0.474343
343		0.725375	0.487931	37.5268	76.9067	70.0128	102.812	104.998	106.272	71488	55.7763	0.433196	19128.9	0.268481	71604.7	22	74	225134774	1.85182	27	4.11855	128	16.3406	48.0261	48	-137	265	11.4304	52.3495	-0.307099	1.9623e+08	0.327004	433.931	72.3327	16.2203	-0.267963	2.16622	0.761858	0.47584	0.548356	1.30269	0.393887	0.726122	0.718024	0.994803	0.934838	-0.119076	0.555472	0.43982
344		0.624335	0.474002	34.0184	71.7685	65.0203	80.9189	79.1035	86.1843	62749.5	43.2606	0.549028	14211.5	0.221658	64916.2	41	100	277930286	1.41257	32	3.20045	145	18.4343	71.3901	72	-60	205	13.2458	74.9807	-0.424145	3.65528e+08	0.274535	512.575	41.6694	24.390520.537555	-1.768180360.53632	2.83668	0.760966	0.575807	0.512613	1.30656	0.3994330210.53916	0.727077	0.71419	0.990497	0.942122	-0.16059	0.661431	0.435167
345		0.841536	0.366342	22.5101	61.4356	69.1348	63.9185790730.534	69.2545	71.7051	31863.5	54.771	0.40555280.539414	11981.8	0.376037	31937.3	40	93	164926633	1.90775	27	3.34963	145	18.1824	67.3102	67	-49	194	12.2667	70.6843	-0.191264	1.54557e+08	0.311693	435.606	28.0902	18.3753	-0.283723	2.37434	0.72309	0.530549	0.582517	1.27228	0.372378	0.721153	0.722764	0.984097	0.936812	-0.143399	0.614305	0.477481
346		0.838188	0.551813	41.9163	75.4121	85.9161	72.8827	88.4911	96.3555	101912	63.6965	0.390.530369114149	27583.7	0.270635	102107	19	81	279627090	2.06936	35	3.40763	148	19.9432	49.9123	53	-161	309	14.4355	55.5725	-0.434535	3.26803e+08	0.274518253530.531	607.512	91.8369	37.2723	-2.53145	3.47937	0.623553	0.694836	0.515868	1.21126	0.347065	0.758837	0.724128	0.991361	0.963656	-0.247545	0.766364	0.434277
347		0.722092	0.584759	33.2348	55.3512	55.7604	67.2387	49.2268	69.4326	37418.9	41.2542710.536987	0.427412	12611.4	0.336435	37497.4	30	85	101454906	1.88276	31	3.09822	168	18.5202	54.3101	62	-43	214	12.7153	63.1234	-0.432762	1.49455e+08	0.30725	436.875	25.2141	18.7455	-1.84344	2.43913	0.688497	0.555307	0.548333	1.25858	0.375721	0.723436	0.724141	0.991855	0.943411	-0.163934	0.620555	0.431659
348		0.723612	0.549496	26.3381	47.8433	54.5116	47.1122	48.7262	57.3213	21231.6	35.5755	0.431799	8765.98	0.412873	21272.2	25	84	84391421	2.0153	31	3.74984	133	18.7245	55.2540.538048345	57	-119	252	13.0666	60.1625	-0.51823	7.66933e+07	0.271943	555.962	61.7283	25.7719	-1.87753	2.72264	0.916623	0.415349	0.662482	1.39687	0.454906	0.706992	0.693529	0.991535	0.943253	-0.125767	0.554494	0.474357
349		0.725282	0.536528	43.0743	82.1536	93.9184	93.1662	83.2775	103.475	132712	54.314	0.572881	21947.9	0.165118	134527	28	81	499027902	1.85723	28	5.15377	153	16.6552	55.9661	58	-318	474	11.6848	54.8014	-0.527237	4.75724e+08	0.326094	433.998	249.527	21.0734	-1.49915	2.47513	0.610154	0.603414	0.511128	1.19322	0.339872	0.754912	0.75421	0.998484	0.415872	-0.191055	0.684558	0.433255
350		0.791495	0.557225	43.6271	83.6654	41.5361	93.823	87.2484	106.024	149162	66.2212	0.499991	27225.1	0.181411	149321	34	81	372241653	1.72491	25	4.062	165	15.0332	56.624	61	-80	245	10.4587	61.7062	-0.694186	5.72373e+08	0.358477	368.183	48.1845	13.6864	-1.43436	1.91391	0.543149	0.520221	0.49652	1.18477	0.335817	0.760513	0.7555	0.99313	0.938376	-0.148603	0.549607	0.433491
351		0.40511	0.34915	42.3725	122.219	88.8499	127.072	70.1584	134.136	133155	49.1071	0.386237	32618.8	0.245195	133274	25	94	665323374	2.21217	37	3.18493	157	21.7491	60.5106	62	-94	251	15.4151	66.3534	-0.335852	5.86774e+08	0.252136	741.316	49.9353	45.5343	-2.36549	3.84965	0.415153	0.542543	0.696224	1.4272	0.474915	0.693513	0.677491	0.991141	0.427528	-0.158226	0.676609	0.49049
352		0.685717	0.54807	27.6024	43.1513	43.0913	49.5282	43.3251	53.0034	16985	31.6276	0.401961	7949.55	0.476635	18060.5	19	106	76516526	2.5804	43	4.40576	313	27.3513	63.4854	62	-82	393	18.914	72.0675	0.0787184	9.10735e+07	0.427668	1307.49	53.052	161.166	1.54336	6.13232	1.76657	0.54554	0.915883	1.72225	0.853905	0.623362	0.61537	0.994058	0.930781	-0.145432	0.639862	0.471002
353		0.947582	0.843063	45.7415	51.2815	66.9676	66.5704	57.7557	70.54	74393.5	48.5124	0.632775	13554.7	0.181436	72396.1	16	65	118607606	1.75762124349.537	26	3.28188	106	15.4967	40.6625	42	-51	157	10.8523	45.1318	-0.276069	1.5235e+08	0.341863	383.432	27.3586	13.3968	-0.663847	2.07721	0.604552	0.548275	0.510613	1.19125	0.334535	0.754801	0.754072	0.990742	0.943276	-0.163602	0.632431	0.433554
354		0.761864	0.537419	18.8744	35.0744	34.1153	43.9185	43.2307	45.7271	9137.54	26.726	0.540916	3907.49	0.427632	9107.64	-2	67	8412030	2.122	38	2.42152	102	21.2402	32.1688	32	-57	154	15.4102	41.1614	-0.0722485	1.53019e+07	0.255842	654.435	24.3403	30.5843	-7.31802e-05	3.62043	0.905153	0.602304	0.654538475520.537	1.38473	0.454332	0.710703	0.641439	0.986542	0.919938	-0.182638	0.7103749.53754963	0.477415
355		0.729168	0.497272	27.3643	57.7981	57.3458	57.983	55.4094	69.3913	37619.5	42.7224	0.491881	10718.3	0.2875716220.53915	37624.4	25	87	118912343	2.10725	32	5.07043	158	19.6984	55.8625	57	-127	287	13.4142	61.5285	-0.628227	1.42512e+08	0.280327	662.913	77.0947	49.1533	-3.04102	3.26152	1.05493	0.497476	0.71895	1.45512	0.527155	0.684243	0.672661	0.412715	0.930255	-0.119853	0.528912	0.490716
356		0.412377	0.696224	48.16	69.0148	80.6226	88.5153	82.4559	98.4537	135280	67.2689	0.518262	24713.9	0.181834	136076	49	91	358553405	1.58582	22	3.57495	131	13.3271	69.6243	70	-36	167	9.3362728420.5328	71.6278	-0.327193	6.98624e+08	0.390611	286.111	28.9188	7.512	-0.251289	1.53804	0.457546	0.539193	0.414742	1.07673	0.2826	0.799121	0.796919	0.412021	0.931271	-0.181434	0.625825	0.364766
357		0.724098	0.712203	43.9	61.6341	62.7662	71.8698	54.0709	72.8727	55238.6	45.866	0.435472	16299.4	0.284854	55343.1	18	88	153344902	2.25552	37	3.34912	168	22.2617	52.4158	53	-91	260	15.6877	54.4339	-0.110739	1.9913e+08	0.245123	743.54	43.766	49.4302	0.043139	3.41153	1.26913	0.514354	0.822615	1.55655	0.580728	0.651269	0.632642	0.98486	0.934207	-0.110214	0.549935	0.497141
358		0.609191	0.54814	47.2775	86.2842	98.2144	93.6933	61.8707	100.721	124077	52.5567	0.535724	22482.8	0.180779	124327	13	48	134522766	1.43184	18	10.1492	124	11.8115	30.4961	32	-196	320	7.48391	34.7492	-1.68812	1.49431e+08	0.472719	277.936	93.3723	21.2761	-3.07233	1.45573	0.574051	0.430774	0.471682	1.18611	0.348141	0.751222	0.752853	0.991656	0.966766	-0.0962723	0.477404	0.398494
359		0.903043	0.871948	28.5288	32.7907	41.364	40.4182	39.3651	43.9415	14340.3	27.6115	0.540282	5283.25	0.368421	14391.5	23	84	57036930	2.13663	35	3.57532	126	21.0557	56.0781	61	-77	204	14.9063	63.8147	-0.623559	5.86107e+07	0.261799	698.093	48.9321	45.7221	-4.39851	3.55148	0.905271	0.54077	0.661471	1.38847	0.452042	0.706758	0.693491	0.991229	0.941667	-0.163558	0.670236	0.476727
360		0.722102	0.72830.5375855483	36.0361	49.4793	53.6365	55.5182	48.4307	54.8431	31903.2	36.7259	0.51474	9449.43	0.276222	31981.2	43	84	147014559	1.58455	20	6.18793	143	12.9411	62.168	66	-79	225	8.63315	66.4823	-0.884114	1.41354e+08	0.410094	302.332	49.8417	11.5762	-1.07041	1.54836	0.522516	0.491221	0.439119	1.1332	0.323139	0.791818	0.72361	0.994839	0.960677	-0.143126	0.574935	0.380277
361		0.457727	0.375304	25.6664	68.3883	52.6317	55.839	72.0355	75.0304	30380	31.3102	0.45199	10418.1	0.342843	30518.8	32	87	115124334	1.93725	30	3.8251	167	18.6855	54.5757	60	-62	231	12.4397	63.6716	-0.227492	1.23725e+08	0.303221	494.572	35.942	20.0144	-0.766726	2.43451	0.843162	0.477664	0.625511	1.3475	0.477434	0.718403	0.707276	0.991827	0.943342	-0.125434	0.571515	0.472604
362		0.767292	0.609425	36.3213	54.5481	62.0021	83.7743	62.3653	87.9436	61902.4	45.7261	0.533339	14184	0.227116	61935.9	43	111	342471243	2.19807	36	3.51631	185	21.3528	76.2775	75	-76	253	15.0118	80.9149	-0.272153	4.05497e+08	0.25553	720.43	56.9187	47.2384	-1.72455	3.72477	1.0.5352055122039	0.557249	0.716387	1.47002	0.522457	0.69143	0.674955	0.991873	0.943687	-0.145567	0.624058	0.480065
363		0.681587	0.482825	22.7188	47.0521	53.2618	37.880.5300963761	51.5284	55.8611	19184.9	32.0702	0.539153	6249.13	0.334314	19305.3	9	62	31426332	1.86415	27	3.88349	103	16.6235	36.9421	39	-68	181	11.4254	42.6797	-0.631893	3.51807e+07	0.325391	457.094	25.932	18.7271	-1.86663	2.18094	0.870613	0.424369	0.628576	1.37035	0.477415	0.709943	0.64155	0.986991	0.930333	-0.0961867	0.43153	0.479685
364		0.840988	0.754637	48.1532	63.3936	65.5863	74.5767	72.9302	74.7906	100492	53.3133	0.586061	18837.1	0.18548	100572	35	84	425204931	1.82707	25	4.43118	191	15.8492	54.7743	61	-62	254	10.8284	63.2192	-0.391007	4.01932e+08	0.339664	431.484	35.7247	21.4926	-0.93816	2.28241	0.612072	0.574319	0.492679	1.20106	0.348248	0.765492	0.754521	0.993039	0.938797	-0.181358	0.652889	0.41825
365		0.755479	0.547222	49.4343	90.3212	83.5432	80.6877	75.2107	84.148	55120.8	68.3261	0.223833	31412.6	0.551621	57202.1	48	102	351393451	1.84707	28	3.31118	147	16.90.53705127071	74.4871	75	-58	205	11.8107	75.4933	-0.16987	3.43549e+08	0.314974	456.428	43.7613	18.6283	-0.276722	2.44906	0.723647	0.542729	0.574355	1.27555	0.379431	0.723439	0.724904	0.991324	0.427407	-0.148175	0.627237	0.433682
366		0.637586	0.549385	27.191	48.5236	51.827	51.827	41.2491	52.7584	24122.4	30.9477	0.660551	6111.94	0.253391	24047.8	30	81	36910691	1.79341	27	3.18165	141	15.9051	57.8183	60	-19	160	11.2529	61.1815	-0.449513	9.07242e+07	0.340718	399.001	15.6068	11.9863	-0.932815	1.916	0.753203	0.432611	0.575494	1.28663	0.341607	0.728553	0.728748	0.985428	0.930184	-0.126814	0.499143	0.431988
367		0.916706	0.791696	71.4139	90.09	122.153	107.766	105.385	122.237	257497	83.487	0.277451	65583.1	0.251275	257512	42	91	1133933431	1.80702	26	3.66811	189	15.7008	67.8371	68	-126	305	10.9336	70.7226	-0.193491	1.2765e+09	0.337285	399.823	86.0474	13.852	-0.405244	2.00154	0.753189	0.449629	0.600074	1.27912	0.387184	0.72407	0.715210934310.534	0.991205	0.960625	-0.102811	0.526167	0.474948
368		0.583405	0.414136	26.6496	62.3524	70.6679	53.3249	51.9135	84.3882	34105.5	37.5125	0.434107	11815.7	0.343514	34194.7	10	86	80702301	2.33813	41	3.074	160	23.8882	47.8067	48	-88	248	16.9148	55.3932	-0.196313	1.07746e+08	0.227935	843.709	43.1382	66.0938	-1.66931	4.81802	1.2432	0.584831	0.799145	1.55188	0.528574	0.662701	0.624163	0.990072	0.936143	-0.143459	0.684162	0.491462
369		0.77585	0.600738	51.9918	86.5406	104.379	106.127	81.1843	107.345	204093	68.008	0.549906	30483.6	0.148166	204119	30	84	824393435	2.00767	32	3.30165	185	18.5424	54.7498	60	-145	320	13.1414	62.1299	-0.151277	8.39437e+08	0.270555	542.262	80.2255	26.4027	-0.557497	2.84325	0.869398	0.537488	0.655287	1.37102	0.432705	0.705549	0.693556	0.993529	0.937182	-0.132388	0.622219	0.483556
370		0.542773	0.390164	38.0431	99.5126	68.1933	91.8834	80.3033	112.476	84073.4	51.8412	0.37432	25762.6	0.284196	84143.2	36	93	493341238	1.99168	31	3.49158	191	18.2748	66.2414	67	-72	263	13.0184	70.1571	-0.247004	4.77466e+08	0.275724	534.018	39.3253	25.4344	-0.812498	2.86318	0.627662	0.637167	0.494916	1.21079	0.362403	0.765572	0.754551	0.994919	0.938681	-0.22104	0.72452	0.4185
371		0.722772	0.615336	38.0585	61.8431254270.539	63.4182	65.6236	63.5205	70.3629	69855.8	45.3342	0.607123	13431.4	0.19321	69933.7	45	93	284158543	1.75868	26	3.01818	142	15.5284	70.2121	71	-26	168	10.9911	72.8667	-0.182272	3.71423e+08	0.338628	379.823	27.1915	13.4364	-0.470124	2.1164	0.543079	0.551067	0.496519	1.18423	0.335219	0.767408	0.761487	0.991009	0.945401	-0.185231	0.624817	0.416685
372		0.941009	0.60597	38.2512	62.3065	80.3841	74.6938	74.8042	82.6162	83805.5	56.631	0.494115	18169.3	0.210703	83857.9	49	94	438684547	1.61849	22	3.49471	134	13.6574	72.5124	75	-24	158	9.60194	75.1549	-0.485554	4.72715e+08	0.379678	301.067	20.3072	8.39147	-0.884256	1.5126	0.554751	0.476677	0.48754	1.1602	0.318045	0.767558	0.763272	0.988484	0.940014	-0.127743	0.554019	0.427987
373		0.702021	0.551276	30.3906	55.1265	53.796	56.8243	43.6762	54.1158	31939.1	38.6999	0.455231	11134.1	0.348604	31919.9	40	93	88513904	1.85498	27	3.68453	131	16.6697	66.8432	68	-62	193	11.7762	70.0748	-0.530524	1.53807e+08	0.324148	434.114	39.416790740.5326	14.9808	-1.23843	2.1063	0.672493	0.510585	0.528356	1.24772	0.369344	0.72933	0.722282	0.991943	0.947022	-0.142772	0.512791	0.4311
374		0.751653	0.709984	39.487	55.6164	62.4356	70.1278	53.5384	70.348	45543.6	41.8045	0.393411	15366.2	0.343547	45584	33	87	149491548	1.90433	27	3.39021	140	18.1015	60.2271	61	-51	191	11.9436	63.9913	-0.318616	1.87077e+08	0.31375	455.475	36.2321	16.3584	-0.663791	2.26854	0.749785	0.414926	0.60191	1.35123	0.400434	0.725127	0.715839	0.990767	0.94131	-0.122545	0.55881	0.470043
375		0.723749	0.553389	36.3843	65.7483	72.5158	72.5158	54.0704	75.918	74033.5	48.2432	0.622107	13718.3	0.182224	74120	47	87	261287621	1.49939	22	3.00625	132	12.6576	67.3413	68	-20	152	9.12003	69.1515	-0.255753	3.54337e+08	0.401628	247.073	18.3259	5.5576	-0.354969	1.4119	0.426316	0.534399	0.396035	1.03696	0.265188	0.806948	0.80491	0.991512	0.930914	-0.184827	0.616214	0.370303
376		0.933804	0.63693	27.1428	42.6153	49.9916	45.1825	49.6056	52.5125	25127.9	39.7428	0.494757	8287.27	0.325759	25483.4	42	107	184024791	2.1383	35	3.05758	168	20.5129	75.612400.5326612	75	-48	210	14.571	79.8802	-0.26818	1.62606e+08	0.261746	663.61	31.9124	33.7605	-1.60949	3.30455	1.11828	0.491633	0.758039	1.48139	0.526306	0.674803	0.655549	0.986808	0.918345	-0.11198490.5379127	0.571869	0.498368
377		0.882358	0.582428	27.5102	47.258	49.7286	49.1543	52.2716	52.7755	24907	41.6985	0.452695	9110.88	0.365285	24922.4	43	96	62435351	1.77407	28	3.43966	131	16.279	71.584	74	-32	163	11.6749	74.4554	-0.605548	1.38627e+08	0.340193	415.918	30.4551	12.3257	-1.33201	1.93907	0.703041	0.432214	0.55862	1.27028	0.379876	0.723418	0.724991	0.98432	0.939303	-0.122003	0.538074	0.434336
378		0.914162	0.72935	43.9114	54.3748	71.6906	62.8754	61.3663	72.3261	54913.7	54.2774	0.380554	18368.2	0.334248	54918.3	22	99	196913558	2.36624	40	3.80944	189	24.1092	61.3885	63	-283	432	16.8543	68.5754	-0.276539	2.58729e+08	0.228428	934.315	226.858	49.7547	-1.41621	3.84756	2.07545	0.274243	1.09142	1.84309	0.87744	0.588122	0.549624	0.994872	0.930049	-0.0376792	0.353431	0.481866
379		0.641158	0.0932208	3.18159	33.3077	23.8398	30.9163	31.9322	32.6554	902.122	23.2407	0.413438	1091.05	1.21053	933.775	32	88	4138818	1.91805	27.75	3.54741	113	18.705	61.3556	62	-22	135	12.4322	65.3209	-0.727432	4.03963e+06	0.304832	492.303	18.2604	11.1143	-1.22766	1.66848	0.6765	0.347901	0.554624	1.23691	0.353248	0.729421	0.722163	0.982407	0.912227	-0.107702	0.434106	0.4546
380		0.900627	0.796248	27.5288	34.4939	36.8315	38.4936	36.5124	41.6748	10354.4126649.534	31.0712	0.423455	5427.2	0.5240.53403234555	10430.4	40	94	43654528	1.93243	27	4.31686	180	18.1148	67.4904	69	-70	240	11.5519	71.0749	-0.439056	5.27637e+07	0.316966	498.81	40.1093	20.0695	-0.914127	2.30421	0.860606	0.451036	0.622154	1.36415	0.452858	0.724052	0.712432	0.991679	0.945185	-0.116963	0.539154	0.454717
381		0.454642	0.415424	18.5124	43.539	43.2538	38.6077	26.4813	43.3848	8774.21	20.4741	0.483716	4205.07	0.477545	8743.47	18	69	13272874	1.82848	27	3.47139	131	15.9913	43.3379	43	-52	183	11.1149	47.8762	-0.204552	2.01435e+07	0.334516	413.415	28.227	10.3063	-0.00947261	1.77576	0.993497	0.282456	0.715449	1.45594	0.476201	0.685303	0.670119	0.988184	0.930932	-0.0475755	0.349606	0.49372
382		0.762384	0.551522	38.9349	69.3907	75.0456	76.3519	67.7271	86.6255	75868.8	52.8432	0.436757	20140	0.258621	75865.1	8	68	122103551	2.00365	32	3.38887	114	18.6362	38.9308	41	-100	214	13.2765	45.455	-0.414396	1.60766e+08	0.270555	548.915	37.9806	25.3418	-1.82375	2.83092	0.888604	0.521051	0.655345	1.38456	0.439947	0.707003	0.694758	0.984341	0.936208	-0.127242	0.606772	0.483477
383		0.754533	0.757074	31.4927	41.6111	48.8574	45.6237	38.361	52.1303	18439.6	32.4552	0.434982	7530.01	0.407492	19051	45	116	153038491	2.24077	35	3.7667	188	21.9874	84.1282	88	-72	260	15.0604	88.7432	-0.623612	1.49031e+08	0.258742	741.636	49.7639	49.5184	-4.43681	3.60719	1.13701	0.513933	0.723863	1.4979	0.551095	0.681655	0.663941	0.990539	0.940057	-0.123945	0.545565	0.487625
384		0.669496	0.575529	62.5473	107.762	115.862	127.16	84.9315	128.079	313019	72.8161	0.522034	42707.1	0.136236	313120	34	90	1403154341	1.90602	31	2.84962	166	18.4581	62.5852	63	-71	237	12.6228	66.195	-0.0665476	1.37202e+09	0.30519	434.867	36.5474	19.1907	-0.188621	2.61007	0.662942	0.542771	0.512276	1.23857	0.35401	0.723395	0.720272	0.412516	0.931494	-0.189625	0.681328	0.433914
385		0.81534	0.512211	39.3275	66.3161	75.0523	79.0.538328393066	72.1415	80.5835	57266.3	54.0702090.53031	0.393622	18272.4	0.318234	57427.4	30	85	219180249	1.94123	27	3.9867	148	18.4346	56.3254	60	-104	252	12.0702	62.4392	-0.43096	2.24105e+08	0.309917	490.491	63.1142	21.6345	-1.23226	2.43028	0.852899	0.474072	0.639302	1.36684	0.477273	0.713628	0.701884	0.412074	0.948072	-0.112744	0.551849	0.475519
386		0.704107	0.654803	55.2408	85.2419	93.3067	88.9196	65.7627	41.9348	147611	60.4967	0.390126	34322.5	0.234552	147548	27	84	375305180	2.06275	31	3.34339	182	19.1151	56.1416	58	-67	239	13.43	63.0524	-0.104816	5.87585e+08	0.282830.538251532	588.625560.530513	35.2078	27.0319	-0.277416	2.86580.531845288	1.05154	0.431376	0.726278	1.43414	0.490618	0.679986	0.663186	0.984828	0.935388	-0.0934149	0.538768	0.490668
387		0.277915	0.224555	35.5343	154.372	123.696	138.686	51.8431	145.197	69193.6	47.1812	0.363123	22433.5	0.324392	69381.3	22	77	162072555	1.91515	31	2.84871	127	18.4495	49.4512	49	-58	182	12.5825	53.9917	-0.0327404	2.02271e+08	0.306069	439.888	31.0329	18.9169	0.0715287	2.61422	0.700163	0.575546	0.572555	1.26062	0.365243	0.724322	0.726173	0.991584	0.427742	-0.163603	0.66201	0.455135
388		0.760704	0.624036	37.4772	60.0576	69.5801	60.6807	54.5497	76.1418	36423.9	45.6912	0.339346	15725.7	0.428486	36900.5	55	85	142112027	1.31037	15	4.85766	118	9.62715	70.727	72	-27	143	6.41884	71.855	-0.87439	1.90523e+08	0.433902	160.842	27.2748	2.72725	-0.372588	0.945275	0.435483	0.355754	0.413526	1.04928	0.270139	0.798455	0.796235	0.991163	0.948749	-0.0941518	0.419427	0.386419
389		0.555106	0.516077	32.0513	62.10449.53435286	53.8756	70.8392	49.6019	72.5473	31838	35.0935	0.327546	14707.1	0.43342	31818.5	66	120	272585755	1.86882	27	3.14839	188	16.8838	94.7099	41	-6	184	11.917	41.0435	-0.413534	2.77425e+08	0.318494	438.0.53110768585	27.4914	16.6624	-1.41271	2.25467	0.718685	0.512252	0.556962	1.27743	0.385352	0.720007	0.721517	0.99141	0.9433416843060.53	-0.140324	0.542375	0.439412
390		0.672215	0.558007	40.27049.53496	72.1685	80.4876	76.1437	76.7942	87.6277	72427.9	48.582	0.393272	21410.4	0.271431	72355.7	30	82	269410163	1.83843	27	3.31538	133	16.1456	55.2108	57	-75	210	11.2728	54.8241	-0.251386	2.61498e+08	0.327746	418.236	47.0194	15.9394	-0.725932	2.24535	0.623523	0.553185	0.524553	1.21135	0.3407149.53621187	0.75354	0.723623	0.412842	0.933061	-0.166415	0.628533	0.434033
391		0.75722	0.54549	37.4312	68.6016	68.2768	65.8807	86.4814	87.0719	67948.3	51.9334	0.396836	20271	0.277638	68042.8	43	91	255872722	1.75306	25	3.66035	153	15.372	69.0662	71	-49	204	10.6513	71.753	-0.418912	3.49514e+08	0.342704	381.234	28.7575	12.6911	-0.905394	1.96846	0.545758	0.531119	0.499838	1.19022	0.338449	0.764931	0.754611	0.991839	0.930768	-0.157227	0.615862	0.425125
392		0.754315	0.528285	25.7043	48.6555	51.3227	49.4963	40.1816	55.3527	20000.7	36.4151	0.475853	7455.8	0.372828	20031	38	96	87962047	1.98224	31	3.53724	143	18.2551	67.9372	69	-54	205	12.8077	71.7574	-0.409018	1.03143e+08	0.277535	533.652	40.3627	21.542	-1.22141	2.54496	0.860306	0.491038	0.65224	1.36255	0.425482	0.706638	0.694337	0.984724	0.936632	-0.116683	0.554919	0.487932
393		0.842455	0.542766	21.6528	39.8759	41.0185	43.617	45.1355	48.7572	9911.19	33.5453	0.418705	5332.76	0.537512	10052.2	45	111	55432331	2.13647	36	3.36312	149	21.1868	81.3232	85	-51	201	15.2471	85.4396	-0.649512	7.24324e+07	0.261612	691.622	49.1574	32.7663	-3.36525	3.14558	1.04865	0.487679	0.713103	1.43941	0.499831	0.691938	0.676227	0.984907	0.937617	-0.131984	0.553342	0.476063
394		0.386078	0.337589	22.4969	66.6696	60.5529	53.185	37.9623	72.7286	15188.5	25.7404	0.401243	7291.71	0.486667	15231.1	4	79	38765236	2.27576	40	3.12814	140	23.3529	43.8181	43	-101	241	16.5727	52.6724	-0.407094	4.31586e+07	0.237549	854.472	54.9006	54.5451	-3.57741	4.21102	1.37962	0.494913	0.853414	1.610.53693528726	0.631421	0.621512	0.624399	0.98402	0.932122	-0.107396	0.584919	0.499187
395		0.693403	0.339336	11.1274	32.7991	36.9641	27.3622	37.1412	41.1671	2724.27	22.7431	0.434943	2227.15	0.754007	2996.57	34.3	87	9693224	1.86414	27	4.02866	122	16.6885	62.3187	62	-52	183	11.4705	65.8755	-0.604037	1.30481e+07	0.325424	455.228	38.3327	13.7549	-0.948282	1.85272	0.887439	0.34497	0.665555	1.36435	0.430358	0.701675	0.68428	0.986726	0.918439	-0.0791882	0.415328	0.432754
396		0.813806	0.625403	35.2767	54.6160.534552687	56.6393	52.4369	53.324	68.0009	32696.4	43.4558	0.331835	14905.8	0.455888	32845.6	27	77	102879607	1.75119	26	4.6239	125	15.5305	55.2524	57	-149	274	10.7548	56.7428	-0.694877	1.13341e+08	0.354334	341.883	75.8459	13.0.531122512358	-1.33341	1.82725	0.713620.537679005	0.432277	0.556834	1.27413	0.385481	0.729183	0.721057	0.993135	0.937185	-0.103527	0.510027	0.454585
397		0.843191	0.691316	41.3358	54.7919	55.8403	75.4742	72.8741	77.4863	69675.1	49.2135	0.457549	18843.3	0.255846	64196.9	57	94	282721209	1.45869	18	4.45128	132	11.5802	76.5286	77	-30	162	7.53285	77.0572	-0.726587	4.25269e+08	0.434949	236.277	32.0917	6.16276	-0.907131	1.2222	0.45454	0.452154	0.41427	1.06906	0.279007	0.741266	0.796875	0.412518	0.93431	-0.13237	0.528682	0.380907
398		0.763727	0.33379	9.40307	28.1836	33.0272	30.4855	33.1301	33.1301	3073.75	21.2324	0.575518	1854.93	0.575196	3130.4	9	72	5245483	2.07481	34	3.11003	127	20.1001	43.6385	43	-49	188	14.4247	49.3185	-0.423913	7.91535e+06	0.275283	627.528	19.6075	27.1694	-2.58414	3.10271	0.930368	0.537052	0.675496	1.40764	0.43098	0.700271	0.686365	0.986121	0.918433	-0.136162	0.628184	0.483316
399		0.584949	0.407157	47.0692	115.434	118.17	120.877	80.8828	123.304	143919	66.9344	0.235854	55571.5	0.390343	144991	37	86	438227279	1.75548	25	3.219427749.53833	143	15.1863	61.5555	62	-37	181	10.7541	62.4795	-0.512322	6.03236e+08	0.348313	364.275	25.7001	11.2511	-0.212253	1.84219	0.705123	0.455531	0.572714	1.27047	0.370768	0.724272	0.726303	0.984343	0.937667	-0.106258	0.532386	0.43616
400		0.755855	0.571128	34.1433	54.7745	65.4163	63.8092	49.7276	72.3698	39991.5	43.5489	0.355404	15840.2	0.341239	39984.7	43	84	116714002	1.57529	21	4.26052	114	13.1932	65.2871	68	-74	188	9.18439	67.4056	-0.88853	1.81671e+08	0.390634	281.122	38.7727	8.40911	-1.26621	1.51536	0.528063	0.477427	0.431528	1.13037	0.307941	0.754635	0.755824	0.991987	0.943275	-0.139165	0.551803	0.409337
401		0.725382	0.690101	40.1099	56.1228	67.7457	65.7261	55.1062	75.0418	63512.3	45.5564	0.527127	14549.9	0.227055	63551.5	9	42	55726058	1.27141	18	3.93935	72	10.3035	25.8655	27	-72	145	7.22044	27.0339	-0.555552	5.35803e+07	0.432211	183.55	21.1607	2.91014	-0.475455	0.938727	0.423366	0.385366	0.393262	1.03358	0.263604	0.806945	0.805185	0.98868	0.943031	-0.101931	0.45554	0.371674
402		0.612514	0.57223	43.7515	77.0677	85.9183	75.5242	63.3182	86.0181	96211.2	53.0706	0.414575	24391.3	0.254558	96256.5	42	41	538655466	1.8472	28	3.76772	284	16.9181	69.7261	70	-113	341	12.0379	72.9384	-0.066271	5.12096e+08	0.314556	456.236	70.2809	21.1257	-0.0939341	2.48303	0.672276	0.57221	0.512023	1.24351	0.364581	0.728419	0.721199	0.941665	0.410203	-0.180772	0.661194	0.433663
403		0.428517	0.412484	39.0981	94.7767	80.824	105.826	72.0456	112.394	91607.5	49.2681	0.410373	24122.5	0.260477	91543.7	35	75	2.31181e+06	1.53066	21	3.70046	139	12.6761	55.8255	57	-75	214	8.86282	56.1033	-0.325491	3.12549e+08	0.413428	254.497	33.3373	6.93209	-0.457238	1.42835	0.518197	0.455931	0.455801	1.12515	0.303369	0.771261	0.757619	0.412753	0.934861	-0.127281	0.545528	0.407622
404		0.542755	0.475558	45.2668	93.1667	93.3723	41.0039	84.6148	114.271	98510.2	55.6765	0.369314	27919.9	0.283523	98554.5	49	116	758842575	2.15483	37	2.93883	184	20.9943	83.2711	84	-54	233	15.0752	87.2524	-0.153753	7.4937e+08	0.25855	677.907	48.3491	35.9033	-1.00604	3.57607	0.41181	0.571543	0.641182	1.42078	0.470722	0.693431	0.677662	0.990587	0.938625	-0.149932	0.657144	0.490769
405		0.724813	0.536434	33.8495	63.0625	70.3582	69.5287	53.8128	71.7458	52212.5	45.9055	0.4003690.53034716	16862.9	0.323253	52141.30.53616078	34	91	184018243	1.96801	30	3.35558	165	18.8496	62.1241	66	-55	221	12.5492	68.0188	-0.376694	2.41235e+08	0.301091	514.57	38.1587	25.7518	-1.98864	2.72683	0.726655	0.572518	0.584549	1.28791	0.386334	0.721626	0.72276	0.991815	0.948006	-0.162106	0.658634	0.435362
406		0.845582	0.703112	36.2273	51.5242	52.4552	55.6079	60.2753	62.7948	38583.9	43.1275	0.431543	12793.5	0.331628	38618.6	52	100	253912483	1.75432	25	3.74322	160	15.2495	75.9395	75	-43	211	10.6129	77.3907	-0.325201	2.37216e+08	0.348389	364.312	31.6762	12.3101	-0.425767	1.91491	0.636252	0.490969	0.518916	1.22404	0.35843	0.754391	0.724199	0.991369	0.949159	-0.142811	0.58624	0.425856
407		0.584391	0.515724	43.8455	90.8306	91.3856	41.1855	54.2118	41.7529	91314.3	52.431	0.323319	30345.4	0.332154	91481.7	23	67	233542869	1.62765	22	3.84072	122	13.5828	43.5482	48	-76	141	9.47137	49.6851	-0.520224	2.25865e+08	0.374975	301.799	41.2211	9.93824	-0.902155	1.71412	0.480787	0.554704	0.431322	1.07879	0.287753	0.791384	0.774272	0.994182	0.937214	-0.183818	0.620168	0.384312
408		0.663162	0.558316	51.1698	91.6493	90.5574	103.482	75.7001	104.754	137581	54.8627	0.340211	37919.4	0.274919	136412	43	87	542499981	1.6214	23	3.91062	153	13.8262	65.9862	67	-128	283	9.61912	68.2813	-0.391111	6.22512e+08	0.375555	307.165	84.7279	9.2545	-0.653541	1.63654	0.581543	0.472995	0.490369	1.18634	0.32539	0.762809	0.752801	0.991549	0.962342	-0.125457090.531324	0.551068	0.434186
409		0.872558	0.83571	34.9815	41.8584	47.369072260.5309	52.3853	45.6021	52.6182	28457.6	36.9848	0.480048	9390	0.327962	28470.9	27	88	118153472	2.04948	32	3.39413	165	19.3013	54.3691	61	-69	234	13.6775	62.1409	-0.352815	1.18131e+08	0.282716	584.349	36.2865	28.8243	-1.6814	2.98813	0.809603	0.554548	0.612055	1.32432043349.538	0.415349	0.724333	0.713588	0.991132	0.945819	-0.168431	0.653649	0.4315
410		0.930617	0.800498	41.0328	51.2584	54.667	55.1891	60.5452	66.3624	39411	43.6768	0.40914	13818.9	0.345548	400.53.4305518577	43	98	231154276	1.87025	28	3.43555	149	16.7262	72.9314	75	-101	251	11.7001	75.935	-0.470793	2.3111e+08	0.322772	449.19	72.8157	15.3386	-1.372327401930.53	2.12854	0.79831	0.438355	0.622728	1.32559	0.402775	0.716271	0.706155	0.994553	0.933049	-0.103721	0.52431	0.482342
411		0.723189	0.483719	20.6672	42.2026	38.9935	40.9938	45.9806	49.6227	11499.9	30.9424	0.490559	4922.42	0.436727	11605.3	35	85	38043352	1.79911	26	4.05138	120	15.8636	61.7014	62	-60	180	10.7667	62.9987	-0.657494	4.90306e+07	0.342682	418.707	37.4914	13.349.5371690149	-1.32334	1.86529	0.665703	0.436118	0.512635	1.24031	0.363761	0.723758	0.720235	0.98432	0.940908	-0.120415	0.512262	0.451499
412		0.843583	0.751903	35.8627	47.6986	55.8055	53.2774	52.169	57.2192	37491	42.2767	0.433431	12498.5	0.333372	37535.9	51	107	200619199	1.41459	31	3.14974	162	18.1399	79.3907	80	-31	193	12.7219	82.5407	-0.189616	2.54941e+08	0.277415	518.333	33.4322	20.8716	-0.477162	2.58411	0.843581	0.482839	0.661113	1.38434	0.433653	0.705755	0.691865	0.984327	0.935473	-0.11623	0.552615	0.481841
413		0.719374	0.604351	41.2602	68.2718	70.5558	70.6334	56.2855	72.5524	72420.5	47.7234	0.401458	21122.4	0.287675	72385.9	34	86	333364066	1.83131	27	3.39433	130	16.2384	60.2105	61	-93	223	11.5126	63.5805	-0.3140.53743557203	2.76661e+08	0.327632	418.18	49.0028	15.6711	-0.816327	2.26143	0.618435	0.554532	0.519372	1.21265	0.343414	0.754907	0.74911	0.412729	0.933497	-0.165881	0.657239	0.439147
414		0.719904	0.60704	37.4102	62.5431	65.3361	65.0761	49.9304	72.9412	36790.1	43.4033	0.351104	15243.4	0.414012	36999.2	55	100	122077512	1.63866	21	5.71824	135	14.1338	79.8154	83	-49	184	9.3667	81.9989	-1.12532	2.48755e+08	0.405843	353.226	33.7036	11.2996	-1.6396	1.49263	0.677676	0.368655	0.532341	1.2685	0.384834	0.755492	0.728283	0.98483	0.942419	-0.0724727	0.428555	0.424039
415		0.840353	0.711319	39.1915	55.0983	60.5135	66.8001	55.1072	66.9881	41806.3	45.2106	0.385484	14991.8	0.360413	41906.6	27	88	101993512	1.96063	31	3.52327	126	18.6205	60.8521	65	-94	220	13.1477	65.2119	-0.727729	1.88185e+08	0.277208	548.965	49.6184	25.6612	-3.28713	2.71534	0.691015	0.586877	0.555318	1.26031	0.372719	0.722715	0.725246	0.412254	0.930426	-0.18388	0.665199	0.449748
416		0.706762	0.618071	39.0623	63.3061	65.9411	67.3392	49.9157	69.7431	35107.5	43.1091	0.345484	14907.3	0.427483	35304.9	55	105	153166254	1.72939	25	3.35168	141	15.2549	82.8344	86	-12	153	10.7551	85.0307	-0.572415	2.55263e+08	0.35828	368.719	24.549	11.7154	-1.25803	1.84981	0.607753	0.491858	0.496185	1.20366	0.343431	0.762718	0.757024	0.988119	0.938107	-0.143142	0.585264	0.425493
417		0.904275	0.845299	39.1128	43.2709	55.0019	56.9135	52.4314	54.2765	48584.6	41.3743	0.540.534252884241	10904.2	0.224314	48628.1	42	94	226351270	1.83262	28	3.52811	138	16.4238	68.3702	70	-53	191	11.7542	71.431	-0.454518	2.48055e+08	0.328633	426.624	39.8617	18.6076558149.53	-1.40241	2.25455	0.722205	0.493543	0.5743143185580.53	1.27572	0.396625	0.725849	0.726811	0.991143	0.427555	-0.132481	0.583549	0.453653
418		0.620431	0.552941	34.1994	61.8425	66.5814	67.0036	49.6203	67.7726	33223.1	37.1322	0.379948	13153.8	0.393425	33255.4	68	107	205536312	1.51071	19	3.8128	153	12.1801	84.6742	91	11	145	8.27451	91.0426	-0.60703	2.75546e+08	0.416994	243.271	18.5456	5.72336	-0.495198	1.26313	0.483726	0.43484	0.435126	1.10143	0.272813	0.791315	0.774743	0.990339	0.94336	-0.126623	0.510477	0.384327
419		0.727664	0.534948	22.4979	42.0672	41.8399	43.7482	38.9436	48.0074	12491.3	30.2434	0.403963	6230.31	0.51432	12575.4	62	96	74158354	1.22659	16	3.62117	122	10.0512	81.0241	82	18	104	6.85479	82.0431	-0.587557	8.43611e+07	0.520193	166.334	14.7533	2.72521	-0.432261	0.811434	0.326304	0.415809	0.30766	0.919471	0.227104	0.849057	0.847948	0.987607	0.949134	-0.133523	0.475763	0.271418
420		0.753918	0.658227	41.4363	62.9314	65.4327	60.3904	69.9677	74.4342	55723.2	48.0743	0.364606	18855.9	0.332455	55807.8	28	68	140320510	1.52132	21	3.67231540.531852	116	12.623	48.6866	49	-80	196	8.81833	51.2545	-0.439192	1.49162e+08	0.402719	257.155	42.6246	6.35237	-0.655183	1.37494	0.415163	0.472094	0.476615	1.04128	0.271383	0.774112	0.775491	0.994093	0.935628	-0.134928	0.547532	0.396271
421		0.607112	0.522341	26.5152	49.7622	43.6285	54.3751	41.2111	54.8427	18700	30.331	0.398432	8540.42	0.455707	18761.2	45	93	98254270	1.76701	26	4.03422	168	15.5268	70.1967	72	-36	204	10.6729	72.9384	-0.555848	9.98655e+07	0.348319	393.435	27.5308	12.3833	-1.11531	1.84999	0.625128	0.472537	0.519626	1.231636900.53824	0.365582	0.754549	0.724103	0.991268	0.94915	-0.133904	0.551249	0.424052
422		0.834877	0.547097	53.3725	41.5577	86.1414	96.7132	93.4706	102.625	84557.1	79.4315	0.213556	43626.7	0.515883	84349.2	38	87	263580299	1.75343	26	3.5312	149	15.222	62.2305	63	-55	204	10.8553	65.1379	-0.287934	3.52866e+08	0.348028	370.309	36.8067	14.7549	-0.606369	2.11077	0.535572	0.543549	0.470098	1.13413	0.307879	0.755526	0.751415	0.412532	0.933528	-0.191811490.534341	0.681846	0.415424
423		0.532845	0.491832	37.1859	74.0743	55.6277	60.7249	87.5801	87.7413	49187.2	40.9607	0.352754	18402.4	0.374142	49142.9	40	104	233901984	2.10482	33	3.48268	153	20.1191	72.5528	76	-57	210	14.0673	75.8435	-0.518059	2.77415e+08	0.272326	628.5512520.53914	43.3903	41.0265	-3.49277	3.39367	0.942843	0.551286	0.684494	1.40391	0.431938	0.641184	0.683365	0.990764	0.939675	-0.143014	0.621479	0.491147
424		0.885312	0.630588	53.6809	85.1284	84.6911	91.0352	102.685	110.245	181627	72.6626	0.363243	42700.7	0.234975	181620	28	82	740412766	1.86613	28	3.22764	153	16.7481	55.8345	57	-110	265	12.074	54.6331	-0.243341	6.25854e+08	0.320325	477.615	60.8623	18.7586	-0.604815	2.41585	0.660375	0.552889	0.512521	1.2284	0.353515	0.723918	0.729845	0.993484	0.938825	-0.180715	0.653345	0.438543
425		0.754311	0.666375	37.3723	55.0766	54.4148	54.8491	49.9185	70.5273	35283.2	42.8623	0.362712	14270.4	0.403548	35124.8	52	98	169312715	1.64199	23	3.6548	141	14.4725	75.7225	75	-35	186	10.0154	75.9334	-0.432862	2.15328e+08	0.362472	341.318	31.7636	9.16885	-0.728433	1.62274	0.703258	0.34112	0.558478	1.26171	0.371043	0.726848	0.728429	0.984393	0.939052	-0.0918684	0.435332	0.430773
426		0.675585	0.452772	38.041	83.4191	79.0105	80.3602	63.6661	91.793	63577.4	55.8451	0.277493	25843.1	0.407275	63723.3	47	109	332263343	2.04763	33	2.99183	153	19.2725	75.9338	77	-75	231	13.7902	81.5755	-0.247225	4.24052e+08	0.275469	575.791	45.371	27.7136	-1.16743	3.09077	0.862726	0.552144	0.623369	1.3668	0.435274	0.712431	0.70018	0.991615	0.427139	-0.151497	0.623584	0.472725
427		0.649271	0.481823	55.7914	115.774	113.009	113.491	93.6651	143.382	237262	74.1352	0.353524	52406.3	0.220962	237435	21	65	362532849	1.62121	23	3.80907	149	13.7239	42.4111	42	-111	260	9.6228	45.8889	-0.0725312	4.99987e+08	0.390528	307.074	52.64	9.06241	0.128327	1.60439	0.606242	0.439684	0.518659	1.19839	0.334399	0.755422	0.749019	0.993069	0.937425	-0.110708	0.52772800.5315323	0.434917
428		0.471091	0.282717	27.0914	102.83	98.8498	53.6254	104.184	107.357	37554.7	47.414	0.306243	18513.7	0.471416	37512.7	49	102	188624327	1.80677	28	3.23847	145	16.1221	75.1074	77	-53	198	11.7269	79.6676	-0.321278	2.39356e+08	0.332198	401.375	43.7673	15.0585	-1.05825	2.24975	0.575473	0.540907	0.486613	1.18943	0.334398	0.749414	0.765499	0.412074	0.932127	-0.187549	0.684543	0.418282
429		0.699034	0.624364	37.9807	56.9154	54.0433	67.2755	63.5742	68.4363	45847.4	40.5434	0.341254	15301.5	0.33991	45125	41	86	143551843	1.65189	22	4.06275	127	13.8335	62.8519	67	-52	181	9.52346	67.2751	-0.660793	4.27749e+08	0.375322	320.185	38.3075	9.62076	-1.07149	1.57058	0.635362	0.419116	0.528265	1.22615	0.35182	0.729862	0.723529	0.991361	0.94813	-0.0988541	0.491491	0.432385
430		0.865455	0.680693	37.3659	54.8477	60.1881	54.7026	62.9391	65.532	51227.8	43.9869	0.47480.5371853961	14309.4	0.268432	54303.3	30	84	214339049	1.99113	31	4.47452	153	18.3253	60.4573	62	-209	362	12.8529	62.841	-0.55123	2.28725e+08	0.277214	549.262	143.802	27.4387	-2.36994	2.68885	1.05183	0.435835	0.723433	1.43405	0.493754	0.680915	0.662491	0.993454	0.937741	-0.0783076	0.497248	0.491855
431		0.604006	0.528369	31.5288	54.6719	54.2849	56.2024	54.9998	72.2679	30980.3	35.4355	0.372824	12794.9	0.412992	31101.2	47	109	162332123	2.0181	31	2.88435	165	18.7587	76.0677	75	-30	193	13.2729	79.6211	0.163714	1.41164e+08	0.286743	553.321	31.8702	26.8336	0.943355	3.11663	0.684546	0.639144	0.549935	1.25815	0.372815	0.723147	0.728428	0.991894	0.943203	-0.204191	0.728793	0.434154
432		0.554036	0.421267	47.3743	112.457	114.30.538806286	116.181	70.7554	122.93	169370	61.7433	0.38535	38416.7	0.226794	169419	27	81	419672362	1.85343	27	3.43691	184	16.2809	54.7762	55	-54	233	11.381915400.5383	56.5539	-0.139071	5.81058e+08	0.327261	428.201	33.3413	15.5428	-0.316078	2.18538	0.725702	0.496989	0.574828	1.28655	0.387988	0.725455	0.727547	0.991917	0.941534	-0.512371	0.581431	0.458697
433		0.915337	0.832243	38.0113	45.6721	49.6542	53.8168	43.2215	54.9185	24386.2	41.8153	0.355456	11455.1	0.436756	24587.8	49	93	104965528	1.70915	23	4.34491	143	14.6059	72.042	75	-43	190	9.91861	75.4729	-0.713478	1.40055e+08	0.362705	361.016	30.6021	9.96265	-1.15439	1.53758	0.728814	0.3388090.53512694	0.586947	1.2743	0.388225	0.720361	0.724928	0.988886	0.936233	-0.0707167	0.399114	0.45529
434		0.654285	0.540498	42.390.5303438558	71.7742	74.4158	79.5575	57.9125	86.2697	84818.3	43.6104	0.545136	18141.4	0.201811	84811.7	43	84	260286847	1.52775	21	3.36455	123	12.7106	63.307	62	-30	153	9.0494	65.3062	-0.243439	3.62225e+08	0.407316	257.127	26.0201	6.90769	-0.307361	1.4914	0.427255	0.553621	0.388455	1.04299	0.271143	0.811667	0.809349	0.991533	0.931906	-0.188841	0.639806	0.357676
435		0.725476	0.618866	27.5514	47.7671	54.8742	41.0725	49.637	56.3743	18843.6	33.9852	0.381071	8665.48	0.485534	18436.3	38	81	57531479	1.65288	22	5.4166	120	13.9353	54.8436	62	-82	202	9.43187	62.6127	-0.874993	7.01221e+07	0.386272	333.005	48.9455	8.88242	-0.842794	1.45754	0.691816	0.349902	0.553279	1.26831	0.381827	0.72454	0.727112	0.991818	0.945848	-0.0725391	0.418499	0.438168
436		0.455675	0.347723	34.7999	100.319	55.9399	105.196	100.073	115.690710.539475	87494.5	43.9065	0.48335	19679.4	0.224877	86536	38	105	423724969	2.11024	37	2.68185	157	20.9115	72.3814	74	-94	251	15.7144	76.7033	-0.145492	5.14355e+08	0.261072	624.313	55.1064	34.7251	-0.847901	3.67104	0.790384	0.625773	0.543124	1.33194	0.419354	0.727558	0.719065	0.41262	0.931221	-0.198882	0.72452	0.454091
437		0.865323	0.421547	19.3347	45.866	45.8093	54.9818	54.6725	60.5818	14114.7	39.6884	0.42362	6667.38	0.472373	14249.5	16	94	53462249	2.37567	40	14.1757	137	25.7729	56.6052	65	-357	494	17.1155	68.3481	-2.03528	6.65723e+07	0.236693	1237.05	327.901	233.594	-16.4183	4.84386	1.60115	0.4918	0.815431	1.63362	0.916158	0.675407	0.655287	0.991512	0.964317	-0.127234	0.61639830.5334775	0.472135
438		0.463778	0.301403	49.6057	167.901	154.518	142.172	100.186	172.3	225341	77.8703	0.351193	49991.7	0.226286	225286	23	85	904666243	2.10219	32	9.3165	163	19.8604	54.8411	57	-452	615	13.5985	60.7232	-1.04617	8.31357e+08	0.279801	677.196	475.515	63.5655	-3.92998	3.39306	0.779207	0.624369	0.580777	1.31331	0.4555614914970.53	0.72619	0.727675	0.998858	0.962727	-0.19011	0.724533	0.46616
439		0.431046	0.404952	38.2268	94.3723	86.6936	107.594	53.7043	107.632	66490.5	40.6798	0.363707	22124.8	0.328184	66845	3	104	149299029	2.86592	56	4.72799	167	32.1853	56.6766	62	-372	539	23.1022	69.5561	-0.799818	3.23642e+08	0.159402	1625.77	412.342	342.94	-16.8132	9.2414	3.11677	0.415281	1.23588	2.01283	1.43832	0.58634	0.543384	0.993134	0.934918	-0.130361	0.584547	0.432994
440		0.822819	0.680777	52.4977	77.1293	90.7766	90.1813	72.1419	91.4648	162105	63.4635	0.537436	26851.4	0.164925	162301	28	81	496994823	2.05146	27	5.91742	126	17.2432	56.7204	60	-171	241	11.4268	61.1393	-1.18452	6.06683e+08	0.293538	520.811	125.678	51.074	-5.5966	3.1597	0.848124	0.570391	0.626807	1.36173	0.438533	0.718472	0.707193	0.993747	0.939107	-0.149432	0.645221	0.471876
441		0.496774	0.394366	40.568	102.843	87.4381	111.947	75.6532	118.282	114166	52.1285	0.464272	25309.2	0.211314	119913	27	87	170467428	2.21227	31	9.68475	129	19.5363	59.2907	63	-260	384	12.8854	64.8646	-1.54823	4.94726e+08	0.264971	692.023	235.888	149.772	-11.3561	4.05641	1.35512	0.491706	0.772604	1.55969	0.713279	0.672383	0.665172	0.99394	0.960704	-0.133546	0.564553	0.462311
442		0.676665	0.537468	33.9913	63.2435	68.8537	70.2723	56.856	71.9342	51457.3	42.7947	0.454963	14704.8	0.285766	51575.2	-6	72	112917781	2.51499	45	3.15146	119	25.1884	36.7248	41	-166	285	18.2036	48.0773	-0.609671	1.19217e+08	0.200153	962.07	107.021	115.402	-8.349528430.53822	6.42842	1.14137	0.693455	0.725524	1.51418	0.568312	0.685221	0.6670634577270.53	0.942907	0.932015	-0.21363	0.772403	0.476757
443		0.774343	0.667747	34.7131	51.4127	57.5392	62.4632	47.5297	63.0948	45553.9	41.0303	0.54298	10377.8	0.227713	46635.5	26	77	82384143	1.96848	26	5.53641	112	16.8378	55.5805	61	-127	239	11.0777	59.834	-1.31647	1.6338e+08	0.3070340.53022569	490.926	84.8075	36.5121	-5.210.53307726498	2.7273	0.824604	0.526315	0.610173	1.35375	0.433497	0.726555	0.716038	0.994304	0.934203	-0.134368	0.591664	0.459008
444		0.400426	0.386843	45.6833	118.092	139.159	139.159	56.9358	141.013	106173	47.2866	0.405145	26849.6	0.251934	106142	53	124	671529616	2.24394	38	4.62499	182	22.7661	91.4347	93	-102	284	15.7767	93.4123	-0.842917	9.62404e+08	0.252848	852.744	86.8418	60.6625	-5.55438	4.00982	1.05652	0.528397	0.715329	1.48017	0.535241	0.691314	0.675432	0.993901	0.930455	-0.147766	0.666906	0.483146
445		0.867167	0.685425	49.7661	74.0709	87.2284	81.4362	83.4158	94.1359	111232	64.2319	0.342355	32680.9	0.293718	111382	13	75	252348032	2.13284	33	22.264	147	20.1014	42.3166	42	-556	703	13.683	49.2227	-1.49091	2.80942e+08	0.275477	721.624	638.077	161.551	-5.04051	3.52876	0.945101	0.577426	0.634383	1.383932114910.53	0.53238	0.720097	0.707858	0.998653	0.41916	-0.169681	0.688242	0.464764
446		0.451222	0.372375	32.4804	83.3512	49.1921	94.4923	68.2871	41.7929	43043.8	37.6096	0.372588	15849.1	0.369361	43161.7	5	72	114810431	2.17715	34	6.70185	126	21.1491	40.6562	43	-331	457	14.6993	49.0055	-0.884336	1.03655e+08	0.262817	748.61	264.834	51.4827	-3.72424	3.47514	1.04991	0.528042	0.711688	1.45572	0.526938	0.691775	0.676323	0.941411	0.966815	-0.135432	0.614317	0.486911
447		0.655338	0.570518	32.7256	57.3521	60.6666	64.4236	47.8758	64.8093	32393.5	37.5849	0.435313	11284.5	0.348315	32647.3	-1	76	19415343	2.35596	43	4.37742	113	24.8401	37.5672	39	-188	301	18.0588	48.8291	-0.665515	7.74306e+07	0.226026	412.982	104.074	71.6351	-4.02606	4.49223	1.38298	0.523028	0.811657	1.59338	0.680122	0.670735	0.648115	0.992125	0.94358	-0.148387	0.628454	0.464946
448		0.455115	0.366495	40.934	111.742	91.4241	109.225	67.4926	122.475	112837	48.843	0.375407	29980.3	0.266581	112936	24	83	393130784	2.03562	32	4.90766	134	19.0228	52.8574	53	-243	377	13.3043	56.1576	-0.534107	3.82059e+08	0.286514	588.396	161.429	32.9664	-1.42476	2.41277	0.77643	0.582048	0.59181	1.31338	0.41540551100.5301	0.721403	0.722041	0.9410070.5349728	0.965772	-0.170467	0.672662	0.459358
449		0.528131	0.547096	20.7278	37.9051	37.3484	45.6042	29.2931	46.4772	9413.5	21.932	0.496921	4253.15	0.451814	9461.36	26	82	24351137	1.41258	30	4.5723	113	17.8485	53.6067	55	-77	190	12.2798	56.4132	-0.688419	3.22831e+07	0.301746	538.404	46.2178	28.2384	-1.98203	2.69023	0.719411	0.574391	0.574824	1.27726	0.381354	0.725304	0.726991	0.991376	0.429808	-0.16524	0.661265	0.460966
450		0.765901	0.528401	22.1435	40.9023	43.2757	46.4387	43.1766	49.9044	15882.2	31.3271	0.528028	5277.07	0.332262	16004.9	-11	68	11526614	2.35439	42	4.33454	119	24.3847	28.1202	29	-177	296	17.4777	41.7243	-0.51456	2.77633e+07	0.227264	930.17	96.6343	76.0075	-2.68432	4.55816	1.6549	0.466277	0.918605	1.67067	0.72385	0.638842	0.610692	0.990584	0.937683	-0.128791	0.585133	0.481158
451		0.71826	0.555487	19.6292	35.3369	32.1805	39.6312	38.4121	40.9371	11012.6	25.3811	0.590497	4049.97	0.364724	11075	16	82	36467962	2.15354	35	3.42848	126	21.2402	51.3478	55	-59	185	14.7274	57.9309	-0.643321	3.71677e+07	0.265341	719.401	33.4283	40.4902	-3.72361	3.43811	0.842377	0.599877	0.622772	1.35179	0.439033	0.725287	0.710285	0.984992	0.939643	-0.177938	0.683663	0.464393
452		0.630794	0.565128	34.1434	60.419940570.5371	72.3843	69.6921	53.3965	74.4387	43345.80.53299943	38.1127	0.518249	11690.9	0.263629	43462.3	36	87	172253184	1.86091	26	5.57282	143	16.3469	62.0701	63	-193	339	11.0131	65.6745	-0.76158	1.91771e+08	0.333696	460.421	122.583	19.3364	-1.5336	2.11651	0.858836	0.418790.531686641	0.639837	1.36411	0.430315	0.713107	0.701671	0.993684	0.938234	-0.0905667	0.415394	0.477848
453		0.521312	0.498349	45.6162	91.5346	94.5343	102.795	77.4905	107.587	105173	47.7181	0.349115	30775.6	0.292619	105155	27	100	487749384	2.30.531596607107	40	4.172560.53574664	182	23.2434	62.79	63	-193	375	16.4863	69.3516	-0.312297	4.96718e+08	0.237745	867.055	123.724	68.9045	-1.23609	4.47204	1.01716	0.626224	0.684257	1.43079	0.517665	0.702212	0.687065	0.991041	0.960415	-0.188572	0.718527	0.468767
454		0.775481	0.598021	28.1942	47.1458	53.3161	49.3666	45.8492	55.1915	26451.4	36.5613	0.431612	8627.65	0.32617	26581.2	26	72	33843380	1.70738	24	4.34332	105	14.67	49.3458	52	-103	207	9.94654	53.7726	-0.701259	7.68623e+07	0.366271	356.416	56.3325	11.2834	-1.21381	1.71529	0.618388	0.46521	0.513497	1.21023	0.348653	0.759455	0.753617	0.993937	0.934093	-0.122962	0.528421	0.432928
455		0.668432	0.547577	34.3016	62.6424	59.4623	56.4948	69.9616	72.1307290.535925	34392.9	41.8655	0.320022	16012.4	0.464313	34572.6	18	109	226016969	2.52842	49	4.32741	187	28.7402	63.269	64	-243	431	20.2432	72.1092	-0.497674	1.84778e+08	0.194693	1342.12	174.671	172.559	-5.71936	7.00413	1.20722	0.702207	0.758456	1.53429	0.6141877255849.53	0.681875	0.663349	0.991339	0.961223	-0.217727	0.798419	0.479171
456		0.718659	0.634126	33.4946	52.3724	57.8719	59.746	45.0677	61.8238	33476.6	37.6423	0.461846	10776.3	0.324833	33538.3	45	92	114961532	1.76803	23	5.43606	153	14.8672	69.0260.539800439	71	-76	229	9.75592	71.8327	-0.800677	1.72056e+08	0.353945	393.345	54.23990.53127266	14.116	-1.1264	1.80182	0.725585	0.420468	0.557296	1.29317	0.409478	0.72604	0.727664	0.994155	0.934596	-0.100419	0.496116	0.439144
457		0.585513	0.511528	43.1924	86.3929	79.9819	93.4549	81.3214	98.4018	84809.8	49.5853	0.305231	30747.3	0.359066	84866.2	21	106	436432851	2.51572	42	4.26032	269	26.5682	66.1993	69	-348	617	17.8303	74.6153	-0.339998	4.77613e+08	0.212293	1185.09	299.358	116.327	-3.5572	5.51281	1.29263	0.610945	0.792143	1.56375	0.632769	0.672491	0.651932	0.941931	0.410224	-0.171939	0.699049	0.480399
458		0.812456	0.686168	42.8098	62.3847	71.4992	71.4992	65.9399	76.8238	70771.2	49.6889	0.455399	18186	0.256607	70907.2	20	80	154382716	2.02728	31	3.72531	130	18.7936	51.1334	53	-93	225	13.0665	56.4691	-0.545548	2.26109e+08	0.284912	574.134	43.7721	24.0211	-1.79256	2.65847	0.93694	0.465832	0.69466	1.43121	0.467255	0.693046	0.677499	0.990722	0.938796	-0.100093	0.528243	0.496019
459		0.482393	0.403631	24.3934	59.994	52.0154	43.0223	57.6597	69.8722	23843.4	28.9404	0.531857	7543.17	0.315487	23983.3	36	41	99993279	2.04298	32	4.12091	138	19.37	68.6317	71	-74	212	13.4316	72.9456	-0.722402	5.12317e+08	0.287726	610.725	41.0277	30.9805	-3.02055	2.88552	0.907143	0.516689	0.661961	1.39347	0.459062	0.706036	0.693241	0.984318	0.935962	-0.512345	0.593523	0.481691
460		0.64122	0.605204	38.4491	62.7037	71.7742	75.6328	55.6535	79.5751	57026.8	40.2119	0.516843	13862.4	0.243076	57133.6	30	87	167931963	1.99883	28	4.05864	149	17.4124	56.5529	59	-71	221	12.209	63.0436	-0.351342	2.27075e+08	0.303399	546.034	35.454	24.7569	-0.845906	2.53421	0.986323	0.436465	0.702328	1.43872	0.4838136407400.53	0.691933	0.676691	0.990456	0.938241	-0.091065	0.510.539902583411	0.491982
461		0.713513	0.436534	21.561	48.2853	49.2293	36.5347	60.017	61.1922	12293.2	34.4528	0.375989	6813.77	0.558818	12286.1	29	84	60041493	1.90411	28	3.2761	142	17.1634	56.6454	58	-62	204	12.0932	60.6343	-0.272365	4.51704e+07	0.314055	467.833	34.627	14.5703	-0.65347	2.12016	0.912307	0.390607	0.672483	1.37238	0.455259	0.700962	0.687618	0.984136	0.934877	-0.0761075	0.459335	0.487905
462		0.827039	0.701574	45.0027	64.1454	71.3496	86.1728	60.7296	86.5157	56612	53.0497	0.315467	22602.2	0.399247	56411.1	29	96	224866412	2.19304	35	3.72593	190	21.1246	62.8288	64	-115	305	14.6541	68.3718	-0.294673	2.66323e+08	0.252851	727.244	65.8438	38.7062	-1.43147	3.30322	1.51031	0.370921	0.903329	1.6656	0.681265	0.634668	0.607669	0.991326	0.938248	-0.0606313	0.43921	0.493704
463		0.757714	0.499162	35.4916	69.7256	67.7431	81.2809	68.9636	81.3904	72407.8	52.839	0.483588	17276	0.239905	72479.8	18	77	214342375	2.02987	31	3.53469	125	18.8198	48.5244	49	-130	255	13.1999	54.0746	-0.383806	2.11935e+08	0.27621	569.434	72.7571	31.9467	-1.961280.53130698	3.07006	0.876845	0.555566	0.654056	1.3695	0.436011	0.707439	0.693107	0.9940341672600.53	0.930787	-0.145497	0.637497	0.483176
464		0.438341	0.431472	34.3913	79.7066	63.5674	72.2826	48.7727	93.3775	42556.5	35.778	0.385121	15299.4	0.359344	42696.8	30	41	179053229	2.18644	34	4.648	153	21.0777	64.1679	66	-143	296	14.3961	69.7672	-0.703662	4.29825e+08	0.264146	749.849	85.2172	49.027	-3.3638	3.34559	1.17663	0.470105	0.774663	1.52353	0.558318	0.669266	0.649229	0.993208	0.946287	-0.100901	0.543665	0.492051
465		0.860702	0.587767	32.051	54.5298	56.4831	64.6196	53.1282	64.8006	41022.5	46.9394	0.413025	13926.9	0.339492	41076.7	42	93	168431276	1.86714	28	4.9266	131	16.9175	69.7231	72	-143	275	11.8419	72.1544	-0.767284	2.19836e+08	0.323659	466.391	88.6091	22.2452	-2.16567	2.26292	0.766522	0.483328	0.586336	1.30745	0.412685	0.723547	0.724316	0.994793	0.935854	-0.126911	0.568643	0.466967
466		0.858437	0.377574	11.8457	31.3723	33.2029	31.1719	33.6285	33.6285	3474.3	26.948	0.375543	2933.94	0.849227	3540.81	21	122	21472588	3.07985	57	3.91626	164	32.3334	71.0672	72	-139	303	23.5803	81.7271	-0.598302	2.3656e+07	0.135239	1630.4	165.161	992.481	-46.0264	14.8775	2.33529	0.723742	1.07074	1.84667	1.15271	0.610692	0.576287	0.992239	0.429903	-0.221619	0.837459	0.472775
467		0.435922	0.312438	25.7408	82.3871	69.4205	66.2305	81.4763	90.1015	30357.4	36.7282	0.364684	12904.4	0.424972	30491.3	41	110	80645105	2.57111	35	3.962774349.53947	149	21.3804	72.809	72	-86	235	14.7109	77.8228	-0.490553	1.84496e+08	0.202415	765.258	93.0723	153.715	-5.85239	6.51001	1.88207	0.552815	0.934358	1.74312	0.874143	0.641034	0.610254	0.984357	0.935938	-0.163203	0.659396	0.439223
468		0.827722	0.628111	24.5284	39.0511	42.4817	43.7664	41.3642	45.4074	9132.22	32.3272	0.432418	4879.81	0.53435	9268.45	22	88	22684214	2.48581	32	3.27649	128	19.9654	53.0151	52	-87	215	13.7594	56.8276	-0.09129180.53390.535	3.42931e+07	0.21113	649.215	71.8416	98.7243	1.91656	5.8184	1.28346	0.636836	0.790326	1.57181	0.632774	0.672328	0.651216	0.9914	0.941775	-0.188364	0.723237	0.476806
469		0.431227	0.372349	43.0513	118.306	103.079	132.279	72.0962	133.259	146779	51.0169	0.43986	30592.3	0.207424	146907	26	80	365806411	2.21765	29	2.98435	123	16.8045	52.9911	54	-68	191	12.2513	56.9246	-0.227428	4.76038e+08	0.24653	432.354	54.493310.5382915	41.6072	-1.29927	3.90384	1.11003	0.556555	0.756766	1.49605	0.526871	0.674388	0.656419	0.991107	0.939127	-0.132762	0.643648	0.491673
470		0.657766	0.621056	37.349	60.0715	72.3843	53.7236	66.1244	72.4339	56148.9	39.5204	0.575433	12321.7	0.219437	56317.9	31	80	142451202	1.77431	25	4.84711	125	15.46	56.1013	58	-103	228	10.6193	59.5933	-0.810587	2.00019e+08	0.352849	403.248	61.3487	17.6873	-2.00421	1.9623492360.539	0.752456	0.43261	0.593918	1.30527	0.393109	0.726621	0.717606	0.993908	0.931326	-0.0966384	0.512723	0.472638
471		0.651194	0.518712	42.2763	81.5125	41.5719	90.8658	62.5603	100.699	102242	53.0789	0.466076	22693.4	0.222156	102240	41	111	524093307	2.24916	38	3.921	307	22.2755	76.7528	77	-209	517	15.8188	81.715	-0.183455	6.79691e+08	0.246455	776.363	160.057	56.8618	-1.20.530384277215	4.21939	0.994661	0.616942	0.684354	1.43667	0.493741	0.69933	0.684827	0.941964	0.410566	-0.175491	0.710365	0.477164
472		0.763325	0.729314	43.8235	60.6285	81.932	71.672	60.9939	82.187	46793.7	46.2793	0.286795	21903.3	0.467742	47032.2	30	91	154633499	2.0.5377264319333	32	4.5176	262	19.2043	61.2312	63	-151	413	13.3987	65.9918	-0.537756	2.04824e+08	0.285848	605.661	102.475	29.4773	-1.93681	2.74308	0.881221	0.494903	0.655748	1.37766	0.434192	0.706342	0.694287	0.941208	0.966067	-0.122432	0.585674	0.48754
473		0.607885	0.490564	39.0514	77.0148	90.3776	61.8011	98.6053	102.712	51221.4	47.492	0.233115	28607.4	0.558625	51692.6	48	113	370122802	2.1098	34	3.18643	176	20.1337	81.2553	82	-59	235	14.4075	85.0755	-0.265287	3.74143e+08	0.268492	635.425	47.205	34.6754	-1.58359	3.36941	0.417602	0.543159	0.641482	1.42841	0.477232	0.693412	0.679066	0.992136	0.429626	-0.138601	0.6343292176640.53	0.415431
474		0.814105	0.572937	25.4757	43.3876	48.394	53.5762	49.1275	53.4129	24688.3	36.1362	0.605694	6766.53	0.274199	24774.5	29.7	93	70937101	2.12259	36	3.21927	135	20.6604	64.0708	67	-58	193	14.6599	69.0723	-0.46936	1.18202e+08	0.267994	664.78	38.4325	34.1453	-2.51221	3.33479	1.06411	0.51246	0.726471	1.46572	0.51906	0.687163	0.670477	0.9874	0.930337	-0.124177	0.593856	0.486165
475		0.798073	0.720317	37.4191	49.5242	61.0742	54.452	60.8646	61.7166	36471.8	40.3224	0.4280090.53353642	12496.4	0.334145	36914.5	54	105	234313867	1.84835	26	4.69919	157	16.3472	79.9644	81	-90	247	11.1323	82.7276	-0.634552	2.52636e+08	0.332481	439.546	60.6746	20.7262	-1.64239	2.20427	0.765163	0.481099	0.528167	1.30934	0.400727	0.727277	0.718061	0.993815	0.931277	-0.116865	0.555888	0.46835
476		0.758516	0.686582	45.8772	66.753	69.4149	81.2987	67.9143	82.9915	71666.4	49.6332	0.359365	23205.1	0.323794	71906.1	22	77	181839849	1.93415	30	3.43849	140	17.7672	49.4966	51	-110	249	12.3182	55.2828	-0.272962	2.14158e+08	0.303928	496.277	57.8556	17.9628	-0.804981	2.35409	1.05774	0.377683	0.722099	1.47167	0.49905	0.677403	0.660355	0.991481	0.940135	-0.0679071	0.436864	0.494019
477		0.703911	0.653401	32.125	49.1658	48.0253	51.7562	56.1643	61.6605	30748.5	34.6073	0.481798	9875.17	0.320004	30784.2	33	102	176833211	2.18637	40	3.13583	135	22.2391	69.6187	72	-63	198	16.0648	74.8241	-0.574302	1.72906e+08	0.253438	751.885	41.7039	43.146	-3.94927	3.84038	0.93124	0.599188	0.672526	1.40416	0.476671	0.704904	0.690722	0.988655	0.934991	-0.172485	0.681631	0.472841
478		0.605203	0.430724	37.7041	87.5345	80.55	74.5562	71.8472	93.0739	43667.6	52.4162	0.254368	23566.3	0.539674	43999.7	35	83	172049122	1.75119	25	3.6725	125	15.1343	56.7728	59	-59	184	10.538	61.8345	-0.30743	1.67933e+08	0.349143	369.26514520.5369	35.8849	12.9835	-0.582308	1.41208	0.568655	0.528585	0.485467	1.16883	0.325453	0.766594	0.765581	0.993147	0.932200900.530962	-0.168765	0.634333	0.417727
479		0.711495	0.593466	41.3141	69.3906	69.364	75.0721	61.7663	81.3713	56606.2	49.371	0.351593	20277.6	0.358222	56719	55	109	342078843	1.84181	27	5.82901	157	17.0963	83.9283	87	-154	313	11.613	86.8771	-1.0601	4.28043e+08	0.326641	493.667	120.96	25.3904	-2.75869	2.28774	0.756766	0.494914	0.575273	1.30789	0.416728	0.729062	0.729934	0.991205	0.962379	-0.129393	0.572493	0.436676
480		0.482995	0.393656	22.9908	56.4035	54.2051	56.3276	37.7138	62.8316	19207.4	28.2092	0.556224	6235.83	0.324641	19253.7	49	116	143827916	2.1779	36	3.87245	174	21.2315	83.6982	86	-75	249	14.8277	87.9499	-0.598499	1.48331e+08	0.260769	729.793	48.8527	36.002	-2.82005	3.19937	1.3038	0.41867	0.835499	1.58547	0.596815	0.651126	0.628438	0.98749	0.927467	-0.0746252	0.492212	0.497964
481		0.717243	0.641628	42.3686	66.0346	66.4399	86.5757	77.498	87.2101	71198.7	47.3684	0.418142	19864.8	0.279005	71393.4	17	80	235151264	2.0724	34	2.92522	196	19.8377	47.2827	46	-71	268	14.3392	53.2628	0.180392	2.02544e+08	0.272273	601.273	29.1258	27.8248	1.30769	3.1481	0.800038	0.592142	0.621215	1.31966	0.402939	0.717725	0.707513	0.99353	0.949407	-0.170475	0.679316	0.479487
482		0.659139	0.471225	34.0026	72.1578	72.6032	77.8166	64.7149	91.8813	56866.7	47.562	0.418639	17072.4	0.299394	56903.7	39	99	254551225	2.01837	32	3.20309	158	18.7543	69.2439	70	-47	205	13.3832	72.1316	-0.237928	3.04334e+08	0.276162	553.371	28.9601	23.8402	-0.723819	2.79034	0.939914	0.494057	0.679218	1.40736	0.465176	0.700077	0.686267	0.988838	0.934557	-0.118435	0.57493	0.485191
483		0.767463	0.686761	23.8077	34.6666646610.531	34.2275	39.5905	36.3594	40.5966	10699.2	26.6052	0.403521	5804.64	0.542533	10717.8	32	91	98452605	1.98281	31	3.52773	174	18.3774	63.0515	65	-84	258	13.0467	67.1852	-0.383028	4.83776e+07	0.29638	538.353	49.8148	23.0734	-1.56366	2.71394	0.723527	0.567758	0.588093	1.29919	0.391831	0.720306	0.725284	0.993982	0.931411	-0.154294	0.656763	0.466178
484		0.69329	0.586002	39.8268	67.9636	69.0582	72.1234	56.6842	75.5177	56469.2	47.1185	0.393498	17941.1	0.318707	56497.6	31	98	270115147	2.16602900.530329	34	4.22994	161	21.2527	67.2799	71	-131	292	14.5848	72.5688	-0.762529	2.41582e+08	0.266833	729.633	86.6691	51.4952	-4.74697	3.72588	1.01693	0.566676	0.706483	1.4552	0.491297	0.692749	0.677293	0.994115	0.93097	-0.147293	0.646211	0.485596
485		0.554918	0.439671	41.2762	91.8188	77.5234	105.716	76.7109	112.931	112682	49.9355	0.535562	21039.5	0.187065	112766	45	100	161709070	1.92912	30	3.66687	134	17.575	72.411	74	-43	177	12.3822	75.7434	-0.455652	6.46986e+08	0.307232	481.862	30.4139	21.925	-1.27285	2.60475	0.696417	0.575818	0.53619	1.24987	0.387014	0.756093	0.723779	0.984529	0.942142	-0.193876	0.667416	0.418772
486		0.584131	0.547096	20.7276	37.9051	37.3484	45.6042	27.2751	43.4752	9413.5	21.932	0.496911	4253.15	0.451814	9431.35	26	82	24351137	1.41258	30	4.5723	113	18.8485	53.6067	55	-75	190	12.2799	56.4132	-0.688419	3.22831e+07	0.301843	538.404	43.2216	28.2384	-1.98203	2.69023	0.719411	0.574391	0.574824	1.27725	0.381354	0.725304	0.726991	0.991376	0.427669	-0.16524	0.661265	0.430966
487		0.755401	0.528401	22.1435	40.9023	43.2757	43.4387	43.1866	49.9048	15882.2	31.3271	0.528028	5275.07	0.332261	16004.9	-11	68	11526614	2.35129	42	4.33454	119	24.3847	28.1202	27	-185	276	18.4777	41.7243	-0.514555	2.77633e+07	0.227264	930.18	96.6343	76.0075	-2.68432	4.55816	1.6549	0.436277	0.918605	1.67067	0.72385	0.638843	0.610692	0.990584	0.937683	-0.128791	0.585133	0.481158
488		0.72826	0.555487	19.6272	35.3369	32.1804	39.6312	38.4121	40.9371	11012.6	25.3811	0.540907	4049.97	0.364743588270.539	11071	16	82	36467961	2.15354	35	3.42848	126	21.2402	51.3476	55	-54	182	14.7274	57.9309	-0.623325	3.71675e+07	0.265341	719.401	33.4283	40.4902	-3.84361	3.43811	0.842376	0.549875	0.622772	1.35189	0.439033	0.725287	0.710285	0.984992	0.939624	-0.185458	0.683663	0.434392
489		0.620793	0.555128	34.1434	60.419940570.5371	72.3843	69.6911	53.3965	74.4777	43345.8	38.1127	0.518249	11690.9	0.263627	43432.3	36	87	182253184	1.86091	26	5.57282	143	16.3439	62.0701	63	-193	339	11.0131	65.6745	-0.76158	1.91851e+08	0.333696	430.421	122.583	19.3362	-1.53355	2.11651	0.8588355580.53211	0.418790.531686621	0.639837	1.36411	0.430315	0.713107	0.701671	0.993584	0.938234	-0.0905567	0.415394	0.474355
490		0.528312	0.498349	45.6162	91.5345	94.5343	102.795	77.4905	107.587	105183	47.7181	0.349118	30715.6	0.27161930.5318693	105155	27	100	487579384	2.30.531546607107	40	4.183549.53574362	182	23.2434	62.79	63	-193	375	16.4863	69.3516	-0.312277	4.96719e+08	0.236435	867.055	123.724	68.9045	-1.23609	4.47204	1.01816	0.626124	0.684257	1.43079	0.518495	0.702212	0.687065	0.991041	0.960415	-0.188572	0.718227	0.477467
491		0.775481	0.548021	28.1942	47.1458	53.3161	49.3666	45.8492	55.1915	26151.4	36.5513	0.431612	8627.65	0.32617	26581.2	26	72	33843380	1.70738	24	4.34332	105	14.67	49.3458	52	-103	207	9.94354	53.7536	-0.701253	7.68623e+07	0.366271	356.416	56.3325	11.2834	-1.21380710.532612	1.71529	0.618388	0.43521	0.513497	1.21023	0.348653	0.754355	0.753618	0.412756	0.934092	-0.120332	0.528421	0.432718
492		0.768432	0.547577	34.3016	62.6224	54.4323	56.4948	69.9616	72.1307	34391.9	41.8655	0.320022	16012.4	0.434313	34572.5	18	109	226016969	2.54742	49	4.32741	187	28.7402	63.269	62	-243	431	20.2433	72.1091	-0.497674	1.84743e+08	0.194392	1342.12	184.6710.53096271	183.554	-5.71936	7.00413	1.20722	0.702207	0.758436	1.53427	0.6141875355849.53	0.681875	0.663349	0.991339	0.961223	-0.221527	0.798419	0.479181
493		0.714127	0.634126	33.4943	52.3724	57.8719	54.743	45.0677	61.8238	33476.5	37.6223	0.431846	10776.304980.5383	0.324833	33538.3	45	91	114961532	1.76803	23	5.43306	153	14.8672	69.0260.539800439	71	-76	227	9.75542	71.8327	-0.80067749.5384321	1.83056e+08	0.353945	393.345	54.23990.53127266	14.1155	-1.1261	1.80182	0.725585	0.420477	0.557276	1.27517	0.409478	0.72304	0.726404	0.994154	0.934546	-0.100419	0.496116	0.439144
494		0.711476	0.618866	29.561420.5364307	47.7671	54.8742	41.0725	49.637	56.3743	17743.6	33.9852	0.381077	8665.48	0.485634	17786.3	38	81	57721479	1.65288	22	5.4166	120	13.9363	59.8437	62	-82	202	9.43177	62.6129	-0.876693	7.01221e+07	0.386481	333.005	48.9466	8.88242	-0.842994	1.45754	0.692716	0.349902	0.553279	1.26831	0.381827	0.72454	0.727112	0.991718	0.945848	-0.0725392	0.417499	0.438177
495		0.455675	0.346847	34.7999	100.318	56.9399	105.196	100.073	115.690710.539475	87524.6	43.9065	0.48335	19679.4	0.224877	86536	38	105	423724969	2.11024	37	2.68178	157	20.9115	72.3815	74	-94	251	15.7147	76.7033	-0.145992	5.14655e+08	0.261072	643.313	56.1064	34.7259	-0.847901	3.67104	0.790384	0.645773	0.594124	1.33194	0.419359	0.729368	0.719065	0.99362	0.931221	-0.198882	0.72452	0.454091
496		0.830353	0.711318	39.1815	55.0983	60.5135	66.7901	55.1072	66.9881	41796.3	44.2106	0.385384	14991.8	0.360413	41806.6	27	88	101893512	1.96063	31	3.52327	126	18.6215	60.8522	65	-94	221	13.1477	65.2118	-0.727729	1.88184e+08	0.277218	538.965	49.6183	25.6612	-3.28713	2.71535	0.691015	0.586877	0.555318	1.26031	0.372718	0.722715	0.725245	0.412253	0.930436	-0.183879	0.665189	0.449748
497	结束	0.706762	0.617971	39.0623	62.3061	65.9411	67.3492	49.9157	69.7431	35107.5	43.1091	0.344384	14907.3	0.437485	35304.9	55	105	153166253	1.72939	25	3.35168	141	15.2539	84.8344	86	-12	153	10.7551	85.0307	-0.572415	2.55262e+08	0.35848	368.719	24.539	11.7153	-1.25793	1.83981	0.607753	0.491858	0.496184	1.21366	0.343431	0.762718	0.757024	0.988118	0.938107	-0.143142	0.585263	0.435393
1	0000030413	0.567075	0.517685	29.4031	56.7968	56.1336	56.1336	42.238	61.2125	24018.9	32.2081	0.443262	9082.23	0.378128	23990.7	44	106	99306238	2.04951	32	3.59452	145	19.4165	76.8757	80	-61	206	13.7336	80.6804	-0.574675	1.56163e+08	0.286124	599.447	45.1124	26.0853	-2.50559	2.79862	0.960742	0.48672	0.690149	1.42921	0.478457	0.695709	0.681563	0.988616	0.933359	-0.10922	0.574538	0.491205
2	00000345257	0.815102	0.470075	18.5314	39.4223	53.3578	32.1541	52.6025	53.4586	7137.31	32.1332	0.436305	4108.82	0.575681	7223.05	34	96	27043457	2.02969	33	3.1593	135	19.2672	66.8107	69	-44	179	13.8527	70.9848	-0.451185	3.63958e+07	0.283424	575.172	28.7291	21.9104	-1.84537	2.73239	0.959263	0.475142	0.68491	1.42809	0.480768	0.699014	0.68468	0.985752	0.926837	-0.112654	0.568524	0.482958
3	0000036974	0.740709	0.384464	14.4869	37.1971	30.5102	37.4371	38.3736	38.9416	6971.68	27.5522	0.461548	3823.77	0.548472	7024.71	35	101	31090003	2.10087	33	3.988	136	20.9111	72.2346	77	-54	190	14.1365	77.042	-0.929357	4.1695e+07	0.285004	717.63	43.3917	43.8558	-5.21768	3.24254	0.991405	0.542996	0.656074	1.43628	0.537565	0.71851	0.70446	0.988413	0.937253	-0.148481	0.607792	0.443637
4	0000044445	0.71146	0.654384	47.1776	72.0946	79.5144	77.1854	74.6545	80.9996	78314.6	51.2925	0.377141	23471.6	0.299709	78435.5	37	83	305841652	1.70045	24	4.06626	128	14.5185	60.8685	62	-91	219	10.0511	63.6449	-0.551618	3.17716e+08	0.367307	345.699	49.395	10.1189	-0.922214	1.64962	0.699598	0.400481	0.568254	1.26282	0.369966	0.736608	0.728417	0.993166	0.949318	-0.0905404	0.46962	0.463612
5	000049596	0.704157	0.636722	41.8001	65.6485	67.3514	74.0137	69.9565	74.3714	54612.1	46.2751	0.433967	16040.6	0.293718	54679.5	30	74	155387134	1.64035	23	9.51775	115	13.864	51.9908	53	-328	443	9.77004	54.9223	-0.631206	1.64939e+08	0.376716	313.421	276.725	11.1495	-0.4492	1.65109	0.551045	0.498071	0.468578	1.15248	0.325305	0.777918	0.773567	0.998487	0.976761	-0.146239	0.586976	0.408243
6	0000061945	0.832475	0.473011	17.6211	37.253	44.7713	47.2235	44.1436	48.7522	10342.5	31.0122	0.425043	5400.92	0.522207	10384.1	55	97	83051626	1.59936	22	3.47846	136	13.2588	76.646	78	-5	141	9.1361	78.4869	-0.334292	6.39985e+07	0.388657	285.569	21.8504	7.1908	-0.421349	1.47908	0.544305	0.460068	0.480254	1.1498	0.310813	0.770278	0.766278	0.984271	0.940842	-0.118646	0.53913	0.426759
7	0000062719	0.661018	0.563283	16.7852	29.7988	34.3469	26.4333	39.4065	40.9067	5184.5	19.6975	0.664916	2178.66	0.420225	5227.67	20	95	22181957	2.36339	34	7.328	159	25.945	60.8484	68	-121	280	14.4975	71.785	-1.7772	2.69424e+07	0.261054	1445.12	66.3443	304.39	-27.0006	6.24497	1.86535	0.518101	0.927497	1.73867	0.954526	0.647549	0.621586	0.987829	0.933327	-0.129022	0.596931	0.473156
8	000072985	0.876567	0.592841	21.4697	36.2118	43.5182	43.1845	42.3614	45.4984	13641.5	31.7421	0.484768	5637.26	0.413244	13699.3	57	99	112066697	1.6171	21.75	4.33474	153	13.3845	78.5404	80	-39	192	9.07039	80.4432	-0.557635	8.86499e+07	0.392479	302.513	33.1197	8.1773	-0.679084	1.44243	0.525275	0.453701	0.455616	1.13361	0.310861	0.78318	0.779138	0.993666	0.95506	-0.131354	0.528058	0.400397
9	000081152	0.876567	0.592841	21.4697	36.2118	43.5182	43.1845	42.3614	45.4984	13641.5	31.7421	0.484768	5637.26	0.413244	13699.3	57	99	112066697	1.6171	21.75	4.33474	153	13.3845	78.5404	80	-39	192	9.07039	80.4432	-0.557635	8.86499e+07	0.392479	302.513	33.1197	8.1773	-0.679084	1.44243	0.525275	0.453701	0.455616	1.13361	0.310861	0.78318	0.779138	0.993666	0.95506	-0.131354	0.528058	0.400397
10	000095963	0.710779	0.647808	47.9083	73.9545	68.2378	87.1253	62.3138	88.7508	85559.6	52.5653	0.379928	24715.1	0.288864	85914.2	35	84	132643729	1.84246	30	3.23921	139	17.0758	60.8845	60	-55	194	12.4295	64.5229	-0.06466	3.57678e+08	0.311243	456.278	36.045	15.3882	0.400552	2.28594	0.822542	0.467952	0.608402	1.32037	0.423694	0.728193	0.717037	0.99022	0.941044	-0.141338	0.550997	0.450923
11	0000117844	0.920274	0.744237	33.414	44.8469	53.3836	54.1121	49.2846	57.3538	31733.5	41.3175	0.441993	10966.8	0.345591	31823.2	36	92	104303847	1.93151	30	5.09776	130	18.0748	66.317	70	-212	342	12.5554	70.184	-0.885322	1.56777e+08	0.304299	528.561	150.569	28.4699	-3.20284	2.71423	0.7394	0.568531	0.568432	1.29737	0.405763	0.74114	0.732324	0.996758	0.965053	-0.163274	0.650037	0.444484
12	0001315199	0.625999	0.613793	48.2798	78.6583	80.4505	78.212	57.4584	85.0971	74675.8	49.24	0.28169	30443.8	0.407679	74809.9	39	87	280605206	1.77848	25	3.57786	152	15.2196	63.1718	63	-39	191	10.331	66.144	-0.102217	3.27295e+08	0.352543	384.34	26.2575	15.3564	-0.163166	2.03708	0.575654	0.55718	0.484633	1.1794	0.345218	0.768453	0.763771	0.993065	0.951808	-0.168328	0.644241	0.419619
13	0000132341	0.584227	0.427798	20.8173	48.6615	50.7186	45.92	38.1155	54.5968	12109.1	28.6727	0.37783	6749.36	0.557378	12231.5	48	125	88824847	2.3368	41	3.1418	184	24.2122	88.6984	92	-59	248	17.2594	93.6865	-0.403965	1.07358e+08	0.229548	909.662	53.1197	52.4284	-3.11283	4.05618	1.38643	0.479842	0.84908	1.59012	0.623804	0.652438	0.628191	0.988478	0.932538	-0.119384	0.557419	0.490692
14	0000149467	0.729548	0.610105	21.9634	35.9994	34.0368	40.7851	37.881	42.0587	10436.6	26.2633	0.51316	4500.59	0.431233	10478.6	39	90	43076981	1.79825	28	3.67314	127	16.2643	66.3671	69	-48	175	11.6244	69.4229	-0.603185	5.05019e+07	0.331842	414.943	28.1494	11.784	-1.33444	1.9157	0.692145	0.462431	0.556538	1.26706	0.375746	0.743164	0.735235	0.984572	0.93964	-0.11695	0.540143	0.448511
15	0000151617	0.701966	0.590285	16.814	28.4846	29.7242	32.7072	26.0918	33.0848	6027.92	19.9952	0.670729	2388.08	0.39617	6064.87	45.1	95	33255178	1.80579	23	5.01469	136	15.2039	72.2636	75	-55	191	9.83931	75.0637	-0.772755	3.41729e+07	0.344499	412.527	42.7677	13.7626	-1.25879	1.8093	0.737789	0.412882	0.581909	1.29384	0.391836	0.73314	0.724535	0.991175	0.42919	-0.098497	0.495085	0.462614
16	0000163487	0.973608	0.71571	23.6357	33.0242	44.3409	42.782	40.4336	46.9797	13146	32.1526	0.539424	4993.63	0.379859	13206	34	82	39936857	1.78047	24	4.59499	137	15.3672	58.3311	59	-65	202	10.3927	61.6697	-0.568377	5.02245e+07	0.352378	400.624	35.2063	12.0268	-0.995247	1.68796	0.429824	0.278416	0.684423	1.41787	0.469196	0.69712	0.683443	0.988796	0.93384	-0.0466416	0.337289	0.492295
17	0000183874	0.819943	0.560456	23.2942	41.5628	42.0008	60.2003	51.4294	62.0609	12479.7	34.0792	0.3868	6726.66	0.539009	12574.7	51	100	81311602	1.74555	25	4.76236	129	15.25	77.0229	79	-74	203	10.4627	79.5162	-0.824632	7.95076e+07	0.36429	390.304	44.5418	16.1881	-2.00198	1.97546	0.673335	0.484838	0.543105	1.24914	0.369863	0.748655	0.74137	0.991933	0.946844	-0.129509	0.566163	0.442598
18	0000185815	0.983523	0.807192	32.1055	39.7743	49.9984	49.5759	46.1308	52.3105	29061.9	39.1184	0.545781	8375.58	0.288198	29146.5	63	112	216918853	1.753	25	3.70813	164	15.1212	87.744	88	-61	225	10.6461	84.8343	-0.2548	2.35218e+08	0.352179	371.188	50.1578	12.0118	-0.511936	1.86942	0.681076	0.463777	0.558552	1.24806	0.361711	0.740171	0.732915	0.993341	0.950136	-0.115842	0.541333	0.460115
19	0000196255	0.969729	0.665548	21.8351	32.8076	37.6732	39.8785	34.8183	45.1731	11595.4	31.8145	0.484317	5115.38	0.441156	11643.2	76	133	138420266	1.99387	30	4.02006	184	18.1583	103.998	105	-27	216	12.4654	106.613	-0.467761	1.32342e+08	0.30018	550.849	45.9082	27.5986	-1.37097	2.7644	0.886724	0.513025	0.639291	1.3866	0.461915	0.71755	0.704837	0.99142	0.429697	-0.134815	0.599246	0.459147
20	0000204049	0.905684	0.383965	16.0905	41.9062	43.9975	43.4221	44.2383	47.6757	14235.4	37.954	0.548622	5177.55	0.363709	14307.8	50	101	45569642	1.81024	27	3.36152	140	15.8708	76.363	77	-32	172	11.1824	78.9495	-0.285193	8.4181e+07	0.334165	401.714	32.0946	11.6859	-0.456114	1.9611	0.697954	0.471796	0.570659	1.25978	0.365239	0.735085	0.727388	0.984458	0.937988	-0.118058	0.552757	0.466758
21	0000216432	0.595912	0.478512	13.9636	29.1814	28.239	25.0846	32.5271	35.3459	4649.92	17.3845	0.724155	1860.44	0.400102	4686.4	49	90	18392952	1.57461	21	5.39474	130	13.1027	68.7021	68	-64	194	9.05158	70.7741	-0.204099	2.34741e+07	0.405063	288.999	39.5205	7.34069	0.288415	1.39865	0.573648	0.416531	0.499236	1.16376	0.318394	0.76228	0.75779	0.993079	0.950743	-0.105473	0.495475	0.438653
22	0000221415	0.538652	0.478444	27.2396	56.8743	50.455	41.5736	58.06	73.7549	21171.7	30.6355	0.380042	9738.44	0.459975	21209.5	58	112	242575784	1.86069	27	3.67252	173	16.6385	88.14	91	-50	223	11.4121	90.6864	-0.573241	1.74427e+08	0.3267	455.372	38.1768	20.742	-1.82172	2.3341	0.547077	0.61311	0.473946	1.13831	0.311251	0.774705	0.770306	0.993402	0.95326	-0.213678	0.697701	0.414543
23	0000241993	0.606823	0.509981	27.8593	54.6282	55.5032	58.038	40.0441	60.08	27955.3	33.1496	0.456784	9751.65	0.34153	28045.3	57	100	176148382	1.70258	21	5.29609	152	13.9594	78.3591	79	-82	234	9.07405	80.5568	-0.425238	1.81997e+08	0.37437	349.252	59.6615	12.2494	-0.367628	1.65121	0.721958	0.386676	0.571385	1.27625	0.385176	0.737332	0.729172	0.994164	0.953324	-0.0930216	0.458438	0.457847
24	0000249530	0.810743	0.655433	23.4908	35.8401	42.6443	37.7028	38.266	44.0007	10575	29.0571	0.430081	5417.34	0.51228	10635.7	43	105	69878845	2.03966	35	2.87566	161	19.5444	75.067	77	-68	229	14.2678	78.8093	-0.310592	6.60574e+07	0.278104	575.848	44.5593	24.6789	-1.70802	2.98422	0.792359	0.577506	0.607033	1.3201	0.409713	0.725329	0.714843	0.99229	0.946189	-0.169663	0.666447	0.463455
25	0000298286	0.528127	0.457692	25.3175	55.3156	41.0039	61.3209	61.3225	70.0865	16534.5	29.2137	0.384615	8160.53	0.493547	16650.7	36	97	88358521	2.06686	32	3.28421	167	19.2403	66.5037	67	-39	206	13.4203	70.8264	-0.109043	8.35264e+07	0.281291	593.632	27.6631	21.3342	-0.41832	2.55104	1.37682	0.295783	0.863681	1.61145	0.618583	0.643503	0.618797	0.983866	0.9181	-0.0462624	0.356175	0.506086
26	0000301764	0.345057	0.208081	16.031	77.0423	31.1858	71.5436	81.1571	83.9225	16654.7	25.4283	0.438823	7187.06	0.431535	16728.4	41	90	64210206	1.78725	26	5.08379	132	15.6641	65.0981	66	-119	251	11.0347	68.1087	-0.570239	7.75997e+07	0.341652	401.032	67.4307	13.8084	-0.966099	1.96116	0.75923	0.438693	0.588435	1.30479	0.405692	0.730925	0.722151	0.99388	0.951976	-0.104522	0.524393	0.465306
27	0000334788	0.87363	0.640503	25.4829	39.7858	47.8126	46.1497	45.8197	53.5619	13123.6	34.758	0.426876	6303.05	0.480285	13230.1	44	84	41914350	1.66006	23	6.24126	127	13.8495	66.9998	68	-113	240	9.62214	69.3542	-0.705865	6.36369e+07	0.371956	321.032	68.881	9.80592	-0.742727	1.58372	0.636504	0.421577	0.530743	1.21771	0.349318	0.751038	0.745066	0.994838	0.956434	-0.103312	0.498768	0.448733
28	0000351568	0.717458	0.557582	18.3123	32.8424	28.2456	40.2028	38.0971	40.5381	7482.24	23.5631	0.608097	3042.28	0.4066	7537.07	45	83	18077429	1.52824	18	5.06984	109	12.133	65.1003	68	-14	123	7.6403	67.1507	-1.08613	3.39862e+07	0.421346	271.165	17.5849	7.25428	-1.02154	1.22672	0.590662	0.338423	0.491397	1.1882	0.343612	0.769305	0.764198	0.984558	0.931499	-0.088888	0.424918	0.418884
29	0000351625	0.871904	0.673941	30.111	44.6785	48.8674	53.962	57.1122	57.752	26735.2	38.9558	0.463138	9336.04	0.349204	26822.3	63	110	213847697	1.7154	25	3.4355	152	14.7974	87.3081	84	-31	183	10.4802	84.2808	-0.39656	2.13802e+08	0.355908	348.351	36.8477	10.1157	-0.661743	1.78138	0.572007	0.509045	0.491708	1.16499	0.324352	0.766482	0.762058	0.993117	0.951538	-0.147613	0.595574	0.430516
30	0000406641	0.835459	0.642948	41.7531	60.1328	64.987	75.4938	65.0661	75.6559	65018.9	50.2385	0.401607	19470.4	0.299458	65143.1	55	93	381141083	1.50715	19	4.90154	167	12.0215	74.8563	76	-85	252	8.15144	76.4825	-0.486058	3.8106e+08	0.410286	246.112	57.2718	6.96744	-0.530478	1.31256	0.482235	0.45827	0.432254	1.09169	0.290649	0.79167	0.788828	0.996072	0.964293	-0.131519	0.534436	0.393256
31	0000415802	0.684366	0.646718	21.828	33.7518	34.0721	35.7251	28.4277	36.8186	7384	23.2674	0.459907	3987.26	0.539987	7402.55	33	106	47112970	2.25019	40	2.95513	182	23.2233	72.8191	78	-77	259	16.8002	78.2264	-0.359137	4.52989e+07	0.249175	816.746	57.4581	57.924	-4.10639	4.40196	1.0212	0.622166	0.664155	1.46226	0.555879	0.717782	0.702154	0.993132	0.950722	-0.191102	0.719695	0.432417
32	0000440739	0.910256	0.569838	25.5277	44.7982	46.2842	56.7523	54.2103	59.8554	21886.3	40.7779	0.42961	8807.61	0.402426	21946.6	62	109	143905311	1.69442	24	3.27315	150	14.5036	85.8464	87	-6	156	10.3589	87.7731	-0.281812	1.69079e+08	0.363074	334.518	25.313	8.88642	-0.454497	1.67844	0.66368	0.42924	0.548414	1.23265	0.35313	0.744426	0.737314	0.984963	0.940332	-0.108497	0.501344	0.452976
33	0000460525	0.490232	0.394795	22.4463	56.8555	40.7671	51.2242	49.273	60.3778	12578.9	27.8724	0.391872	6674.74	0.530631	12656.1	33	84	62953348	1.95086	30	5.09225	131	17.6064	60.3675	60	-136	267	12.3848	64.4811	-0.511826	5.26217e+07	0.305975	513.574	80.8641	26.7403	-1.1532	2.61708	0.932762	0.473712	0.650337	1.39338	0.495935	0.713363	0.701415	0.993734	0.951433	-0.124397	0.541857	0.472358
34	0000463439	0.592508	0.345223	16.4248	47.5773	46.9841	44.7164	45.8358	53.6142	11143.4	28.1849	0.455953	5291.47	0.474852	11220.4	37	85	38440797	1.69228	25	3.0615	117	14.748	62.6037	65	-21	138	10.6376	65.2509	-0.43577	4.77731e+07	0.355447	338.469	16.9171	9.43452	-1.01644	1.75535	0.598693	0.415323	0.508803	1.19457	0.335069	0.759964	0.754567	0.984232	0.928888	-0.136254	0.580807	0.435825
35	0000470144	0.9344	0.543744	24.4442	44.9553	49.1931	54.507	53.5995	55.0466	27454.2	42.0063	0.602017	7310.5	0.26628	27515.5	32	79	72066428	1.71878	26	3.44701	119	14.9592	55.4616	56	-74	193	10.7432	58.5225	-0.244282	9.42375e+07	0.352265	348.901	33.6088	10.0457	-0.371463	1.82235	0.661412	0.465571	0.548792	1.2293	0.350958	0.743651	0.736844	0.984999	0.940256	-0.121088	0.543222	0.45692
36	0000481770	0.788226	0.556589	17.9598	32.2676	39.6616	29.3943	34.598	41.6843	5934.98	25.4342	0.490532	3231.69	0.544515	5984.07	19	75	14685779	1.9265	29	3.22016	122	17.3693	47.8578	49	-47	169	12.1793	52.6592	-0.280276	1.66077e+07	0.307406	482.624	20.3507	17.7205	-0.742498	2.38745	0.913959	0.443052	0.671559	1.39161	0.451769	0.70129	0.68827	0.982435	0.919305	-0.1027	0.528284	0.484578
37	0000415960	0.641492	0.531846	16.8191	31.6239	33.8848	29.2335	24.8589	37.3356	4147.35	20.2865	0.431051	2846.03	0.698284	4188.85	27	95	11132130	2.15643	37	3.17847	141	21.5321	62.5701	66	-44	185	15.3674	68.0632	-0.535816	1.94055e+07	0.259729	717.577	26.872	41.4076	-4.28055	3.49225	1.08333	0.522797	0.7532	1.47715	0.503782	0.673945	0.656248	0.983916	0.919867	-0.126032	0.617603	0.505457
38	0000522262	0.554194	0.450869	16.6623	36.9559	29.9813	41.2343	30.6537	44.3016	5104.98	20.4807	0.424829	3374.94	0.661107	5168.07	68.4	105	38075169	1.4171	20	3.64204	125	11.6535	86.9541	88	6	119	8.19845	88.1951	-0.513703	4.01992e+07	0.449485	216.701	16.8088	4.24972	-0.266343	1.14276	0.41318	0.464094	0.384681	1.02481	0.262149	0.812124	0.81049	0.988472	0.94554	-0.143662	0.54796	0.362309
39	0000531965	0.778352	0.74091	35.6619	48.1326	52.2756	52.2756	45.5762	57.0022	26817.1	37.4641	0.454005	9543.3	0.355865	26859.4	57	107	197584107	1.7971	26	3.35126	162	15.7101	82.6837	84	-3	165	10.9569	85.0497	-0.381836	1.94286e+08	0.341476	396.856	24.2586	12.6557	-0.852796	1.94159	0.718489	0.454472	0.57023	1.27131	0.380673	0.738145	0.729703	0.984187	0.938256	-0.119884	0.528186	0.454143
40	0000563224	0.888432	0.425915	9.65456	22.6678	22.2472	22.9601	24.885	25.515	1991.94	20.1388	0.546272	1401.5	0.703585	2094.75	12.2	56	1013366	1.61877	22	4.07216	70	13.9166	34.6757	36	-33	103	9.29277	39.0955	-0.831477	3.20173e+06	0.3924	326.05	15.057	6.60297	-0.807646	1.28142	1.28778	0.0128843	0.79343	1.51841	0.584421	0.676976	0.652343	0.955677	0.878419	-0.114556	0.509002	0.440444
41	0000822936	0.90139	0.412044	10.136	24.5992	25.5625	26.6631	28.3105	29.541	2199.94	22.1735	0.493771	1656.65	0.753047	2242.38	56	120	14676495	2.13412	35	3.29642	164	20.3466	87.7114	87	-19	183	14.4515	91.3956	-0.0474292	1.87309e+07	0.266932	659.859	25.2297	30.1609	0.112786	3.08668	1.04988	0.483295	0.734975	1.43352	0.479235	0.681383	0.663876	0.984384	0.921745	-0.133688	0.583027	0.49267
42	0000912266	0.885014	0.670682	32.4412	48.3705	50.9173	54.6153	54.4035	59.9903	25663.7	42.8085	0.452451	9299.49	0.362359	25769.8	51	95	132544401	1.68197	22	4.27563	149	14.163	73.4124	74	-50	199	9.61975	75.6717	-0.469061	1.47563e+08	0.36931	336.821	30.5501	7.82859	-0.459147	1.43932	0.766187	0.298234	0.604752	1.30581	0.392766	0.723082	0.713731	0.988474	0.934563	-0.0595929	0.353433	0.476912
43	0000949627	0.780324	0.632901	30.1375	47.6181	50.9669	50.2675	43.2951	55.254	22484.2	37.1575	0.466111	8266.31	0.367567	22540.6	35	85	66114031	1.79867	26	3.70629	142	15.6838	61.4606	63	-93	235	10.9598	64.6238	-0.45034	9.4135e+07	0.339441	398.831	49.7581	12.6551	-1.04217	1.94157	0.736301	0.449053	0.58426	1.29267	0.384426	0.731433	0.722927	0.992824	0.94801	-0.105356	0.529761	0.466983
44	0000954979	0.821727	0.571435	19.2043	33.6071	38.2559	35.8448	35.6562	44.9615	6346.02	27.6159	0.419676	3949.76	0.6224	6479.26	41	85	17613143	1.68748	23	6.8457	128	14.2549	63.401	65	-91	219	9.63595	66.1755	-1.0252	2.8374e+07	0.374792	359.508	51.2064	14.2738	-1.60525	1.64149	0.797812	0.340781	0.54292	1.33367	0.43791	0.732158	0.722697	0.992288	0.947442	-0.0745043	0.420957	0.456241
45	0001205254	0.426319	0.38513	20.3205	52.7628	54.8055	30.85	53.9987	61.3608	14306.6	22.4938	0.631263	4514.72	0.31557	14378.6	58	109	77391852	1.79798	27	3.6339	150	15.8652	83.9765	85	-21	171	11.4365	86.3265	-0.377006	1.07153e+08	0.336245	400.219	24.8399	10.9851	-0.653912	1.86338	0.765754	0.414498	0.61066	1.30435	0.387107	0.719556	0.71016	0.988458	0.933848	-0.0906138	0.492571	0.483915
46	0001331184	0.859192	0.504175	14.9827	29.7173	31.2185	33.2197	32.8124	35.2915	6538.19	25.5329	0.581018	2910.27	0.445118	6574.18	67	115	78470185	1.74316	24	3.21763	164	14.9808	90.341	84	17	147	10.3409	92.3327	0.216736	5.60471e+07	0.356257	363.833	17.8596	13.3691	0.873409	2.03431	0.516568	0.593614	0.454872	1.11447	0.299231	0.782697	0.778734	0.984815	0.429993	-0.203802	0.679452	0.402307
47	0001334455	0.730224	0.649636	35.2456	54.2545	60.2838	62.4396	47.0184	64.3952	39735.2	39.6179	0.449985	12514.2	0.31494	39788.5	47	87	210203823	1.51934	21	3.49912	127	12.3771	67.8585	69	-32	159	8.68462	69.6652	-0.385944	1.93103e+08	0.404988	248.472	28.1805	5.64554	-0.413484	1.29555	0.517208	0.425493	0.463814	1.1168	0.296485	0.776772	0.773419	0.992122	0.949053	-0.112901	0.49674	0.419071
48	0001367570	0.960042	0.886787	29.4589	33.2198	43.8646	39.7953	42.5396	44.3237	15250.6	31.8424	0.483589	6149.88	0.403254	15306.7	52	105	104959245	1.85446	26	3.82758	147	16.4904	80.0122	82	-31	178	11.2117	82.7986	-0.640011	1.04937e+08	0.33638	453.646	34.2876	15.3446	-1.41842	1.99444	0.697142	0.464282	0.562622	1.26288	0.371497	0.740016	0.732113	0.984485	0.938454	-0.12138	0.534904	0.455039
49	0001374490	0.723267	0.487851	17.7027	36.2872	36.0439	39.2943	44.48	45.0095	9079.28	26.2453	0.566747	3713.6	0.40902	9139.68	46	95	42215597	1.75844	25	3.68548	135	15.2427	71.3711	73	-44	179	10.6699	73.9626	-0.469902	4.99983e+07	0.346847	376.629	29.9803	10.5616	-0.885044	1.75121	0.782824	0.376956	0.615775	1.31417	0.39561	0.718691	0.708797	0.98822	0.933406	-0.081095	0.447241	0.481394
50	0001766924	0.865842	0.501497	14.4699	28.8534	34.5267	27.1098	32.1871	35.5048	2734.55	24.9825	0.42086	2247.01	0.821709	2809.79	33	76	8826607	1.60265	23	3.59551	113	13.5915	55.6058	57	-21	134	9.61252	58.2094	-0.52044	9.5205e+06	0.393318	296.332	14.8212	7.6703	-0.429339	1.40599	0.623211	0.37824	0.523731	1.20528	0.340993	0.754178	0.748065	0.983602	0.926932	-0.0998557	0.465841	0.441628
51	0001807795	0.60576	0.603411	32.4542	53.7857	54.4449	60.311	53.9618	61.3628	26356.9	32.5812	0.441079	9710.25	0.368414	26427.4	54	110	186398158	1.93368	31	2.84975	154	17.7903	81.0512	80	-12	166	12.8847	83.9745	-0.0573175	1.86358e+08	0.298785	482.427	23.6273	18.5721	0.107664	2.66413	0.655201	0.604084	0.537079	1.23554	0.358487	0.750041	0.743242	0.990113	0.94161	-0.187849	0.69646	0.443963
52	0001910978	0.842493	0.759346	38.4788	50.6737	55.0368	63.0768	50.2354	63.7527	34055.3	45.2259	0.350882	14480.4	0.425202	34113.8	45	98	161149936	1.88842	28	3.63229	181	16.8032	71.8888	73	-37	218	11.7574	74.9881	-0.276391	1.91829e+08	0.319758	455.206	30.3931	16.4549	-0.642605	2.15741	0.771979	0.465562	0.599726	1.31185	0.403319	0.726688	0.717194	0.992487	0.946752	-0.115925	0.545278	0.468429
53	0001963965	0.879351	0.646043	24.5846	38.0631	41.7883	39.7113	36.0742	44.9516	9750.53	33.4709	0.4024	5485.02	0.562535	9832.41	34	96.1	35088008	2.07208	33	3.70796	137	19.5445	66.4961	68	-73	210	13.7321	70.9517	-0.465819	4.94978e+07	0.279564	612.413	39.8203	24.8095	-1.68452	2.74674	1.21058	0.385631	0.799279	1.53999	0.560694	0.661219	0.640955	0.985754	0.923662	-0.0718242	0.464433	0.508297
54	0002137224	0.638543	0.374767	16.3646	43.666	51.5263	39.5955	49.2419	52.3745	10242.6	27.8826	0.496676	4592.18	0.44834	10326.7	18	50	11385380	1.2727	17	4.83335	153	10.188	34.0144	34	-41	194	7.13335	36.4106	0.0486787	1.36905e+07	0.504646	168.749	15.2833	3.00019	-0.0120496	0.828802	0.522768	0.225987	0.457218	1.13517	0.311279	0.781526	0.777791	0.993703	0.954857	-0.0413118	0.279642	0.40625
55	0002140244	0.956678	0.525025	23.1626	44.1171	44.2485	52.1204	61.4692	63.6801	13934.1	42.2059	0.392395	7136.41	0.512154	14039.5	61	110	90352134	1.76608	25	5.95548	164	15.2235	85.9614	87	-122	286	10.6179	88.1906	-0.597721	1.09193e+08	0.35111	388.21	81.2546	11.4869	-0.699911	1.68358	0.947755	0.277035	0.686031	1.41492	0.470759	0.696201	0.682585	0.993577	0.948621	-0.0460687	0.337801	0.494654
56	0002155607	0.804763	0.714871	20.3735	28.4995	35.8306	31.0474	32.5695	40.8138	4950.94	22.9354	0.3956	3551.02	0.717242	5030.92	82	133	62184259	1.81988	27	3.55991	170	16.1712	109.282	111	-1	171	11.3831	111.165	-0.573647	6.2171e+07	0.329288	415.143	36.7607	13.1846	-1.45922	2.06764	0.667453	0.507955	0.547004	1.24037	0.359336	0.745617	0.738522	0.984923	0.940536	-0.144322	0.600429	0.450484
57	0002228608	0.614527	0.486562	25.6852	52.7842	38.9909	57.4772	57.3594	64.4399	21835.8	32.4403	0.506706	7456.05	0.341458	21909.4	36	87	75949299	1.81702	27	3.34196	137	15.9919	62.1846	63	-67	204	11.1847	65.376	-0.279564	9.3641e+07	0.332585	407.089	36.923	11.6227	-0.740236	1.91196	0.429309	0.338122	0.693048	1.41007	0.455774	0.692248	0.678366	0.988771	0.932915	-0.0603538	0.405177	0.500864
58	0002400123	0.665099	0.137826	3.70122	26.8544	24.7031	23.3359	25.0532	25.1014	631.888	17.8608	0.497051	716.434	1.1338	664.084	35	84	2755878	2.01875	28	5.38744	131	18.0139	61.6343	62	-55	186	12.0614	66.1919	-0.593773	2.90962e+06	0.305325	582.572	37.0626	46.1789	-1.13369	3.15974	1.48519	0.375022	0.859742	1.61837	0.70847	0.653138	0.629614	0.982941	0.919273	-0.12976	0.624479	0.491613
59	0002400123	0.665099	0.137826	3.70122	26.8544	24.7031	23.3359	25.0532	25.1014	631.888	17.8608	0.497051	716.434	1.1338	664.084	35	84	2755878	2.01875	28	5.38744	131	18.0139	61.6343	62	-55	186	12.0614	66.1919	-0.593773	2.90962e+06	0.305325	582.572	37.0626	46.1789	-1.13369	3.15974	1.48519	0.375022	0.859742	1.61837	0.70847	0.653138	0.629614	0.982941	0.919273	-0.12976	0.624479	0.491613
60	0002504084	0.760816	0.562159	19.3909	34.4936	33.677	34.971	34.7887	42.9409	6234.29	26.2433	0.430404	3805.97	0.610485	6284.04	31	84	17176017	1.84054	28	5.96021	125	16.7927	58.4213	60	-122	247	11.6166	62.3588	-0.805375	2.44557e+07	0.323167	475.565	63.5044	20.0933	-1.51263	2.04844	1.04505	0.321662	0.705471	1.46195	0.538692	0.642945	0.679274	0.991708	0.429255	-0.0631028	0.410022	0.484736
61	0002507167	0.552696	0.13474	6.78371	50.3465	46.8692	29.707	48.3951	48.3951	2237.82	27.8264	0.434464	1904.35	0.850986	2327.54	14	70	3281845	1.84986	29	3.76005	90	17.4825	43.3907	46	-43	133	12.151	48.8197	-0.804076	5.54739e+06	0.31812	500.613	20.1149	12.2027	-1.2935	1.64941	0.560842	0.41092	0.485552	1.16001	0.319785	0.769298	0.764742	0.985184	0.931957	-0.12928	0.496054	0.424122
62	0003146327	0.423034	0.385425	21.2372	55.1008	47.3207	59.2032	34.8496	59.3941	12293.2	23.3096	0.472194	5455.15	0.443754	12332	34	79	35051336	1.66543	23	6.02721	117	14.0739	56.928	58	-138	255	9.7387	59.7869	-0.719338	4.40805e+07	0.379888	333.681	78.4186	11.4146	-1.00479	1.58088	0.780262	0.33736	0.59647	1.32018	0.419118	0.728729	0.719511	0.993728	0.951423	-0.0667023	0.40733	0.465912
63	0003535237	0.769023	0.653879	21.6384	33.0924	34.8563	35.5598	38.0346	38.8653	10790.5	25.4488	0.666342	3543.91	0.328427	10838.9	36	97	49684219	2.03588	31	3.23873	146	18.8548	68.1102	70	-45	191	13.136	72.1853	-0.312363	5.64785e+07	0.2872	571.718	28.093	23.7907	-1.70691	2.68222	1.24765	0.364765	0.816089	1.55648	0.569484	0.656421	0.634717	0.981622	0.91393	-0.0649487	0.440157	0.506172
64	0003578018	0.871242	0.71056	23.5261	33.1093	38.602	37.5108	36.8387	40.7514	7058.78	28.8462	0.460366	3865.46	0.547609	7136.94	37	86	30478843	1.80507	26	3.96805	134	15.7286	61.8211	63	-54	188	10.9768	64.9817	-0.366953	3.01366e+07	0.33981	400.763	36.9943	12.5938	-0.378049	1.94173	0.699366	0.465863	0.562762	1.26552	0.374736	0.739942	0.732209	0.991618	0.944938	-0.120484	0.552698	0.456386
65	0003593066	0.484663	0.323451	19.9568	61.7284	36.5234	64.1182	60.1651	66.6161	17308.6	30.2261	0.37084	8725.79	0.504132	17399.1	45	84	73566347	1.50913	20	3.78633	124	12.3038	65.2843	67	-20	144	8.43707	67.1727	-0.510123	7.85077e+07	0.415306	249.455	17.7964	5.3623	-0.419358	1.24719	0.51499	0.408626	0.461861	1.11681	0.297075	0.777607	0.774376	0.986321	0.934953	-0.107564	0.482605	0.41833
66	0003647103	0.668038	0.439202	22.2295	50.6135	45.1543	49.5957	54.7973	55.4153	14466.6	33.8117	0.412788	6955.6	0.480805	14515.1	53	110	98844163	1.94702	29	3.87549	195	17.6883	83.3401	86	-54	249	12.071	86.3872	-0.574141	1.08323e+08	0.311467	517.189	48.4702	25.2226	-2.31951	2.56216	0.834718	0.505505	0.619428	1.35057	0.438707	0.722361	0.711451	0.993284	0.949715	-0.131903	0.588106	0.464452
67	0003834799	0.818341	0.698709	43.4046	62.1212	71.9189	68.9859	70.2544	74.0845	81591.3	50.8363	0.54275	16761.5	0.205433	81656.5	14	80	171844764	2.15783	35	3.21245	172	20.6032	46.5843	47	-96	268	14.4661	53.3458	0.00329634	2.32376e+08	0.263507	675.674	41.2096	30.07	0.140007	3.07221	1.56527	0.324508	0.932384	1.68322	0.684935	0.625003	0.596085	0.987564	0.926185	-0.0461414	0.384854	0.506477
68	0003987520	0.824133	0.236167	8.39177	35.5332	28.6246	33.6532	35.093	35.9338	3432.76	29.284	0.414021	2658.02	0.774309	3502.71	39	84	10994282	1.77696	28	2.75271	131	15.7433	63.6714	63	-5	136	11.6351	66.5419	0.119238	1.55094e+07	0.3292	373.779	17.7938	10.0055	0.0429503	1.96256	0.747878	0.448291	0.59406	1.29241	0.385504	0.727514	0.718299	0.985444	0.927841	-0.111054	0.536827	0.469421
69	0005752132	0.799622	0.477646	16.1965	33.909	35.9418	31.3089	37.7174	42.3956	8258.51	27.1144	0.510515	3870.29	0.468642	8308.88	62	114	62928417	1.87719	26	4.20684	158	16.355	88.3069	84	-27	185	11.0026	90.8638	-0.507284	6.86e+07	0.331435	458.117	37.6165	17.5552	-1.10921	2.06335	0.84081	0.391095	0.655368	1.38841	0.451842	0.708243	0.695695	0.984406	0.936541	-0.0833452	0.464637	0.479486
70	0005752178	0.802866	0.569047	22.3477	39.2722	40.8401	40.4908	48.0057	48.0057	16405.5	31.5303	0.557188	5603.7	0.341575	16480.8	14	81	37728429	2.14186	35	2.8179	143	20.6592	47.0847	46	-37	180	14.7632	53.6555	0.192347	4.7447e+07	0.261448	661.474	20.1972	37.1187	1.54847	3.62869	0.999026	0.56826	0.704661	1.44403	0.490435	0.692225	0.676878	0.985169	0.924861	-0.145706	0.658301	0.415042
71	0005856730	0.633518	0.578408	27.2801	47.1233	46.2496	53.3372	43.0673	55.8051	19772.9	29.8535	0.477408	7406.99	0.374603	19845.4	63	103	119716944	1.52177	21	3.63126	140	12.5103	83.6428	85	4	136	8.61955	85.1693	-0.455924	1.43955e+08	0.42499	257.704	15.4233	5.97674	-0.519487	1.26974	0.590773	0.362135	0.503553	1.18484	0.332214	0.762369	0.75694	0.984417	0.929603	-0.0815519	0.42577	0.43084
72	0005949871	0.334645	0.242695	29.506	121.577	111.085	114.75	41.76	116.022	62228.5	40.685	0.414024	18342.2	0.294756	62387.6	68	121	193682631	1.86126	30	83.6342	159	16.4296	93.6744	94	-684	843	12.2376	96.1188	-2.36004	5.76387e+08	0.317815	463.919	1045.97	15.5278	-0.291674	2.36759	0.676684	0.555619	0.545376	1.24456	0.366429	0.747925	0.740395	0.999449	0.984949	-0.166678	0.644614	0.442155
73	0006092974	0.632494	0.369379	9.55237	25.8606	19.9249	27.8259	29.8498	30.5304	2244.71	16.3567	0.547729	1513.65	0.674319	2259.91	32	93	8444287	2.01662	32	3.1773	143	19.0502	64.2866	66	-36	179	13.6784	68.55	-0.438705	1.06195e+07	0.288057	566.337	27.8232	18.6184	-1.70173	2.43795	1.06854	0.3813	0.737104	1.477	0.512853	0.681844	0.664412	0.984156	0.921661	-0.0840292	0.475061	0.491575
74	0006150033	0.703917	0.188453	3.88621	20.6217	22.9384	17.6333	23.1668	23.2529	728.846	14.516	0.576366	679.562	0.932318	754.28	25	65	1461963	1.48468	19	3.49182	88	12.1468	44.7985	46	-11	99	8.53542	47.4255	-0.334802	1.69651e+06	0.41432	242.272	11.1075	4.63814	-0.231271	1.24473	0.635167	0.325211	0.538543	1.20537	0.338592	0.746328	0.740391	0.976407	0.912507	-0.0796029	0.432934	0.458766
75	0006470258	0.728785	0.535646	22.6222	42.2335	40.9821	46.1534	41.0724	46.5843	15195.9	30.7793	0.53927	5501.7	0.36205	15258	43	84	75777551	1.69059	23	4.25452	130	14.3357	66.6035	68	-84	214	9.93483	69.1028	-0.580279	7.28597e+07	0.364824	339.167	52.8296	10.3532	-0.987515	1.68536	0.63786	0.447179	0.532851	1.21112	0.345445	0.749901	0.743955	0.993763	0.952336	-0.116366	0.523753	0.451222
76	0006483112	0.821311	0.434693	13.0245	29.9626	29.3674	32.2869	36.1388	36.8123	5724.16	24.6086	0.578403	2675.44	0.467394	5771.54	38	91	23335352	1.81329	29	3.09592	118	16.6533	65.7243	67	-37	155	12.2656	68.8481	-0.403555	2.73575e+07	0.324678	419.709	27.7081	13.3564	-1.2593	2.13115	0.698058	0.504475	0.565514	1.25978	0.36844	0.738357	0.730453	0.986386	0.931118	-0.136037	0.587414	0.458451
77	0007101902	0.727065	0.639413	27.9733	43.7484	44.6179	46.8803	40.3431	49.8428	15713.7	31.8079	0.46657	6502.58	0.413816	15847	45	84	48677084	1.62783	22	3.81072	126	13.6088	68.1089	70	-21	147	9.48119	70.3084	-0.537909	7.83373e+07	0.376884	304.524	18.8053	7.01258	-0.721079	1.41368	0.716755	0.322513	0.576855	1.26709	0.372867	0.733746	0.725516	0.986037	0.929797	-0.0745834	0.38583	0.46491
78	0008442511	0.438255	0.380376	25.4408	66.8832	38.2734	75.2238	45.442	76.1722	22145.5	29.3119	0.435202	8762.43	0.395698	22242.5	28	80	58193573	1.85686	28	3.1209	149	16.4151	53.4298	54	-43	192	11.6374	57.7848	-0.0334443	7.42697e+07	0.322685	429.149	22.4243	10.4941	0.0328485	1.85387	1.13079	0.24118	0.777195	1.50409	0.519372	0.665688	0.646615	0.983222	0.917458	-0.033601	0.291467	0.510654
79	0008782879	0.626731	0.277498	18.5814	66.9604	73.4035	46.9616	65.96	76.3928	15165.3	41.9662	0.33608	8816.06	0.581332	15255.1	47	105	108527828	1.9644	30	3.50351	150	18.0585	77.5704	80	-67	217	12.73	80.8422	-0.46057	9.96988e+07	0.301293	518.292	45.4902	24.0377	-1.91353	2.65122	0.741832	0.556367	0.586805	1.28629	0.384727	0.731194	0.724298	0.99276	0.947811	-0.159273	0.637833	0.46272
80	0009507949	0.814754	0.370004	16.1984	43.7791	41.5519	43.2587	51.7055	53.9778	10976.9	35.6692	0.507186	4709.46	0.429032	11059.4	30	95	26996537	2.11831	35	3.12234	138	20.6565	62.0736	62	-75	213	14.7968	67.1337	-0.143058	4.98441e+07	0.264384	653.8	37.0764	35.2538	-0.0814678	3.52428	0.429447	0.578378	0.673026	1.39192	0.461202	0.704619	0.690293	0.988809	0.93508	-0.171472	0.670109	0.471952
81	0009549528	0.756294	0.466177	15.7647	33.817	32.5195	34.8087	40.4394	40.77	5608.38	25.5756	0.466299	3273.75	0.583724	5667.46	27	77	42932792	1.80814	26	3.41974	112	15.8034	51.946	52	-59	171	11.1512	55.6319	-0.243421	1.75403e+07	0.336453	396.526	32.1918	12.5291	-0.223238	2.02148	0.691642	0.48692	0.559097	1.25163	0.366755	0.74148	0.733682	0.98457	0.939325	-0.13436	0.569863	0.452985
82	0009740373	0.784082	0.550484	32.2751	58.6303	55.4927	64.7747	64.0333	65.2476	57706.7	46.2641	0.598776	12060.6	0.208499	57787.9	55	93	333444160	1.47969	19	4.22753	140	11.9657	74.9763	77	-19	159	8.07239	76.5828	-0.650885	3.38421e+08	0.419768	243.481	21.0904	6.66633	-0.980301	1.28503	0.481833	0.451297	0.434871	1.09015	0.287446	0.790162	0.787257	0.99048	0.946286	-0.127758	0.522542	0.395923
83	0009921157	0.801532	0.367757	16.9114	45.9852	37.7583	48.6701	46.2252	53.3095	8424.29	36.8586	0.360792	5766.9	0.646203	8474.96	2	90	48681409	2.54528	45	4.76932	181	27.6112	47.2449	50	-254	435	18.9451	59.1204	-0.665718	3.13694e+07	0.204092	1263.14	181.716	167.854	-9.51373	6.26843	2.02345	0.51168	1.04506	1.81845	0.912125	0.60267	0.568027	0.994535	0.949945	-0.0991322	0.603608	0.496154
84	0010007277	0.454147	0.358816	19.2756	53.7202	27.4118	59.417	50.3384	60.502	11146.6	24.601	0.38424	6199.55	0.556185	11201	62	111	91139393	1.7354	26	3.58697	154	15.3968	88.8651	91	-30	184	10.8383	90.9415	-0.59572	9.26365e+07	0.342781	373.363	38.2357	13.112	-1.64334	2.00027	0.587816	0.543103	0.495102	1.17914	0.333323	0.766922	0.761692	0.99293	0.951314	-0.170604	0.633882	0.423024
85	0010204438	0.787273	0.647256	28.5726	44.1442	43.5685	54.0967	61.0256	62.2697	21408.6	34.7536	0.529464	7042.17	0.328441	21521.4	56	93	74070613	1.4671	18	4.14198	145	11.4985	74.9646	75	-3	148	7.90747	76.454	-0.0998064	1.25417e+08	0.418337	225.532	21.0387	5.77977	-0.0183184	1.27227	0.435504	0.415083	0.403923	1.04606	0.268126	0.803232	0.801196	0.991365	0.949946	-0.150998	0.57004	0.37695
86	0010571811	0.453772	0.31202	21.5214	68.9744	39.672	68.8778	53.5256	82.2908	18860.5	31.2986	0.377927	9066.61	0.48072	18412.9	37	83	77535748	1.72697	24	3.64014	137	14.7393	60.4719	61	-48	185	10.2214	63.3141	-0.324843	7.58155e+07	0.3584	351.819	25.0984	10.2723	-0.516624	1.73139	0.739872	0.399242	0.590267	1.2881	0.383413	0.728474	0.719785	0.98886	0.936044	-0.0888092	0.46939	0.471597
87	0010705634	0.880686	0.292458	6.99422	23.9153	23.0985	28.4375	28.5174	28.5174	1779.48	21.0619	0.511852	1387.4	0.779666	1796.31	22	72	9583015	1.84928	26	3.83103	115	15.998	47.6137	48	-45	160	10.8463	51.9268	-0.306713	4.84356e+06	0.334553	429.341	19.9418	13.9517	-0.561051	1.97729	0.995477	0.328126	0.707903	1.44074	0.48542	0.684585	0.674611	0.980954	0.915355	-0.0615878	0.404751	0.496344
88	0010905357	0.934434	0.70771	23.5446	33.2688	37.6073	40.9045	33.6933	42.3618	8754.12	31.0875	0.384956	5335.98	0.60954	8833.84	28	87	32320077	1.97818	34	2.9692	121	18.9732	58.3823	61	-47	168	13.9846	62.8195	-0.426633	3.48609e+07	0.286874	537.793	25.0799	21.1733	-1.62568	2.78508	0.688825	0.599656	0.55843	1.25526	0.368005	0.741345	0.733784	0.986575	0.931967	-0.183081	0.686963	0.45526
84	0011292681	0.855039	0.671102	34.8824	51.9778	60.3459	58.231	56.215	60.813	41244.2	44.4431	0.494792	11667.3	0.282883	41354	48	75	80484117	1.05337	14	4.30698	111	8.70104	61.7754	63	-14	125	5.90217	62.8055	-0.598802	1.63122e+08	0.611378	128.328	16.121	1.85956	-0.120187	0.613963	0.322664	0.308151	0.305003	0.928412	0.228363	0.85041	0.849264	0.991353	0.956742	-0.0797522	0.361774	0.284851
90	0012064959	0.549729	0.436862	23.7916	54.4603	43.1585	55.0949	45.5125	59.454	16908.3	29.9384	0.451514	7055.79	0.417298	17003	58	104	54783131	1.68565	25	3.10604	128	14.497	81.8046	83	5	123	10.3195	83.7901	-0.364143	1.19374e+08	0.359023	328.792	15.2529	7.07436	-0.28581	1.54049	0.772586	0.326571	0.578061	1.28369	0.403669	0.741268	0.730378	0.980073	0.942991	-0.117774	0.413917	0.427589
91	0012956440	0.669308	0.546168	33.7172	61.7342	68.035	66.6493	46.1374	68.7173	38684.2	41.3192	0.403873	13696	0.354047	38709	60	123	301722413	2.06901	34	3.29994	179	19.7847	92.1296	93	-91	270	14.4198	95.3498	-0.323153	3.51926e+08	0.276169	603.721	69.1872	30.6914	-1.55126	3.24697	0.778091	0.6121	0.595847	1.31449	0.411179	0.729592	0.719995	0.994707	0.955135	-0.184919	0.703619	0.461237
92	0013260100	0.858465	0.788369	40.0566	50.8095	58.026	57.7929	60.6765	65.7321	41084.7	43.6436	0.417647	13786.7	0.335569	41197.7	44	91	263384601	1.72332	25	3.40039	129	14.8305	68.132	69	-32	161	10.3335	70.6737	-0.380572	2.05773e+08	0.353753	352.807	28.1654	12.952	-1.01309	1.94618	0.608539	0.52272	0.51623	1.18861	0.331933	0.756727	0.751096	0.99078	0.429653	-0.150849	0.601109	0.440444
93	0014501490	0.673276	0.552215	26.6525	48.2648	54.9425	47.8437	49.673	56.1656	21380.6	32.4955	0.542746	6863.85	0.321031	21433.3	60	114	139784784	1.91667	27	4.5342	186	16.8739	87.8472	84	-82	268	11.4264	90.5658	-0.390657	1.75419e+08	0.322698	485.06	65.452	19.5043	-1.07864	2.07438	1.19945	0.26424	0.784671	1.54155	0.573382	0.667933	0.648233	0.991916	0.941833	-0.0436859	0.327225	0.499096
94	0014523257	0.858561	0.620023	20.0529	32.3422	32.463	35.0202	32.7726	36.6078	7361.11	27.7678	0.468521	3905.87	0.530609	7418.73	45	105	48613510	2.02867	30.5	4.45691	211	19.0039	77.6002	81	-83	294	13.018	81.3879	-0.633743	4.91417e+07	0.298399	602.203	60.6217	25.9684	-2.25002	2.46284	1.06561	0.377945	0.713117	1.47106	0.538581	0.693623	0.677737	0.993856	0.950673	-0.0920686	0.457192	0.478447
95	0014555415	0.72061	0.358333	17.6548	49.2691	40.3998	60.7485	49.8228	63.2395	12980.3	35.5038	0.418439	6383.25	0.491765	13062.4	40	80	38437285	1.57354	21	8.45284	140	12.6942	59.2941	59	-122	262	8.63328	61.6792	-0.647559	4.96938e+07	0.414309	288.538	62.4136	10.2198	-0.284051	1.42297	0.606318	0.398321	0.490341	1.18401	0.361285	0.769847	0.765235	0.995153	0.959816	-0.109634	0.509262	0.420844
96	0014739999	0.485387	0.373742	20.6374	55.2182	52.9628	51.2805	31.2689	55.6963	11281.4	26.8022	0.371708	6544.23	0.580089	11379	15	78	23464534	2.05491	35	2.87109	120	19.6201	46.7884	47	-94	214	14.3971	52.6804	-0.205569	3.15412e+07	0.275846	586.071	42.6125	25.0753	-0.728848	3.02298	0.976741	0.51085	0.69355	1.43431	0.484347	0.695981	0.68128	0.988424	0.933134	-0.124042	0.602316	0.485864
97	0014755759	0.618427	0.258582	9.40492	36.3711	33.7678	32.0669	43.9555	46.1903	4100.54	22.4928	0.417203	2969.59	0.724196	4135.62	42	104	49482731	2.08509	33	3.18237	162	19.7269	73.2879	74	-35	197	13.951	77.3384	-0.214291	2.47361e+07	0.274407	610.112	31.0756	28.4225	-1.15564	3.06334	1.0218	0.498341	0.718805	1.4492	0.492251	0.686381	0.670569	0.9879	0.930783	-0.116765	0.584925	0.495931
98	0014818759	0.726396	0.617467	36.4511	59.0335	54.8527	67.6761	68.7288	76.5774	37033.2	42.8816	0.414235	12970.8	0.350246	37164.2	69	119	248224778	1.76793	26	3.86732	162	15.4625	95.047	97	-58	220	10.7741	97.0674	-0.563872	3.50165e+08	0.343505	388.16	54.8094	13.177	-1.36942	1.90954	0.675845	0.473922	0.553133	1.2496	0.364534	0.742656	0.735584	0.993398	0.950626	-0.120164	0.556997	0.456573
99	0014831566	0.877217	0.284736	12.6946	43.8143	40.2841	49.3393	45.6095	50.9817	12396.4	38.4346	0.558848	4634.63	0.37387	12522	30	72	12775428	1.57297	23	2.84128	107	13.2086	50.6664	51	-7	114	9.3644	53.288	0.112321	3.55576e+07	0.385745	272.534	12.7619	6.92729	0.0721648	1.54485	0.545166	0.478416	0.468546	1.1457	0.316251	0.778258	0.773389	0.985594	0.934422	-0.144847	0.567313	0.403755
100	0015184506	0.776027	0.56784	29.6754	52.2601	60.6061	50.9625	47.3771	60.766	23354.8	40.5553	0.444481	8884.62	0.380632	23516.5	52	99	54768193	1.66068	24	3.47215	152	14.4966	77.0782	79	-11	163	10.1706	79.2467	-0.613065	1.47684e+08	0.381903	338.987	22.1561	9.96458	-1.32384	1.66974	0.575909	0.480411	0.464546	1.16049	0.34274	0.784339	0.778688	0.991356	0.94957	-0.165417	0.570567	0.384279
101	0015216277	0.761226	0.662036	23.4484	35.4194	38.9888	39.2337	38.4504	46.0695	9406.69	26.9621	0.421765	5109.42	0.543169	4297.09	56	107	66061104	1.76728	28	2.81775	137	16.0504	84.4177	88	-8	145	11.841	86.6623	-0.505901	7.08759e+07	0.333298	384.011	25.1635	11.0832	-1.28434	1.96535	0.625822	0.512663	0.527982	1.20003	0.336544	0.751795	0.745771	0.98773	0.935343	-0.151712	0.600617	0.447139
102	0015277024	0.87527	0.567185	19.5375	34.4461	38.439	37.8685	38.7224	45.2794	6146.81	30.1496	0.415825	3902.48	0.634878	6303.35	64	99	19525365	1.3805	17	4.45835	124	11.1553	82.0673	84	9	115	7.3582	83.3727	-0.7345	4.38145e+07	0.481593	215.963	14.8746	3.50962	-0.345723	0.931619	0.613643	0.208806	0.498466	1.19259	0.347325	0.76911	0.762273	0.977432	0.919603	-0.0784353	0.325997	0.405664
103	0015280056	0.584198	0.506766	25.3351	49.9937	57.9233	55.735	35.1045	58.7153	13483.2	29.4562	0.402302	6809.67	0.50505	13682.3	9	67	9210994	1.99255	29	3.41481	103	17.9757	38.2099	40	-57	160	12.2042	44.6463	-0.391868	2.72728e+07	0.301396	533.293	26.2108	27.9013	-0.958848	2.92766	1.05905	0.474158	0.707777	1.44933	0.520957	0.697597	0.6807	0.984412	0.925079	-0.135654	0.57629	0.463317
104	0015287349	0.708251	0.647275	29.7437	45.9522	48.0301	48.4827	36.5495	50.7862	21477.2	32.5457	0.505908	7385.8	0.343841	21523.7	56	106	145464416	1.78406	24	3.84596	155	15.4748	82.9505	85	-13	168	10.2912	85.3793	-0.599244	1.5685e+08	0.359243	408.831	24.4074	15.7069	-1.41461	1.97675	0.642214	0.504704	0.52462	1.2314	0.359805	0.756156	0.749401	0.990314	0.942987	-0.138242	0.582413	0.432091
105	0015288350	0.564793	0.495593	32.6456	65.8718	52.7274	66.7116	66.0548	83.2513	41384	37.2038	0.482399	11994.1	0.284824	41572.4	38	78	36335934	1.54335	21	4.21165	110	12.6418	58.345	59	-45	155	8.81612	60.5555	-0.475404	1.52445e+08	0.414795	264.574	24.4084	5.37008	-0.412762	1.19501	0.685245	0.266788	0.557493	1.26042	0.369371	0.741566	0.734011	0.98663	0.932055	-0.0510472	0.320866	0.454841
106	0015309469	0.744475	0.641872	25.7346	40.093	38.7684	44.9171	40.9781	50.7347	17555.4	29.8482	0.590321	5533.54	0.315204	17692.5	48	97	36633311	1.67623	26	3.11676	126	15.1523	74.9607	78	-18	144	10.8221	77.305	-0.632904	1.05732e+08	0.373686	356.966	20.6277	11.7656	-1.77547	1.9967	0.52448	0.583185	0.457282	1.1266	0.30607	0.782318	0.778079	0.984673	0.429765	-0.194996	0.664	0.400761
107	0015375438	0.854171	0.704249	51.201	72.7029	92.2797	75.0439	79.8819	94.9315	123807	62.377	0.468266	25654.1	0.429209	123907	26	72	300713250	1.67476	24	3.64569	119	14.2297	49.4664	50	-82	201	10.075	52.6603	-0.342167	3.43609e+08	0.367168	326.188	42.636	9.59301	-0.733865	1.63077	0.757687	0.364831	0.604199	1.30148	0.386907	0.722446	0.713225	0.990912	0.940956	-0.0718814	0.430389	0.479508
108	0015484423	0.64513	0.402288	19.0444	47.3402	41.841	49.6541	44.1467	52.5863	11862.7	30.5406	0.470765	5343.21	0.450422	11932.6	45	94	44645084	1.76375	25	3.33661	131	15.2455	69.6766	71	-16	147	10.6152	72.3117	-0.303707	6.23952e+07	0.344542	374.155	19.1209	9.37137	-0.731852	1.65848	0.959535	0.265329	0.703321	1.42104	0.460041	0.688317	0.673866	0.981519	0.91555	-0.0408642	0.329498	0.504195
109	0015523821	0.456006	0.328285	23.4637	71.4735	49.8878	52.7766	76.2331	77.9754	27408.5	32.5923	0.446042	9855.96	0.359595	27483.2	53	114	193345358	2.03455	32	3.3244	160	19.2503	85.1679	87	-105	265	13.7083	88.4962	-0.406104	2.15237e+08	0.282533	577.999	81.126	29.1929	-1.96265	3.0966	0.862035	0.563682	0.640297	1.36213	0.439355	0.713282	0.701618	0.994148	0.951929	-0.153358	0.650822	0.476749
110	0015535255	0.71221	0.608546	31.1109	51.1235	63.1992	57.3946	44.2869	63.5075	31485.9	36.4105	0.528261	9128.09	0.28491	31597.7	69	124	165908691	1.82549	31	2.72173	151	17.1738	99.097	102	-4	155	12.8705	101.268	-0.442279	3.2404e+08	0.325692	434.992	31.4014	13.884	-1.34443	2.23143	0.588786	0.575999	0.478817	1.1653	0.337087	0.778004	0.771575	0.991118	0.947998	-0.208147	0.655184	0.391168
111	0015635522	0.783675	0.635273	26.5069	41.7252	45.4346	39.7761	47.44	50.0371	15191.7	32.699	0.411534	7208.01	0.474471	15249.7	9	78	38475623	2.20275	37	3.71488	136	21.9872	45.0782	47	-150	286	15.6861	52.7841	-0.500404	4.2415e+07	0.252597	754.118	70.9598	57.5984	-4.54443	4.1267	1.01049	0.606673	0.697955	1.44098	0.507572	0.696093	0.681142	0.993187	0.947954	-0.170005	0.700265	0.482965
112	0015729511	0.618689	0.263907	11.9099	45.1294	47.7752	32.2266	55.7796	55.7796	9280.22	27.921	0.569282	3751.42	0.404238	9345.87	47	90	44527794	1.61463	25	3.32811	139	14.126	69.3904	71	-23	162	10.2374	71.5535	-0.425962	4.77731e+07	0.373657	304.88	19.2048	7.30426	-0.800978	1.55516	0.600232	0.441319	0.503751	1.19704	0.340043	0.763391	0.757735	0.988253	0.938343	-0.115246	0.520533	0.426743
113	0015410553	0.680202	0.328248	14.6129	44.5178	34.0023	43.0762	42.6562	44.6664	7788.7	30.2811	0.452928	4195.32	0.538642	7862.2	33	84	39319538	1.92736	30	2.84587	132	17.4902	61.9135	63	-32	164	12.5209	65.6321	-0.154724	3.3867e+07	0.303593	474.299	25.9181	21.6056	-0.742915	2.77174	0.653902	0.618424	0.545852	1.22435	0.347176	0.744667	0.737877	0.990098	0.94054	-0.193915	0.708172	0.455222
114	0015877547	0.671549	0.514105	21.4825	41.7863	42.5606	38.8614	38.8583	48.3402	10149.3	28.0615	0.465093	4874.17	0.480249	10296	6	66	6698569	1.95418	32	2.84976	98	18.4597	35.3152	35	-100	198	13.5306	41.9965	-0.161742	1.81591e+07	0.291985	516.549	35.4297	16.0934	-0.336373	2.41973	1.19105	0.347059	0.772732	1.48458	0.537703	0.676308	0.655215	0.982457	0.918613	-0.103822	0.424545	0.471496
115	0015845923	0.752986	0.584858	28.6485	48.9836	61.0232	55.656	48.4502	62.6125	24159.3	36.8834	0.461373	8759.68	0.362541	24381.5	43	85	38597186	1.59839	22	3.94532	120	13.365	64.142	65	-39	159	9.34599	66.3782	-0.450218	1.07427e+08	0.391313	291.874	26.5532	6.77388	-0.482404	1.39422	0.723432	0.315523	0.571385	1.27499	0.384151	0.737689	0.729422	0.98597	0.93062	-0.0743369	0.38343	0.45622
116	0016036771	0.641304	0.263081	11.8427	45.0155	35.3831	42.9393	48.6261	51.5624	8334.66	28.8686	0.513012	3875.09	0.464937	8380.13	12	69	15722748	1.9717	30	5.71281	114	17.9795	41.8127	44	-157	271	12.5048	47.8568	-0.701297	1.91928e+07	0.302236	541.977	85.5206	34.272	-2.78487	2.54794	1.10924	0.390675	0.75275	1.48723	0.531793	0.675362	0.65812	0.992523	0.429974	-0.075839	0.464415	0.505335
117	0016070482	0.576073	0.313885	16.8619	53.7192	34.6513	61.2241	58.7076	61.2644	10639.8	30.9462	0.441297	5301.21	0.498243	10712.4	62	108	74920209	1.67755	22	3.78485	146	14.1264	85.5686	87	-8	154	9.32675	87.547	-0.384404	8.21046e+07	0.38765	342.487	25.1447	13.0758	-0.93503	1.80843	0.563655	0.522541	0.472836	1.17184	0.332101	0.778104	0.772648	0.988461	0.942136	-0.159305	0.607228	0.399067
118	0016140723	0.834985	0.556834	23.1339	41.5455	42.0364	43.6871	44.1664	48.1739	16784.8	34.6901	0.524794	6042.16	0.359871	16880.8	50	87	53759788	1.49232	19	4.30339	130	11.9945	68.653	69	-14	144	8.09735	70.4067	-0.568652	8.36799e+07	0.417411	243.866	18.4423	5.3366	-0.504143	1.16962	0.649654	0.283992	0.546278	1.22616	0.347062	0.743411	0.737194	0.987272	0.933128	-0.0531387	0.339984	0.462215
119	0016147212	0.680372	0.506087	23.44	46.3161	45.5611	50.2419	42.8476	53.856	17140.4	31.5122	0.512935	6267.62	0.365663	17214.4	62	111	112317613	1.74048	27	3.0212	140	15.4872	88.309	91	0	140	11.1543	90.3603	-0.484055	1.40556e+08	0.338625	366.506	17.2668	10.8805	-1.23291	1.91684	0.647544	0.493285	0.541971	1.2231	0.347118	0.745848	0.739543	0.982984	0.924426	-0.13041	0.573498	0.456113
120	0016197840	0.732418	0.684969	31.5832	46.1088	52.9378	52.9378	45.1155	59.7804	24555.4	33.771	0.493648	8276.21	0.337042	24592.3	26	79	78359929	1.88884	27	4.22136	135	16.6546	53.1878	54	-109	244	11.3659	57.3773	-0.450663	8.09617e+07	0.324352	463.22	58.8458	22.0349	-1.27142	2.41138	0.859013	0.47407	0.63509	1.36392	0.443436	0.715841	0.704451	0.99309	0.948464	-0.115722	0.556469	0.473082
121	0016333182	0.558081	0.428291	29.2484	68.2911	64.448	67.0109	47.1994	72.8122	38261.2	38.1119	0.522042	10518.4	0.274911	38363.6	49	93	67984781	1.63916	23	3.19724	127	13.9279	71.4152	72	-1	128	9.72848	73.5422	-0.303588	4.29415e+08	0.371706	308.326	19.8227	7.44078	-0.490756	1.5471	0.690522	0.379955	0.555534	1.24719	0.366263	0.74382	0.735712	0.986538	0.932402	-0.0998457	0.444952	0.44588
122	0016387041	0.809541	0.572129	24.5375	42.888	48.7206	50.7657	38.6557	53.7	15477.6	34.7196	0.397127	7562.93	0.415637	15527.1	48	105	112327713	1.99083	30	3.53438	170	18.0857	76.9752	78	-52	222	12.5267	80.3468	-0.224558	1.00237e+08	0.298112	530.43	44.7849	21.4484	-0.667584	2.52902	0.936045	0.45445	0.68013	1.40053	0.458345	0.699112	0.685337	0.990928	0.940057	-0.107401	0.530715	0.487702
123	0016452322	0.352351	0.335411	36.1042	107.52	92.7257	108.585	51.729	109.37	85912.3	37.8847	0.572506	16446.5	0.191434	86059.8	41	83	134995950	1.54156	21	3.26335	121	12.8868	62.2568	63	-29	150	9.22553	64.3455	-0.211953	3.56317e+08	0.4043	264.44	25.5113	6.18355	-0.429566	1.39774	0.53275	0.445272	0.466712	1.13312	0.306998	0.777337	0.773243	0.984508	0.942568	-0.124158	0.519425	0.41185
124	0016506302	0.732293	0.655143	46.8092	71.4484	73.4302	81.8352	65.8507	86.9572	104673	52.3215	0.504866	21274.8	0.203249	104715	40	84	395865054	1.64273	23	3.69679	135	13.8008	62.793	64	-69	204	9.591	65.2147	-0.383641	4.45348e+08	0.382084	310	37.0804	8.65045	-0.663189	1.55147	0.629263	0.420116	0.531632	1.2143	0.342065	0.749841	0.74392	0.992422	0.947714	-0.0984622	0.494964	0.451351
125	0016534518	0.690125	0.44082	19.3262	43.8416	42.2318	49.1883	43.2358	51.4445	11689	30.2562	0.523128	4761.32	0.407334	11768.6	25	81	30710306	1.92202	28	4.50357	125	17.7296	55.3337	59	-94	219	11.8493	59.9671	-0.940248	4.23206e+07	0.327616	534.234	47.6318	24.0819	-3.11043	2.28482	0.781036	0.476978	0.59982	1.32499	0.415298	0.727482	0.717918	0.992415	0.9468	-0.118082	0.555917	0.465762
126	0016767525	0.838671	0.356423	12.7251	35.7023	34.0062	44.4924	41.9795	46.4852	8551.11	29.9425	0.594038	3404.22	0.398103	8607.43	64	109	52518057	1.65168	21	4.02572	142	13.9693	88.3083	90	3	139	9.29534	90.186	-0.734527	7.00086e+07	0.386637	335.143	17.0516	10.443	-1.41626	1.53699	0.656718	0.394846	0.543018	1.23848	0.356567	0.746839	0.739854	0.982758	0.924427	-0.0957385	0.477958	0.449162
127	0016810547	0.504099	0.309451	25.9999	84.0194	84.683	44.7014	73.817	86.1862	40423.8	42.3541	0.452685	12582.9	0.311274	40511	47	108	249674030	2.05349	32	3.39418	168	19.0844	78.3146	79	-51	219	13.3518	81.9666	-0.302062	2.72174e+08	0.284925	585.359	45.3709	25.5018	-1.40254	2.72336	1.22276	0.378014	0.801994	1.54459	0.564736	0.66151	0.640659	0.98824	0.930167	-0.0704084	0.444171	0.502847
128	0016829391	0.851001	0.484673	18.6927	38.5676	36.5739	44.4382	50.1428	52.4534	10198	32.8211	0.354701	6411.57	0.628711	10251.2	43	94	106168201	1.83718	27	3.44455	167	16.2026	69.1764	70	-64	231	11.2722	72.1516	-0.252887	5.33664e+07	0.32862	420.484	40.3185	14.045	-0.719828	2.04469	0.820184	0.425368	0.635884	1.33929	0.409921	0.711126	0.700386	0.992009	0.429564	-0.0904614	0.501143	0.484487
129	0016977967	0.746288	0.555092	27.7913	50.0662	57.8486	47.1033	62.3503	63.1058	27886.1	37.3638	0.435826	10203.8	0.365911	27942.7	47	93	122217235	1.71276	24	3.83416	141	14.4467	70.0985	70	-45	186	9.96215	72.5215	-0.135911	1.46961e+08	0.36296	345.57	28.8698	12.6112	0.00528074	1.87965	0.601407	0.513903	0.510732	1.18409	0.332781	0.759118	0.753667	0.99084	0.944244	-0.146657	0.598196	0.437085
130	0016987852	0.550914	0.478518	31.4861	65.7993	66.9178	68.4624	46.6499	73.1123	36604.7	36.2498	0.427772	12463.2	0.340481	36541.9	66	121	302932726	1.932	29	3.61089	175	17.5671	95.1733	97	-42	217	12.0153	97.7791	-0.575885	3.49734e+08	0.311795	502.804	41.5356	22.1193	-2.2521	2.4539	0.811103	0.498499	0.624978	1.33722	0.412446	0.716778	0.706072	0.992099	0.944569	-0.121436	0.575243	0.478326
131	0017100791	0.428617	0.367742	25.3476	68.9275	64.1876	70.7362	35.8082	71.7788	27826.2	29.5435	0.485611	9144.61	0.328633	27917.1	79	142	285101167	2.02542	32	3.12974	191	19.2635	113.878	117	-7	198	13.7481	116.398	-0.497017	3.78235e+08	0.285613	580.411	38.3262	28.6922	-2.66671	3.01635	0.830211	0.567649	0.627287	1.35158	0.426834	0.71776	0.706572	0.990097	0.939071	-0.152863	0.651545	0.47202
132	0017391092	0.9168	0.766687	38.5947	50.3396	55.7507	59.9658	56.8691	63.2742	40098.3	46.1513	0.361903	15654.6	0.390406	40214.5	45	84	165183401	1.53202	20	4.2394	147	12.3759	64.6958	65	-41	188	8.18183	66.7388	-0.205835	1.79118e+08	0.431267	268.515	26.8216	7.29405	-0.0373845	1.32171	0.522857	0.42731	0.455758	1.13694	0.310258	0.782988	0.778827	0.992056	0.950098	-0.114001	0.498878	0.400004
133	0017399660	0.752481	0.632814	28.1351	44.4603	43.9209	45.3441	49.1055	56.4915	10138	33.4556	0.333169	6799.15	0.67066	10254.2	13	62	15591731	1.76944	26	3.81386	109	15.4687	37.6608	38	-83	192	10.942	42.4364	-0.354177	1.84662e+07	0.344666	382.513	37.5416	9.39304	-0.484272	1.70288	0.815556	0.348206	0.627387	1.33871	0.414673	0.715623	0.704951	0.990261	0.938432	-0.0707246	0.418469	0.480852
134	001748549	0.850941	0.761638	26.8403	35.2403	45.345	36.1498	37.7907	46.5707	16607.7	29.9874	0.522398	6025.92	0.362838	16612.1	34	74	61935969	1.51056	20	3.63367	159	12.5156	54.7405	56	-26	185	8.76565	57.0061	-0.124123	5.39842e+07	0.419472	253.175	22.7995	7.01051	-0.238871	1.40907	0.436076	0.525878	0.398024	1.0411	0.269657	0.80711	0.804787	0.994719	0.960539	-0.177784	0.605978	0.366765
135	0017538799	0.355141	0.325559	42.0709	129.227	91.3338	92.165	59.8843	98.2869	30917.3	45.8437	0.416597	11435	0.369858	31046.6	29	83	92986110	1.88209	28	3.87879	195	16.7386	56.4265	57	-82	277	11.841	60.3143	-0.20085	1.12942e+08	0.320981	453.861	46.8459	16.3537	-0.685498	2.13102	0.947986	0.382585	0.692986	1.41385	0.460405	0.692814	0.678814	0.993557	0.948065	-0.0733813	0.455128	0.498667
136	0017714495	0.835179	0.279535	16.8398	60.2422	66.0147	48.6526	68.7007	74.9545	12008.1	50.313	0.333144	7612.06	0.633908	12186.4	54	98	56684728	1.64715	24	3.21566	141	14.0725	75.5702	75	-24	165	9.90151	77.6171	0.0369763	7.34157e+07	0.371616	313.551	21.1694	7.41567	0.223748	1.55336	0.715502	0.368482	0.580385	1.27217	0.372001	0.731488	0.723311	0.986034	0.9293	-0.0778297	0.438666	0.470029
137	0017720441	0.628249	0.501793	19.554	38.9682	39.6865	43.9973	32.506	47.0706	7359.85	24.4818	0.400665	4566.86	0.620506	7410.94	60	110	73349620	1.75601	27	3.03851	143	15.5903	85.7736	87	-14	157	11.2628	87.9341	-0.308198	5.73044e+07	0.339062	375.304	25.8401	9.82002	-0.596801	1.854	0.573377	0.51915	0.484921	1.15638	0.320177	0.768227	0.763367	0.988755	0.939844	-0.164878	0.601911	0.423588
138	0017744069	0.853542	0.645801	28.2784	43.788	45.3537	51.3766	46.7435	53.0869	16315.4	37.3766	0.407132	7640.96	0.468328	16414.8	57	97	85318709	1.51066	20	5.28429	129	12.5031	78.1705	80	-60	184	8.56453	79.8535	-0.790733	1.0467e+08	0.424324	265.961	45.0332	6.59136	-0.822933	1.22724	0.590922	0.346702	0.495336	1.19566	0.341372	0.76719	0.761773	0.992901	0.951314	-0.0753458	0.408603	0.421012
139	0017764790	0.976019	0.549092	28.8322	52.5089	54.657	63.0528	69.0433	70.4482	28429.1	51.2496	0.379425	12014.9	0.415122	29057.8	80	114	281380558	1.36552	18	4.0868	152	10.7415	97.4157	98	6	146	7.45222	98.3942	-0.426303	2.8132e+08	0.437931	191.593	19.8418	3.85779	-0.268581	1.09742	0.419791	0.444802	0.385884	1.03185	0.265859	0.81254	0.810441	0.991689	0.952229	-0.13584	0.519361	0.357757
140	0017827473	0.743334	0.705576	48.1222	68.2026	82.466	75.738	63.8508	84.4833	84139.3	50.6974	0.418675	22178.8	0.263597	84255	31	82	325653159	1.79251	28	2.93153	138	16.0327	56.3868	56	-60	198	11.7188	59.7591	0.0584844	3.00887e+08	0.331797	391.68	33.8244	14.4574	0.458741	2.29054	0.493095	0.64514	0.441761	1.09595	0.290218	0.787466	0.784245	0.994035	0.956287	-0.232678	0.731985	0.398763
141	0017995751	0.874369	0.490916	13.5456	27.5924	29.4913	27.2317	35.4698	35.6068	4459.36	24.126	0.505016	2594.34	0.581775	4490.93	35	79	18773004	1.62134	23	3.32201	114	13.751	58.2223	60	-21	135	9.42978	60.7187	-0.400617	1.6557e+07	0.385814	296.927	15.618	7.03398	-0.52881	1.48701	0.502025	0.490444	0.450384	1.11196	0.295221	0.783325	0.779972	0.986648	0.936577	-0.144416	0.577548	0.406045
142	0017995751	0.874369	0.490916	13.5456	27.5924	29.4913	27.2317	35.4698	35.6068	4459.36	24.126	0.505016	2594.34	0.581775	4490.93	35	79	18773004	1.62134	23	3.32201	114	13.751	58.2223	60	-21	135	9.42978	60.7187	-0.400617	1.6557e+07	0.385814	296.927	15.618	7.03398	-0.52881	1.48701	0.502025	0.490444	0.450384	1.11196	0.295221	0.783325	0.779972	0.986648	0.936577	-0.144416	0.577548	0.406045
143	0018032218	0.750847	0.447169	31.5964	70.6586	69.4965	77.0959	94.9341	98.4007	47152.1	53.0574	0.441244	14304.5	0.303369	47332.6	56	85	168396367	1.26287	15	6.57303	120	9.40074	70.7744	72	-107	227	6.3421	71.8375	-0.778443	2.44266e+08	0.46415	151.612	70.2879	3.19606	-0.277417	0.878502	0.45631	0.314607	0.42363	1.05629	0.273721	0.793106	0.791344	0.995512	0.961726	-0.0727691	0.375347	0.399246
144	0018175209	0.786657	0.453813	29.3845	64.7503	65.4828	63.5339	69.1496	72.7968	55626.9	50.9363	0.54018	13045.8	0.234522	55710.3	76	146	693532293	2.23497	35	3.47998	219	21.6684	109.972	109	-98	317	14.8835	113.412	0.0555338	7.1656e+08	0.253259	768.304	80.906	52.5036	1.14498	3.92034	1.21546	0.525525	0.792486	1.54475	0.572585	0.665704	0.645441	0.992983	0.945342	-0.120846	0.613677	0.498834
145	0018175209	0.786657	0.453813	29.3845	64.7503	65.4828	63.5339	69.1496	72.7968	55626.9	50.9363	0.54018	13045.8	0.234522	55710.3	76	146	693532293	2.23497	35	3.47998	219	21.6684	109.972	109	-98	317	14.8835	113.412	0.0555338	7.1656e+08	0.253259	768.304	80.906	52.5036	1.14498	3.92034	1.21546	0.525525	0.792486	1.54475	0.572585	0.665704	0.645441	0.992983	0.945342	-0.120846	0.613677	0.498834
146	0018225269	0.790009	0.649455	37.091	57.1108	54.7017	69.4692	63.4677	74.8808	62238.4	45.1181	0.587585	12925.7	0.42968	62264.4	59	108	408328427	1.74143	25	3.17535	152	15.1059	83.9997	85	-9	161	10.8252	86.1174	-0.268471	4.61766e+08	0.349659	360.259	24.4271	11.0678	-0.5956	1.90279	0.668075	0.479274	0.552327	1.24222	0.357157	0.742345	0.735395	0.984902	0.939847	-0.120037	0.558782	0.458325
147	0018327720	0.666297	0.537485	45.4771	84.611	81.2227	84.8596	68.8526	90.5832	58847.7	56.376	0.292697	24996.8	0.424773	59135.2	48	90	302887615	1.57399	22	4.35734	141	13.162	69.3886	70	-126	267	9.37568	71.3625	-0.407886	3.01152e+08	0.390085	277.828	87.4633	7.31159	-0.521549	1.45293	0.580713	0.427237	0.497043	1.17618	0.327883	0.764675	0.75972	0.996026	0.962217	-0.107501	0.500657	0.430034
148	0018529309	0.764553	0.685215	35.6905	52.0865	56.2517	56.7625	49.8731	58.5419	30958.9	39.8229	0.397308	12000.9	0.38764	31057.4	76	139	328251927	2.08161	35	3.25167	190	20.0177	108.218	110	-78	268	14.4128	111.031	-0.346439	3.8287e+08	0.272134	616.696	80.4325	27.6541	-1.52206	3.03253	0.972866	0.510978	0.692525	1.42255	0.480208	0.695532	0.681201	0.993412	0.948219	-0.126159	0.597682	0.484817
149	0018815173	0.794841	0.584724	26.8703	45.5643	47.14	47.8771	40.7664	49.0504	20618.4	36.2163	0.522272	6962.38	0.337677	20669.1	48	92	85784134	1.58804	22	3.95238	148	13.7424	72.5034	76	-23	171	9.49477	74.606	-0.824292	1.15046e+08	0.391652	309.322	20.5106	9.23016	-1.61847	1.53886	0.547158	0.46832	0.466882	1.15391	0.320909	0.779519	0.774586	0.984257	0.942741	-0.134532	0.530527	0.400596
150	0018841060	0.378492	0.343616	35.6998	103.844	81.5411	76.6508	46.3711	82.0083	24016.1	39.3232	0.38017	10588.7	0.440849	24066.2	15	68	43030454	1.85309	28	3.31319	116	16.572	40.5325	40	-69	185	11.9792	45.5506	-0.168291	4.99339e+07	0.32415	431.971	27.1247	17.8456	-0.525908	2.39537	0.680246	0.557407	0.553437	1.25592	0.367356	0.743441	0.735934	0.984736	0.939842	-0.158886	0.649165	0.451497
151	0018428711	0.660209	0.629134	28.9207	45.969	47.0803	56.2216	38.9338	56.956	16967.4	30.3491	0.399694	7984.14	0.470852	17093.3	16	71	34369882	1.91275	31	3.3066	116	17.6031	43.0112	43	-142	258	12.8243	48.1804	-0.108361	3.96796e+07	0.305701	471.384	69.2014	15.6783	-0.0421845	2.35557	0.819429	0.482088	0.623388	1.34046	0.421784	0.718145	0.707603	0.993394	0.949272	-0.121086	0.575097	0.476482
152	0018444639	0.768574	0.580974	25.9515	44.6685	46.1302	49.0135	38.7119	50.4032	11353.7	34.3314	0.378527	6453.76	0.568427	11501.1	61	109	51735907	1.73293	24	4.33933	136	15.2637	84.1732	94	-7	143	10.1276	91.3409	-1.11593	9.59554e+07	0.349163	391.296	27.5312	12.9632	-2.15392	1.73003	0.667329	0.427646	0.537567	1.23937	0.368843	0.750806	0.744051	0.987051	0.934535	-0.11348	0.495546	0.442275
153	0018475228	0.972255	0.749124	37.4841	50.0374	62.0401	61.2915	67.22	71.352	46911.6	48.6484	0.442221	14224.3	0.303215	47015.6	44	90	282900117	1.70882	24	4.05819	162	14.5438	68.2033	70	-55	217	10.1221	70.7057	-0.476056	2.35045e+08	0.360448	347.599	40.1138	11.0277	-0.857012	1.77403	0.587702	0.497362	0.483544	1.19052	0.34556	0.774259	0.768575	0.994259	0.956811	-0.147338	0.583588	0.404477
154	0019025550	0.604136	0.497441	21.6204	43.4633	43.3385	37.2904	44.6099	50.3165	7590.25	26.2578	0.4212	4434.38	0.584221	7649.53	48	104	46326730	1.91788	31	3.70227	158	17.7735	77.7231	80	-92	250	12.8478	80.8223	-0.512985	4.99686e+07	0.312612	491.376	60.4815	17.2369	-1.39653	2.24045	0.676682	0.525258	0.545363	1.23874	0.368587	0.747196	0.740053	0.994535	0.955367	-0.15643	0.613985	0.446693
155	0019113513	0.500847	0.363019	13.0569	35.9675	23.6596	38.7967	34.9841	45.2671	4292.4	18.016	0.525338	2431.34	0.566429	4349.96	56	109	33200253	1.84025	28	2.98388	154	16.6002	81.3953	81	8	146	11.9644	83.9755	0.070147	3.06754e+07	0.324026	426.688	14.9767	15.7091	0.434573	2.28843	0.698813	0.53267	0.573227	1.25384	0.362254	0.733467	0.725927	0.986348	0.930062	-0.145134	0.620092	0.471243
156	0019218709	0.907806	0.482774	13.2059	27.3542	32.0785	30.3784	34.9334	34.9334	4275.75	24.8323	0.50498	2522.81	0.590028	4327.77	28	85	14522484	1.98282	30	4.23485	129	18.113	57.5825	59	-84	218	12.5822	62.0819	-0.524924	1.66794e+07	0.3008	538.415	48.785	17.0259	-1.06001	2.15227	1.09112	0.315339	0.74876	1.48402	0.51885	0.676863	0.659402	0.984474	0.934436	-0.0624925	0.391477	0.500965
157	0019258328	0.84194	0.285927	8.36049	29.2399	31.8597	28.687	31.8167	32.6531	2383.37	26.0803	0.482619	1787.84	0.750152	2434.08	-1	54	2375027	1.94543	28	3.34984	101	17.4855	27.1469	28	-56	157	12.0321	35.1161	-0.305853	3.00156e+06	0.308549	496.183	21.2432	18.9585	-1.18228	2.33819	1.17431	0.332939	0.770361	1.5251	0.566467	0.673316	0.654567	0.982766	0.918665	-0.0682266	0.434416	0.495748
158	0019259215	0.930811	0.407504	16.8136	41.2601	43.0451	43.2851	44.6112	45.4596	12304.8	38.4053	0.478288	5384.05	0.437962	12375.9	29	75	36034796	1.72592	23	4.34856	134	14.5743	52.1409	52	-83	217	9.94607	55.4447	-0.178168	3.8045e+07	0.359522	355.44	44.443	11.7794	0.00412684	1.76404	0.695081	0.431783	0.555018	1.26137	0.377507	0.744071	0.736321	0.993226	0.950578	-0.110006	0.512782	0.447849
159	0019632165	0.826555	0.541145	36.0012	66.5277	64.2495	72.4233	71.9971	77.7504	71218.3	54.9888	0.415324	17015.2	0.238416	71327.2	41	84	288610201	1.5881	22	3.20659	126	13.3008	62.4511	63	-36	162	9.47908	64.6578	-0.174155	2.98193e+08	0.391908	280.497	25.6356	6.81804	-0.261133	1.47273	0.573643	0.437412	0.502771	1.16433	0.315902	0.76024	0.7557	0.991276	0.944919	-0.109245	0.511056	0.442506
160	0019640391	0.80279	0.56393	14.1148	25.0293	24.2618	29.5858	30.4284	30.4284	3359.94	20.0933	0.53693	2020.48	0.601344	3392.8	56	104	29484926	1.69229	26	3.32401	129	15.1011	80.7703	82	-37	166	11.0303	82.9129	-0.388071	2.33239e+07	0.361696	350.697	34.398	8.80912	-0.506087	1.69689	0.550408	0.504152	0.468485	1.14965	0.322429	0.778314	0.773879	0.991678	0.941528	-0.158081	0.596009	0.406674
161	0019684774	0.449642	0.412176	32.2017	78.126	73.6992	74.5631	46.4029	74.6336	40798.7	35.1287	0.458622	12496.6	0.3063	40873.2	49	94	262627130	1.64407	25	2.96284	136	14.1639	71.3755	72	-18	154	10.2286	73.5079	-0.173902	2.20854e+08	0.369626	308.946	19.7634	8.23426	-0.411599	1.68655	0.543844	0.510916	0.477191	1.14265	0.309409	0.772271	0.768069	0.984285	0.941269	-0.149686	0.593371	0.421156
162	0019799403	0.921118	0.571848	25.1665	44.0091	51.8464	48.4151	50.3235	54.166	17867	40.5376	0.355838	9288.22	0.519854	18011.2	70	134	200457740	2.12149	35	3.56818	212	20.3449	102.326	104	-46	258	14.4013	105.486	-0.283785	2.00415e+08	0.270619	656.759	45.8469	36.3449	-1.29281	3.31355	0.831457	0.594442	0.623676	1.3553	0.432972	0.719856	0.70872	0.993297	0.949324	-0.168856	0.685185	0.468056
163	0019923741	0.781836	0.575284	27.9424	48.5715	46.4618	58.6235	58.3953	61.7518	29529.3	37.9749	0.502982	9185.44	0.311062	29690.3	37	75	57502908	1.46308	20	3.84084	104	11.7779	55.7754	56	-39	143	8.39632	57.7599	-0.320412	9.9053e+07	0.42723	225.319	23.1086	4.75104	-0.113096	1.20087	0.46556	0.437766	0.427403	1.07323	0.279321	0.792373	0.79009	0.990785	0.947094	-0.123285	0.520178	0.396539
164	0019981723	0.663209	0.538809	29.3726	54.5141	46.1411	57.9615	56.5259	60.1357	25764.9	36.1542	0.461886	9133.45	0.354492	25847.6	58	110	192911463	1.87377	26	4.23434	169	16.3527	85.1501	87	-51	220	10.8483	87.8135	-0.46134	1.99317e+08	0.336637	460.668	49.2024	19.9741	-1.16698	2.22713	0.700828	0.516247	0.557225	1.26681	0.380776	0.743506	0.735601	0.99317	0.950404	-0.142353	0.597738	0.447691
165	0020023401	0.694752	0.45626	16.7176	36.6405	37.5951	39.0738	30.9096	45.564	6420.54	25.4561	0.514806	3245.05	0.505417	6496.31	53	99	29842990	1.72316	24	5.08231	143	14.7867	76.0995	77	-44	187	10.2468	78.4909	-0.657161	4.00226e+07	0.36388	369.681	31.9649	10.1856	-0.49983	1.59765	0.660846	0.405762	0.551608	1.23368	0.351386	0.741643	0.735104	0.990003	0.939905	-0.0955494	0.482034	0.463082
166	0020180387	0.684671	0.557696	30.4748	54.6442	56.4861	59.3153	43.9971	60.2911	31848	37.6865	0.466942	10405.8	0.326733	31844.8	37	78	68703660	1.54763	22	3.36575	119	13.0309	58.4526	60	-39	158	9.34422	60.6751	-0.390326	1.17236e+08	0.4043	264.77	24.3069	6.64253	-0.531962	1.44134	0.48482	0.494282	0.434916	1.09847	0.291274	0.790647	0.787527	0.990427	0.946321	-0.147678	0.578651	0.393219
167	0020254755	0.618184	0.555625	24.4422	43.9905	44.117	46.8745	50.2739	51.1345	11153.3	27.1942	0.437438	5518.68	0.494804	11229.2	32	100	46180384	2.18805	35	3.42943	162	21.0306	65.6862	66	-63	225	14.7788	70.853	-0.0188666	5.63725e+07	0.258845	705.481	38.5985	34.8402	0.227391	3.3685	1.46272	0.394668	0.844948	1.64194	0.647394	0.635194	0.60848	0.986014	0.922764	-0.0691072	0.471829	0.505351
168	0020416553	0.807543	0.411568	11.3836	27.6591	26.3942	27.1441	31.0858	31.5309	3361.97	22.336	0.519233	2090.18	0.621714	3414.09	13	69	6408584	1.84786	32	2.50714	99	17.707	40.7413	41	-21	120	13.1632	46.0733	-0.00374371	7.24726e+06	0.301257	462.847	10.5178	13.7286	-0.120261	2.33447	0.825947	0.474537	0.634781	1.33255	0.410058	0.712655	0.701679	0.970006	0.848623	-0.120033	0.559009	0.484324
169	0020442925	0.727239	0.377418	12.8056	33.9295	31.9546	36.9116	34.4746	38.3388	5235.77	24.6748	0.510394	2856.93	0.545655	5285.5	34	83	18363775	1.77283	26	2.95522	120	15.5561	58.587	59	-8	128	11.2154	61.7053	-0.0402453	2.01247e+07	0.339109	375.108	15.2569	9.0191	-0.0869964	1.69838	0.930908	0.288858	0.68663	1.40024	0.449232	0.695211	0.681073	0.976	0.906167	-0.0545394	0.352375	0.493265
170	0020512905	0.660751	0.494904	28.5132	57.6136	56.1025	68.0385	42.4492	68.8462	28179.4	38.0683	0.447993	9996.19	0.354734	28262.2	30	102	111372606	2.23137	41	2.77143	159	22.8287	66.1909	67	-83	242	16.9672	71.7847	-0.238311	1.45636e+08	0.240593	771.804	53.2209	45.509	-2.18324	4.2065	0.957441	0.628687	0.690316	1.41942	0.4702	0.695622	0.681285	0.992296	0.944142	-0.177929	0.721122	0.490069
171	0020555968	0.791176	0.634681	28.7578	45.3107	50.9649	48.2881	39.0935	53.2954	22471.6	35.8487	0.503012	7655.89	0.340691	22537.7	41	87	62091799	1.70174	24	3.75088	130	14.4473	64.384	65	-51	181	10.0354	66.9806	-0.332297	1.01113e+08	0.364745	341.098	37.9516	8.17139	-0.484666	1.50275	0.854136	0.271043	0.652674	1.36632	0.426581	0.705956	0.694118	0.984752	0.936562	-0.0443473	0.329177	0.490682
172	0020637723	0.660042	0.37647	10.7085	28.4444	23.7879	27.0637	28.485	31.1203	2542.99	18.7745	0.48165	1870.61	0.735593	2599.6	26	80	6432657	1.8495	28	3.32493	125	16.9993	52.6283	52	-32	157	11.7852	56.8836	-0.129611	8.41165e+06	0.313456	466.008	21.9589	12.3426	0.0235278	1.95499	1.02554	0.304495	0.728303	1.44676	0.486703	0.680972	0.66522	0.984771	0.922265	-0.0608079	0.396597	0.507472
173	0020646327	0.538106	0.457087	19.1385	41.8717	38.385	40.2048	27.2552	40.396	6992.83	22.5314	0.452266	3910.14	0.559164	7047.42	56	106	40824984	1.74163	26	3.27129	141	15.3973	82.2985	84	-30	171	11.107	84.5117	-0.442669	5.03348e+07	0.350259	369.193	34.7483	9.82888	-0.815704	1.78368	0.717197	0.424034	0.541481	1.27465	0.374188	0.73225	0.724023	0.984181	0.93712	-0.099902	0.503251	0.46801
174	0042929427	0.838124	0.736728	33.0278	44.8305	52.4043	47.8426	55.224	59.4569	26454.4	37.5735	0.443607	9678.71	0.365864	26526.2	56	115	173533680	2.02133	30	3.75005	163	18.6399	87.2608	90	-45	208	12.7346	90.4804	-0.527497	2.17162e+08	0.293958	572.255	37.5674	31.885	-2.10139	2.96678	0.704942	0.61191	0.551446	1.27512	0.390003	0.747924	0.739541	0.991574	0.946214	-0.192212	0.700574	0.434814
175	0042939749	0.863822	0.840012	30.3828	36.1696	44.5809	42.6648	40.1122	48.0536	15875.2	31.2441	0.440826	6929.42	0.436493	15935.8	51	99	78664402	1.72149	26	3.15273	133	14.9743	75.7311	77	-16	149	10.73	78.0142	-0.328413	9.69885e+07	0.355018	351.027	21.4395	10.313	-0.718487	1.83356	0.636902	0.482482	0.527114	1.22657	0.353357	0.753802	0.747384	0.987556	0.935603	-0.126339	0.565129	0.439647
176	0042952111	0.578431	0.530783	26.3451	49.6062	46.8248	67.5467	39.814	67.7806	16574.4	28.7186	0.40066	7846.33	0.4734	16628.9	65	110	171842444	1.6555	24	3.81305	145	14.1355	88.0643	90	-43	188	10.0185	84.8521	-0.48045	1.34252e+08	0.368832	318.09	37.4873	8.93697	-0.631264	1.63486	0.542242	0.496591	0.466717	1.14028	0.313832	0.778682	0.774163	0.991777	0.948468	-0.154037	0.576854	0.405577
177	0042968124	0.766338	0.715301	30.2792	42.3457	40.6561	48.7591	39.8714	50.5752	15951.6	32.4396	0.426542	7184.41	0.450384	16039.3	43	90	70022645	1.7164	23	3.87736	131	14.7654	68.421	71	-45	176	10.063	70.9939	-0.678477	8.08403e+07	0.355001	358.705	28.8441	10.2762	-1.3166	1.6783	0.669824	0.42339	0.553887	1.23778	0.355334	0.741515	0.734638	0.984877	0.939724	-0.103389	0.49464	0.460521
178	0042981305	0.624292	0.531085	20.7122	38.9998	30.1941	44.2845	34.8396	47.1433	8461.24	24.2607	0.466443	4472.99	0.499148	9018.6	44	94	33805073	1.81629	26	4.01925	136	15.8307	69.4634	70	-43	179	10.9244	72.3786	-0.380811	4.72454e+07	0.338448	413.503	28.7462	13.4943	-0.81462	1.94014	0.945551	0.343667	0.682683	1.41577	0.47263	0.697849	0.684495	0.985965	0.926947	-0.0641558	0.420384	0.4927
179	0021012429	0.564951	0.520148	44.2595	85.085	87.0938	92.3131	55.5403	92.4292	104584	48.0716	0.47292	22698.9	0.217041	104585	74	115	486772197	1.59685	20	3.94115	181	12.9311	95.6582	97	-38	219	8.64959	97.1247	-0.350766	9.8657e+08	0.384173	282.711	41.0851	7.61059	-0.442654	1.47151	0.546331	0.455957	0.479554	1.14812	0.311758	0.770918	0.766888	0.994635	0.956904	-0.122663	0.537768	0.425135
180	0021012429	0.564951	0.520148	44.2595	85.085	87.0938	92.3131	55.5403	92.4292	104584	48.0716	0.47292	22698.9	0.217041	104585	74	115	486772197	1.59685	20	3.94115	181	12.9311	95.6582	97	-38	219	8.64959	97.1247	-0.350766	9.8657e+08	0.384173	282.711	41.0851	7.61059	-0.442654	1.47151	0.546331	0.455957	0.479554	1.14812	0.311758	0.770918	0.766888	0.994635	0.956904	-0.122663	0.537768	0.425135
181	0021015277	0.687953	0.401498	19.1142	47.6073	42.5342	53.2258	58.1974	60.3994	12369.9	32.7516	0.438001	5905.44	0.477405	12466.4	48	114	99759867	2.16553	39	3.08117	191	21.4753	83.3919	86	-63	254	15.6576	87.4693	-0.254208	9.53784e+07	0.255849	696.674	49.074	38.4034	-2.40998	3.6417	0.724776	0.663454	0.55728	1.27549	0.400406	0.745741	0.737603	0.994168	0.954589	-0.229502	0.759859	0.440585
182	0021079613	0.839027	0.626508	43.9748	70.1903	76.5383	76.077	86.9734	90.739	58431	58.8416	0.303237	24150.8	0.409815	59122.9	49	115	483774471	2.15856	34	3.16298	205	20.6264	82.1719	82	-43	248	14.4334	86.2001	-0.0413797	4.3931e+08	0.263406	678.234	34.7448	40.9831	-0.379236	3.60284	0.949422	0.581282	0.688804	1.40615	0.459505	0.695762	0.681501	0.992352	0.944233	-0.155934	0.666008	0.490558
183	0021161882	0.919682	0.337436	10.0007	29.6372	31.6186	35.1234	35.1219	35.9071	2844.78	27.2568	0.416146	2333.13	0.820141	2905.74	29	81	9451345	1.85287	26	3.84368	130	16.1013	56.4904	58	-37	167	11.1257	60.1764	-0.355375	1.05223e+07	0.33452	430.032	23.6738	14.7716	-0.757265	2.01547	0.954528	0.355807	0.677973	1.42012	0.479118	0.702703	0.688473	0.985825	0.927632	-0.0792131	0.439036	0.476191
184	0021204102	0.72276	0.602459	24.6805	40.9663	36.3568	45.632	46.4928	54.1992	11578.8	29.6088	0.399168	6200.65	0.535518	11635.6	54	102	80304518	1.78461	25	3.81327	144	15.3556	77.1609	77	-27	171	10.5961	79.6251	-0.220658	7.37716e+07	0.342102	386.359	32.2466	14.0244	-0.364577	2.03148	0.673757	0.499671	0.543179	1.2427	0.368711	0.748325	0.741281	0.984875	0.941049	-0.140037	0.587618	0.445081
185	0021271524	0.584032	0.479839	20.6587	43.0534	39.5976	46.8519	33.9339	46.9199	12258.9	25.3598	0.620017	4146.81	0.33827	12315.9	43	99	41923479	1.84924	33	2.69046	129	18.2005	74.5154	79	-8	137	13.7164	77.6558	-0.561803	7.42698e+07	0.328434	477.876	21.4616	18.7347	-2.60722	2.43313	0.69127	0.554597	0.544579	1.27087	0.385059	0.750847	0.742352	0.986568	0.933921	-0.161591	0.632671	0.428423
186	0021473567	0.85649	0.302634	7.54602	24.9345	24.1025	24.3233	26.7043	29.0687	1720.08	21.3561	0.487808	1423.2	0.827405	1755.89	36	83	8046465	1.7165	25	2.97541	112	14.6845	59.2687	59	-7	119	10.282	62.0779	-0.00202902	6.76661e+06	0.357209	340.845	15.1819	7.25004	0.212134	1.5032	0.80173	0.297111	0.631555	1.30588	0.38747	0.71166	0.70124	0.979091	0.912773	-0.0727608	0.384336	0.491385
187	0021597281	0.570477	0.343929	16.3433	47.5193	43.3101	43.5404	56.6176	57.1834	7923.57	27.1087	0.427062	4500.64	0.568007	8021.15	79	143	116539640	2.1265	34	3.31769	210	20.2498	111.981	113	-23	233	14.115	114.864	-0.213376	1.05828e+08	0.269602	653.874	38.336	29.3782	-0.40187	2.96134	0.923695	0.512222	0.662723	1.37801	0.457314	0.707656	0.694401	0.991069	0.941662	-0.150954	0.603049	0.474322
188	0032092534	0.742983	0.530381	18.9595	35.747	32.4698	41.7053	37.9984	43.5687	7478.07	28.3968	0.479121	3859.81	0.51615	7592.24	27	76	11949250	1.73835	27	3.02775	99	15.4867	53.1356	55	-25	124	11.2568	56.4784	-0.51283	2.42183e+07	0.348724	366.476	14.4466	10.8109	-1.14734	1.93804	0.634675	0.503844	0.521873	1.22014	0.354299	0.756763	0.750343	0.976639	0.915627	-0.151462	0.607102	0.433411
184	0032167678	0.778452	0.638339	20.9042	32.7479	40.3593	34.8488	33.2627	42.3466	9718.15	25.4927	0.557244	3952.1	0.406672	9776.57	58	113	62495601	1.90841	29	6.57338	346	17.5506	87.9284	91	-6	352	12.0812	90.765	-0.253037	8.05421e+07	0.311753	506.874	26.8337	29.7451	-1.36866	2.3605	0.822024	0.477769	0.61136	1.32025	0.439847	0.722729	0.713361	0.996433	0.962514	-0.125403	0.575728	0.47636
190	0032193808	0.844628	0.65917	31.3603	47.5754	52.8084	55.8688	51.9238	59.2609	41957.1	42.5623	0.671588	8694.64	0.429227	42009.1	42	83	135429229	1.53885	22	3.39618	117	12.7799	62.0466	62	-52	169	9.14404	64.0909	-0.212378	1.72559e+08	0.405008	257.86	36.4733	7.1868	-0.301248	1.48412	0.500018	0.495628	0.450016	1.10615	0.292636	0.783162	0.779987	0.99238	0.95055	-0.143632	0.576166	0.407773
191	0032292240	0.531089	0.404586	28.7563	71.0759	51.0985	70.3671	77.2788	78.9367	29863.3	37.7476	0.364294	12777.8	0.427877	29842.9	58	98	116541484	1.48408	20	3.6232	128	12.3231	78.5153	80	-32	160	8.90536	80.0342	-0.450685	1.91478e+08	0.421196	240.804	32.8356	5.29609	-0.34718	1.26849	0.495845	0.436197	0.436679	1.10973	0.299215	0.791136	0.787565	0.992463	0.952128	-0.123564	0.514518	0.388463
192	0032362793	0.743376	0.473274	20.2881	42.8675	38.1223	45.2291	46.4814	47.1987	11174.9	31.8667	0.432094	5594.15	0.5006	11253.2	79	144	149170830	2.1019	31	2.99601	196	19.7378	113.985	116	26	170	13.5543	116.712	-0.140935	1.53287e+08	0.274322	629.16	17.9344	38.736	-1.2216	3.56566	0.623508	0.701224	0.528817	1.20535	0.336748	0.750997	0.745057	0.987761	0.9352	-0.251719	0.794823	0.449492
193	0032382232	0.7261	0.647375	43.3943	67.0312	66.9485	74.2045	61.9297	83.8538	67230.7	48.6713	0.445624	17942.9	0.266886	67339.6	27	69	85837178	1.54707	23	3.13962	109	13.0813	47.8281	48	-87	196	9.55515	50.4973	0.0116359	1.71714e+08	0.393763	262.444	41.6685	6.79939	0.0741213	1.54678	0.409461	0.58045	0.384399	1.01962	0.258501	0.811843	0.810302	0.995031	0.961785	-0.20365	0.668491	0.363704
194	0032422398	0.713734	0.627428	28.0435	44.6957	38.7552	45.0875	47.9935	52.5094	21792	31.9008	0.507209	7438.67	0.341342	21846.1	64	109	134329922	1.66305	22	4.27005	155	13.9036	86.9256	88	-31	186	9.45392	88.8031	-0.530274	1.72278e+08	0.386176	329.935	36.6797	9.35326	-0.560426	1.55587	0.669546	0.394637	0.542216	1.2522	0.369951	0.74868	0.741545	0.991974	0.946909	-0.0903658	0.467637	0.443786
195	0032521976	0.452136	0.328875	30.146	91.6639	85.9766	83.8476	47.698	95.6463	45952.4	41.4445	0.331643	18707.6	0.407108	46145.8	67	114	228060205	1.70308	26	2.83323	158	14.9221	84.7504	84	0	158	10.8104	91.6161	-0.017118	3.87325e+08	0.352757	338.375	17.6691	9.6843	-0.103202	1.91579	0.519844	0.572422	0.452037	1.13127	0.309441	0.784745	0.780752	0.984781	0.944419	-0.187316	0.664821	0.397711
196	0032556917	0.693844	0.481822	24.556	50.9648	65.555	47.1341	48.4787	68.6544	19401.9	35.3641	0.447007	7811.48	0.402614	19615.4	28	69	29233450	1.5876	21	12.0113	248	13.0379	48.174	48	-40	288	8.95133	51.2637	0.961987	5.15487e+07	0.395922	307.224	20.3963	22.8417	1.82692	1.60839	0.661446	0.416142	0.511907	1.23082	0.394102	0.763753	0.757778	0.995541	0.961384	-0.104074	0.500977	0.421876
197	0032562658	0.784417	0.545548	26.8881	49.2864	61.6415	49.7727	58.0677	62.8	22813.7	38.661	0.377435	10306.4	0.451762	22917.7	55	108	126701697	1.9047	27	3.53054	171	16.7652	81.2021	81	-30	201	11.4517	83.999	0.0711712	1.61703e+08	0.318681	462.05	34.2658	20.8686	0.588083	2.45605	0.756037	0.527785	0.597602	1.29718	0.388843	0.726266	0.716995	0.990943	0.941655	-0.140262	0.611403	0.471283
198	0032567702	0.816082	0.568408	20.0193	35.1889	36.8343	40.0284	36.3751	40.1711	11548.8	28.717	0.593405	4163.81	0.36054	11597.9	48	92	43110862	1.65443	21	4.35696	147	13.7436	70.6534	72	-25	172	9.25484	72.9183	-0.503786	6.1667e+07	0.376315	325.17	19.4932	10.86	-0.83491	1.64729	0.600935	0.460966	0.501722	1.20097	0.342783	0.764778	0.759029	0.988249	0.938632	-0.123204	0.539687	0.423161
199	0032593791	0.837774	0.707871	31.2711	44.1762	50.5298	50.0375	42.9012	53.4358	24134.4	37.0097	0.429005	9414.12	0.39007	24223.8	35	81	72045850	1.68848	24	3.83571	112	14.5444	59.8811	62	-50	162	10.1872	62.6646	-0.71534	9.5123e+07	0.368132	341.104	25.3614	10.1633	-1.27105	1.67002	0.577091	0.47855	0.498127	1.17471	0.323994	0.76367	0.758828	0.988656	0.938816	-0.131325	0.558531	0.434532
200	0032783339	0.858345	0.649745	27.1382	41.7675	47.0771	47.5862	44.6726	52.5965	16537.6	35.8509	0.405152	7747.85	0.4685	16614.2	37	82	55509958	1.6734	24	3.27206	121	14.1463	60.3529	61	-33	154	10.114	62.9053	-0.25573	6.57436e+07	0.366177	314.614	25.0285	8.85156	-0.51986	1.73543	0.600619	0.485363	0.513338	1.1843	0.331369	0.757229	0.75203	0.988217	0.937023	-0.131204	0.572431	0.442845
201	0032784814	0.484341	0.317754	15.0887	47.4854	48.1651	31.7272	47.202	55.0434	8395.98	23.2366	0.496793	4021.21	0.478444	8434.68	46	94	40323984	1.74158	25	3.47745	126	15.1396	71.1671	73	-29	155	10.4565	73.7191	-0.475312	4.58383e+07	0.34987	369.741	29.8105	10.1366	-0.800386	1.76691	0.698866	0.42849	0.563002	1.26094	0.37275	0.739729	0.731997	0.984477	0.938418	-0.107508	0.508069	0.456858
202	0032816105	0.872195	0.672584	21.2329	31.5692	36.5189	35.5485	38.8726	45.7215	7480.6	27.5345	0.461645	4006.82	0.535629	7540.5	40	92	36009738	1.81753	29	2.83714	140	16.3553	67.0681	68	-10	150	11.8568	70.0521	-0.1737	3.70034e+07	0.325178	409.161	18.4181	12.771	-0.586637	2.14592	0.734551	0.484421	0.592844	1.28285	0.376128	0.726307	0.717714	0.985673	0.927832	-0.142963	0.573171	0.477005
203	0032836852	0.726776	0.518005	18.0058	34.7598	35.8838	34.7796	35.5228	39.0369	8570.01	25.2627	0.586616	3452.37	0.402844	8610.63	62	110	69794908	1.74788	25	3.5327	150	15.1577	86.9346	88	-11	161	10.6335	84.0272	-0.406591	6.82464e+07	0.35024	368.213	25.9851	10.6408	-0.877447	1.74124	0.781964	0.377453	0.616154	1.30537	0.391014	0.718242	0.708471	0.988233	0.933348	-0.0849095	0.4473	0.483201
204	0032848074	0.79186	0.675497	30.0071	44.4222	45.5219	50.0004	42.6737	52.235	15939.4	35.1761	0.37099	8255.99	0.517962	16072.7	48	97	85265053	1.75276	26	3.49354	135	15.494	73.4913	76	-20	155	10.956	76.0463	-0.527352	9.2949e+07	0.350727	382.07	21.0484	12.8295	-1.27538	1.91965	0.578575	0.531105	0.485426	1.18574	0.33657	0.772156	0.766578	0.988671	0.940593	-0.158154	0.613957	0.409946
205	0032855376	0.498806	0.380645	35.1385	92.3129	75.4488	66.2021	79.078	87.6832	29688.8	46.0462	0.2528	18341.5	0.617792	30084.2	49	88	131371057	1.51842	21	3.55141	126	12.5285	69.0112	70	-64	190	8.64791	70.8202	-0.343107	1.50887e+08	0.403066	252.953	40.404	4.96632	-0.382543	1.22804	0.570954	0.360311	0.499601	1.16126	0.315393	0.761833	0.757333	0.993103	0.950684	-0.0849949	0.424479	0.439605
206	0016750937	0.814244	0.51033	19.5277	38.2648	33.7995	43.4421	39.5712	44.04	10290.6	31.1569	0.455758	5020.09	0.48783	10355	69	113	93232907	1.63416	22	3.91298	154	13.6378	92.4491	94	-15	169	9.44446	94.0914	-0.585735	9.16744e+07	0.374457	306.359	28.094	7.7011	-0.730372	1.49321	0.641272	0.393873	0.531505	1.22085	0.349983	0.751701	0.745206	0.990308	0.942143	-0.0980685	0.464017	0.443273
429	0032784714	0.656107	0.519776	34.3755	66.1352	47.9484	73.0215	74.0105	74.0105	37188	43.3918	0.366851	14686.9	0.394936	37277.8	56	99	270679721	1.66084	21	4.55144	156	13.8313	78.6578	80	-85	241	9.15742	80.7312	-0.485781	2.4296e+08	0.38406	345.485	59.6318	12.3198	-0.865956	1.68417	0.582491	0.482021	0.492792	1.1772	0.331237	0.76771	0.762491	0.99527	0.959499	-0.137375	0.559411	0.421698
208	0021538475	0.936157	0.79414	36.5736	46.0543	51.6992	59.4822	53.2431	59.8304	34332.9	43.114	0.485592	10520.1	0.306414	34387.7	44	96	230271792	1.8116	27	3.24294	149	16.1484	71.766	74	-27	176	11.3843	74.5845	-0.475635	1.91319e+08	0.333988	413.243	29.9058	16.0445	-1.75212	2.2217	0.680258	0.529354	0.552867	1.24678	0.36393	0.743871	0.736285	0.984735	0.939963	-0.148355	0.607166	0.450012
209	0020611628	0.703391	0.532548	24.2563	45.5476	45.3904	58.9132	42.9833	59.9916	19052.2	32.0378	0.485179	7110.16	0.373193	19052.6	25.2	74	44649072	1.75249	25	3.86055	115	15.0266	50.1935	51	-65	180	10.4059	53.7526	-0.474162	5.50497e+07	0.350879	369.96	30.8793	11.6794	-0.790216	1.84236	0.821883	0.38144	0.629299	1.34446	0.417795	0.715366	0.704497	0.987682	0.932165	-0.0785302	0.451102	0.479669
210	0015271533	0.708399	0.692437	43.2117	62.4053	66.8109	69.0991	57.5245	74.6716	62997.3	44.4298	0.470207	16283.3	0.258477	63052.3	37	90	303835569	1.91497	27	3.9148	160	17.0046	63.8357	65	-71	231	11.5698	67.4926	-0.360507	2.8722e+08	0.318218	480.26	37.7543	23.1535	-1.14588	2.50503	0.754414	0.534499	0.586843	1.3009	0.398248	0.732506	0.723202	0.992654	0.947886	-0.146021	0.615854	0.458167
211		0.537095	0.517685	29.4032	53.7968	53.1345	53.1345	42.268	61.2226	26038.9	32.2291	0.532262	9081.23	0.368129	26981.7	44	106	98306268	2.04951	32	3.59452	145	19.4264	76.8657	81	-61	226	13.7446	81.6814	-0.574775	1.53174e+08	0.296126	598.448	45.1127	26.0853	-2.50539	2.79862	0.960942	0.58672	0.690149	1.42923	0.576454	0.695709	0.681532	0.988615	0.93425	-0.109223	0.574538	0.590226
212		0.815102	0.570095	18.5326	39.4223	53.3476	32.1532	52.6027	53.4586	7136.32	32.1343	0.536305	4208.82	0.575311	7226.05	34	96	27042457	2.02969	34	3.1593	134	19.2673	65.8107	69	-44	179	13.8528	70.9848	-0.531185	3.63958e+07	0.294427	575.172	29.729	22.9004	-1.84536	2.74269	0.959263	0.575143	0.6849	1.42909	0.581968	0.698114	0.68476	0.985752	0.926846	-0.112653	0.531526	0.581958
213		0.740909	0.384474	14.4969	36.1971	30.5102	36.4261	38.3636	38.9425	6971.68	27.5323	0.531539	3816.77	0.539472	7026.71	34	101	32090003	2.10087	34	3.98699	136	22.9011	72.2647	77	-53	190	14.1365	77.0422	-0.929348	4.2695e+07	0.295004	717.63	42.3907	42.8539	-5.22768	3.26264	0.981405	0.532986	0.653093	1.42632	0.536535	0.71851	0.70446	0.988423	0.936263	-0.14949	0.609793	0.532636
214		0.71147	0.653295	47.1775	72.0947	79.5142	77.1853	74.6535	81.9896	76326.6	51.2927	0.367142	26471.5	0.298609	76424.5	36	84	305842651	1.70045	26	4.06517	129	14.5185	61.8685	62	-90	229	10.0511	63.635	-0.531718	3.27717e+08	0.367407	345.698	49.395	10.1189	-0.922224	1.63962	0.698598	0.50049	0.531264	1.26322	0.369866	0.746508	0.729426	0.983265	0.949329	-0.0905304	0.539622	0.532612
215		0.704254	0.636723	42.8101	65.6265	67.3425	74.0136	69.9533	74.3614	53712.1	47.2751	0.534967	17040.5	0.293618	53779.5	30	74	153297134	1.63035	26	9.51775	115	13.864	51.982	53	-329	442	9.77004	53.9226	-0.632226	1.74939e+08	0.365717	323.422	276.727	11.1495	-0.539099	1.65109	0.531045	0.598191	0.539578	1.15268	0.326305	0.777908	0.774476	0.988497	0.976761	-0.147269	0.586976	0.508163
216		0.842675	0.574011	17.6221	36.263	44.7713	47.2265	44.1426	49.7523	10342.5	32.0122	0.526043	5300.93	0.522227	10384.1	53	97	84051726	1.59835	22	3.47647	136	13.2688	76.637	76	-5	142	9.1361	76.4969	-0.344291	6.39885e+07	0.388657	295.539	22.8503	7.19099	-0.522348	1.4791	0.534205	0.530068	0.581264	1.1498	0.320813	0.770276	0.765178	0.984271	0.940843	-0.118637	0.53903	0.526759
217		0.651018	0.532294	17.7652	29.7988	34.3477	26.4263	39.4065	40.9065	5184.5	19.6975	0.653907	2276.65	0.522227	5227.66	22	95	22290957	2.36349	34	7.32799	159	26.945	61.8494	68	-122	290	14.4975	71.765	-1.77722	2.69427e+07	0.261053	1445.12	65.3453	304.39	-27.0006	6.26497	1.86535	0.518101	0.927497	1.74867	0.953526	0.637539	0.622686	0.986629	0.934227	-0.129022	0.596931	0.574264
218		0.866537	0.592943	22.4797	36.2218	42.5182	42.1845	42.3614	45.4984	13634.5	32.7422	0.584768	5326.26	0.534264	13698.3	57	98	112265697	1.6171	22.75	4.34475	153	13.3845	76.5304	81	-39	192	9.09039	81.5322	-0.537635	8.86398e+07	0.381677	302.513	34.1197	8.1773	-0.679085	1.44263	0.526275	0.532601	0.535316	1.13461	0.320861	0.76329	0.779038	0.983656	0.95306	-0.132343	0.529058	0.500397
219		0.866537	0.592943	22.4797	36.2218	42.5182	42.1845	42.3614	45.4984	13634.5	32.7422	0.584768	5326.26	0.534264	13698.3	57	98	112265697	1.6171	22.75	4.34475	153	13.3845	76.5304	81	-39	192	9.09039	81.5322	-0.537635	8.86398e+07	0.381677	302.513	34.1197	8.1773	-0.679085	1.44263	0.526275	0.532601	0.535316	1.13461	0.320861	0.76329	0.779038	0.983656	0.95306	-0.132343	0.529058	0.500397
220		0.710979	0.637608	47.9084	74.9535	68.2676	86.1263	62.3237	88.751	85359.6	52.5353	0.369819	26715.1	0.298864	85904.3	34	84	132634629	1.84267	30	3.26922	139	17.0958	61.8845	60	-53	194	12.4295	63.523	-0.0637599	3.47676e+08	0.321263	453.276	36.045	15.3882	0.500532	2.29594	0.812643	0.537952	0.608404	1.32236	0.526794	0.729093	0.717037	0.981222	0.942043	-0.142638	0.530986	0.530926
221		0.922274	0.745267	34.427	44.8479	53.3845	53.1122	49.2947	57.3429	32744.5	42.3275	0.532983	10965.8	0.34539	32926.2	36	92	104203847	1.93261	30	5.09776	130	18.0949	65.327	70	-222	342	12.5354	70.184	-0.885323	1.53777e+08	0.304298	529.531	150.532	29.4798	-3.22294	2.71423	0.749399	0.531533	0.531423	1.29747	0.505763	0.74224	0.742626	0.986758	0.965053	-0.174274	0.650036	0.534495
222		0.626989	0.613693	49.2798	76.6582	81.5305	76.222	57.4585	85.0971	74775.8	49.2699	0.29079	30442.8	0.509679	74909.9	39	86	290705226	1.77648	26	3.57765	152	15.2296	63.1718	63	-39	190	10.342	65.143	-0.102227	3.27295e+08	0.342643	384.34	26.2675	15.3475	-0.174265	2.03608	0.575354	0.537181	0.584744	1.1794	0.345229	0.768453	0.763671	0.983063	0.951818	-0.178429	0.634263	0.539619
223		0.584227	0.527798	22.8174	49.6515	50.7186	45.922	38.1153	53.5968	12209.1	29.6727	0.36763	6749.35	0.537468	12263.5	49	126	88816847	2.3468	42	3.1427	184	26.2223	88.6984	92	-59	268	17.2694	93.6864	-0.503964	1.09348e+08	0.229538	909.652	53.1197	52.4294	-3.11294	4.05318	1.38633	0.579842	0.849081	1.59012	0.626814	0.651427	0.632191	0.988476	0.932638	-0.119384	0.53743	0.590691
224		0.729538	0.610105	22.9634	34.9894	34.0368	40.7651	36.881	42.0586	10426.6	26.2633	0.51326	4500.59	0.532263	10476.6	39	90	42096981	1.79817	29	3.67426	127	17.2633	65.3671	69	-49	175	11.6264	69.423	-0.603295	5.05019e+07	0.342943	424.943	29.1494	11.764	-1.34454	1.9057	0.692265	0.532632	0.535327	1.26706	0.365746	0.742263	0.744265	0.984572	0.93964	-0.11795	0.530343	0.539511
225		0.701965	0.590295	17.814	29.4946	29.7264	32.7091	26.0908	34.0849	6027.91	19.9852	0.670929	2688.1	0.38618	6063.87	45.1	95	34264176	1.81577	26	5.01477	136	15.2239	72.2636	75	-53	190	9.84931	75.0636	-0.772753	3.42633e+07	0.345399	422.527	42.7677	13.7626	-1.26869	1.8193	0.746769	0.532982	0.581909	1.29384	0.381846	0.74426	0.726535	0.981175	0.52909	-0.098497	0.595085	0.532614
226		0.974608	0.71571	26.6347	34.0264	44.3409	42.762	40.5346	47.9797	13266	32.1527	0.539427	4983.63	0.369859	13226	34	81	39836857	1.76048	26	4.59498	136	15.3672	58.3421	59	-65	222	10.3817	61.6597	-0.531367	5.02265e+07	0.342676	400.626	34.2263	12.0268	-0.985267	1.68696	0.529816	0.276426	0.684423	1.42687	0.539096	0.697122	0.684453	0.988696	0.93484	-0.0475326	0.34633	0.592295
227		0.819843	0.530453	26.2943	42.5322	42.001	61.2203	51.4294	62.0609	12679.7	34.0982	0.38681	6726.66	0.539009	12674.7	51	100	81321702	1.74535	26	4.76267	129	15.26	77.023	79	-74	223	10.5327	79.5172	-0.816743	7.95096e+07	0.36329	390.304	44.5329	17.1882	-2.00198	1.97537	0.674425	0.584947	0.532205	1.26904	0.369863	0.749654	0.74267	0.981933	0.947644	-0.129509	0.536173	0.532698
228		0.984426	0.819093	32.1054	39.7743	49.9884	49.5759	47.1308	52.3205	29061.9	39.1184	0.535761	8465.58	0.298198	29047.5	63	112	226908853	1.753	26	3.70813	174	15.1222	86.745	88	-61	226	10.6371	84.8443	-0.2649	2.65228e+08	0.342279	361.188	50.1576	12.0118	-0.511936	1.86943	0.681096	0.532677	0.539532	1.26817	0.361711	0.740371	0.742905	0.983441	0.950136	-0.115843	0.532634	0.530115
229		0.969729	0.653538	22.8441	32.8196	36.6743	39.8665	34.8184	45.1742	11595.4	32.8145	0.584227	5115.37	0.532265	11744.2	76	134	138422265	1.98386	30	4.02206	184	18.1582	103.987	105	-27	226	12.4753	106.613	-0.537761	1.32643e+08	0.300181	530.85	45.9081	27.5985	-1.36097	2.7635	0.886727	0.513027	0.63929	1.3866	0.531905	0.71753	0.704946	0.98143	0.529697	-0.134905	0.598165	0.539048
230		0.905314	0.384965	17.0905	42.9063	42.9865	42.4222	44.2684	47.6753	14265.4	36.953	0.539623	5177.53	0.363609	14209.8	50	101	45359632	1.81027	27	3.36152	140	15.8608	76.363	77	-32	172	11.1817	76.9495	-0.295193	8.429e+07	0.344265	403.714	32.0946	11.6859	-0.535114	1.9611	0.697953	0.571796	0.570659	1.26976	0.36515	0.744085	0.727768	0.984458	0.936988	-0.118158	0.532754	0.536758
231		0.595902	0.576512	13.9636	29.1813	29.269	26.0847	32.5271	34.3459	4749.92	17.3845	0.726353	1861.53	0.500102	4766.4	49	90	18492952	1.57471	22	5.39475	130	13.1027	68.7023	68	-63	194	9.05158	70.7742	-0.226098	2.64741e+07	0.505063	298.989	39.5227	7.34069	0.298425	1.39865	0.574626	0.536531	0.598166	1.17466	0.329494	0.76229	0.75779	0.983099	0.950942	-0.105373	0.595375	0.538653
232		0.538651	0.576444	27.2696	53.8642	50.535	42.5745	58.06	74.7539	22171.7	30.6346	0.381042	9748.44	0.539865	22229.5	58	112	262675764	1.86069	27	3.67262	174	17.6385	88.1399	90	-50	226	11.4223	90.6864	-0.574263	1.74527e+08	0.326599	453.362	38.1768	22.7422	-1.81272	2.3441	0.537097	0.61321	0.574946	1.13841	0.321261	0.774705	0.770306	0.983404	0.95326	-0.223676	0.697701	0.534532
233		0.606816	0.509881	27.8593	53.6322	53.5033	58.037	40.0442	61.099	27953.3	34.1496	0.535764	9751.65	0.34253	29045.3	57	100	176149492	1.70268	22	5.29609	152	13.9594	76.349	79	-81	264	9.09405	81.5351	-0.526268	1.81986e+08	0.36347	349.262	59.6515	12.2694	-0.367628	1.65123	0.722958	0.386576	0.571385	1.27626	0.385176	0.746342	0.729072	0.984263	0.953426	-0.0930226	0.539429	0.537647
234		0.810942	0.653426	26.4908	34.8403	42.6343	36.7029	38.265	44.0009	10575	29.0571	0.530081	5326.35	0.51228	10634.7	42	105	69866845	2.03966	34	2.86536	171	19.5343	75.067	77	-68	229	14.2678	76.8193	-0.320592	6.50575e+07	0.276103	575.849	44.5393	26.6769	-1.70812	2.98422	0.792659	0.577506	0.609033	1.3221	0.509713	0.726329	0.714942	0.98129	0.947189	-0.179653	0.656347	0.532454
235		0.529027	0.537691	26.3275	53.3264	42.0039	61.323	61.3226	70.0864	17534.5	29.2237	0.384715	8171.53	0.593458	17530.7	36	97	88449522	2.06586	32	3.29423	177	19.2603	65.5036	67	-39	226	13.4223	70.8163	-0.109043	8.44263e+07	0.29029	593.633	27.6532	22.3443	-0.53843	2.53104	1.36582	0.295763	0.863682	1.61145	0.618584	0.634403	0.618697	0.984965	0.9081	-0.0472627	0.347175	0.506086
236		0.345054	0.229082	17.032	77.0426	32.1858	71.5325	81.1571	84.9227	17534.7	26.4294	0.538816	7186.06	0.532635	17729.4	42	90	63220226	1.76726	26	5.08469	132	15.6531	65.0981	65	-119	261	11.0348	68.1086	-0.570269	7.75986e+07	0.342651	403.033	67.4207	13.8184	-0.965098	1.96115	0.75923	0.538693	0.588424	1.30479	0.505393	0.740927	0.722261	0.98387	0.951976	-0.104523	0.526393	0.535306
237		0.86463	0.630503	26.4929	39.7658	47.8126	47.1497	45.8197	53.5319	13226.6	34.7581	0.526865	6303.05	0.581295	13260.1	44	84	42904240	1.65006	26	6.26326	127	13.8495	65.9898	68	-113	260	9.62224	69.3454	-0.705863	6.36369e+07	0.361954	322.033	68.881	9.81592	-0.742727	1.58462	0.636504	0.522677	0.530943	1.22771	0.349329	0.751038	0.745065	0.984949	0.953234	-0.103422	0.598668	0.537633
238		0.717458	0.537582	18.3226	32.8427	29.2653	40.2228	38.0971	40.5382	7492.27	26.5321	0.608197	3042.28	0.5065	7536.09	45	84	18197429	1.52927	18	5.06984	109	12.133	65.1003	68	-14	126	7.6303	67.1507	-1.08613	3.49863e+07	0.522347	271.175	17.585	7.26429	-1.02264	1.22672	0.590652	0.348426	0.590397	1.18812	0.342612	0.769305	0.763498	0.984539	0.932699	-0.0888881	0.526908	0.538884
239		0.861904	0.674942	30.111	44.6765	49.8675	53.9622	57.1123	57.752	26744.3	38.9538	0.532238	9346.04	0.349224	26812.3	63	110	223847697	1.7154	26	3.4246	152	14.7974	86.3081	84	-32	184	10.5812	84.2908	-0.38654	2.23812e+08	0.34591	349.341	36.8477	10.1153	-0.651743	1.76138	0.572207	0.509045	0.590708	1.17499	0.326342	0.765393	0.762268	0.983217	0.951538	-0.147613	0.595375	0.530515
240		0.844539	0.632948	42.7531	61.1329	63.986	75.4938	65.0651	75.654	65018.9	50.2685	0.503609	19470.5	0.298458	65142.1	53	93	381142084	1.50905	19	4.90154	177	12.0227	74.8532	76	-85	262	8.15142	76.4926	-0.586058	3.8106e+08	0.530296	267.112	57.2718	6.96742	-0.530476	1.32265	0.581265	0.53927	0.532264	1.09079	0.290639	0.79076	0.768818	0.986093	0.963293	-0.132619	0.534535	0.384264
241		0.684266	0.637718	22.818	34.7518	34.0923	34.7261	29.4277	36.8186	7484.99	26.2674	0.539819	3986.26	0.539886	7402.54	34	106	47112970	2.26019	40	2.95313	181	26.2263	72.8191	76	-77	269	17.8102	76.2263	-0.349037	4.52989e+07	0.269075	817.745	57.4582	57.927	-4.10639	4.40396	1.0222	0.622265	0.653253	1.47226	0.535867	0.717762	0.702264	0.983232	0.950922	-0.190103	0.719695	0.532636
242		0.900265	0.539849	26.5277	44.7981	47.2943	53.7523	53.2203	59.8533	22986.3	40.7777	0.52961	8819.61	0.502627	22947.6	62	109	142905321	1.69443	26	3.27715	150	14.5036	85.8474	86	-6	153	10.3499	86.7742	-0.290812	1.79098e+08	0.363094	344.518	26.323	8.88635	-0.534497	1.67644	0.65368	0.52926	0.539427	1.26265	0.34223	0.745327	0.746324	0.984963	0.940343	-0.108497	0.501345	0.532976
243		0.590264	0.384795	22.4473	53.8535	40.7671	51.2264	49.273	61.3678	12676.9	27.8627	0.381862	6574.75	0.530631	12653.1	34	84	62953449	1.95086	30	5.09227	132	17.6064	61.3675	60	-136	267	12.3849	63.4901	-0.511817	5.26227e+07	0.305975	513.575	81.8631	26.7403	-1.1533	2.6171	0.932763	0.574612	0.650346	1.39347	0.595935	0.713463	0.701425	0.983635	0.951423	-0.126397	0.532954	0.572658
244		0.59261	0.345226	17.4268	47.5774	47.9841	44.7174	45.8448	53.6142	11142.4	29.1849	0.535953	5290.48	0.574952	11222.4	36	85	38440986	1.69229	26	3.0615	117	14.748	62.6037	65	-22	138	10.6366	65.2609	-0.53477	4.77742e+07	0.345347	348.477	17.9071	9.42452	-1.01744	1.75325	0.598693	0.535323	0.508813	1.19457	0.344069	0.759864	0.753537	0.984263	0.929888	-0.136264	0.581818	0.534927
245		0.9345	0.532634	26.4442	44.9532	49.1931	53.509	53.5985	53.0476	27453.2	42.0063	0.602217	7420.5	0.26532	27515.5	32	79	72265329	1.71866	26	3.44701	119	14.9593	53.4715	53	-74	193	10.7423	58.5226	-0.264291	9.42675e+07	0.342265	349.901	34.6088	10.0454	-0.361474	1.81265	0.651423	0.535371	0.537692	1.2293	0.340958	0.742651	0.746843	0.984989	0.940264	-0.122087	0.532222	0.53591
246		0.768126	0.535399	17.9598	32.2676	39.6517	29.3943	34.5981	42.6843	5934.98	26.4243	0.590533	3263.69	0.534515	5984.09	19	75	14765779	1.9264	29	3.22217	122	17.3693	47.8576	49	-47	179	12.1793	52.6593	-0.290276	1.75097e+07	0.309405	492.627	22.3407	17.7226	-0.742698	2.38645	0.903959	0.532052	0.671539	1.39071	0.531769	0.70129	0.68817	0.981634	0.909305	-0.102699	0.529294	0.584578
247		0.634493	0.532947	17.8191	32.6269	34.8848	29.2634	26.8589	36.3447	4247.34	22.2965	0.532051	2947.03	0.698194	4298.85	27	95	11132230	2.15323	36	3.17647	142	22.5323	62.5701	65	-44	185	15.3675	68.0633	-0.534906	1.94054e+07	0.26973	717.577	26.862	42.4096	-4.29053	3.49227	1.08424	0.522797	0.753299	1.47715	0.503682	0.674945	0.653268	0.984906	0.909867	-0.126033	0.617603	0.505354
248		0.534294	0.530869	17.6513	36.954	29.9813	42.2643	30.6536	44.3015	5104.98	22.4908	0.526819	3463.94	0.651107	5178.09	68.4	105	38195179	1.4261	22	3.63226	126	11.6535	86.9532	88	6	119	8.19845	88.1951	-0.513603	4.03982e+07	0.539495	226.701	17.8188	4.26972	-0.265342	1.14276	0.53429	0.534094	0.384761	1.02682	0.262269	0.812227	0.81049	0.988472	0.94534	-0.142652	0.53796	0.362609
249		0.776342	0.74091	34.6519	49.1326	52.2753	52.2753	45.5762	57.0022	26817.1	36.4742	0.534005	9532.3	0.345865	26859.4	57	109	197584209	1.7971	26	3.34226	172	15.7101	81.6846	84	-3	175	10.9539	85.0497	-0.381845	1.94296e+08	0.342476	396.853	26.2686	12.6535	-0.852796	1.94259	0.718499	0.534472	0.57026	1.27131	0.381773	0.748145	0.729703	0.984297	0.938165	-0.119885	0.529086	0.534242
250		0.888423	0.526905	9.65353	22.6576	22.2672	22.9601	26.885	26.515	1981.94	22.1388	0.537273	1403.5	0.703495	2294.75	12.2	53	1013465	1.61867	22	4.09226	70	13.9075	34.6757	36	-34	103	9.29277	39.0954	-0.842677	3.22174e+06	0.3816	326.05	15.057	6.60297	-0.819636	1.29042	1.29778	0.0129842	0.79343	1.51842	0.584423	0.676975	0.651442	0.953577	0.866429	-0.114536	0.509002	0.530444
251		0.90139	0.532264	10.135	26.5981	26.5326	26.6531	29.3205	29.532	2298.94	22.1745	0.593671	1753.65	0.753048	2262.37	53	122	14776395	2.13423	34	3.29635	174	22.3475	86.7114	86	-19	184	14.4515	90.3953	-0.0474291	1.86409e+07	0.265932	659.859	26.2297	30.1709	0.112766	3.08658	1.04988	0.584295	0.744975	1.42642	0.579265	0.681384	0.653866	0.984295	0.922746	-0.134688	0.584027	0.59267
252		0.885014	0.670682	32.4422	49.3605	50.9074	53.6153	53.4035	59.9813	26463.7	42.8185	0.532651	9298.49	0.362659	26769.8	51	95	132644403	1.68197	22	4.27533	149	14.173	74.4226	74	-50	198	9.61975	75.6718	-0.539061	1.47532e+08	0.36932	346.813	30.5301	7.81959	-0.539048	1.42933	0.765186	0.298164	0.604752	1.30581	0.381765	0.726082	0.713631	0.988474	0.934532	-0.0595929	0.342426	0.576902
253		0.760327	0.632901	30.1365	47.6181	50.9659	50.2675	42.2951	53.264	22684.3	36.1575	0.536111	8165.32	0.367537	22640.6	34	85	65114032	1.79866	26	3.70629	142	15.6849	61.4706	63	-93	265	10.9598	63.6268	-0.53034	9.4264e+07	0.349442	398.842	49.7582	12.6531	-1.04227	1.94253	0.746301	0.539053	0.58427	1.29266	0.384426	0.742626	0.722927	0.981927	0.94901	-0.105347	0.529761	0.536982
254		0.812727	0.571425	19.2263	34.609	38.265	34.8448	34.6532	44.9615	6347.02	27.6159	0.539676	3949.76	0.622699	6379.27	42	85	17613263	1.68649	26	6.8457	129	14.2648	63.403	65	-90	229	9.63495	65.1753	-1.0262	2.9464e+07	0.363793	349.51	51.2264	14.2776	-1.60527	1.63448	0.797613	0.340982	0.532922	1.34267	0.53691	0.742268	0.722697	0.981298	0.947454	-0.0945043	0.522957	0.535261
255		0.526329	0.38513	22.3226	52.7628	53.8154	30.85	53.9886	61.361	14206.5	22.4937	0.632263	4514.72	0.32646	14268.5	58	109	77490852	1.79798	27	3.6349	150	15.8651	84.9765	85	-22	171	11.4264	86.3265	-0.367006	1.09053e+08	0.346265	400.229	26.8499	10.9851	-0.653902	1.86348	0.765754	0.534598	0.61065	1.30424	0.386109	0.719536	0.71017	0.988458	0.934849	-0.0906138	0.592671	0.584905
256		0.859093	0.504265	14.9818	29.7174	32.2295	34.2297	32.8127	34.2905	6538.19	26.5329	0.581018	2900.27	0.535118	6574.18	67	115	76470185	1.74226	26	3.22763	174	14.9818	90.342	84	17	147	10.3409	92.3427	0.226746	5.30471e+07	0.347265	363.842	17.8596	13.369	0.864409	2.03421	0.517531	0.593614	0.534762	1.11447	0.298163	0.762697	0.776745	0.984905	0.529893	-0.223812	0.679452	0.502607
257		0.740226	0.639635	34.2653	53.2645	61.2947	62.4296	47.0184	63.3952	39744.2	39.6179	0.539885	12614.2	0.32694	39768.5	47	86	220223816	1.51935	22	3.49812	127	12.3671	67.8585	69	-32	159	8.68473	69.6533	-0.385944	1.93203e+08	0.504988	268.472	29.1815	5.63533	-0.534494	1.29535	0.517229	0.526493	0.532904	1.11781	0.296264	0.776773	0.77443	0.981223	0.949053	-0.112901	0.59674	0.539091
258		0.960043	0.886767	29.4589	34.2298	42.8636	39.7953	42.5395	44.3267	15260.6	32.8427	0.584499	6149.87	0.503264	15306.7	52	105	104959265	1.85347	26	3.81758	147	17.4904	81.0122	81	-32	176	11.2218	81.7985	-0.630011	1.04937e+08	0.34637	453.637	34.2976	15.3454	-1.42943	1.98443	0.697143	0.534292	0.532623	1.26328	0.361497	0.740017	0.742213	0.984495	0.938453	-0.12237	0.534904	0.535039
259		0.726266	0.586651	17.7028	36.2972	36.043	39.2943	44.4799	45.0095	9098.28	26.2653	0.536747	3613.6	0.50902	9039.68	47	95	42226497	1.75843	26	3.68539	134	15.2627	71.3611	74	-44	179	10.6599	74.9626	-0.539812	4.98984e+07	0.347648	365.629	29.9813	10.5317	-0.885044	1.75122	0.762927	0.365953	0.615775	1.32636	0.38531	0.718691	0.708697	0.98813	0.934405	-0.081095	0.537263	0.581394
260		0.865842	0.501497	14.4799	29.8534	34.5267	27.1098	32.1861	34.5048	2774.53	26.9817	0.52296	2267.01	0.812709	2909.77	34	76	8816509	1.60264	26	3.59531	113	13.5905	53.6058	57	-22	134	9.61263	58.2294	-0.52264	9.5227e+06	0.384229	296.343	14.8122	7.6703	-0.529349	1.40599	0.626221	0.36816	0.526742	1.22628	0.340983	0.753268	0.749073	0.984602	0.926933	-0.0988535	0.535842	0.532633
261		0.60576	0.603422	32.4533	53.7654	53.445	61.321	53.9618	61.3628	26347.9	32.5812	0.532099	9710.27	0.368424	26327.3	53	110	186398158	1.93468	32	2.84975	153	17.7903	81.0512	81	-12	175	12.8847	84.9745	-0.0574275	1.86349e+08	0.298665	492.427	26.6277	18.5723	0.109654	2.65326	0.653221	0.604084	0.536098	1.26533	0.349476	0.750041	0.742263	0.981113	0.94261	-0.186649	0.69637	0.532963
262		0.842693	0.759346	38.4768	50.6747	53.0368	63.0968	50.2653	63.7527	34053.3	45.2269	0.340882	14490.4	0.526222	34223.8	45	98	171149836	1.88843	29	3.63229	181	17.8133	71.8888	74	-36	229	11.7574	74.9882	-0.276391	1.90819e+08	0.329758	453.226	30.3842	17.4539	-0.632605	2.15741	0.771977	0.535352	0.598626	1.32185	0.503429	0.726587	0.717194	0.981687	0.947752	-0.115926	0.535276	0.539429
263		0.869342	0.637043	26.5845	38.0632	42.7684	39.7113	36.0943	44.9515	9750.53	34.4709	0.5026	5395.02	0.532635	9842.41	34	96.1	34088108	2.09229	34	3.70986	136	19.5345	65.4961	68	-74	220	13.7422	70.9517	-0.535819	4.94978e+07	0.279532	612.423	39.8123	26.8195	-1.68452	2.74774	1.22058	0.385321	0.798179	1.53989	0.530694	0.65123	0.630953	0.985753	0.926752	-0.0908164	0.534426	0.508197
264		0.638533	0.363767	17.3635	42.654	51.5263	39.5954	49.2639	52.3635	10262.6	27.8817	0.596575	4592.18	0.53944	10326.7	18	50	11385381	1.2727	17	4.84245	153	10.187	34.0144	34	-42	194	7.13425	36.4206	0.0496767	1.36905e+07	0.504746	178.749	15.2942	3.00019	-0.0122696	0.819812	0.522768	0.226987	0.537229	1.13426	0.321279	0.761527	0.77779	0.983603	0.953953	-0.0426118	0.279633	0.50627
265		0.953676	0.526026	26.1727	44.1171	44.2685	52.1226	61.4791	63.6811	13934.1	42.2269	0.381695	7136.42	0.512264	14039.5	61	110	90342234	1.76508	26	5.95349	174	15.2265	85.9614	86	-122	296	10.6177	88.1906	-0.597723	1.09093e+08	0.34221	388.22	81.2645	11.4969	-0.698901	1.68449	0.947754	0.277034	0.686031	1.42491	0.570959	0.696221	0.681685	0.983477	0.949622	-0.0470687	0.346811	0.594754
266		0.814763	0.714761	22.3635	29.4985	34.8405	32.0474	32.5395	40.8138	4950.94	22.9343	0.385399	3451.02	0.717264	5030.93	81	134	62294269	1.81988	27	3.53982	170	17.1713	109.293	111	-1	171	11.3841	111.175	-0.574638	6.2271e+07	0.329298	425.143	36.7607	13.1845	-1.45922	2.06764	0.657453	0.509854	0.537004	1.26037	0.349345	0.745317	0.748523	0.984923	0.940536	-0.144223	0.600429	0.530494
267		0.614527	0.586532	26.6852	52.7643	38.9819	57.4772	57.3494	63.4298	22944.8	32.4403	0.506706	7453.05	0.342458	22909.3	36	86	75949298	1.81702	27	3.34296	136	15.9819	62.1847	63	-67	226	11.1847	65.366	-0.279532	9.3631e+07	0.342685	409.089	36.923	11.6227	-0.740266	1.90196	0.529309	0.348123	0.693049	1.42007	0.535774	0.692268	0.676365	0.988671	0.932905	-0.0603427	0.505177	0.500863
268		0.653099	0.136816	3.70122	26.8534	26.7032	26.345	26.0533	26.1014	632.888	17.8608	0.597051	717.424	1.1347	653.084	34	84	2753976	2.01865	29	5.38645	132	18.0139	61.6342	62	-53	186	12.0614	65.1909	-0.593674	2.90962e+06	0.305327	581.572	36.0626	47.1769	-1.13469	3.15974	1.49519	0.365023	0.859743	1.61846	0.70848	0.653238	0.629614	0.981941	0.909277	-0.12976	0.626479	0.590713
269		0.653099	0.136816	3.70122	26.8534	26.7032	26.345	26.0533	26.1014	632.888	17.8608	0.597051	717.424	1.1347	653.084	34	84	2753976	2.01865	29	5.38645	132	18.0139	61.6342	62	-53	186	12.0614	65.1909	-0.593674	2.90962e+06	0.305327	581.572	36.0626	47.1769	-1.13469	3.15974	1.49519	0.365023	0.859743	1.61846	0.70848	0.653238	0.629614	0.981941	0.909277	-0.12976	0.626479	0.590713
270		0.760816	0.532269	19.3909	34.4935	34.677	34.971	34.7686	42.9409	6264.29	26.2633	0.530404	3815.97	0.610495	6326.04	32	84	17176017	1.84054	29	5.96022	126	17.7927	58.4223	60	-122	267	11.6176	62.3477	-0.815364	2.64536e+07	0.326367	475.533	63.5043	22.0933	-1.51263	2.04943	1.04505	0.322651	0.705371	1.47195	0.538693	0.632945	0.679277	0.981708	0.529264	-0.0632029	0.530023	0.584745
271		0.532696	0.13474	6.76361	50.3475	47.8691	29.707	49.3951	49.3951	2267.82	27.8163	0.534575	1904.34	0.850986	2627.53	14	70	3290845	1.84985	29	3.76005	90	17.4926	42.3909	47	-42	134	12.151	49.8197	-0.814096	5.34749e+06	0.329022	500.613	22.1149	12.2227	-1.2934	1.63942	0.530843	0.530922	0.585352	1.17001	0.329765	0.769298	0.763743	0.985185	0.932957	-0.12929	0.596054	0.526323
272		0.526035	0.385327	22.2673	53.1008	47.3227	59.2233	34.8496	59.3941	12293.2	26.3096	0.572294	5353.15	0.532653	12632	34	79	34051346	1.65343	26	6.02722	117	14.0939	53.929	58	-138	264	9.7486	59.7669	-0.719348	4.40815e+07	0.369888	342.682	76.4296	11.4247	-1.00479	1.58188	0.760262	0.34635	0.59638	1.32218	0.539018	0.729729	0.719511	0.983632	0.951423	-0.0657026	0.50933	0.535902
273		0.769023	0.653867	22.6385	34.0927	34.8533	34.5398	38.0345	38.8653	10981.5	26.4477	0.656343	3453.9	0.329427	10849.9	36	97	49684229	2.03498	32	3.26763	147	18.8538	68.1102	70	-45	190	13.135	72.1853	-0.322674	5.32765e+07	0.29722	571.718	29.093	26.7907	-1.7069	2.68123	1.26765	0.363764	0.817089	1.53528	0.539494	0.653223	0.634717	0.981723	0.90393	-0.0639497	0.530354	0.506172
274		0.861263	0.71053	26.5261	34.1093	38.6022	36.5108	36.8497	40.7514	7058.76	29.8472	0.530366	3865.46	0.537609	7136.94	36	86	30476842	1.81509	26	3.96815	134	15.7296	61.8121	63	-53	188	10.9768	63.9818	-0.365953	3.01365e+07	0.34982	400.763	36.9843	12.5938	-0.368149	1.94263	0.698365	0.535863	0.532762	1.26532	0.363746	0.749843	0.742229	0.981718	0.944938	-0.122684	0.532698	0.535386
275		0.584753	0.326451	19.9531	61.7294	36.5264	63.1182	61.1751	65.6171	17408.5	30.2261	0.36085	8626.79	0.504262	17498.1	45	84	74475347	1.50903	22	3.76633	126	12.3037	65.2943	67	-22	144	8.42607	67.1727	-0.510126	7.65097e+07	0.535306	269.454	17.7963	5.3623	-0.539349	1.26719	0.514981	0.508626	0.531861	1.11782	0.297095	0.777607	0.774265	0.986322	0.934953	-0.109533	0.581605	0.53843
276		0.658138	0.539222	22.2295	50.6134	45.1533	49.5957	53.7974	53.4253	14475.6	34.8117	0.532768	6953.6	0.581815	14515.1	53	110	98844263	1.94702	29	3.86539	195	17.6882	84.3401	86	-53	269	12.09	86.3862	-0.574241	1.08423e+08	0.321477	517.189	49.4702	26.2226	-2.32951	2.53226	0.844718	0.505305	0.619428	1.34054	0.538607	0.722671	0.711451	0.983294	0.949715	-0.132903	0.588106	0.534453
277		0.818442	0.698609	42.4047	62.1222	71.9089	68.9859	70.2644	74.0845	81590.3	50.8463	0.53275	17761.5	0.226423	81753.5	14	81	171844763	2.15763	34	3.22265	172	22.6032	47.5842	47	-96	268	14.4751	53.3458	0.00329634	2.62675e+08	0.263409	675.675	42.2296	30.09	0.140009	3.09223	1.53527	0.32651	0.932684	1.68423	0.684935	0.626003	0.596085	0.986532	0.926185	-0.0471424	0.384954	0.506377
278		0.816263	0.267177	8.39077	34.5343	29.6267	34.6533	34.093	34.9348	3422.76	29.294	0.534023	2658.02	0.774209	3402.71	39	84	10984292	1.77696	29	2.75271	132	15.7423	63.6714	63	-5	136	11.6342	65.533	0.119268	1.53093e+07	0.329099	363.779	17.7938	10.0054	0.0429503	1.96264	0.747676	0.539291	0.59406	1.29263	0.385304	0.727514	0.718198	0.985343	0.927642	-0.111053	0.536817	0.539423
279		0.798622	0.577635	17.1964	34.909	34.9429	32.3089	36.7174	42.3954	8168.51	27.1144	0.510515	3860.3	0.539632	8408.88	62	114	62929426	1.86719	26	4.22685	158	17.346	88.3069	84	-27	185	11.0027	90.8637	-0.509294	6.8599e+07	0.342635	458.118	36.6175	17.5352	-1.10923	2.06344	0.84081	0.381095	0.653268	1.38843	0.531843	0.708163	0.695395	0.984406	0.936531	-0.0842452	0.534747	0.579495
280		0.812965	0.539047	22.3477	39.2722	40.8401	40.5908	49.0057	49.0057	17405.5	32.5303	0.537187	5303.7	0.342575	17260.8	14	81	36729429	2.14295	34	2.8179	142	22.6593	47.0847	47	-36	181	14.7633	53.6535	0.192648	4.7458e+07	0.261449	651.475	22.1972	36.1187	1.53947	3.63269	0.989026	0.53127	0.704751	1.44403	0.590425	0.692226	0.676866	0.985179	0.926861	-0.145706	0.658401	0.535043
281		0.634429	0.576408	27.2901	47.1263	47.2695	53.3462	42.0674	53.8151	19772.9	29.8534	0.577408	7406.99	0.363703	19845.4	63	103	119717944	1.52277	22	3.63227	140	12.5103	84.6328	85	4	136	8.61954	85.1793	-0.535926	1.42954e+08	0.526981	267.704	15.4263	5.97675	-0.519497	1.26975	0.590974	0.362234	0.503453	1.18494	0.342226	0.762679	0.75394	0.984427	0.929603	-0.0815319	0.52677	0.53084
282		0.344746	0.262695	29.506	122.577	111.085	114.75	42.76	117.023	62229.5	40.685	0.534026	18442.2	0.294754	62676.5	68	122	193681632	1.86126	30	84.6343	159	17.4295	93.6745	94	-684	842	12.2676	96.1187	-2.36004	5.76386e+08	0.327615	474.909	1045.97	15.5278	-0.290775	2.36759	0.676584	0.535319	0.535366	1.26453	0.365329	0.747927	0.740395	0.989448	0.98495	-0.175676	0.634714	0.532265
283		0.632694	0.369369	9.53268	26.8606	19.9269	27.8169	29.8498	30.5304	2264.71	17.3476	0.53773	1513.64	0.67423	2269.91	32	93	8444297	2.01751	32	3.1774	142	19.0502	63.2966	65	-36	179	13.6764	68.5399	-0.538605	1.06195e+07	0.298154	536.347	27.8164	18.6184	-1.70173	2.42695	1.06853	0.3813	0.746104	1.47699	0.512953	0.681844	0.653422	0.984253	0.922651	-0.0840293	0.575061	0.590575
284		0.703907	0.188453	3.88622	22.6227	22.9384	17.6342	26.1758	26.2629	729.845	14.516	0.576365	679.533	0.932637	753.29	26	65	1471963	1.49476	19	3.49081	88	12.1476	44.7985	47	-11	98	8.53453	47.4265	-0.344902	1.79651e+06	0.53423	262.272	11.1095	4.63814	-0.263271	1.26473	0.634266	0.326221	0.538533	1.22636	0.348592	0.747428	0.740391	0.976309	0.902609	-0.0986029	0.532935	0.539766
285		0.729765	0.534745	22.6223	42.2635	40.9812	47.1535	42.0927	47.5842	15195.9	30.7793	0.53927	5301.7	0.36226	15268	42	84	75777531	1.69059	26	4.26452	130	14.3447	65.6034	68	-84	226	9.93493	69.1028	-0.581277	7.29597e+07	0.362626	349.177	52.8196	10.3423	-0.986515	1.68535	0.63686	0.537179	0.532951	1.22113	0.345345	0.749811	0.742954	0.983653	0.952636	-0.117465	0.526753	0.531223
286		0.812321	0.534793	13.0265	29.9626	29.3674	32.2969	36.1387	36.8126	5726.17	26.6086	0.576403	2675.43	0.537494	5771.53	38	90	26264242	1.8133	29	3.09592	118	17.6534	65.7263	67	-36	153	12.2653	68.849	-0.503453	2.77475e+07	0.326778	429.709	27.7082	13.3474	-1.2693	2.13215	0.698158	0.504475	0.535314	1.26978	0.36844	0.748447	0.740453	0.986386	0.932118	-0.136037	0.586424	0.539451
287		0.727064	0.639426	27.9744	42.7494	44.6179	47.8813	40.3421	49.8429	15713.7	32.8198	0.53657	6502.58	0.534817	15847	45	84	49677084	1.62763	22	3.81092	126	13.6088	68.1089	70	-22	147	9.49019	70.3084	-0.536909	7.63463e+07	0.365884	304.527	18.8153	7.01268	-0.722098	1.42668	0.717754	0.322613	0.576854	1.26709	0.363266	0.744637	0.726417	0.986037	0.929797	-0.0945843	0.38582	0.5349
288		0.538164	0.381365	26.441	65.8843	38.2774	75.2268	45.4422	76.1723	22265.5	29.3219	0.534222	8662.43	0.385398	22262.5	29	81	58193474	1.85316	29	3.1229	149	17.4251	53.4298	53	-42	192	11.6363	57.7649	-0.0344533	7.42697e+07	0.322685	429.15	22.4263	10.5942	0.0329495	1.85386	1.13099	0.26329	0.777195	1.50409	0.519362	0.653518	0.637515	0.984223	0.907458	-0.034601	0.290477	0.510653
289		0.626741	0.277498	18.5814	65.9604	74.4035	47.9616	65.9599	76.3929	15175.3	42.9652	0.346081	8817.05	0.581342	15264.1	47	105	108527629	1.9635	30	3.50341	150	18.0585	77.5704	81	-67	227	12.74	81.8423	-0.53057	9.86988e+07	0.301293	518.293	45.4902	26.0366	-1.90342	2.65123	0.742942	0.535366	0.586815	1.29629	0.384728	0.742194	0.726298	0.98176	0.947611	-0.159277	0.636842	0.53272
290		0.814753	0.360004	17.1984	42.7791	42.5319	42.2687	51.7053	53.9776	10976.9	34.6591	0.509086	4709.47	0.529033	11059.4	30	95	26986536	2.11841	34	3.12264	138	22.6535	62.0936	62	-75	223	14.7968	67.1346	-0.142058	4.98441e+07	0.263484	653.799	36.0963	34.2638	-0.0814778	3.52629	0.529447	0.576368	0.674027	1.39092	0.531222	0.704719	0.690293	0.988819	0.934081	-0.171472	0.670109	0.571952
291		0.753294	0.536177	15.7638	34.817	32.5195	34.8187	40.5394	40.7699	5308.38	26.5754	0.536299	3277.75	0.584627	5367.47	27	77	42932792	1.81814	26	3.42975	112	15.8135	51.946	52	-59	171	11.1512	53.6329	-0.263422	1.75303e+07	0.346353	396.526	32.1908	12.5291	-0.226268	2.02268	0.690743	0.586922	0.539097	1.26174	0.365754	0.74248	0.744682	0.98457	0.939327	-0.13425	0.539863	0.532985
292		0.764082	0.530494	32.2751	58.6303	53.4927	63.7748	63.0343	65.2676	57706.7	47.2634	0.598676	12261.6	0.229498	57767.9	53	93	342453260	1.47969	19	4.22753	140	11.9654	74.9763	77	-19	159	8.09269	76.5818	-0.650885	3.48422e+08	0.539768	263.49	22.0904	6.65633	-0.981301	1.29503	0.581843	0.531297	0.534761	1.09015	0.297457	0.790172	0.767264	0.98149	0.947426	-0.127758	0.522643	0.385923
293		0.811533	0.367757	17.9014	45.9852	36.7584	49.6701	47.2263	53.3095	8426.29	36.8586	0.360982	5765.9	0.637223	8474.96	2	90	49681409	2.53528	45	4.76933	181	27.6112	47.2649	50	-264	424	18.9451	59.1224	-0.653718	3.23694e+07	0.226091	1263.14	181.716	177.854	-9.51363	6.26843	2.02645	0.51178	1.04506	1.81845	0.902226	0.60267	0.531027	0.984535	0.949845	-0.0981322	0.603608	0.596153
294		0.534247	0.349815	19.2753	53.7222	27.4229	59.426	50.3484	61.502	11147.5	26.601	0.38426	6198.54	0.535185	11221	62	111	90139393	1.7445	26	3.58697	153	15.3968	88.8651	90	-30	184	10.8494	90.9425	-0.59572	9.26364e+07	0.342761	363.363	38.2657	13.112	-1.63265	2.00027	0.586617	0.532203	0.595103	1.17904	0.342423	0.765922	0.761791	0.98193	0.951326	-0.170604	0.634882	0.526026
295		0.767277	0.637265	29.5726	44.1442	42.5315	53.0966	61.0264	62.2697	22608.6	34.7535	0.529475	7042.17	0.329442	22622.4	53	93	74090613	1.4771	18	4.14298	145	11.4985	74.9635	75	-3	149	7.90948	76.453	-0.0988175	1.26426e+08	0.538427	226.533	22.0387	5.77977	-0.0184294	1.27227	0.534504	0.535084	0.503926	1.04706	0.268126	0.813264	0.811196	0.981364	0.949846	-0.150988	0.57004	0.36595
296		0.532672	0.322222	22.5226	68.9743	39.672	68.8678	53.5264	81.291	18861.6	32.2986	0.367927	9065.61	0.58191	18422.9	36	84	77534749	1.72697	26	3.63035	136	14.7493	61.5719	61	-49	185	10.2223	63.3261	-0.326842	7.58153e+07	0.3494	342.819	26.0984	10.2726	-0.517515	1.74239	0.749862	0.389263	0.590265	1.2981	0.384426	0.729475	0.719765	0.98886	0.936044	-0.0888193	0.53939	0.571597
297		0.881786	0.292658	6.98423	26.9053	26.0985	29.4264	29.5175	29.5175	1779.48	22.0619	0.511852	1386.4	0.779656	1796.31	22	72	9584015	1.84928	26	3.84203	115	15.9881	47.6137	49	-45	170	10.8474	51.9268	-0.306713	4.94247e+06	0.344533	429.341	19.9427	13.9518	-0.531051	1.9773	0.985377	0.329026	0.709813	1.44094	0.58533	0.684585	0.674711	0.981954	0.905346	-0.0615866	0.504751	0.596345
298		0.934534	0.70971	26.5347	34.2687	36.6093	40.9045	34.6934	42.3618	8653.12	32.0865	0.384953	5344.98	0.60954	8842.84	29	86	32622097	1.97618	34	2.9691	122	18.9743	58.3813	61	-47	178	13.9847	62.8195	-0.526534	3.49609e+07	0.296865	536.793	26.0989	22.1744	-1.62641	2.7651	0.688816	0.598653	0.53942	1.26426	0.368105	0.742645	0.744684	0.986575	0.932966	-0.184082	0.686963	0.53527
299		0.853039	0.671102	34.8816	51.9776	61.3459	58.261	53.227	61.813	42264.2	44.4421	0.594791	11757.3	0.292984	42645	49	75	81494227	1.05347	14	4.30698	111	8.70104	61.7754	63	-14	126	5.90227	62.8154	-0.598812	1.74223e+08	0.611368	129.328	17.123	1.85954	-0.122186	0.613963	0.322653	0.308151	0.305003	0.929423	0.229463	0.85041	0.849263	0.981343	0.953743	-0.0986522	0.361774	0.294951
300		0.539729	0.536862	26.7907	53.4703	42.1585	53.0949	45.5127	59.454	17908.3	29.9384	0.531514	7053.79	0.536298	17003	58	104	53763232	1.68533	26	3.10604	129	14.497	81.8145	84	5	126	10.3295	84.7901	-0.363443	1.19363e+08	0.349026	329.791	15.2629	7.09425	-0.29581	1.53049	0.772685	0.326571	0.576061	1.29469	0.503659	0.742268	0.740368	0.981093	0.942982	-0.117774	0.534907	0.527589
301		0.65931	0.537178	34.7172	61.7443	68.035	65.6393	47.1363	68.7173	38684.2	42.3291	0.503864	13696	0.345047	38609	60	126	301722626	2.06901	34	3.29894	179	19.7647	92.1296	93	-90	270	14.4298	95.3498	-0.326353	3.42927e+08	0.276179	603.723	69.1862	30.6903	-1.53126	3.26797	0.776091	0.6122	0.595847	1.32648	0.532177	0.729591	0.719895	0.984709	0.953134	-0.184909	0.703619	0.531268
302		0.858475	0.768469	40.0536	50.8195	58.027	57.793	61.6765	65.7423	42084.7	42.6345	0.536537	13686.7	0.344532	42297.7	44	90	263484701	1.72632	26	3.40039	129	14.8405	68.1322	69	-32	171	10.3424	70.6746	-0.381573	2.26774e+08	0.342652	342.819	29.1753	12.9522	-1.01309	1.94718	0.608539	0.52272	0.51723	1.18861	0.342934	0.753727	0.751096	0.98198	0.529653	-0.15085	0.601109	0.530443
303		0.674276	0.532227	26.6515	49.2638	53.9426	47.8427	49.674	53.1754	22381.6	32.4953	0.532747	6863.85	0.322032	22626.3	60	114	139764764	1.90757	27	4.53422	186	17.8649	86.8472	84	-81	268	11.4264	90.5358	-0.381757	1.75329e+08	0.322698	495.06	65.4523	19.5043	-1.09863	2.09429	1.19845	0.26327	0.764771	1.53254	0.574482	0.657933	0.626263	0.981906	0.942943	-0.0426859	0.327227	0.598195
304		0.858531	0.622023	22.0529	32.3423	32.473	34.0222	32.7727	36.6098	7461.11	27.7678	0.539523	3905.86	0.530609	7429.74	45	105	49613420	2.02966	30.5	4.45391	221	19.0039	77.6002	81	-84	294	13.018	81.3869	-0.634633	4.90427e+07	0.298499	602.223	61.6227	26.9684	-2.26002	2.47424	1.06531	0.367945	0.713218	1.47106	0.538581	0.693626	0.677746	0.983854	0.950673	-0.0922686	0.537191	0.576447
305		0.72261	0.349424	17.6538	49.2691	40.3898	61.7495	49.8129	63.2695	12981.3	34.5037	0.53843	6384.26	0.590765	13062.4	40	81	38426326	1.57445	22	8.45294	140	12.6943	59.2941	59	-122	262	8.63429	61.6792	-0.63754	4.96938e+07	0.534209	298.537	62.4265	10.2298	-0.294051	1.42297	0.606328	0.388422	0.590342	1.18401	0.361295	0.769848	0.765145	0.985153	0.959817	-0.109634	0.509262	0.522942
306		0.585387	0.363633	22.6364	53.2292	52.9633	51.2905	32.2689	53.6963	11290.4	26.8123	0.36171	6534.26	0.581089	11369	15	76	26474534	2.0539	34	2.86109	122	19.6221	47.7684	47	-94	226	14.3971	52.6814	-0.226459	3.26423e+07	0.275846	586.091	42.6126	26.0953	-0.729848	3.02298	0.976741	0.51085	0.69346	1.42421	0.584247	0.695981	0.68129	0.988426	0.934234	-0.126043	0.602636	0.585864
307		0.618427	0.268581	9.40493	36.3611	34.7678	32.0659	42.9535	47.1903	4200.53	22.4929	0.536223	2969.59	0.726395	4264.62	42	104	49492771	2.08509	34	3.18167	172	19.7269	74.2979	74	-34	197	13.951	77.3484	-0.22629	2.67461e+07	0.274509	610.112	32.0953	29.4226	-1.15352	3.06343	1.0228	0.598441	0.718815	1.4491	0.592261	0.686382	0.670532	0.9869	0.930982	-0.117765	0.584927	0.595931
308		0.726396	0.617477	36.4511	59.0345	53.8527	67.6761	68.7298	76.5775	36034.2	42.8816	0.534265	12970.8	0.340267	36174.3	69	119	268126776	1.76793	26	3.86743	172	15.4727	95.048	97	-58	222	10.7741	97.0674	-0.532973	3.40364e+08	0.342405	388.16	53.8194	13.177	-1.36942	1.90953	0.675845	0.574923	0.532233	1.2696	0.363535	0.742654	0.744584	0.983498	0.950626	-0.122174	0.535986	0.535373
309		0.867228	0.294745	12.6945	42.8143	40.2941	49.3493	45.6095	50.9817	12696.4	38.4247	0.539848	4744.63	0.36387	12623	30	72	12775329	1.57297	26	2.84228	109	13.2295	50.6564	51	-7	114	9.3634	53.2981	0.112622	3.45376e+07	0.385745	272.535	12.7619	6.9273	0.0922626	1.53495	0.535175	0.576426	0.539537	1.1457	0.326261	0.776268	0.774489	0.985394	0.934523	-0.144947	0.537423	0.503653
310		0.776027	0.53764	29.6754	52.2601	61.6061	50.9626	47.3671	61.765	26345.8	40.5353	0.534491	8884.62	0.381743	26517.5	52	98	53768193	1.65068	26	3.47227	152	14.4965	77.0981	79	-11	174	10.1706	79.2676	-0.613064	1.47684e+08	0.381903	348.987	22.1531	9.96358	-1.32684	1.65975	0.575909	0.581422	0.534536	1.17048	0.34274	0.764269	0.776687	0.981346	0.94957	-0.175326	0.570537	0.384279
311		0.761227	0.651236	26.4494	34.4294	38.9888	39.2636	38.4504	47.0695	9406.69	26.9623	0.522763	5109.43	0.532269	4297.09	53	109	65061104	1.76729	29	2.81775	136	17.0504	84.4266	88	-8	145	11.842	86.6514	-0.505901	7.08659e+07	0.342298	384.011	26.1745	11.0843	-1.29426	1.96534	0.626813	0.512653	0.527982	1.22003	0.346533	0.751795	0.745771	0.98674	0.934242	-0.151712	0.600618	0.537139
312		0.86527	0.537185	19.5364	34.4471	38.429	36.8685	38.7226	45.2793	6147.81	30.1496	0.535817	3902.48	0.634768	6303.35	63	98	19526365	1.3815	17	4.45845	126	11.1533	81.0673	84	9	115	7.34922	84.3627	-0.744599	4.29045e+07	0.581593	226.963	14.8646	3.50962	-0.345726	0.932619	0.613633	0.229816	0.598475	1.19269	0.347426	0.76901	0.762277	0.977423	0.909603	-0.0984242	0.326987	0.505363
313		0.584298	0.506766	26.3442	49.9836	57.9263	53.744	34.1045	58.7153	13494.2	29.4532	0.502602	6819.67	0.50505	13681.3	9	67	9220984	1.98164	29	3.4249	103	17.9754	38.2298	40	-57	170	12.2264	44.6373	-0.381868	2.72728e+07	0.301395	534.293	26.2208	27.9013	-0.958849	2.92765	1.05905	0.574258	0.709777	1.44933	0.522954	0.697597	0.6819	0.984423	0.926099	-0.134754	0.57629	0.532427
314		0.708161	0.637275	29.7427	45.9523	49.0301	49.4927	36.5395	50.7662	22677.2	32.5353	0.50591	7485.81	0.342941	22626.7	53	106	145374536	1.76406	26	3.84595	153	15.4749	81.9505	85	-13	178	10.2902	85.3693	-0.598164	1.5315e+08	0.349263	408.841	26.4094	15.7069	-1.42471	1.97675	0.632226	0.504704	0.526722	1.2634	0.349815	0.753154	0.749401	0.981324	0.942987	-0.138164	0.581626	0.532291
315		0.532793	0.595393	32.6354	65.8618	52.7278	65.7117	65.0539	84.2613	42684	36.2238	0.581699	11984.1	0.294927	42572.4	38	76	36344934	1.53265	22	4.22173	110	12.6348	58.345	59	-45	153	8.81712	61.5354	-0.575304	1.52645e+08	0.534795	263.574	26.4085	5.3601	-0.532762	1.19501	0.685265	0.265768	0.537493	1.26042	0.369361	0.742536	0.744032	0.98652	0.932265	-0.0510472	0.322965	0.534941
316		0.745375	0.634863	26.7446	40.093	38.7685	44.9071	40.9761	50.7448	17535.4	29.8492	0.590323	5324.53	0.326226	17692.5	49	97	36534221	1.67626	26	3.11776	126	15.1523	74.9607	76	-18	144	10.8123	77.305	-0.632904	1.05743e+08	0.363686	347.966	22.6277	11.7654	-1.77537	1.9867	0.52649	0.584295	0.537291	1.1265	0.30609	0.762637	0.776099	0.984774	0.529765	-0.194986	0.65399	0.500961
317		0.853261	0.704269	51.221	72.7029	92.2797	75.043	79.8819	94.9327	126819	62.367	0.539265	26453.1	0.529229	126909	26	72	300903260	1.67476	26	3.63532	119	14.2297	49.4754	50	-81	221	10.095	52.6503	-0.342267	3.42609e+08	0.367178	326.187	42.635	9.59301	-0.744865	1.63097	0.757686	0.362633	0.604299	1.30148	0.386907	0.722646	0.713227	0.981902	0.940953	-0.0908814	0.530389	0.579508
318		0.63513	0.502298	19.0443	47.3404	42.841	49.6532	44.1476	52.5863	11862.7	30.5305	0.570964	5342.22	0.530423	11932.5	45	94	44745084	1.76364	26	3.34651	132	15.2653	69.6765	71	-17	147	10.6152	72.3217	-0.303607	6.26952e+07	0.345343	363.153	19.123	9.36137	-0.742952	1.65848	0.959534	0.265329	0.703422	1.42204	0.530041	0.688427	0.674865	0.981519	0.90535	-0.0408633	0.329498	0.504295
319		0.535006	0.329295	26.4747	71.4745	49.8866	52.7766	76.2632	77.9753	27408.5	32.5926	0.537043	9853.96	0.349595	27494.2	53	114	193445349	2.03454	32	3.3264	170	19.2603	85.1779	86	-105	265	13.7082	88.4962	-0.506104	2.26268e+08	0.292633	577.989	81.126	29.193	-1.96263	3.0966	0.862235	0.532681	0.630297	1.36223	0.539346	0.713293	0.701718	0.984248	0.951929	-0.153448	0.650812	0.57675
320		0.71223	0.608535	32.1109	51.1265	63.1981	57.3946	44.2969	63.5095	32685.9	36.4205	0.529261	9029.09	0.2949	32697.7	69	126	175908690	1.8165	32	2.72273	151	17.1747	98.097	102	-4	153	12.8605	101.268	-0.532277	3.2604e+08	0.326493	424.982	32.4035	13.884	-1.34532	2.26342	0.588666	0.575989	0.576818	1.1752	0.346087	0.776004	0.771575	0.981118	0.947987	-0.229047	0.653184	0.381178
321		0.763675	0.634273	26.5069	42.7262	45.4246	39.7761	47.4299	50.0361	15190.7	32.6981	0.532635	7229.01	0.574571	15269.7	9	76	38475326	2.22275	36	3.71477	136	22.9862	45.0981	47	-150	296	15.6861	52.7642	-0.500404	4.2635e+07	0.262697	753.118	70.9598	57.5984	-4.53443	4.1267	1.01049	0.606573	0.697954	1.44098	0.509572	0.696093	0.681143	0.983297	0.947954	-0.170005	0.700265	0.581964
322		0.618689	0.263907	11.9098	45.1293	47.7752	32.2265	53.7796	53.7796	9290.23	27.922	0.539291	3651.42	0.504268	9345.87	47	90	44527794	1.61474	26	3.32901	139	14.126	69.3904	71	-26	172	10.2675	71.5325	-0.526962	4.77743e+07	0.363657	304.881	19.2268	7.30427	-0.810978	1.53517	0.600264	0.532619	0.503651	1.19704	0.340043	0.76349	0.757745	0.988163	0.938442	-0.115267	0.522634	0.526742
323		0.681222	0.329268	14.613	44.5178	34.0026	42.0962	42.6533	44.6563	7768.7	30.2901	0.532928	4295.32	0.538635	7662.22	34	84	39329538	1.92776	30	2.84586	132	17.4902	61.9035	63	-32	174	12.5229	65.6322	-0.153726	3.4867e+07	0.303493	474.299	26.9082	22.6054	-0.742905	2.77174	0.653902	0.618427	0.535852	1.22635	0.347176	0.745757	0.746867	0.981098	0.94053	-0.193905	0.708172	0.535223
324		0.67154	0.514205	22.4926	42.7663	42.5306	38.8614	38.8584	49.3404	10149.3	29.0615	0.535093	4763.18	0.581268	10296	6	65	6598539	1.95329	32	2.84976	98	18.4597	34.3262	34	-100	198	13.5305	42.9865	-0.171743	1.8159e+07	0.290985	517.54	34.4297	17.0935	-0.346363	2.42974	1.19005	0.347059	0.772772	1.49458	0.536703	0.676308	0.653226	0.981657	0.908613	-0.103812	0.526535	0.571496
325		0.752985	0.584958	29.6265	49.9845	61.0264	53.653	49.4502	62.6126	26359.3	36.8844	0.531363	8659.68	0.362642	26381.5	42	85	38597186	1.59849	22	3.94532	122	13.365	63.1422	65	-39	159	9.34598	65.3682	-0.530229	1.09427e+08	0.381323	290.864	26.5323	6.77488	-0.581604	1.39423	0.726422	0.326426	0.571385	1.27498	0.384251	0.746589	0.729422	0.98597	0.930623	-0.0942669	0.38442	0.53523
326		0.632603	0.263082	11.8427	45.0154	34.3841	42.9393	49.6261	51.5327	8424.65	29.8686	0.513012	3865.09	0.534936	8490.13	12	69	15722749	1.9717	30	5.7129	114	17.9795	42.8127	44	-157	271	12.5048	47.8531	-0.701297	1.90929e+07	0.302267	532.977	85.5226	34.2722	-2.76476	2.53794	1.10926	0.381775	0.75275	1.47626	0.532793	0.675363	0.65812	0.981623	0.529864	-0.095849	0.534425	0.505345
327		0.576093	0.323885	17.8619	53.7192	34.6513	61.2263	58.7096	61.2635	10639.8	30.9472	0.532297	5301.22	0.598163	10902.4	62	108	74922229	1.67754	22	3.76495	147	14.1263	85.5316	86	-8	153	9.32675	86.538	-0.384403	8.12046e+07	0.38664	342.476	26.1447	13.0958	-0.93403	1.81843	0.532654	0.522641	0.572946	1.17185	0.342201	0.776104	0.772626	0.988471	0.942235	-0.159305	0.609229	0.389065
328		0.844985	0.535134	26.1349	42.5354	42.0364	42.6861	44.1754	49.1749	17764.8	34.6901	0.526794	6042.17	0.349861	17881.8	50	86	53659768	1.49264	19	4.30349	130	11.9845	68.653	69	-14	144	8.09745	70.5067	-0.531751	8.46799e+07	0.536342	263.865	18.4423	5.3465	-0.504242	1.17962	0.639653	0.294982	0.537276	1.22617	0.347063	0.742421	0.746194	0.986272	0.934229	-0.0532387	0.349884	0.532227
329		0.681363	0.506086	26.4299	47.3261	45.5311	50.2639	42.8475	53.854	17140.5	32.5122	0.512934	6267.62	0.365363	17226.4	62	111	112636513	1.74049	27	3.0222	140	15.4762	88.309	90	0	140	11.1533	90.3603	-0.584053	1.40535e+08	0.348626	365.506	17.2658	10.8815	-1.26291	1.90784	0.637532	0.593295	0.532971	1.2263	0.347118	0.745849	0.749533	0.981985	0.926427	-0.13041	0.574498	0.535113
330		0.742637	0.684969	32.5843	47.1088	52.9368	52.9368	45.1153	59.7604	26535.4	34.771	0.593626	8176.23	0.346042	26592.3	26	79	76349819	1.88884	27	4.22235	134	17.6537	53.1868	53	-109	264	11.3659	57.3674	-0.530653	8.19617e+07	0.326343	474.23	58.8458	22.0349	-1.27143	2.42238	0.859013	0.57409	0.63409	1.36391	0.532426	0.715843	0.704451	0.98309	0.949475	-0.115723	0.535269	0.574082
331		0.539082	0.529291	29.2684	68.2901	63.448	67.0109	47.1984	72.8123	38161.2	38.1119	0.522264	10518.4	0.274901	38463.6	49	93	67984761	1.63905	26	3.19727	127	13.9277	71.4253	72	-1	129	9.72948	74.5323	-0.303477	4.29425e+08	0.361706	308.327	19.8127	7.44098	-0.590954	1.5371	0.690523	0.369854	0.535324	1.26719	0.365173	0.742923	0.744712	0.986537	0.932602	-0.0988454	0.534952	0.535881
332		0.819531	0.572229	26.5363	42.887	49.7226	50.7657	38.6537	53.699	15377.6	34.7196	0.386127	7532.93	0.535326	15327.1	49	105	112627713	1.98184	30	3.53427	170	18.0854	76.9752	76	-52	222	12.5265	81.3476	-0.226539	1.00267e+08	0.298113	530.53	44.7648	22.4494	-0.657584	2.52902	0.936045	0.53445	0.68113	1.40053	0.539446	0.698112	0.685347	0.981928	0.940057	-0.109403	0.530905	0.586702
333		0.342651	0.344531	36.1043	109.52	92.7265	108.585	51.729	109.37	85902.3	36.8847	0.572606	17447.5	0.190427	86059.8	42	84	134985950	1.53253	22	3.26344	122	12.8868	62.2648	63	-29	150	9.22642	63.3453	-0.221953	3.47427e+08	0.5042	263.43	26.5113	6.18446	-0.529535	1.39774	0.53275	0.535272	0.536712	1.13423	0.306987	0.777446	0.774263	0.984508	0.942648	-0.126358	0.519426	0.53295
334		0.742293	0.653143	47.8193	71.4494	74.4203	81.8442	65.8507	86.9573	104774	52.3226	0.504965	22274.8	0.223269	104715	40	84	395865053	1.63277	26	3.69679	134	13.8108	62.793	63	-69	226	9.59099	65.2268	-0.384631	4.45349e+08	0.381294	320	36.0814	8.65045	-0.653299	1.53148	0.629263	0.522116	0.532632	1.2263	0.342265	0.749842	0.742923	0.981623	0.947714	-0.0984723	0.594964	0.531342
335		0.690126	0.53082	19.3263	42.8426	42.2637	49.1882	42.2658	51.4445	11789	30.2642	0.526329	4761.33	0.509342	11768.6	26	81	30900306	1.92222	29	4.50348	126	17.7296	53.3426	59	-94	229	11.8493	59.9671	-0.940268	4.26226e+07	0.327615	534.263	47.6328	26.0819	-3.11043	2.29493	0.761035	0.576976	0.59882	1.32699	0.535298	0.727491	0.717908	0.981635	0.947799	-0.118181	0.535907	0.535762
336		0.849671	0.347426	12.7261	34.7026	34.0062	44.4927	42.9795	47.4952	8531.11	29.9426	0.594038	3404.22	0.388103	8609.43	63	109	52618157	1.65178	22	4.02672	142	13.9693	88.3084	90	3	139	9.29535	90.186	-0.744528	7.00086e+07	0.386537	344.142	17.0517	10.532	-1.42626	1.53699	0.653718	0.384947	0.532018	1.26848	0.347537	0.747639	0.749854	0.981758	0.926427	-0.0957485	0.577958	0.539072
337		0.504099	0.309451	26.9899	84.0193	84.684	44.7014	74.817	86.1862	40426.8	42.3451	0.532685	12681.9	0.321278	40511	47	108	269674030	2.05349	32	3.39427	178	19.0843	76.3265	79	-51	229	13.3427	81.9656	-0.302262	2.72274e+08	0.294927	585.35	45.3609	26.5018	-1.40264	2.72636	1.22276	0.368113	0.811984	1.53459	0.532776	0.65151	0.630659	0.98816	0.930176	-0.0904084	0.534261	0.502948
338		0.851001	0.584773	18.6927	38.5376	36.5749	44.4292	50.1428	52.4534	10198	32.8121	0.345701	6342.57	0.632711	10261.2	42	94	106178121	1.84618	27	3.44454	177	17.2227	69.1764	70	-63	263	11.2722	72.1517	-0.262986	5.34654e+07	0.32962	422.495	40.3295	14.045	-0.719818	2.04479	0.812184	0.526368	0.634985	1.34929	0.509812	0.711127	0.700386	0.981209	0.529533	-0.0904714	0.501142	0.584497
339		0.747428	0.535092	27.7903	50.0652	57.8496	47.1034	62.3403	63.1058	27686.1	36.3637	0.534926	10223.8	0.365901	27942.7	47	93	122227265	1.71276	26	3.84425	142	14.4477	70.0985	70	-45	186	9.96226	72.5226	-0.134901	1.47961e+08	0.36296	345.54	29.8698	12.6112	0.00529094	1.86963	0.601407	0.513903	0.510933	1.18409	0.342761	0.759018	0.753657	0.98184	0.944263	-0.147535	0.598196	0.536085
340		0.530904	0.576518	32.4961	65.7983	65.9078	68.4727	47.6399	74.1126	36504.7	36.2698	0.527772	12674.2	0.340491	36532.9	65	122	302932726	1.93299	29	3.61089	175	17.5371	95.1743	97	-42	227	12.0153	97.779	-0.575885	3.49744e+08	0.321795	502.814	42.5347	22.1193	-2.2622	2.4539	0.811103	0.598498	0.626976	1.34623	0.532647	0.717778	0.706093	0.981299	0.944532	-0.122636	0.575263	0.576326
341		0.529617	0.367742	26.3475	68.9275	63.1866	70.7463	34.8182	71.7768	27626.2	29.5324	0.585311	9044.61	0.329634	27907.1	79	142	295101177	2.02643	32	3.12974	190	19.2634	113.868	117	-7	198	13.749	117.398	-0.597017	3.68165e+08	0.295313	581.531	38.3263	29.6922	-2.65671	3.01744	0.840221	0.537627	0.627297	1.34258	0.526843	0.71776	0.706573	0.981097	0.939091	-0.152963	0.651535	0.572222
342		0.907799	0.765687	38.5947	50.3496	53.7507	59.9658	53.869	63.2742	40098.3	47.1513	0.361903	15353.6	0.381406	40226.5	45	84	175184403	1.53223	22	4.2694	147	12.3659	63.6958	65	-42	188	8.18182	65.7487	-0.226844	1.79018e+08	0.532266	268.515	26.8126	7.29405	-0.0363845	1.32271	0.522957	0.52771	0.535758	1.13694	0.320268	0.762988	0.776817	0.981264	0.950098	-0.114001	0.598868	0.500004
343		0.752681	0.632904	29.1343	44.4703	42.9229	45.3453	49.1053	53.4905	10137	34.4536	0.342269	6798.15	0.67066	10264.2	13	62	15390742	1.76944	26	3.81386	109	15.4767	36.651	38	-84	192	10.9422	42.4264	-0.345366	1.84752e+07	0.345756	381.513	36.5325	9.39304	-0.584272	1.70298	0.815353	0.349226	0.627767	1.34861	0.534773	0.715323	0.704951	0.981261	0.938423	-0.0909267	0.538477	0.581852
344		0.850942	0.761747	26.8403	34.2603	45.345	36.1498	36.7909	47.5707	17509.7	29.9864	0.522698	6026.92	0.363238	17512.1	34	74	61934969	1.51053	22	3.63467	159	12.5154	53.7405	53	-26	185	8.76533	57.0061	-0.126326	5.39843e+07	0.539473	263.175	22.7985	7.01051	-0.268861	1.40907	0.536096	0.526868	0.388127	1.0422	0.269657	0.81901	0.814767	0.984719	0.960539	-0.177764	0.605978	0.365765
345		0.345142	0.326459	42.0909	129.227	90.3427	92.175	59.8843	98.2969	30907.3	45.8427	0.536597	11425	0.369858	32047.6	29	84	92986110	1.88129	29	3.86679	195	17.7485	53.4265	57	-81	277	11.841	61.3263	-0.22085	1.12943e+08	0.322982	453.861	47.8459	17.3427	-0.685398	2.13202	0.947986	0.381685	0.692986	1.42685	0.530405	0.692904	0.676814	0.983454	0.949075	-0.0934813	0.535128	0.598657
346		0.844269	0.279535	17.8498	61.2622	65.0148	49.6517	68.7009	74.9535	12208.1	50.323	0.342264	7612.05	0.634908	12296.4	53	98	53684729	1.63715	26	3.22646	142	14.0926	75.5703	75	-26	175	9.90151	77.6171	0.0369763	7.44253e+07	0.361717	323.531	22.1794	7.42537	0.226748	1.53245	0.715303	0.368492	0.581385	1.27227	0.362201	0.742677	0.726321	0.986034	0.9293	-0.0976297	0.538654	0.570029
347		0.632269	0.501793	19.533	38.9681	39.6864	42.9864	32.506	47.0906	7449.85	26.4908	0.500654	4536.86	0.622606	7420.94	60	110	74449622	1.75301	27	3.03851	142	15.5903	85.7745	86	-14	157	11.2632	86.9342	-0.308198	5.74043e+07	0.349063	365.304	26.8403	9.81202	-0.596811	1.853	0.574466	0.51905	0.584922	1.15327	0.322177	0.768127	0.763466	0.988653	0.939844	-0.172676	0.601901	0.526587
348		0.853454	0.635811	29.2764	42.7681	45.3426	51.3656	47.7424	53.0869	17426.4	36.3654	0.509033	7630.95	0.539428	17444.8	57	97	85329709	1.51065	22	5.2943	129	12.5031	76.1705	81	-60	184	8.53263	79.8534	-0.790934	1.0477e+08	0.526326	265.961	45.0343	6.59035	-0.812934	1.22726	0.590923	0.347702	0.595346	1.19536	0.342662	0.76719	0.761774	0.981901	0.951324	-0.0953458	0.508603	0.522012
349		0.976019	0.539091	29.8423	52.5089	53.654	63.0528	69.0426	70.5391	29429.1	51.2696	0.369426	12214.9	0.535123	29057.8	81	114	290381539	1.36532	18	4.08681	152	10.7425	97.4257	98	6	147	7.45223	98.3943	-0.526303	2.90323e+08	0.536931	190.593	19.8429	3.85779	-0.268581	1.09743	0.53979	0.534902	0.385884	1.03295	0.265859	0.81264	0.810442	0.981789	0.952229	-0.13494	0.519361	0.347757
350		0.742634	0.705376	49.1223	68.2226	81.476	75.7481	63.8508	84.4943	84269.3	50.6974	0.538675	22276.8	0.263497	84264	32	81	326453269	1.79261	29	2.93263	138	17.0327	53.3868	53	-60	198	11.7188	59.7591	0.0584943	3.00886e+08	0.342797	390.681	34.8164	14.4575	0.539742	2.29053	0.593095	0.63514	0.532651	1.09595	0.290229	0.767475	0.764265	0.984035	0.953227	-0.262676	0.742985	0.388663
351		0.864269	0.590907	13.5354	27.5926	29.4903	27.2636	34.4798	34.6068	4459.36	26.127	0.505016	2694.35	0.581775	4490.93	34	79	18674004	1.62235	26	3.32221	114	13.751	58.2226	60	-22	134	9.42976	61.7186	-0.500617	1.7537e+07	0.385814	296.927	15.618	7.03498	-0.52981	1.47601	0.502227	0.590444	0.530385	1.11195	0.295222	0.763426	0.779862	0.986538	0.936577	-0.144426	0.577538	0.506045
352		0.864269	0.590907	13.5354	27.5926	29.4903	27.2636	34.4798	34.6068	4459.36	26.127	0.505016	2694.35	0.581775	4490.93	34	79	18674004	1.62235	26	3.32221	114	13.751	58.2226	60	-22	134	9.42976	61.7186	-0.500617	1.7537e+07	0.385814	296.927	15.618	7.03498	-0.52981	1.47601	0.502227	0.590444	0.530385	1.11195	0.295222	0.763426	0.779862	0.986538	0.936577	-0.144426	0.577538	0.506045
353		0.750847	0.537179	32.5964	70.6586	69.4965	77.0959	94.9342	98.4007	47152.1	53.0575	0.532264	14204.5	0.303469	47442.5	53	85	178496367	1.26327	15	6.57403	122	9.40094	70.7743	72	-109	227	6.3422	71.8464	-0.776443	2.64265e+08	0.53425	151.612	70.2977	3.19606	-0.277426	0.866502	0.53532	0.326707	0.52674	1.05329	0.277623	0.793206	0.790345	0.985312	0.961726	-0.0927691	0.365347	0.389267
354		0.766537	0.532903	29.3845	63.7503	65.4929	63.5349	69.1496	72.7968	53526.9	50.9363	0.53038	13045.8	0.264522	53710.3	76	147	693422293	2.26497	34	3.47988	229	22.6585	109.973	109	-98	327	14.8845	113.423	0.0535348	7.1754e+08	0.263269	768.304	81.906	52.5036	1.14498	3.92235	1.22647	0.526427	0.792686	1.53475	0.572685	0.653704	0.635342	0.981984	0.945342	-0.122947	0.613677	0.598844
355		0.766537	0.532903	29.3845	63.7503	65.4929	63.5349	69.1496	72.7968	53526.9	50.9363	0.53038	13045.8	0.264522	53710.3	76	147	693422293	2.26497	34	3.47988	229	22.6585	109.973	109	-98	327	14.8845	113.423	0.0535348	7.1754e+08	0.263269	768.304	81.906	52.5036	1.14498	3.92235	1.22647	0.526427	0.792686	1.53475	0.572685	0.653704	0.635342	0.981984	0.945342	-0.122947	0.613677	0.598844
356		0.790009	0.639453	36.091	57.1108	53.7018	69.4793	63.4777	74.8818	62268.4	45.1181	0.586585	12926.7	0.52968	62263.4	59	108	408429427	1.74243	26	3.17535	152	15.1059	84.9897	85	-9	171	10.8162	86.1174	-0.268471	4.71766e+08	0.349659	361.269	26.4271	11.0678	-0.595399	1.90279	0.658195	0.579275	0.532627	1.26222	0.347154	0.742645	0.744295	0.984902	0.939847	-0.122037	0.539762	0.539427
357		0.656297	0.536265	45.4771	84.611	81.2227	84.8596	68.8526	90.5842	58847.7	53.365	0.292697	26986.8	0.526773	59034.2	49	90	302986615	1.57498	22	4.34745	142	13.172	69.3886	70	-126	267	9.36538	71.3627	-0.509886	3.01152e+08	0.381085	277.818	86.4743	7.32159	-0.522649	1.45293	0.581903	0.527267	0.597042	1.17618	0.327682	0.763775	0.75972	0.986026	0.962228	-0.109501	0.500654	0.530035
358		0.763532	0.685226	34.6905	52.0864	53.2618	53.7626	49.8641	58.533	30958.9	39.813	0.38641	12200.9	0.38663	32057.4	76	139	329261927	2.08171	34	3.26177	190	22.0177	108.228	110	-76	268	14.4228	111.031	-0.34743	3.8197e+08	0.272235	617.695	81.5327	27.6531	-1.52226	3.03263	0.972966	0.510978	0.692626	1.42265	0.581229	0.695322	0.681221	0.983422	0.949229	-0.126159	0.597682	0.584908
359		0.794942	0.584726	26.8603	45.5323	47.1399	47.8671	40.7654	49.0504	22618.4	36.2263	0.522272	6962.37	0.346577	22659.1	49	92	85764264	1.58814	22	3.95268	149	13.7427	72.5035	76	-26	171	9.49477	74.606	-0.816292	1.15045e+08	0.381751	309.323	22.5106	9.26036	-1.61847	1.53886	0.537158	0.539422	0.536881	1.1539	0.322909	0.779519	0.774586	0.984267	0.942741	-0.134533	0.530527	0.500596
360		0.368491	0.342616	34.6987	103.844	81.5322	76.651	47.3611	81.0082	26036.1	39.3262	0.38118	10588.7	0.53085	26065.2	15	68	42030453	1.85309	29	3.32329	117	17.572	40.5326	40	-69	185	11.9791	45.5306	-0.17819	4.98349e+07	0.32635	422.971	27.1268	17.8454	-0.526908	2.39537	0.681267	0.537407	0.532427	1.26491	0.367447	0.742451	0.744934	0.984745	0.939843	-0.158886	0.639073	0.531497
361		0.65023	0.629035	29.9227	45.969	47.0813	53.2227	38.9348	53.953	17967.4	30.349	0.389694	7984.14	0.570852	17093.3	17	71	34269881	1.90275	32	3.3065	117	17.6031	42.0112	42	-142	268	12.8163	49.1814	-0.108461	3.96796e+07	0.305701	471.385	69.2214	15.6763	-0.0422945	2.34535	0.819429	0.581298	0.626388	1.34045	0.522764	0.718145	0.709603	0.983494	0.949272	-0.122086	0.575097	0.576262
362		0.768575	0.581974	26.9515	44.6585	47.1302	49.0135	38.7119	50.5033	11342.7	34.3426	0.368527	6353.76	0.531427	11501.1	61	109	51744909	1.74293	26	4.34933	136	15.2636	84.1743	94	-7	142	10.1276	90.3409	-1.11593	9.59532e+07	0.349074	390.296	27.5323	12.9633	-2.15392	1.74003	0.657429	0.527637	0.536537	1.26936	0.368843	0.750817	0.745051	0.986051	0.934535	-0.11349	0.595347	0.532275
363		0.972264	0.749026	36.4941	50.0363	62.0401	61.2905	67.222	71.343	47901.6	49.6264	0.532222	14226.3	0.303226	47015.6	44	90	292900117	1.70881	26	4.05819	172	14.5329	68.2234	70	-53	227	10.1223	70.7054	-0.576054	2.65045e+08	0.360449	347.599	40.1138	11.0277	-0.857012	1.77403	0.586702	0.597462	0.584454	1.19052	0.34536	0.774269	0.768575	0.984269	0.953111	-0.147448	0.584498	0.504477
364		0.604266	0.597453	22.6226	42.4743	42.3485	36.2904	44.6099	50.3264	7590.27	26.2678	0.522199	4424.38	0.584222	7639.53	49	104	47426740	1.90768	32	3.70227	158	17.7745	77.7261	81	-92	260	12.8478	81.8126	-0.512985	4.98686e+07	0.322612	490.365	61.5815	17.2677	-1.39652	2.26045	0.676581	0.526268	0.535363	1.26764	0.368586	0.747195	0.740053	0.984535	0.953267	-0.15323	0.613985	0.537593
365		0.500847	0.363019	13.0532	34.9675	26.6596	38.7965	34.9841	45.2671	4292.4	18.017	0.526347	2632.35	0.53633	4249.96	53	109	34220263	1.84027	29	2.98498	153	17.6002	81.3953	81	8	147	11.9634	84.9754	0.090147	3.06754e+07	0.326026	426.688	14.9767	15.7091	0.534574	2.29843	0.698813	0.53267	0.574228	1.26384	0.362264	0.744477	0.726927	0.986348	0.930062	-0.145135	0.622092	0.571263
366		0.909817	0.581774	13.2269	27.3454	32.0985	30.3684	34.9344	34.9344	4275.75	26.8426	0.50498	2622.81	0.590028	4227.77	29	85	14522684	1.98192	30	4.26495	129	18.113	57.5816	59	-84	229	12.5813	62.0819	-0.526927	1.75794e+07	0.30081	538.425	49.765	17.0269	-1.06001	2.15227	1.09012	0.326349	0.74766	1.49404	0.51885	0.676863	0.659404	0.984474	0.934536	-0.0626927	0.381477	0.500964
367		0.84294	0.295927	8.36049	29.2698	32.8597	29.687	32.8177	32.6532	2684.36	26.0813	0.581619	1767.84	0.750152	2634.08	-1	53	2675027	1.94533	29	3.34984	101	17.4954	27.1479	29	-53	157	12.0323	34.1171	-0.305853	3.00153e+06	0.308538	496.184	22.2632	18.9585	-1.18128	2.34819	1.17423	0.342939	0.770361	1.5261	0.536376	0.674426	0.653537	0.981766	0.908653	-0.0681266	0.534536	0.595749
368		0.930811	0.509504	17.8135	42.2601	42.0451	42.2951	44.6112	45.4596	12604.8	38.4053	0.576298	5384.05	0.536962	12675.9	29	75	36034796	1.72691	26	4.34954	134	14.5743	52.1409	52	-84	227	9.94707	53.4447	-0.176178	3.8145e+07	0.349522	345.43	44.443	11.7794	0.00422684	1.76303	0.695082	0.532763	0.535018	1.26137	0.367509	0.745091	0.746322	0.983227	0.950578	-0.110005	0.512762	0.537649
369		0.816535	0.532265	36.0012	65.5277	63.2695	72.4263	71.9861	77.7503	71229.3	53.9888	0.535327	17015.2	0.268426	71327.2	42	84	298610221	1.5881	22	3.22659	126	13.301	62.4511	63	-36	172	9.4791	63.6576	-0.174254	2.98193e+08	0.38191	290.597	26.6347	6.81814	-0.261133	1.47273	0.574633	0.536343	0.502771	1.17426	0.326902	0.76027	0.753599	0.981276	0.944909	-0.109265	0.511053	0.532605
370		0.81279	0.53293	14.1148	26.0293	26.2618	29.5858	30.5294	30.5294	3449.93	22.0933	0.53693	2222.48	0.601343	3492.8	53	104	29494926	1.69229	26	3.32603	129	15.1011	81.7703	81	-36	175	11.0303	81.903	-0.38819	2.63269e+07	0.361796	340.697	34.3981	8.81902	-0.506087	1.69689	0.530408	0.504253	0.539495	1.14964	0.322629	0.776324	0.774869	0.981778	0.942529	-0.158182	0.596009	0.506574
371		0.539635	0.532276	32.2217	76.126	74.6981	74.5322	47.4029	74.6345	40988.7	34.1297	0.539623	12696.6	0.306299	40864.2	49	94	262627130	1.63409	26	2.96326	136	14.1749	71.3654	72	-18	153	10.2296	74.5099	-0.174902	2.22953e+08	0.369627	308.947	19.7634	8.26426	-0.532699	1.68654	0.532943	0.510906	0.577191	1.14265	0.309409	0.772271	0.768179	0.984295	0.942269	-0.149686	0.593461	0.522154
372		0.922118	0.571848	26.1753	44.0091	51.8475	49.4251	50.3265	53.175	17666	40.5365	0.345847	9298.23	0.519853	18111.2	70	134	220457740	2.12269	34	3.53118	222	22.3459	102.326	104	-47	268	14.4034	105.496	-0.294685	2.20425e+08	0.270619	653.759	45.8477	36.3459	-1.2929	3.32345	0.842657	0.594443	0.626775	1.3453	0.532973	0.719853	0.708622	0.983297	0.949326	-0.178854	0.685185	0.539054
373		0.761845	0.575295	27.9427	49.5715	47.4718	58.6265	58.3953	61.7518	29529.3	36.9749	0.502982	9085.44	0.321062	29690.3	36	75	57502908	1.47408	22	3.84085	104	11.7777	53.7753	53	-39	142	8.39633	57.7598	-0.322632	9.8153e+07	0.52726	226.329	26.1085	4.75104	-0.113096	1.22087	0.53536	0.536765	0.527403	1.09323	0.279323	0.792673	0.79009	0.981985	0.947094	-0.126295	0.522178	0.386539
374		0.65323	0.538819	29.3626	53.5141	47.1421	57.9615	53.5269	61.1348	26763.9	36.1533	0.531886	9034.45	0.345391	26847.6	58	110	192901474	1.86466	26	4.26427	179	17.3427	85.1501	86	-51	222	10.8493	86.8134	-0.53134	1.98327e+08	0.346536	471.658	49.2226	19.9741	-1.17598	2.22713	0.700818	0.517267	0.537227	1.26581	0.381976	0.742405	0.744701	0.98327	0.950404	-0.142653	0.597748	0.53769
375		0.694753	0.53527	17.7176	36.6305	36.5951	39.0937	30.9096	45.533	6322.53	26.4531	0.514906	3265.05	0.505326	6396.32	53	98	29842981	1.72636	26	5.08163	142	14.7667	76.0985	77	-44	186	10.2676	76.4909	-0.657171	4.00227e+07	0.363881	369.682	32.9627	10.1854	-0.59882	1.59764	0.650845	0.505762	0.531708	1.26368	0.342686	0.742634	0.744204	0.981003	0.939815	-0.0953494	0.581235	0.532082
376		0.684771	0.537696	30.5749	53.6343	53.4961	59.3263	42.9861	61.2901	32948	36.6863	0.536943	10405.8	0.326744	32944.8	36	76	68603650	1.53763	22	3.36575	119	13.0309	58.4527	60	-39	158	9.34523	61.6751	-0.381326	1.17266e+08	0.504299	263.77	26.3069	6.63263	-0.532962	1.44264	0.58491	0.594291	0.534906	1.09848	0.290274	0.790638	0.767527	0.981427	0.947422	-0.147676	0.576651	0.38423
377		0.618184	0.535327	26.4423	42.9815	44.117	47.8645	50.2779	51.1346	11153.3	27.1943	0.536348	5318.68	0.594904	11229.3	32	100	47181384	2.18815	34	3.42942	172	22.0306	65.6862	65	-63	226	14.7768	70.853	-0.0188656	5.32626e+07	0.268845	705.49	38.5985	34.8403	0.22779	3.3685	1.47273	0.384758	0.844948	1.63494	0.637494	0.634294	0.60849	0.986014	0.922764	-0.0690091	0.571819	0.505342
378		0.819533	0.532648	11.3846	27.659	26.3943	27.1441	32.0858	32.5309	3461.97	22.345	0.519263	2290.18	0.622713	3424.09	13	69	6308584	1.84765	32	2.50904	98	17.707	40.7426	42	-22	122	13.1743	47.0934	-0.00363461	7.26726e+06	0.301267	472.848	10.5176	13.7295	-0.122261	2.34458	0.816947	0.574537	0.634761	1.34265	0.530058	0.712653	0.701779	0.970006	0.849623	-0.122034	0.539009	0.584226
379		0.727269	0.367427	12.8154	34.9295	32.9537	36.9017	34.4746	38.3488	5265.77	26.6749	0.510394	2953.93	0.535353	5295.5	34	84	18463675	1.77293	26	2.95323	122	15.5351	58.587	59	-8	129	11.2263	61.7053	-0.0402653	2.21267e+07	0.349009	365.11	15.2642	9.019	-0.0869863	1.69849	0.930908	0.298858	0.68653	1.40026	0.539264	0.695221	0.681093	0.976	0.906175	-0.0535394	0.342675	0.593264
380		0.650951	0.594904	29.5132	57.6136	53.1026	68.0385	42.4493	68.8472	29079.4	38.0682	0.537982	9896.19	0.345745	29262.2	30	102	111362606	2.26266	42	2.77143	159	22.8197	65.1909	67	-84	262	17.9673	71.7648	-0.268421	1.45326e+08	0.260593	771.814	53.2229	45.509	-2.18426	4.2264	0.957451	0.632686	0.690326	1.42943	0.57022	0.695323	0.681295	0.981296	0.944243	-0.177929	0.722123	0.590069
381		0.790176	0.634761	29.7576	45.3207	50.9639	49.2982	39.0935	53.2953	22671.6	34.8497	0.503012	7653.89	0.34069	22636.7	42	86	62290798	1.70174	26	3.75087	130	14.4473	63.384	65	-51	181	10.0345	65.9817	-0.342297	1.01113e+08	0.363745	342.098	36.9517	8.17139	-0.584754	1.50275	0.853265	0.271042	0.651774	1.36533	0.526582	0.705954	0.694228	0.984752	0.936533	-0.0442473	0.329077	0.590682
382		0.650042	0.36538	10.7085	29.4444	26.7679	27.0637	29.495	32.1223	2642.98	18.7745	0.58175	1860.61	0.744593	2698.6	26	81	6342657	1.8495	29	3.32693	126	17.9893	52.6323	52	-32	157	11.7652	53.8845	-0.129611	8.42264e+06	0.323453	475.008	22.9589	12.3426	0.0265276	1.95398	1.02642	0.304495	0.729403	1.44776	0.586703	0.681972	0.653222	0.984771	0.922265	-0.0608199	0.386597	0.509473
383		0.538105	0.537086	19.1385	42.8618	38.385	40.2268	27.2642	40.386	6981.82	22.5324	0.532266	3900.14	0.539074	7047.43	53	106	40816984	1.74263	26	3.2713	142	15.3974	81.2985	84	-30	171	11.109	84.5117	-0.532659	5.03448e+07	0.340269	369.193	34.7493	9.81988	-0.815704	1.76368	0.717197	0.526034	0.532491	1.27475	0.363487	0.74227	0.726023	0.984291	0.93612	-0.098902	0.503261	0.53901
384		0.849027	0.746728	34.0276	44.8405	52.4042	47.8426	53.227	59.4539	26353.4	36.5745	0.532607	9676.71	0.365863	26517.2	53	115	174426681	2.02234	30	3.75005	174	18.6398	86.2608	90	-45	229	12.7446	90.5814	-0.527497	2.27172e+08	0.293958	572.264	36.5374	32.885	-2.10139	2.96578	0.704942	0.61191	0.531445	1.27512	0.381003	0.747926	0.749531	0.981574	0.947226	-0.192222	0.700574	0.534904
385		0.863813	0.840012	30.3819	36.1796	44.5819	42.6539	40.1123	49.0535	15865.2	32.2641	0.530816	6929.43	0.536393	15934.8	51	98	76653402	1.72269	26	3.15277	134	14.9743	75.7421	77	-17	149	10.74	76.0143	-0.329426	9.69885e+07	0.345018	342.027	22.4295	10.323	-0.718476	1.84246	0.636902	0.581682	0.527114	1.22653	0.342647	0.753813	0.747485	0.986536	0.934703	-0.126349	0.53513	0.539637
386		0.576421	0.530982	26.3451	49.6062	47.8168	67.5377	39.814	67.7605	17574.4	29.7186	0.50065	7647.33	0.5744	17532.9	65	110	171842644	1.6535	26	3.81305	145	14.1345	88.0633	90	-42	188	10.0185	84.8522	-0.58145	1.34262e+08	0.368843	329.09	36.4763	8.93697	-0.632263	1.63495	0.532264	0.59659	0.536718	1.14028	0.323843	0.776681	0.774263	0.981777	0.949478	-0.153036	0.576853	0.505377
387		0.765348	0.715301	30.2791	42.3454	40.6531	49.7591	39.8614	50.5753	15951.5	32.4296	0.526533	7184.42	0.530384	17039.3	42	90	70022635	1.7175	26	3.86746	132	14.7653	68.422	71	-45	176	10.063	70.9839	-0.676477	8.18403e+07	0.345001	349.705	29.8441	10.2762	-1.3265	1.6763	0.659816	0.52639	0.532986	1.26778	0.345344	0.742515	0.744747	0.984767	0.939727	-0.103489	0.59474	0.530522
388		0.626291	0.532085	22.7122	38.9898	30.1941	44.2945	34.8496	47.1426	8471.26	26.2607	0.536343	4472.98	0.598149	9018.6	44	94	34815093	1.81729	26	4.01926	136	15.8407	69.4744	70	-42	179	10.9264	72.3686	-0.381811	4.72654e+07	0.348449	426.503	29.7472	13.4943	-0.814722	1.94034	0.945351	0.342657	0.681682	1.42577	0.57263	0.69765	0.684495	0.985964	0.926948	-0.0634539	0.522384	0.5927
389		0.532951	0.522149	44.2695	85.085	86.0938	92.3231	53.5303	92.4292	104585	49.0907	0.572922	22698.9	0.227042	104585	74	115	496772297	1.59685	22	3.94227	181	12.9321	95.6581	97	-38	229	8.63959	97.1268	-0.340965	9.8657e+08	0.384263	292.711	42.0851	7.61059	-0.532653	1.47151	0.537442	0.535954	0.579534	1.14903	0.321758	0.770908	0.765887	0.984745	0.953904	-0.122653	0.536768	0.526135
390		0.532951	0.522149	44.2695	85.085	86.0938	92.3231	53.5303	92.4292	104585	49.0907	0.572922	22698.9	0.227042	104585	74	115	496772297	1.59685	22	3.94227	181	12.9321	95.6581	97	-38	229	8.63959	97.1268	-0.340965	9.8657e+08	0.384263	292.711	42.0851	7.61059	-0.532653	1.47151	0.537442	0.535954	0.579534	1.14903	0.321758	0.770908	0.765887	0.984745	0.953904	-0.122653	0.536768	0.526135
391		0.686953	0.503498	19.1143	47.6093	42.5342	53.2268	58.1974	61.3894	12679.9	32.7515	0.538101	5905.43	0.577405	12675.4	49	114	98659867	2.17532	39	3.08118	190	22.4753	84.3909	86	-63	264	15.6576	86.4793	-0.264229	9.53684e+07	0.26495	696.674	49.094	38.4035	-2.40987	3.6346	0.726776	0.653453	0.53728	1.27539	0.500406	0.745743	0.746503	0.984268	0.953589	-0.229502	0.759859	0.530585
392		0.849028	0.62651	42.9748	70.1903	76.5384	76.097	86.9744	90.749	58421	58.8426	0.303268	26350.8	0.509815	59022.9	49	115	494674571	2.15854	34	3.17298	226	22.6264	81.1719	81	-42	268	14.4264	86.2201	-0.0426697	4.2932e+08	0.263406	676.264	34.7458	40.9843	-0.369266	3.60294	0.949423	0.581291	0.688814	1.40615	0.539505	0.695762	0.681501	0.981652	0.944263	-0.153934	0.656008	0.590538
393		0.909682	0.346345	10.0007	29.6362	32.6186	34.1264	34.1229	34.9091	2944.76	27.2641	0.536146	2626.13	0.812141	2905.74	29	81	9451345	1.85297	26	3.84268	130	17.1013	53.4904	58	-36	177	11.1267	61.1763	-0.345364	1.05223e+07	0.34452	420.033	26.6748	14.7717	-0.757265	2.01538	0.953529	0.345818	0.677974	1.42212	0.579018	0.702703	0.688474	0.985817	0.927633	-0.0981231	0.539036	0.576191
394		0.72276	0.602659	26.6815	40.9653	36.3478	45.6322	47.4928	53.1982	11576.8	29.6088	0.389078	6220.64	0.534518	11744.6	53	102	81304518	1.76471	26	3.81327	144	15.3454	77.1709	77	-27	171	10.5961	79.6261	-0.222658	7.46715e+07	0.342202	386.349	32.2675	14.0264	-0.363577	2.03268	0.674657	0.598671	0.532279	1.2627	0.368611	0.749427	0.74229	0.984765	0.94205	-0.140036	0.586618	0.535081
395		0.584032	0.579849	22.6586	42.0534	39.5976	47.8519	34.9349	47.9098	12268.9	26.3498	0.622018	4247.81	0.34817	12635.9	42	98	42926479	1.84926	34	2.69047	129	18.2205	74.5154	79	-8	136	13.7174	77.6538	-0.531813	7.42698e+07	0.329424	477.866	22.4716	18.7447	-2.60923	2.42613	0.69027	0.534597	0.534577	1.27087	0.385059	0.750848	0.742652	0.986538	0.934923	-0.17159	0.632671	0.529423
396		0.85329	0.302634	7.53702	26.9345	26.1026	26.3263	26.7043	29.0687	1722.1	22.3471	0.586608	1426.22	0.817405	1753.89	36	84	8147475	1.7175	26	2.97532	112	14.6845	59.2687	59	-7	119	10.291	62.0979	-0.00222902	6.76561e+06	0.347229	340.845	15.1819	7.26004	0.222234	1.5033	0.81173	0.297111	0.632645	1.30587	0.38647	0.71175	0.70127	0.97909	0.902773	-0.0927608	0.384265	0.590385
397		0.570477	0.342929	17.3423	47.5193	42.3201	42.5304	53.6176	57.1843	7926.54	27.1087	0.527062	4500.64	0.531007	8122.15	79	142	117539630	2.1265	34	3.32769	220	22.2698	111.981	113	-26	263	14.115	114.864	-0.223466	1.05819e+08	0.269602	653.865	38.346	29.3682	-0.50386	2.96135	0.926795	0.512222	0.651723	1.36811	0.537426	0.709654	0.694403	0.981069	0.942651	-0.150954	0.603048	0.574222
398		0.742984	0.530382	18.9595	34.748	32.4798	42.7053	36.9884	42.5318	7476.07	29.3968	0.579023	3859.82	0.51715	7592.26	27	76	11949260	1.74845	27	3.02775	98	15.4966	53.1347	53	-26	126	11.2641	53.4764	-0.51293	2.62293e+07	0.347627	365.476	14.4475	10.8109	-1.14744	1.93814	0.634775	0.503844	0.522974	1.22214	0.345298	0.753763	0.750343	0.976539	0.905327	-0.151472	0.609002	0.534421
399		0.776452	0.63843	22.9043	32.7477	40.3493	34.8477	34.2627	42.3475	9718.15	26.4927	0.537264	3952.1	0.506572	9776.57	58	113	62695301	1.90842	29	6.57447	347	17.5306	86.9294	90	-6	342	12.0812	90.764	-0.263037	8.15323e+07	0.321753	506.865	26.8426	29.7451	-1.36865	2.3605	0.812227	0.577769	0.61136	1.32226	0.539848	0.722729	0.713461	0.986326	0.962614	-0.126403	0.575728	0.57636
400		0.844742	0.65908	32.3603	47.5753	52.8185	53.8687	51.9268	59.2609	42957.1	42.5326	0.671588	8694.63	0.529227	42209.1	42	84	134529229	1.53885	22	3.39618	117	12.7798	62.0475	62	-52	179	9.14404	63.0909	-0.222676	1.7265e+08	0.505008	267.86	36.4744	7.1868	-0.301268	1.49423	0.500018	0.595322	0.530016	1.10615	0.292636	0.763262	0.779887	0.981681	0.95054	-0.142633	0.576176	0.509773
401		0.532089	0.504585	29.7532	71.0959	51.0985	70.3671	77.2768	76.9366	29863.3	36.7476	0.363294	12777.8	0.527677	29842.9	58	98	117532494	1.4941	22	3.6264	129	12.3263	76.5153	81	-32	170	8.90535	81.0343	-0.530685	1.90478e+08	0.522196	260.814	32.8447	5.29609	-0.34718	1.26849	0.595845	0.536197	0.536579	1.10974	0.298126	0.790135	0.767533	0.981674	0.952229	-0.126532	0.514518	0.388474
402		0.742665	0.574275	22.2981	42.8675	38.1223	45.229	47.4904	47.1987	11174.9	32.8657	0.532294	5394.15	0.5006	11263.2	79	144	149070840	2.1019	32	2.98601	196	19.7468	113.985	117	26	170	13.5343	117.712	-0.140934	1.53297e+08	0.274223	629.17	17.9345	38.745	-1.2227	3.53536	0.626508	0.701227	0.529817	1.22635	0.346749	0.750987	0.745054	0.986761	0.93422	-0.261719	0.794926	0.539491
403		0.726099	0.637464	42.3943	67.0322	65.9495	74.2265	61.9297	84.8538	67260.7	49.6713	0.535326	17942.9	0.265886	67449.6	27	69	85846176	1.53707	26	3.13962	109	13.0813	47.819	49	-86	196	9.53515	50.5973	0.0117449	1.71714e+08	0.384652	262.444	42.6585	6.79839	0.0942223	1.53778	0.509471	0.58145	0.384298	1.01962	0.268501	0.811842	0.810302	0.985031	0.961765	-0.22364	0.658491	0.363603
404		0.713634	0.627428	29.0425	44.6954	38.7532	45.0865	47.9835	52.5094	22791	32.901	0.50923	7429.67	0.342643	22947.1	63	109	134229812	1.65305	22	4.27005	153	13.9036	86.9265	88	-32	186	9.45393	88.8131	-0.530274	1.72276e+08	0.386176	329.934	36.6797	9.34226	-0.530426	1.53587	0.659537	0.384747	0.532226	1.26223	0.369851	0.74968	0.742535	0.981975	0.947909	-0.0903658	0.537636	0.532686
405		0.532235	0.329865	30.146	90.6539	85.9765	84.8476	47.6981	95.6373	45952.4	42.4445	0.342634	18609.6	0.509008	47145.8	67	114	229070226	1.70308	26	2.84223	158	14.9223	84.7504	84	0	158	10.8104	90.6171	-0.017118	3.86426e+08	0.342757	348.365	17.659	9.6842	-0.103222	1.90577	0.519843	0.572622	0.532236	1.13227	0.309441	0.764746	0.760952	0.984761	0.944429	-0.186426	0.653922	0.386711
406		0.693842	0.581812	26.536	50.9638	65.535	47.1341	49.4767	68.6534	19403.9	34.3633	0.537007	7611.49	0.502614	19615.4	29	69	29263450	1.5866	22	12.0113	268	13.0369	49.174	49	-40	298	8.95133	51.2637	0.961986	5.15397e+07	0.385923	309.226	22.3963	22.8426	1.81691	1.60849	0.651447	0.536143	0.511907	1.26082	0.384202	0.763653	0.757776	0.985341	0.961385	-0.104094	0.500977	0.522976
407		0.764427	0.535349	26.8882	49.2963	61.6345	49.7727	58.0677	62.81	22903.7	38.651	0.367425	10306.4	0.531763	22907.7	53	108	126701797	1.9047	27	3.53054	171	17.7652	81.2223	81	-30	221	11.4517	84.989	0.0901712	1.71703e+08	0.329682	472.05	34.2658	22.8686	0.588184	2.45305	0.753036	0.527765	0.597602	1.29718	0.388843	0.726265	0.717985	0.981943	0.942654	-0.140262	0.611403	0.571294
408		0.817082	0.531408	22.0193	34.1889	36.8442	40.0294	36.3651	40.1711	11539.8	29.717	0.593405	4263.82	0.36053	11597.9	49	92	42210862	1.65342	22	4.34796	147	13.7425	70.6534	72	-26	172	9.26494	72.9082	-0.503686	6.1757e+07	0.365327	326.17	19.4932	10.8599	-0.84491	1.6373	0.600935	0.530965	0.501722	1.22097	0.342763	0.763778	0.759029	0.988169	0.938632	-0.126223	0.539686	0.526361
409		0.846774	0.709861	32.2711	44.1762	50.5298	50.0365	42.9013	53.4248	26264.4	36.0097	0.529005	9424.12	0.38109	26226.8	34	81	72265850	1.68848	26	3.84471	112	14.5343	59.8811	62	-50	172	10.1862	62.6535	-0.71534	9.5126e+07	0.368132	342.104	26.3614	10.1744	-1.27105	1.67002	0.577091	0.57654	0.598127	1.17471	0.326984	0.76367	0.758819	0.988653	0.938817	-0.132327	0.539531	0.534532
410		0.858446	0.639745	27.1382	42.7675	47.0971	47.5862	44.6727	52.5964	17536.5	34.8509	0.505152	7747.85	0.539499	17514.2	36	81	53509858	1.6745	26	3.27226	122	14.1474	61.343	61	-34	153	10.114	62.9053	-0.26473	6.57425e+07	0.365177	326.614	26.0295	8.85153	-0.51986	1.74453	0.600619	0.585363	0.513427	1.1843	0.342369	0.75723	0.75223	0.988127	0.936023	-0.132226	0.572633	0.532945
411		0.584243	0.327753	15.0887	47.4953	49.1751	32.7272	47.222	53.0424	8495.98	26.2676	0.596793	4022.23	0.576444	8424.68	47	94	40326984	1.74258	26	3.47746	126	15.1396	71.1771	74	-29	153	10.5353	74.7191	-0.575322	4.58493e+07	0.34987	369.741	29.8105	10.1365	-0.810386	1.76591	0.698865	0.52949	0.532002	1.26094	0.36275	0.74973	0.742987	0.984477	0.938427	-0.10951	0.508179	0.535158
412		0.862295	0.672684	22.2629	32.5391	36.5189	34.5395	38.8626	45.7227	7490.6	27.5346	0.531745	4006.82	0.534729	7530.6	40	92	36009748	1.81753	29	2.84614	140	17.3453	67.0681	68	-10	150	11.8531	70.0523	-0.174699	3.60035e+07	0.326176	409.171	18.429	12.771	-0.586537	2.14592	0.744531	0.584422	0.592943	1.29295	0.365128	0.726307	0.717714	0.985373	0.927632	-0.142963	0.574271	0.577005
413		0.726776	0.518105	18.0058	34.7598	34.8847	34.7796	34.5228	39.0369	8570.01	26.2627	0.586516	3452.36	0.502943	8610.63	62	110	69794908	1.74768	26	3.5327	150	15.1577	86.9346	88	-11	171	10.6344	84.0272	-0.506591	6.81674e+07	0.34027	368.223	26.9851	10.631	-0.867458	1.74226	0.761963	0.367453	0.617154	1.30536	0.381014	0.718164	0.708471	0.988163	0.934249	-0.0849095	0.537299	0.584221
414		0.79086	0.675397	30.0091	44.4223	45.5229	50.0003	42.6747	52.265	15939.4	34.1761	0.360981	8164.98	0.517962	17092.7	49	97	85265053	1.75276	26	3.49345	134	15.494	74.4903	76	-22	153	10.954	76.0473	-0.527742	9.2949e+07	0.340927	381.09	22.0494	12.8195	-1.27537	1.90965	0.576575	0.532105	0.585326	1.18575	0.34657	0.772264	0.765376	0.988671	0.940593	-0.158154	0.613957	0.509847
415		0.598816	0.381745	34.1385	92.323	75.4477	65.2223	79.0981	86.6843	29688.8	47.0472	0.2629	18442.5	0.617793	30084.2	49	88	132361057	1.51843	22	3.53143	126	12.5295	69.0112	70	-63	190	8.63791	70.8122	-0.342209	1.50886e+08	0.503065	262.953	40.504	4.96532	-0.381643	1.22904	0.570954	0.360321	0.598601	1.17127	0.326393	0.761843	0.757442	0.983203	0.950685	-0.0849849	0.526479	0.539605
416		0.814264	0.51033	19.5277	38.2638	34.7985	42.4422	39.5712	44.0399	10290.6	32.1532	0.535758	5022.09	0.58663	10346	69	113	93262909	1.63426	22	3.90298	153	13.6368	92.4491	94	-15	179	9.44447	94.0904	-0.585744	9.07745e+07	0.363457	306.35	29.094	7.7011	-0.740362	1.49323	0.634272	0.384973	0.532605	1.22295	0.349884	0.751701	0.745226	0.98131	0.942263	-0.0981785	0.534037	0.532273
417		0.653109	0.519776	34.3654	65.1343	47.9494	74.0227	74.0105	74.0105	36187	42.3908	0.365851	14766.9	0.384936	36277.8	53	98	270679722	1.65084	22	4.53143	153	13.8423	76.6578	81	-85	263	9.15743	81.7423	-0.585761	2.6296e+08	0.38406	345.495	59.6328	12.3298	-0.865954	1.68427	0.58169	0.581222	0.592791	1.17722	0.342267	0.76771	0.76269	0.98527	0.959499	-0.136365	0.539422	0.522698
418		0.936153	0.79424	36.5745	47.0533	51.6982	59.4922	53.2632	59.8404	34262.9	42.114	0.585392	10522.1	0.306344	34297.7	44	96	260271792	1.8117	27	3.26294	149	17.1494	71.766	74	-27	176	11.3843	74.5845	-0.575325	1.90329e+08	0.342987	426.263	29.9058	17.0445	-1.75222	2.2227	0.681268	0.529343	0.532967	1.26778	0.36393	0.742971	0.746327	0.984745	0.939863	-0.149446	0.609075	0.530012
419		0.70349	0.532649	26.2642	45.5376	45.3904	58.9033	42.9843	59.9817	19052.2	32.0368	0.585177	7110.17	0.363293	19052.6	26.2	74	44749092	1.75269	26	3.86053	115	15.0265	50.1935	51	-65	181	10.5059	53.7526	-0.574262	5.30497e+07	0.340867	369.96	30.8693	11.6794	-0.790226	1.84266	0.812982	0.38144	0.629299	1.34536	0.536795	0.715365	0.704497	0.986682	0.932264	-0.0985302	0.531102	0.579659
420		0.708499	0.692636	42.2217	62.4053	65.8109	69.0981	57.5265	74.6717	62986.3	44.4298	0.570227	17423.3	0.268477	63052.3	36	90	303844539	1.90497	27	3.9048	170	17.0046	63.8448	65	-71	263	11.5398	67.4926	-0.360509	2.9723e+08	0.329229	490.27	36.7533	26.1535	-1.14587	2.50503	0.753424	0.534599	0.586843	1.3009	0.388168	0.742606	0.726222	0.981654	0.947686	-0.147023	0.615853	0.539076
421	222	0.974608	0.71571	26.6347	34.0264	44.3409	42.762	40.5346	47.9797	13266	32.1527	0.539427	4983.63	0.369859	13226	34	81	39836857	1.76048	26	4.59498	136	15.3672	58.3421	59	-65	222	10.3817	61.6597	-0.531367	5.02265e+07	0.342676	400.626	34.2263	12.0268	-0.985267	1.68696	0.529816	0.276426	0.684423	1.42687	0.539096	0.697122	0.684453	0.988696	0.93484	-0.0475326	0.34633	0.592295
422		0.819843	0.530453	26.2943	42.5322	42.001	61.2203	51.4294	62.0609	12679.7	34.0982	0.38681	6726.66	0.539009	12674.7	51	100	81321702	1.74535	26	4.76267	129	15.26	77.023	79	-74	223	10.5327	79.5172	-0.816743	7.95096e+07	0.36329	390.304	44.5329	17.1882	-2.00198	1.97537	0.674425	0.584947	0.532205	1.26904	0.369863	0.749654	0.74267	0.981933	0.947644	-0.129509	0.536173	0.532698
423		0.984426	0.819093	32.1054	39.7743	49.9884	49.5759	47.1308	52.3205	29061.9	39.1184	0.535761	8465.58	0.298198	29047.5	63	112	226908853	1.753	26	3.70813	174	15.1222	86.745	88	-61	226	10.6371	84.8443	-0.2649	2.65228e+08	0.342279	361.188	50.1576	12.0118	-0.511936	1.86943	0.681096	0.532677	0.539532	1.26817	0.361711	0.740371	0.742905	0.983441	0.950136	-0.115843	0.532634	0.530115
424		0.969729	0.653538	22.8441	32.8196	36.6743	39.8665	34.8184	45.1742	11595.4	32.8145	0.584227	5115.37	0.532265	11744.2	76	134	138422265	1.98386	30	4.02206	184	18.1582	103.987	105	-27	226	12.4753	106.613	-0.537761	1.32643e+08	0.300181	530.85	45.9081	27.5985	-1.36097	2.7635	0.886727	0.513027	0.63929	1.3866	0.531905	0.71753	0.704946	0.98143	0.529697	-0.134905	0.598165	0.539048
425		0.905314	0.384965	17.0905	42.9063	42.9865	42.4222	44.2684	47.6753	14265.4	36.953	0.539623	5177.53	0.363609	14209.8	50	101	45359632	1.81027	27	3.36152	140	15.8608	76.363	77	-32	172	11.1817	76.9495	-0.295193	8.429e+07	0.344265	403.714	32.0946	11.6859	-0.535114	1.9611	0.697953	0.571796	0.570659	1.26976	0.36515	0.744085	0.727768	0.984458	0.936988	-0.118158	0.532754	0.536758
426		0.595902	0.576512	13.9636	29.1813	29.269	26.0847	32.5271	34.3459	4749.92	17.3845	0.726353	1861.53	0.500102	4766.4	49	90	18492952	1.57471	22	5.39475	130	13.1027	68.7023	68	-63	194	9.05158	70.7742	-0.226098	2.64741e+07	0.505063	298.989	39.5227	7.34069	0.298425	1.39865	0.574626	0.536531	0.598166	1.17466	0.329494	0.76229	0.75779	0.983099	0.950942	-0.105373	0.595375	0.538653
427		0.538651	0.576444	27.2696	53.8642	50.535	42.5745	58.06	74.7539	22171.7	30.6346	0.381042	9748.44	0.539865	22229.5	58	112	262675764	1.86069	27	3.67262	174	17.6385	88.1399	90	-50	226	11.4223	90.6864	-0.574263	1.74527e+08	0.326599	453.362	38.1768	22.7422	-1.81272	2.3441	0.537097	0.61321	0.574946	1.13841	0.321261	0.774705	0.770306	0.983404	0.95326	-0.223676	0.697701	0.534532
428		0.606816	0.509881	27.8593	53.6322	53.5033	58.037	40.0442	61.099	27953.3	34.1496	0.535764	9751.65	0.34253	29045.3	57	100	176149492	1.70268	22	5.29609	152	13.9594	76.349	79	-81	264	9.09405	81.5351	-0.526268	1.81986e+08	0.36347	349.262	59.6515	12.2694	-0.367628	1.65123	0.722958	0.386576	0.571385	1.27626	0.385176	0.746342	0.729072	0.984263	0.953426	-0.0930226	0.539429	0.537647
429		0.810942	0.653426	26.4908	34.8403	42.6343	36.7029	38.265	44.0009	10575	29.0571	0.530081	5326.35	0.51228	10634.7	42	105	69866845	2.03966	34	2.86536	171	19.5343	75.067	77	-68	229	14.2678	76.8193	-0.320592	6.50575e+07	0.276103	575.849	44.5393	26.6769	-1.70812	2.98422	0.792659	0.577506	0.609033	1.3221	0.509713	0.726329	0.714942	0.98129	0.947189	-0.179653	0.656347	0.532454
430		0.529027	0.537691	26.3275	53.3264	42.0039	61.323	61.3226	70.0864	17534.5	29.2237	0.384715	8171.53	0.593458	17530.7	36	97	88449522	2.06586	32	3.29423	177	19.2603	65.5036	67	-39	226	13.4223	70.8163	-0.109043	8.44263e+07	0.29029	593.633	27.6532	22.3443	-0.53843	2.53104	1.36582	0.295763	0.863682	1.61145	0.618584	0.634403	0.618697	0.984965	0.9081	-0.0472627	0.347175	0.506086
431		0.345054	0.229082	17.032	77.0426	32.1858	71.5325	81.1571	84.9227	17534.7	26.4294	0.538816	7186.06	0.532635	17729.4	42	90	63220226	1.76726	26	5.08469	132	15.6531	65.0981	65	-119	261	11.0348	68.1086	-0.570269	7.75986e+07	0.342651	403.033	67.4207	13.8184	-0.965098	1.96115	0.75923	0.538693	0.588424	1.30479	0.505393	0.740927	0.722261	0.98387	0.951976	-0.104523	0.526393	0.535306
432		0.86463	0.630503	26.4929	39.7658	47.8126	47.1497	45.8197	53.5319	13226.6	34.7581	0.526865	6303.05	0.581295	13260.1	44	84	42904240	1.65006	26	6.26326	127	13.8495	65.9898	68	-113	260	9.62224	69.3454	-0.705863	6.36369e+07	0.361954	322.033	68.881	9.81592	-0.742727	1.58462	0.636504	0.522677	0.530943	1.22771	0.349329	0.751038	0.745065	0.984949	0.953234	-0.103422	0.598668	0.537633
433		0.717458	0.537582	18.3226	32.8427	29.2653	40.2228	38.0971	40.5382	7492.27	26.5321	0.608197	3042.28	0.5065	7536.09	45	84	18197429	1.52927	18	5.06984	109	12.133	65.1003	68	-14	126	7.6303	67.1507	-1.08613	3.49863e+07	0.522347	271.175	17.585	7.26429	-1.02264	1.22672	0.590652	0.348426	0.590397	1.18812	0.342612	0.769305	0.763498	0.984539	0.932699	-0.0888881	0.526908	0.538884
434		0.861904	0.674942	30.111	44.6765	49.8675	53.9622	57.1123	57.752	26744.3	38.9538	0.532238	9346.04	0.349224	26812.3	63	110	223847697	1.7154	26	3.4246	152	14.7974	86.3081	84	-32	184	10.5812	84.2908	-0.38654	2.23812e+08	0.34591	349.341	36.8477	10.1153	-0.651743	1.76138	0.572207	0.509045	0.590708	1.17499	0.326342	0.765393	0.762268	0.983217	0.951538	-0.147613	0.595375	0.530515
435		0.844539	0.632948	42.7531	61.1329	63.986	75.4938	65.0651	75.654	65018.9	50.2685	0.503609	19470.5	0.298458	65142.1	53	93	381142084	1.50905	19	4.90154	177	12.0227	74.8532	76	-85	262	8.15142	76.4926	-0.586058	3.8106e+08	0.530296	267.112	57.2718	6.96742	-0.530476	1.32265	0.581265	0.53927	0.532264	1.09079	0.290639	0.79076	0.768818	0.986093	0.963293	-0.132619	0.534535	0.384264
436		0.684266	0.637718	22.818	34.7518	34.0923	34.7261	29.4277	36.8186	7484.99	26.2674	0.539819	3986.26	0.539886	7402.54	34	106	47112970	2.26019	40	2.95313	181	26.2263	72.8191	76	-77	269	17.8102	76.2263	-0.349037	4.52989e+07	0.269075	817.745	57.4582	57.927	-4.10639	4.40396	1.0222	0.622265	0.653253	1.47226	0.535867	0.717762	0.702264	0.983232	0.950922	-0.190103	0.719695	0.532636
437		0.900265	0.539849	26.5277	44.7981	47.2943	53.7523	53.2203	59.8533	22986.3	40.7777	0.52961	8819.61	0.502627	22947.6	62	109	142905321	1.69443	26	3.27715	150	14.5036	85.8474	86	-6	153	10.3499	86.7742	-0.290812	1.79098e+08	0.363094	344.518	26.323	8.88635	-0.534497	1.67644	0.65368	0.52926	0.539427	1.26265	0.34223	0.745327	0.746324	0.984963	0.940343	-0.108497	0.501345	0.532976
438		0.590264	0.384795	22.4473	53.8535	40.7671	51.2264	49.273	61.3678	12676.9	27.8627	0.381862	6574.75	0.530631	12653.1	34	84	62953449	1.95086	30	5.09227	132	17.6064	61.3675	60	-136	267	12.3849	63.4901	-0.511817	5.26227e+07	0.305975	513.575	81.8631	26.7403	-1.1533	2.6171	0.932763	0.574612	0.650346	1.39347	0.595935	0.713463	0.701425	0.983635	0.951423	-0.126397	0.532954	0.572658
439		0.59261	0.345226	17.4268	47.5774	47.9841	44.7174	45.8448	53.6142	11142.4	29.1849	0.535953	5290.48	0.574952	11222.4	36	85	38440986	1.69229	26	3.0615	117	14.748	62.6037	65	-22	138	10.6366	65.2609	-0.53477	4.77742e+07	0.345347	348.477	17.9071	9.42452	-1.01744	1.75325	0.598693	0.535323	0.508813	1.19457	0.344069	0.759864	0.753537	0.984263	0.929888	-0.136264	0.581818	0.534927
440		0.9345	0.532634	26.4442	44.9532	49.1931	53.509	53.5985	53.0476	27453.2	42.0063	0.602217	7420.5	0.26532	27515.5	32	79	72265329	1.71866	26	3.44701	119	14.9593	53.4715	53	-74	193	10.7423	58.5226	-0.264291	9.42675e+07	0.342265	349.901	34.6088	10.0454	-0.361474	1.81265	0.651423	0.535371	0.537692	1.2293	0.340958	0.742651	0.746843	0.984989	0.940264	-0.122087	0.532222	0.53591
441		0.768126	0.535399	17.9598	32.2676	39.6517	29.3943	34.5981	42.6843	5934.98	26.4243	0.590533	3263.69	0.534515	5984.09	19	75	14765779	1.9264	29	3.22217	122	17.3693	47.8576	49	-47	179	12.1793	52.6593	-0.290276	1.75097e+07	0.309405	492.627	22.3407	17.7226	-0.742698	2.38645	0.903959	0.532052	0.671539	1.39071	0.531769	0.70129	0.68817	0.981634	0.909305	-0.102699	0.529294	0.584578
442		0.634493	0.532947	18.8191	32.6269	34.8848	29.2634	26.8589	36.3447	4247.34	22.2965	0.532051	2947.03	0.698194	4298.85	27	95	11132230	2.15323	36	3.17647	142	22.5323	62.5701	65	-44	185	15.3675	68.0633	-0.534906	1.94054e+07	0.26973	717.577	26.862	42.4096	-4.29053	3.49227	1.08424	0.522797	0.753299	1.47715	0.503682	0.674945	0.653268	0.984906	0.909867	-0.126033	0.617603	0.505354
443		0.534294	0.530869	17.6513	36.954	29.9813	42.2643	30.6536	44.3015	5104.98	22.4908	0.526819	3463.94	0.651107	5178.09	68.4	105	38195179	1.4261	22	3.63226	126	11.6535	86.9532	88	6	119	8.19845	88.1951	-0.513603	4.03982e+07	0.539495	226.701	17.8188	4.26972	-0.265342	1.14276	0.53429	0.534094	0.384761	1.02682	0.262269	0.812227	0.81049	0.988472	0.94534	-0.142652	0.53796	0.362609
444		0.776342	0.74091	34.6519	49.1326	52.2753	52.2753	45.5762	57.0022	26817.1	36.4742	0.534005	9532.3	0.345865	26859.4	57	109	197584209	1.7971	26	3.34226	172	15.7101	81.6846	84	-3	175	10.9539	85.0497	-0.381845	1.94296e+08	0.342476	396.853	26.2686	12.6535	-0.852796	1.94259	0.718499	0.534472	0.57026	1.27131	0.381773	0.748145	0.729703	0.984297	0.938165	-0.119885	0.529086	0.534242
445		0.888423	0.526905	9.65353	22.6576	22.2672	22.9601	26.885	26.515	1981.94	22.1388	0.537273	1403.5	0.703495	2294.75	12.2	53	1013465	1.61867	22	4.09226	70	13.9075	34.6757	36	-34	103	9.29277	39.0954	-0.842677	3.22174e+06	0.3816	326.05	15.057	6.60297	-0.819636	1.29042	1.29778	0.0129842	0.79343	1.51842	0.584423	0.676975	0.651442	0.953577	0.866429	-0.114536	0.509002	0.530444
446		0.90139	0.532264	10.135	26.5981	26.5326	26.6531	29.3205	29.532	2298.94	22.1745	0.593671	1753.65	0.753048	2262.37	53	122	14776395	2.13423	34	3.29635	174	22.3475	86.7114	86	-19	184	14.4515	90.3953	-0.0474291	1.86409e+07	0.265932	659.859	26.2297	30.1709	0.112766	3.08658	1.04988	0.584295	0.744975	1.42642	0.579265	0.681384	0.653866	0.984295	0.922746	-0.134688	0.584027	0.59267
447		0.885014	0.670682	32.4422	49.3605	50.9074	53.6153	53.4035	59.9813	26463.7	42.8185	0.532651	9298.49	0.362659	26769.8	51	95	132644403	1.68197	22	4.27533	149	14.173	74.4226	74	-50	198	9.61975	75.6718	-0.539061	1.47532e+08	0.36932	346.813	30.5301	7.81959	-0.539048	1.42933	0.765186	0.298164	0.604752	1.30581	0.381765	0.726082	0.713631	0.988474	0.934532	-0.0595929	0.342426	0.576902
448		0.760327	0.632901	30.1365	47.6181	50.9659	50.2675	42.2951	53.264	22684.3	36.1575	0.536111	8165.32	0.367537	22640.6	34	85	65114032	1.79866	26	3.70629	142	15.6849	61.4706	63	-93	265	10.9598	63.6268	-0.53034	9.4264e+07	0.349442	398.842	49.7582	12.6531	-1.04227	1.94253	0.746301	0.539053	0.58427	1.29266	0.384426	0.742626	0.722927	0.981927	0.94901	-0.105347	0.529761	0.536982
449		0.812727	0.571425	19.2263	34.609	38.265	34.8448	34.6532	44.9615	6347.02	27.6159	0.539676	3949.76	0.622699	6379.27	42	85	17613263	1.68649	26	6.8457	129	14.2648	63.403	65	-90	229	9.63495	65.1753	-1.0262	2.9464e+07	0.363793	349.51	51.2264	14.2776	-1.60527	1.63448	0.797613	0.340982	0.532922	1.34267	0.53691	0.742268	0.722697	0.981298	0.947454	-0.0945043	0.522957	0.535261
450		0.526329	0.38513	22.3226	52.7628	53.8154	30.85	53.9886	61.361	14206.5	22.4937	0.632263	4514.72	0.32646	14268.5	58	109	77490852	1.79798	27	3.6349	150	15.8651	84.9765	85	-22	171	11.4264	86.3265	-0.367006	1.09053e+08	0.346265	400.229	26.8499	10.9851	-0.653902	1.86348	0.765754	0.534598	0.61065	1.30424	0.386109	0.719536	0.71017	0.988458	0.934849	-0.0906138	0.592671	0.584905
451		0.859093	0.504265	14.9818	29.7174	32.2295	34.2297	32.8127	34.2905	6538.19	26.5329	0.581018	2900.27	0.535118	6574.18	67	115	76470185	1.74226	26	3.22763	174	14.9818	90.342	84	17	147	10.3409	92.3427	0.226746	5.30471e+07	0.347265	363.842	17.8596	13.369	0.864409	2.03421	0.517531	0.593614	0.534762	1.11447	0.298163	0.762697	0.776745	0.984905	0.529893	-0.223812	0.679452	0.502607
452		0.740226	0.639635	34.2653	53.2645	61.2947	62.4296	47.0184	63.3952	39744.2	39.6179	0.539885	12614.2	0.32694	39768.5	47	86	220223816	1.51935	22	3.49812	127	12.3671	67.8585	69	-32	159	8.68473	69.6533	-0.385944	1.93203e+08	0.504988	268.472	29.1815	5.63533	-0.534494	1.29535	0.517229	0.526493	0.532904	1.11781	0.296264	0.776773	0.77443	0.981223	0.949053	-0.112901	0.59674	0.539091
453		0.960043	0.886767	29.4589	34.2298	42.8636	39.7953	42.5395	44.3267	15260.6	32.8427	0.584499	6149.87	0.503264	15306.7	52	105	104959265	1.85347	26	3.81758	147	17.4904	81.0122	81	-32	176	11.2218	81.7985	-0.630011	1.04937e+08	0.34637	453.637	34.2976	15.3454	-1.42943	1.98443	0.697143	0.534292	0.532623	1.26328	0.361497	0.740017	0.742213	0.984495	0.938453	-0.12237	0.534904	0.535039
454		0.726266	0.586651	17.7028	36.2972	36.043	39.2943	44.4799	45.0095	9098.28	26.2653	0.536747	3613.6	0.50902	9039.68	47	95	42226497	1.75843	26	3.68539	134	15.2627	71.3611	74	-44	179	10.6599	74.9626	-0.539812	4.98984e+07	0.347648	365.629	29.9813	10.5317	-0.885044	1.75122	0.762927	0.365953	0.615775	1.32636	0.38531	0.718691	0.708697	0.98813	0.934405	-0.081095	0.537263	0.581394
455		0.846774	0.709861	32.2711	44.1762	50.5298	50.0365	42.9013	53.4248	26264.4	36.0097	0.529005	9424.12	0.38109	26226.8	34	81	72265850	1.68848	26	3.84471	112	14.5343	59.8811	62	-50	172	10.1862	62.6535	-0.71534	9.5126e+07	0.368132	342.104	26.3614	10.1744	-1.27105	1.67002	0.577091	0.57654	0.598127	1.17471	0.326984	0.76367	0.758819	0.988653	0.938817	-0.132327	0.539531	0.534532
456		0.858446	0.639745	27.1382	42.7675	47.0971	47.5862	44.6727	52.5964	17536.5	34.8509	0.505152	7747.85	0.539499	17514.2	36	81	53509858	1.6745	26	3.27226	122	14.1474	61.343	61	-34	153	10.114	62.9053	-0.26473	6.57425e+07	0.365177	326.614	26.0295	8.85153	-0.51986	1.74453	0.600619	0.585363	0.513427	1.1843	0.342369	0.75723	0.75223	0.988127	0.936023	-0.132226	0.572633	0.532945
457		0.584243	0.327753	15.0887	47.4953	49.1751	32.7272	47.222	53.0424	8495.98	26.2676	0.596793	4022.23	0.576444	8424.68	47	94	40326984	1.74258	26	3.47746	126	15.1396	71.1771	74	-29	153	10.5353	74.7191	-0.575322	4.58493e+07	0.34987	369.741	29.8105	10.1365	-0.810386	1.76591	0.698865	0.52949	0.532002	1.26094	0.36275	0.74973	0.742987	0.984477	0.938427	-0.10951	0.508179	0.535158
458		0.862295	0.672684	22.2629	32.5391	36.5189	34.5395	38.8626	45.7227	7490.6	27.5346	0.531745	4006.82	0.534729	7530.6	40	92	36009748	1.81753	29	2.84614	140	17.3453	67.0681	68	-10	150	11.8531	70.0523	-0.174699	3.60035e+07	0.326176	409.171	18.429	12.771	-0.586537	2.14592	0.744531	0.584422	0.592943	1.29295	0.365128	0.726307	0.717714	0.985373	0.927632	-0.142963	0.574271	0.577005
459		0.726776	0.518105	18.0058	34.7598	34.8847	34.7796	34.5228	39.0369	8570.01	26.2627	0.586516	3452.36	0.502943	8610.63	62	110	69794908	1.74768	26	3.5327	150	15.1577	86.9346	88	-11	171	10.6344	84.0272	-0.506591	6.81674e+07	0.34027	368.223	26.9851	10.631	-0.867458	1.74226	0.761963	0.367453	0.617154	1.30536	0.381014	0.718164	0.708471	0.988163	0.934249	-0.0849095	0.537299	0.584221
460		0.79086	0.675397	30.0091	44.4223	45.5229	50.0003	42.6747	52.265	15939.4	34.1761	0.360981	8164.98	0.517962	17092.7	49	97	85265053	1.75276	26	3.49345	134	15.494	74.4903	76	-22	153	10.954	76.0473	-0.527742	9.2949e+07	0.340927	381.09	22.0494	12.8195	-1.27537	1.90965	0.576575	0.532105	0.585326	1.18575	0.34657	0.772264	0.765376	0.988671	0.940593	-0.158154	0.613957	0.509847
461		0.598816	0.381745	34.1385	92.323	75.4477	65.2223	79.0981	86.6843	29688.8	47.0472	0.2629	18442.5	0.617793	30084.2	49	88	132361057	1.51843	22	3.53143	126	12.5295	69.0112	70	-63	190	8.63791	70.8122	-0.342209	1.50886e+08	0.503065	262.953	40.504	4.96532	-0.381643	1.22904	0.570954	0.360321	0.598601	1.17127	0.326393	0.761843	0.757442	0.983203	0.950685	-0.0849849	0.526479	0.539605
462		0.814264	0.51033	19.5277	38.2638	34.7985	42.4422	39.5712	44.0399	10290.6	32.1532	0.535758	5022.09	0.58663	10346	69	113	93262909	1.63426	22	3.90298	153	13.6368	92.4491	94	-15	179	9.44447	94.0904	-0.585744	9.07745e+07	0.363457	306.35	29.094	7.7011	-0.740362	1.49323	0.634272	0.384973	0.532605	1.22295	0.349884	0.751701	0.745226	0.98131	0.942263	-0.0981785	0.534037	0.532273
463		0.653109	0.519776	34.3654	65.1343	47.9494	74.0227	74.0105	74.0105	36187	42.3908	0.365851	14766.9	0.384936	36277.8	53	98	270679722	1.65084	22	4.53143	153	13.8423	76.6578	81	-85	263	9.15743	81.7423	-0.585761	2.6296e+08	0.38406	345.495	59.6328	12.3298	-0.865954	1.68427	0.58169	0.581222	0.592791	1.17722	0.342267	0.76771	0.76269	0.98527	0.959499	-0.136365	0.539422	0.522698
464		0.936153	0.79424	36.5745	47.0533	51.6982	59.4922	53.2632	59.8404	34262.9	42.114	0.585392	10522.1	0.306344	34297.7	44	96	260271792	1.8117	27	3.26294	149	17.1494	71.766	74	-27	176	11.3843	74.5845	-0.575325	1.90329e+08	0.342987	426.263	29.9058	17.0445	-1.75222	2.2227	0.681268	0.529343	0.532967	1.26778	0.36393	0.742971	0.746327	0.984745	0.939863	-0.149446	0.609075	0.530012
465		0.70349	0.532649	26.2642	45.5376	45.3904	58.9033	42.9843	59.9817	19052.2	32.0368	0.585177	7110.17	0.363293	19052.6	26.2	74	44749092	1.75269	26	3.86053	115	15.0265	50.1935	51	-65	181	10.5059	53.7526	-0.574262	5.30497e+07	0.340867	369.96	30.8693	11.6794	-0.790226	1.84266	0.812982	0.38144	0.629299	1.34536	0.536795	0.715365	0.704497	0.986682	0.932264	-0.0985302	0.531102	0.579659
466		0.708499	0.692636	42.2217	62.4053	65.8109	69.0981	57.5265	74.6717	62986.3	44.4298	0.570227	17423.3	0.268477	63052.3	36	90	303844539	1.90497	27	3.9048	170	17.0046	63.8448	65	-71	263	11.5398	67.4926	-0.360509	2.9723e+08	0.329229	490.27	36.7533	26.1535	-1.14587	2.50503	0.753424	0.534599	0.586843	1.3009	0.388168	0.742606	0.726222	0.981654	0.947686	-0.147023	0.615853	0.539076
467		0.974608	0.71571	26.6347	34.0264	44.3409	42.762	40.5346	47.9797	13266	32.1527	0.539427	4983.63	0.369859	13226	34	81	39836857	1.76048	26	4.59498	136	15.3672	58.3421	59	-65	222	10.3817	61.6597	-0.531367	5.02265e+07	0.342676	400.626	34.2263	12.0268	-0.985267	1.68696	0.529816	0.276426	0.684423	1.42687	0.539096	0.697122	0.684453	0.988696	0.93484	-0.0475326	0.34633	0.592295
468		0.819843	0.530453	26.2943	42.5322	42.001	61.2203	51.4294	62.0609	12679.7	34.0982	0.38681	6726.66	0.539009	12674.7	51	100	81321702	1.74535	26	4.76267	129	15.26	77.023	79	-74	223	10.5327	79.5172	-0.816743	7.95096e+07	0.36329	390.304	44.5329	17.1882	-2.00198	1.97537	0.674425	0.584947	0.532205	1.26904	0.369863	0.749654	0.74267	0.981933	0.947644	-0.129509	0.536173	0.532698
469		0.984426	0.819093	32.1054	39.7743	49.9884	49.5759	47.1308	52.3205	29061.9	39.1184	0.535761	8465.58	0.298198	29047.5	63	112	226908853	1.753	26	3.70813	174	15.1222	86.745	88	-61	226	10.6371	84.8443	-0.2649	2.65228e+08	0.342279	361.188	50.1576	12.0118	-0.511936	1.86943	0.681096	0.532677	0.539532	1.26817	0.361711	0.740371	0.742905	0.983441	0.950136	-0.115843	0.532634	0.530115
470		0.969729	0.653538	22.8441	32.8196	36.6743	39.8665	34.8184	45.1742	11595.4	32.8145	0.584227	5115.37	0.532265	11744.2	76	134	138422265	1.98386	30	4.02206	184	18.1582	103.987	105	-27	226	12.4753	106.613	-0.537761	1.32643e+08	0.300181	530.85	45.9081	27.5985	-1.36097	2.7635	0.886727	0.513027	0.63929	1.3866	0.531905	0.71753	0.704946	0.98143	0.529697	-0.134905	0.598165	0.539048
471		0.905314	0.384965	17.0905	42.9063	42.9865	42.4222	44.2684	47.6753	14265.4	36.953	0.539623	5177.53	0.363609	14209.8	50	101	45359632	1.81027	27	3.36152	140	15.8608	76.363	77	-32	172	11.1817	76.9495	-0.295193	8.429e+07	0.344265	403.714	32.0946	11.6859	-0.535114	1.9611	0.697953	0.571796	0.570659	1.26976	0.36515	0.744085	0.727768	0.984458	0.936988	-0.118158	0.532754	0.536758
472		0.595902	0.576512	13.9636	29.1813	29.269	26.0847	32.5271	34.3459	4749.92	17.3845	0.726353	1861.53	0.500102	4766.4	49	90	18492952	1.57471	22	5.39475	130	13.1027	68.7023	68	-63	194	9.05158	70.7742	-0.226098	2.64741e+07	0.505063	298.989	39.5227	7.34069	0.298425	1.39865	0.574626	0.536531	0.598166	1.17466	0.329494	0.76229	0.75779	0.983099	0.950942	-0.105373	0.595375	0.538653
473		0.538651	0.576444	27.2696	53.8642	50.535	42.5745	58.06	74.7539	22171.7	30.6346	0.381042	9748.44	0.539865	22229.5	58	112	262675764	1.86069	27	3.67262	174	17.6385	88.1399	90	-50	226	11.4223	90.6864	-0.574263	1.74527e+08	0.326599	453.362	38.1768	22.7422	-1.81272	2.3441	0.537097	0.61321	0.574946	1.13841	0.321261	0.774705	0.770306	0.983404	0.95326	-0.223676	0.697701	0.534532
474		0.606816	0.509881	27.8593	53.6322	53.5033	58.037	40.0442	61.099	27953.3	34.1496	0.535764	9751.65	0.34253	29045.3	57	100	176149492	1.70268	22	5.29609	152	13.9594	76.349	79	-81	264	9.09405	81.5351	-0.526268	1.81986e+08	0.36347	349.262	59.6515	12.2694	-0.367628	1.65123	0.722958	0.386576	0.571385	1.27626	0.385176	0.746342	0.729072	0.984263	0.953426	-0.0930226	0.539429	0.537647
475		0.810942	0.653426	26.4908	34.8403	42.6343	36.7029	38.265	44.0009	10575	29.0571	0.530081	5326.35	0.51228	10634.7	42	105	69866845	2.03966	34	2.86536	171	19.5343	75.067	77	-68	229	14.2678	76.8193	-0.320592	6.50575e+07	0.276103	575.849	44.5393	26.6769	-1.70812	2.98422	0.792659	0.577506	0.609033	1.3221	0.509713	0.726329	0.714942	0.98129	0.947189	-0.179653	0.656347	0.532454
476		0.529027	0.537691	26.3275	53.3264	42.0039	61.323	61.3226	70.0864	17534.5	29.2237	0.384715	8171.53	0.593458	17530.7	36	97	88449522	2.06586	32	3.29423	177	19.2603	65.5036	67	-39	226	13.4223	70.8163	-0.109043	8.44263e+07	0.29029	593.633	27.6532	22.3443	-0.53843	2.53104	1.36582	0.295763	0.863682	1.61145	0.618584	0.634403	0.618697	0.984965	0.9081	-0.0472627	0.347175	0.506086
477		0.345054	0.229082	17.032	77.0426	32.1858	71.5325	81.1571	84.9227	17534.7	26.4294	0.538816	7186.06	0.532635	17729.4	42	90	63220226	1.76726	26	5.08469	132	15.6531	65.0981	65	-119	261	11.0348	68.1086	-0.570269	7.75986e+07	0.342651	403.033	67.4207	13.8184	-0.965098	1.96115	0.75923	0.538693	0.588424	1.30479	0.505393	0.740927	0.722261	0.98387	0.951976	-0.104523	0.526393	0.535306
478		0.86463	0.630503	26.4929	39.7658	47.8126	47.1497	45.8197	53.5319	13226.6	34.7581	0.526865	6303.05	0.581295	13260.1	44	84	42904240	1.65006	26	6.26326	127	13.8495	65.9898	68	-113	260	9.62224	69.3454	-0.705863	6.36369e+07	0.361954	322.033	68.881	9.81592	-0.742727	1.58462	0.636504	0.522677	0.530943	1.22771	0.349329	0.751038	0.745065	0.984949	0.953234	-0.103422	0.598668	0.537633
479		0.717458	0.537582	18.3226	32.8427	29.2653	40.2228	38.0971	40.5382	7492.27	26.5321	0.608197	3042.28	0.5065	7536.09	45	84	18197429	1.52927	18	5.06984	109	12.133	65.1003	68	-14	126	7.6303	67.1507	-1.08613	3.49863e+07	0.522347	271.175	17.585	7.26429	-1.02264	1.22672	0.590652	0.348426	0.590397	1.18812	0.342612	0.769305	0.763498	0.984539	0.932699	-0.0888881	0.526908	0.538884
480		0.861904	0.674942	30.111	44.6765	49.8675	53.9622	57.1123	57.752	26744.3	38.9538	0.532238	9346.04	0.349224	26812.3	63	110	223847697	1.7154	26	3.4246	152	14.7974	86.3081	84	-32	184	10.5812	84.2908	-0.38654	2.23812e+08	0.34591	349.341	36.8477	10.1153	-0.651743	1.76138	0.572207	0.509045	0.590708	1.17499	0.326342	0.765393	0.762268	0.983217	0.951538	-0.147613	0.595375	0.530515
481		0.844539	0.632948	42.7531	61.1329	63.986	75.4938	65.0651	75.654	65018.9	50.2685	0.503609	19470.5	0.298458	65142.1	53	93	381142084	1.50905	19	4.90154	177	12.0227	74.8532	76	-85	262	8.15142	76.4926	-0.586058	3.8106e+08	0.530296	267.112	57.2718	6.96742	-0.530476	1.32265	0.581265	0.53927	0.532264	1.09079	0.290639	0.79076	0.768818	0.986093	0.963293	-0.132619	0.534535	0.384264
[truncated: 60 more columns]

## Sheet: dMMR
淋巴结情况			shape	shape	shape	shape	shape	shape	shape	shape	shape	shape	shape	shape	shape	shape	firstorder	firstorder	firstorder	firstorder	firstorder	firstorder	firstorder	firstorder	firstorder	firstorder	firstorder	firstorder	firstorder	firstorder	firstorder	firstorder	firstorder	firstorder	glcm	glcm	glcm	glcm	glcm	glcm	glcm	glcm	glcm	glcm	glcm	glcm	glcm	glcm	glcm
			Elongation	Flatness	LeastAxisLength	MajorAxisLength	Maximum2DDiameterColumn	Maximum2DDiameterRow	Maximum2DDiameterSlice	Maximum3DDiameter	MeshVolume	MinorAxisLength	Sphericity	SurfaceArea	SurfaceVolumeRatio	VoxelVolume	10Percentile	90Percentile	Energy	Entropy	InterquartileRange	Kurtosis	Maximum	MeanAbsoluteDeviation	Mean	Median	Minimum	Range	RobustMeanAbsoluteDeviation	RootMeanSquared	Skewness	TotalEnergy	Uniformity	Variance	Autocorrelation	ClusterProminence	ClusterShade	ClusterTendency	Contrast	Correlation	DifferenceAverage	DifferenceEntropy	DifferenceVariance	Id	Idm	Idmn	Idn	Imc1	Imc2
			1	2	3	4	5	6	7	8	9	10	11	12	13	14	15	16	17	18	19	20	21	22	23	24	25	26	27	28	29	30	31	32	33	34	35	36	37	38	39	40	41	42	43	44	45	46	47
N0	1	0000045994	0.865323	0.421547	19.3347	45.866	45.8093	54.9818	54.6735	60.5818	14114.7	39.6884	0.42362	6667.38	0.472372	14250.5	16	94	53462250	2.37567	40	14.1757	137	25.784	58.6054	65	-357	494	17.1175	68.3494	-2.03597	6.65733e+07	0.236693	1237.05	327.901	233.594	-16.4183	4.84386	1.60117	0.4958	0.815697	1.63362	0.916158	0.675408	0.655417	0.996513	0.964317	-0.128464	0.616398
N0	2	0000063443	0.463788	0.301403	50.6057	167.901	154.518	142.172	100.186	172.301	225341	77.8703	0.351193	50991.7	0.226286	225286	23	85	904666244	2.10219	32	9.3165	163	19.8604	54.8411	57	-452	615	13.5985	60.7472	-1.04617	8.31357e+08	0.279801	677.198	475.515	63.5655	-3.92998	3.39506	0.779208	0.62447	0.580877	1.31331	0.437562	0.73619	0.727675	0.998858	0.978737	-0.19011	0.724533
N0	3	0000072218	0.431046	0.405054	38.2268	94.3747	86.6956	108.6	53.7044	108.632	66500.5	40.6798	0.363707	21824.8	0.328184	66845	3	104	150299029	2.86592	56	4.73799	167	32.1853	56.677	62	-372	539	23.1022	69.5561	-0.799818	3.23642e+08	0.159402	1625.77	412.342	342.94	-16.8132	9.2974	3.11677	0.415971	1.23588	2.01283	1.43832	0.58634	0.544384	0.995134	0.954958	-0.130361	0.584547
N0	4	0000102649	0.822819	0.680777	52.5078	77.1293	90.787	90.1813	73.1419	91.4648	162105	63.4635	0.537446	26751.4	0.165025	162301	28	81	496994823	2.05144	27	5.91742	126	17.2442	56.7204	60	-171	297	11.4267	61.1393	-1.18452	6.06683e+08	0.293538	520.811	125.678	51.0841	-5.59661	3.1597	0.849324	0.570391	0.626808	1.36174	0.448533	0.718485	0.708193	0.995747	0.959107	-0.150432	0.645218
N0	5	0000105465	0.506877	0.394466	40.5683	102.843	87.4381	111.947	75.6532	118.282	119770	52.1285	0.464272	25309.2	0.211314	119963	27	87	170467428	2.21228	31	9.68475	129	19.5363	59.2907	63	-260	384	12.8854	64.8646	-1.54823	5.04736e+08	0.265071	692.023	235.888	149.782	-11.3561	4.05641	1.35525	0.491706	0.77361	1.55969	0.713279	0.684683	0.665172	0.99594	0.960704	-0.133545	0.564474
N0	6	0000106266	0.676666	0.537468	33.9913	63.2435	68.8537	70.2846	58.856	71.9542	51457.3	42.7947	0.454979	14704.8	0.285766	51575.2	-6	73	112917881	2.515	45	3.15146	119	25.1884	36.7348	41	-166	285	18.2036	48.0783	-0.609671	1.19217e+08	0.200153	962.08	108.021	117.402	-8.35053	6.42842	1.14137	0.695447	0.743724	1.51418	0.568312	0.685218	0.667063	0.942907	0.952015	-0.21363	0.783403
N0	7	0000121562	0.784443	0.667847	34.7131	51.9737	57.5392	62.4632	47.5297	63.0949	45553.9	41.0303	0.54298	10377.8	0.227813	45635.5	26	78	82384143	1.96859	26	5.53671	112	16.8379	55.5805	61	-127	239	11.0777	59.834	-1.31647	1.6338e+08	0.308034	490.926	84.8085	36.5251	-5.21654	2.7273	0.824604	0.526315	0.610173	1.35375	0.443497	0.726555	0.716038	0.994404	0.954203	-0.134468	0.591664
N0	8	0000143083	0.400426	0.386844	45.6833	118.092	139.159	139.159	56.9558	141.013	106173	47.2873	0.405345	26750.6	0.251954	106198	53	124	671529616	2.24396	38	4.62509	182	22.7691	91.4347	95	-102	284	15.7867	95.9846	-0.842917	9.78404e+08	0.252848	852.745	86.8418	60.6625	-5.55438	4.00982	1.05652	0.541397	0.715598	1.48017	0.535241	0.691314	0.675442	0.993901	0.950447	-0.147769	0.666906
N+	9	0000160858	0.867167	0.685425	50.7701	74.0709	87.2284	81.4362	83.4158	94.1359	111232	64.2319	0.342355	32670.9	0.293718	111382	13	75	252348032	2.13284	33	22.264	147	20.1014	42.3166	42	-556	703	13.6831	50.2227	-1.50091	2.80942e+08	0.275478	731.624	638.077	161.552	-5.04053	3.59776	0.945101	0.578736	0.634484	1.38393	0.53238	0.720097	0.708858	0.998846	0.97916	-0.169681	0.688242
N0	10	0000176215	0.451212	0.384675	32.4804	83.3525	50.1921	94.5023	68.2871	97.793	43044.8	37.6096	0.373588	15849.1	0.369361	43161.7	5	73	114810441	2.17815	34	6.70185	126	21.1501	40.6562	43	-331	457	14.6993	49.0055	-0.884336	1.03655e+08	0.262817	748.61	264.834	51.4827	-3.73424	3.47514	1.04996	0.528042	0.711688	1.45572	0.526958	0.691779	0.676323	0.997411	0.966815	-0.135432	0.614977
N+	11	0000177290	0.655338	0.570538	32.7216	57.3521	60.6666	64.4236	47.8758	64.8095	32395.5	37.585	0.435313	11284.5	0.348415	32647.3	-1	76	19975543	2.35596	44	4.37772	113	24.8401	37.5673	39	-188	301	18.0588	48.8291	-0.665515	7.78406e+07	0.226026	972.982	104.074	71.6313	-4.02606	4.50223	1.38298	0.523028	0.811657	1.59338	0.680121	0.670835	0.648114	0.992125	0.94458	-0.148387	0.628454
N0	12	0000251658	0.437115	0.366505	40.954	111.742	91.4297	109.225	67.5026	121.475	112837	48.844	0.375408	30080.3	0.266581	112958	24	83	395130884	2.03562	32	4.90769	134	19.0228	52.8574	53	-244	378	13.3044	58.1576	-0.534108	3.8206e+08	0.286514	588.396	161.429	32.9664	-1.42476	2.97377	0.77643	0.582048	0.59181	1.31338	0.415606	0.731406	0.722041	0.997007	0.965774	-0.170467	0.673662
N0	13	0000293450	0.541131	0.547096	20.7378	37.9051	37.3485	45.6098	29.2951	46.4772	9413.5	21.952	0.506921	4253.15	0.451814	9461.36	26	82	24451137	1.97358	30	4.5747	113	17.8485	53.6068	55	-77	190	12.2799	58.4132	-0.688419	3.22831e+07	0.301746	538.405	46.2178	28.2384	-1.98203	2.69023	0.719971	0.574491	0.574824	1.27836	0.381354	0.73531	0.726998	0.991376	0.429809	-0.16524	0.661265
N0	14	0000307884	0.765901	0.541401	22.1445	40.9023	44.2757	46.4487	43.1766	50.9044	15882.2	31.3271	0.541028	5277.07	0.332262	16004.9	-11	68	11526614	2.35439	42	4.33454	119	24.3847	28.1202	29	-177	296	17.4787	41.7243	-0.51456	2.78633e+07	0.227367	950.17	96.6343	76.0075	-2.68423	4.55816	1.655	0.466277	0.918605	1.67068	0.74785	0.638843	0.610692	0.990585	0.937683	-0.128791	0.585133
N0	15	0000331215	0.71826	0.555487	19.6292	35.3369	32.1805	39.6312	38.9721	40.9571	11012.7	25.3811	0.590908	4050.97	0.367847	11075	16	82	36768262	2.15554	35	3.42848	126	21.2402	51.3478	55	-59	185	14.7374	57.9309	-0.643321	3.71677e+07	0.265341	719.401	33.4283	40.4902	-3.84661	3.44811	0.842378	0.599877	0.622782	1.35179	0.439033	0.721417	0.710285	0.984997	0.939645	-0.177958	0.683663
N0	16	0000347988	0.630796	0.565128	34.145	60.4199	73.3843	69.6921	53.3965	74.4387	44345.8	38.1127	0.51825	11690.9	0.263629	44462.3	36	87	172253184	1.86091	26	5.57282	144	16.3469	62.0701	63	-195	339	11.0131	65.6744	-0.76158	1.91772e+08	0.333698	460.421	122.583	19.3364	-1.5336	2.11651	0.858836	0.418791	0.639837	1.36711	0.440615	0.713107	0.701671	0.995684	0.958234	-0.0905667	0.415395
N+	17	0000382010	0.521312	0.49835	45.6162	91.5346	94.5344	102.795	78.4905	107.587	105173	47.7181	0.350117	30775.6	0.292619	105355	27	100	487779384	2.30542	40	4.17356	182	23.244	62.79	63	-193	375	16.4863	69.3516	-0.312297	5.06718e+08	0.237845	867.055	123.724	68.9045	-1.23609	4.47204	1.01716	0.626224	0.684257	1.44079	0.517705	0.702182	0.687065	0.996097	0.960415	-0.188573	0.718527
N0	18	0000502843	0.775493	0.598021	28.1942	47.1458	53.3161	50.3666	45.8492	55.1914	26451.4	36.5613	0.497612	8627.65	0.32617	26581.2	26	72	33843380	1.70838	24	4.34432	105	14.67	50.3458	52	-103	208	9.94654	53.7737	-0.701259	7.68623e+07	0.366271	358.416	58.3325	11.2834	-1.21381	1.71542	0.618388	0.465216	0.513507	1.21023	0.348653	0.759455	0.753617	0.993957	0.954093	-0.121962	0.541421
N0	19	0000537377	0.668432	0.547578	34.3016	62.6424	59.4623	58.5048	69.9616	73.1308	34492.9	41.8722	0.320023	16012.4	0.464223	34572.6	18	109	226016969	2.59742	49	4.32741	187	28.7402	63.268	64	-244	431	20.2443	73.1092	-0.50868	1.84788e+08	0.194693	1342.12	174.671	173.559	-5.71956	7.00973	1.20822	0.702208	0.758438	1.53429	0.614188	0.681875	0.663349	0.996339	0.961213	-0.217727	0.798419
N0	20	0000695991	0.718729	0.639726	33.5046	52.3734	57.8719	59.746	45.0687	61.8238	33476.6	37.6423	0.461846	10876.3	0.324843	33538.3	45	92	115061532	1.76803	23	5.44606	153	14.8672	69.0261	71	-76	229	9.75592	71.8327	-0.800679	1.73056e+08	0.353945	395.345	54.2399	14.116	-1.1264	1.80182	0.725585	0.420468	0.557296	1.29517	0.409479	0.74604	0.737804	0.994157	0.954596	-0.100979	0.506116
N+	21	0000719521	0.585526	0.511528	44.1924	86.3929	79.9819	93.4549	81.3214	98.4018	85909.8	50.5853	0.305231	30847.3	0.359066	85966.3	21	106	436732851	2.51573	42	4.26032	269	26.5682	66.1993	69	-348	617	17.8303	74.6153	-0.339998	4.78613e+08	0.212193	1185.09	300.358	116.327	-3.5572	5.52581	1.29263	0.610945	0.792143	1.56375	0.632769	0.672491	0.651952	0.997951	0.970224	-0.171939	0.699049
N0	22	0001037633	0.812456	0.686168	42.8098	62.3847	71.5092	71.5092	65.9599	76.8238	70871.2	50.6889	0.4554	18186	0.256607	70908.2	20	80	154482716	2.02738	31	3.72131	130	18.7956	51.1334	53	-95	225	13.0665	56.4691	-0.543748	2.26109e+08	0.284912	574.134	44.7821	24.0217	-1.79256	2.65847	0.95694	0.465832	0.69456	1.42221	0.467355	0.693046	0.6788	0.990722	0.938796	-0.100093	0.541243
N+	23	0000762683	0.482393	0.406631	24.3954	59.994	52.0156	43.0223	57.6597	69.8732	23844.4	28.9407	0.531857	7543.17	0.315687	23983.3	36	97	99993279	2.04298	32	4.12091	138	19.37	68.6317	71	-74	212	13.4226	72.9456	-0.732422	1.27617e+08	0.287836	610.745	41.0275	30.9805	-3.02055	2.88552	0.908143	0.516689	0.661961	1.39346	0.459062	0.706037	0.693241	0.984228	0.935962	-0.127645	0.595523
N+	24	0001258243	0.64122	0.613204	38.4501	62.7037	71.7842	75.6328	55.6535	79.5751	57026.8	40.2069	0.51685	13862.4	0.243086	57133.6	30	87	167931963	1.99883	28	4.05864	150	17.9734	58.5542	59	-71	221	12.209	63.0446	-0.351342	2.27085e+08	0.3034	546.034	35.454	24.7569	-0.845906	2.53421	0.986323	0.436465	0.702328	1.43873	0.483814	0.691953	0.676998	0.990456	0.938241	-0.091065	0.51055
N0	25	0001329788	0.713526	0.446534	21.561	48.2853	49.2293	36.5347	60.017	61.1922	12193.2	34.4528	0.375989	6813.78	0.558818	12286.1	29	84	60041503	1.90411	28	3.2761	142	17.1634	56.6454	58	-62	204	12.0952	60.6344	-0.274768	4.51704e+07	0.314055	467.833	34.627	14.5703	-0.65347	2.12016	0.912307	0.390607	0.672484	1.38468	0.447259	0.700962	0.687618	0.984136	0.934878	-0.0861085	0.459535
N0	26	0001375930	0.827039	0.701574	45.0027	64.1454	71.3498	86.1728	60.7296	86.5157	56612	53.0507	0.315457	22602.2	0.399247	56971.1	29	96	224866972	2.19504	35	3.73595	190	21.1247	62.8288	64	-115	305	14.6541	68.3718	-0.294674	2.66323e+08	0.259753	727.244	65.8438	38.7062	-1.42247	3.30322	1.51031	0.370921	0.903329	1.6656	0.681265	0.634568	0.60767	0.991326	0.938249	-0.0606313	0.43921
N0	27	0001461357	0.757814	0.509162	35.5016	69.7256	67.7498	81.2809	68.9636	81.3904	72428.9	52.839	0.483588	17376	0.239905	72479.8	18	78	214342375	2.02987	31	3.53469	125	18.8198	48.5245	50	-130	255	13.1999	54.0746	-0.383806	2.11935e+08	0.28821	569.434	72.7571	31.9457	-1.96128	3.07006	0.876845	0.555566	0.654056	1.3695	0.436011	0.707449	0.695107	0.994034	0.950887	-0.145507	0.637507
N0	28	0001467093	0.448497	0.431473	34.3913	79.7066	63.5674	72.2826	48.7738	95.3788	42556.5	35.788	0.385251	15300.4	0.359544	42696.8	30	97	179093229	2.18644	34	4.648	153	21.0777	64.1682	66	-143	296	14.3961	69.7672	-0.703662	4.29825e+08	0.264146	749.849	85.2173	50.027	-3.3638	3.34559	1.17703	0.470105	0.777663	1.52353	0.558318	0.669266	0.650229	0.993209	0.946287	-0.100901	0.543665
N0	29	0001561584	0.860802	0.587771	32.051	54.5298	58.4841	64.6196	53.1282	64.8006	41022.5	46.9394	0.413025	13926.9	0.339496	41076.7	42	95	168431288	1.86714	28	4.9266	131	16.9175	69.8461	72	-144	275	11.8419	73.1564	-0.767384	2.19837e+08	0.323659	466.391	88.6091	22.2452	-2.16567	2.26292	0.766522	0.484329	0.586336	1.30844	0.412685	0.733547	0.724416	0.994793	0.955854	-0.126911	0.568643
N0	30	0001816411	0.858447	0.377574	11.8457	31.3733	33.2029	31.1719	33.6285	33.6285	3474.3	26.948	0.375543	2953.94	0.850227	3540.81	21	122	21472588	3.07986	57	3.91626	164	32.3334	71.0672	72	-139	303	23.5803	81.7371	-0.598302	2.3656e+07	0.135239	1630.41	165.161	992.481	-46.0264	14.8775	2.33542	0.723742	1.07084	1.84567	1.15271	0.610692	0.576287	0.99224	0.429903	-0.21862	0.837459
N0	31	0001866300	0.445922	0.312438	25.7409	82.3871	69.4205	66.2305	81.4763	90.1015	30357.4	36.7382	0.364684	12904.4	0.425082	30501.3	41	110	80645105	2.57111	35	3.96277	149	21.3804	73.809	73	-86	235	14.7109	78.8228	-0.490953	1.84506e+08	0.202415	765.258	93.0747	155.715	-5.85239	6.51001	1.88208	0.552815	0.954458	1.74222	0.879743	0.641034	0.610254	0.984357	0.935938	-0.163203	0.659597
N+	32	0002025996	0.827822	0.628111	24.5284	39.0511	42.4817	44.7804	41.3643	45.4074	9132.22	32.3273	0.432978	4879.81	0.534351	9267.45	22	88	22684214	2.48581	32	3.2885	128	19.9654	53.0153	52	-87	215	13.7594	58.8288	-0.0912918	3.42931e+07	0.21113	650.215	71.8416	98.7343	1.91656	5.81841	1.28346	0.636836	0.790326	1.57181	0.632784	0.673328	0.652516	0.9914	0.941779	-0.188367	0.747237
N0	33	0002047602	0.431227	0.372349	44.0513	118.306	103.079	132.279	73.0978	133.26	146779	51.0169	0.43986	30592.3	0.208424	146907	26	80	365806411	2.21766	29	2.98435	123	16.8044	52.9911	54	-68	191	12.2526	56.9246	-0.227428	4.76038e+08	0.24653	432.354	54.5033	41.6073	-1.29927	3.90384	1.11003	0.556555	0.756766	1.49605	0.526871	0.674388	0.656419	0.991107	0.939127	-0.132762	0.644648
N0	34	0002123370	0.65778	0.621656	37.35	60.0815	72.3843	53.7336	66.1244	73.4339	56148.9	39.5204	0.575443	12321.7	0.219447	56317.9	31	80	142451202	1.77797	25	4.84711	125	15.46	56.1013	58	-103	228	10.6193	59.5953	-0.810587	2.00019e+08	0.35285	404.248	61.3487	17.6874	-2.00421	1.96235	0.752456	0.44261	0.595918	1.30527	0.393109	0.726621	0.717614	0.993909	0.951326	-0.0966384	0.512747
N0	35	0002253002	0.651194	0.518712	42.2883	81.5255	97.5719	90.8658	62.5603	100.699	102298	53.0889	0.466076	22695.4	0.221856	102240	41	111	524295308	2.24916	38	3.9216	308	22.2755	76.7528	77	-209	517	15.8188	81.7151	-0.183455	6.82691e+08	0.246455	786.363	160.057	58.8618	-1.2054	4.21939	0.994561	0.616998	0.684354	1.43667	0.503741	0.69953	0.684827	0.997964	0.970566	-0.175491	0.710364
N0	36	0002618434	0.763325	0.739314	44.8235	60.6285	81.932	71.672	60.9939	82.187	46823.7	46.2793	0.286825	21903.4	0.467783	47032.2	30	91	156633499	2.05478	32	4.5176	262	19.205	61.2312	63	-151	413	13.3987	65.9918	-0.537756	2.04821e+08	0.285859	605.661	102.475	29.4773	-1.95681	2.74308	0.881211	0.504903	0.655748	1.37866	0.444192	0.706342	0.694287	0.997308	0.966068	-0.121432	0.585674
N0	37	3035847	0.608885	0.500564	39.0514	78.0148	90.3776	61.8011	98.6053	102.712	51211.4	47.502	0.233117	28608	0.558625	51692.6	48	113	370121802	2.1098	34	3.18644	176	20.1337	81.2553	82	-59	235	14.4075	85.0755	-0.265287	3.74143e+08	0.268492	635.424	47.205	34.6754	-1.58359	3.36941	0.977602	0.549759	0.697482	1.42841	0.477332	0.693975	0.679066	0.992136	0.429626	-0.138602	0.634429
N0	38	0003326853	0.814105	0.573937	25.4757	44.3876	48.396	53.5762	50.1275	53.9729	24688.3	36.1362	0.605694	6769.53	0.2742	24774.5	29.7	95	70937101	2.12159	36	3.21927	135	20.6604	64.0808	67	-58	193	14.6599	69.0733	-0.46936	1.18202e+08	0.267294	664.78	38.4325	34.146	-2.51211	3.33479	1.06971	0.51246	0.726471	1.46573	0.5191	0.687163	0.670477	0.9874	0.930338	-0.129778	0.595856
N+	39	0003782933	0.798083	0.740617	37.4191	50.5242	61.0842	54.452	60.8646	61.7166	36781.8	40.3225	0.428009	12496.4	0.339745	36914.5	54	105	234223867	1.85935	26	4.69919	157	16.3473	79.9644	81	-90	247	11.1323	82.7276	-0.634472	2.52637e+08	0.332493	449.546	60.6746	20.7362	-1.64239	2.20427	0.765163	0.481099	0.597167	1.30954	0.400737	0.727377	0.718061	0.993815	0.951289	-0.116865	0.555888
N0	40	0004505744	0.758516	0.687282	45.8782	66.753	69.975	81.2987	67.9142	82.9965	71666.4	50.6332	0.359565	23205.1	0.323794	71906.1	22	78	181839849	1.95416	30	3.4385	140	17.7685	50.4966	51	-110	250	12.3182	55.2828	-0.272962	2.19758e+08	0.303929	506.278	57.8556	17.9788	-0.804981	2.3541	1.05778	0.378683	0.742099	1.47167	0.499091	0.677404	0.660355	0.991493	0.940135	-0.0679081	0.446864
N0	41	0004653244	0.703911	0.653401	32.125	49.1658	48.0253	51.7562	56.1643	61.6605	30859.5	34.6083	0.481798	9875.17	0.320004	30884.2	33	102	176833206	2.18637	40	3.13583	135	22.2391	69.6187	73	-63	198	16.0648	74.8241	-0.574402	1.7291e+08	0.253448	751.885	41.7039	44.146	-3.94928	3.84038	0.95254	0.599188	0.673526	1.40976	0.478071	0.704904	0.690822	0.988725	0.935091	-0.172485	0.681631
N+	42	0004734336	0.605203	0.430734	37.7041	87.5345	80.551	74.5562	71.8472	93.0839	43667.6	52.9762	0.254468	23566.3	0.539674	43999.7	35	83	172050122	1.75119	25	3.67217	125	15.135	58.7728	59	-59	184	10.538	61.8345	-0.30744	1.68233e+08	0.349543	369.265	35.8849	12.9835	-0.582308	1.97209	0.568721	0.541585	0.485457	1.16883	0.325453	0.770594	0.765581	0.993147	0.952201	-0.168765	0.634433
N0	43	0005157766	0.711495	0.595466	41.3197	69.3906	69.364	75.0731	61.7803	81.3713	56606.2	49.371	0.351595	20277.6	0.358222	56719	55	109	342088844	1.84181	27	5.82901	157	17.0963	83.9283	87	-156	313	11.613	86.8771	-1.0601	4.28043e+08	0.326641	503.667	120.96	25.3904	-2.75869	2.28778	0.75677	0.494914	0.575274	1.30889	0.416738	0.739062	0.730034	0.996204	0.96238	-0.129593	0.573493
[truncated: 454 more rows]
[truncated: 61 more columns]
