# Supplementary material for: Comprehensive machine learning analysis of a radiomics-based model for predicting microsatellite instability in right Colon Cancer
Source: Front Oncol. 2026 Mar 11;16:1759980. doi: 10.3389/fonc.2026.1759980 (PMC13012956; doi:10.3389/fonc.2026.1759980)
Supplement: Supplementary file 3 [file Table3.xlsx]

## Sheet: 原发灶
			原发灶纹理特征的数据
			纹理特征	纹理值		t/z	P值
				dMMR	pMMR
			PT-RF001	0.716±0.144	0.718±0.145	0.595	0.552*
			PT-RF002	0.544±0.119	0.517±0.146	-3.952	0.000*
			PT-RF003	35.838±10.879	25.864±9.585	-11.266	0.000*
			PT-RF004	64.658±22.894	50.840±17.119	-8.38	0.000#
			PT-RF005	66.750±21.587	50.376±15.855	-9.877	0.000#
			PT-RF006	69.636±23.763	52.706±16.472	-8.844	0.000#
			PT-RF007	60.470±17.661	48.698±13.186	-8.217	0.000#
			PT-RF008	77.188±24.953	59.422±16.985	-8.8985	0.000#
			PT-RF009	61248.553±57419.625	25194.439±21874.730	-10.212	0.000#
			PT-RF010	44.508±12.670	35.032±9.075	-9.311	0.000#
			PT-RF011	0.431±0.088	0.460±0.076	-4.252	0.000#
			PT-RF012	17028.529±11259.574	8613.497±5425.099	-10.286	0.000#
			PT-RF013	0.353±0.134	0.433±0.156	7.202	0.000*
			PT-RF014	61348.045±57427.429	25280.752±21888.628	-10.21	0.000#
			PT-RF015	32.615±14.001	45.790±16.553	-7.461	0.000#
			PT-RF016	90.179±14.125	95.831±17.286	-2.74	0.006#
			PT-RF017	2.4054e9±2.6281e9	1.249e9±1.160e9	-7.587	0.000#
			PT-RF018	1.961±0.269	1.779±0.217	-6.975	0.000#
			PT-RF019	30.164±6.682	26.208±5.134	-6.246	0.000#
			PT-RF020	4.104±1.814	3.753±5.615	0.375	0.708*
			PT-RF021	149.174±32.227	145.992±29.762	0.375	0.708*
			PT-RF022	18.138±3.733	15.737±2.916	-6.738	0.061*
			PT-RF023	62.281±12.855	71.586±16.500	-5.287	0.000#
			PT-RF024	63.817±13.013	72.788±16.756	-5.046	0.000#
			PT-RF025	-101.133±83.676	-45.085±61.792	-9.056	0.000#
			PT-RF026	250.307±96.390	191.076±68.745	-7.803	0.000#
			PT-RF027	12.688±2.716	11.050±2.105	-6.422	0.000#
			PT-RF028	66.732±12.039	74.542±15.835	-4.547	0.000#
			PT-RF029	-0.488±0.315	-0.351±0.306	2.721	0.007*
			PT-RF030	2.723e9±2.599e9	1.538e9±1.481e9	-7.852	0.000#
			PT-RF031	0.308±0.057	0.347±0.053	6.691	0.000*
			PT-RF032	554.025±236.294	408.260±165.635	-6.979	0.000#
			PT-RF033	70.718±82.378	35.003±74.590	-7.925	0.000#
			PT-RF034	38.301±75.896	15.706±25.008	-7.787	0.000#
			PT-RF035	-2.078±3.779	-0.803±2.111	-5.734	0.000#
			PT-RF036	2.840±1.443	2.043±0.808	-7.377	0.000#
			PT-RF037	0.863±0.337	0.732±0.255	-3.712	0.000#
			PT-RF038	0.513±0.088	0.458±0.097	-7.01	0.000*
			PT-RF039	0.0622±0.132	0.571±0.117	-3.242	0.001*
			PT-RF040	1.340±0.161	1.269±0.144	-3.722	0.000*
			PT-RF041	0.445±0.145	0.386±0.102	-6.627	0.000#
			PT-RF042	0.724±0.042	0.739±0.040	2.977	0.003*
			PT-RF043	0.712±0.048	0.731±0.046	3.051	0.002*
			PT-RF044	0.992±0.003	0.990±0.005	-6.627	0.000#
			PT-RF045	0.948±0.011	0.941±0.013	-6.394	0.000*
			PT-RF046	-0.140±0.040	-0.123±0.040	5.222	0.000*
			PT-RF047	0.596±0.092	0.539±0.099	-6.73	0.000*
			PT-RF048	0.457±0.034	0.449±0.036	-1.673	0.000*
			PT-RF049	7.699±3.317	5.726±2.486	-7.899	0.000#
			PT-RF050	0.128±0.044	0.153±0.045	5.375	0.000*
			PT-RF051	3.548±0.484	3.256±0.410	-6.124	0.000*
			PT-RF052	0.528±0.085	0.476±0.089	0.519	0.000*
			PT-RF053	0.237±0.073	0.277±0.074	5.268	0.000*
			PT-RF054	15.397±6.634	11.451±4.971	-7.899	0.000#
			PT-RF055	2.685±0.302	2.478±0.252	-7.269	0.000#
			PT-RF056	0.926±0.431	0.694±0.252	-6.837	0.000#
			PT-RF057	6.123±0.221	5.933±0.223	-9.605	0.000*
			PT-RF058	2844.017±2976.267	1056.842±936.167	-10.04	0.000#
			PT-RF059	0.054±0.007	0.053±0.008	0.892	0.373*
			PT-RF060	27.122±5.741	27.504±6.327	-0.301	0.764*
			PT-RF061	16587.414±17115.632	7126.031±6627.247	-8.808	0.000#
			PT-RF062	0.998±0.468	0.736±0.265	-7.112	0.000#
			PT-RF063	70.084±81.805	34.792±74.327	-7.905	0.000#
			PT-RF064	163.513±45.137	161.905±45.022	-1.456	0.146*
			PT-RF065	10996.024±12236.884	5674.141±13262.009	-8.407	0.000#
			PT-RF066	4.020±2.832	6.031±3.292	-5.872	0.000#
			PT-RF067	0.026±0.015	0.041±0.021	-7.821	0.000#
			PT-RF068	0.032±0.012	0.032±0.012	1.029	0.304*
			PT-RF069	2.265±3.335	1.040±1.997	-5.344	0.000#
			PT-RF070	0.001±0.001	0.002±0.002	-7.404	0.000#
			PT-RF071	8406.623±8224.153	3592.087±3118.319	-9.234	0.000#
			PT-RF072	0.277±0.043	0.309±0.039	7.574	0.000*
			PT-RF073	1.172±0.491	0.879±0.284	-7.722	0.000#
			PT-RF074	69.184±81.324	34.371±74.057	-7.844	0.000#
			PT-RF075	5.072±1.721	5.133±1.664	-0.558	0.577*
			PT-RF076	330.211±355.141	175.081±409.377	-8.039	0.000#
			PT-RF077	0.132±0.109	0.202±0.123	-6.114	0.000#
			PT-RF078	0.027±0.016	0.043±0.023	-7.729	0.000#
			PT-RF079	3.696±0.193	3.505±0.217	-10.196	0.000*
			PT-RF080	13530.847±13155.624	5168.180±4341.279	-10.387	0.000#
			PT-RF081	0.447±0.067	0.449±0.069	1.507	0.133*
			PT-RF082	0.594±0.067	0.597±0.068	1.595	0.111*
			PT-RF083	1.786±0.868	1.805±0.836	-0.665	0.506*
			PT-RF084	0.681±0.054	0.681±0.053	1.154	0.249*
			PT-RF085	47.502±58.076	23.243±48.608	-7.314	0.000#
			PT-RF086	0.019±0.012	0.031±0.017	-7.879	0.000#
			PT-RF087	207.480±172.077	97.192±80.957	-9.815	0.000#
			PT-RF088	0.200±0.041	0.232±0.042	7.5	0.000*
			PT-RF089	3.561±1.132	2.770±0.817	-7.621	0.000#
			PT-RF090	61.529±74.620	31.387±71.570	-7.338	0.000#
			PT-RF091	890282.735±1281206.266	351747.935±418129.821	-7.473	0.000#
			PT-RF092	6.999e8±1.751e8	1.316e8±3.622e8	-9.205	0.000#
			PT-RF093	19465.606±29688.606	11322.343±14092.981	-3.878	0.000#
			PT-RF094	0.045±0.032	0.075±0.051	-7.275	0.000#
			PT-RF095	284.207±268.471	104.112±90.696	-10.946	0.000#
			PT-RF096	0.254±0.033	0.242± 0.041	-2.513	0.012#
			PT-RF097	0.512±0.038	0.496±0.049	-2.666	0.008#
			PT-RF098	31.466±38.738	15.676±37.979	-7.599	0.000#
			PT-RF099	0.025±0.017	0.040±0.026	-7.101	0.000#
			PT-RF100	5.308±0.354	5.021±0.348	-8.854	0.000*
			PT-RF101	0.025±0.012	0.025±0.012	1.216	0.225*
			PT-RF102	887777.659±1279636.342	349413.173±416997.708	-7.484	0.000#
			PT-RF103	59.521±59.655	37.674±31.920	-5.252	0.000#
			PT-RF104	4.498e-4±8.363e-4	8.251e-4±1.691e-3	-9.544	0.000#
			PT-RF105	33.915±38.727	16.771±11.821	-8.002	0.000#
			PT-RF106	9.650e-3±4.076e-3	0.011±0.005	-3.341	0.000#
			PT-RF107	2.976e-2±5.102e-2	0.028±0.052	1.355	0.176*
			*t检验；#秩和检验

## Sheet: 淋巴结＜3
	纹理特征	纹理值		t/z	P值
		dMMR	pMMR
	LN-RF001	0.387±0.246	0.438±0.260	-1.164	0.246*
	LN-RF002	0.140±0.144	0.197±.246	-0.611	0.541#
	LN-RF003	12.178±12.699	2.313±2.016	-5.627	0.000#
	PT-RF004	109.615±64.321	24.279±30.714	-7.051	0.000#
	LN-RF005	35.492±37.623	7.447±6.234	-5.52	0.000#
	LN-RF006	28.499±32.995	10.164±15.185	-4.87	0.000#
	LN-RF007	23.327±26.056	8.523±6.223	-3.616	0.000#
	LN-RF008	77.513±45.144	18.957±23.401	-7.007	0.000#
	LN-RF009	133.406±104.691	60.138±65.206	-5.376	0.000#
	LN-RF010	36.880±33.037	5.324±4.873	-6.759	0.000#
	LN-RF011	0.558±0.140	0.739±0.103	0.052	0.000*
	LN-RF012	249.287±185.982	101.695±87.667	-6.065	0.000#
	LN-RF013	1.967±0.306	1.930±0.395	-1.191	0.234#
	LN-RF014	157.858±122.106	69.716±74.133	-5.604	0.000#
	LN-RF015	2.186±25.141	31.525±25.542	-6.696	0.000*
	LN-RF016	73.608±23.973	90.325±20.404	-4.108	0.000*
	LN-RF017	401386.76±418195.65	316449.45±358863.628	1.196	0.233*
	LN-RF018	2.127±0.368	1.897±0.352	3.621	0.000*
	LN-RF019	39.570±12.039	31.994±9.467	3.744	0.000*
	LN-RF020	2.587±0.528	3.071±0.837	-4.709	0.000*
	LN-RF021	95.115±27.997	106.075±24.457	-2.299	0.022*
	LN-RF022	22.754±5.889	19.235±4.979	3.524	0.001*
	LN-RF023	39.200±23.189	62.679±21.115	-5.912	0.000*
	LN-RF024	40.924±24.552	65.050±21.533	-5.762	0.000#
	LN-RF025	-28.031±26.985	-0.075±31.507	-5.785	0.000*
	LN-RF026	123.146±34.703	106.150±32.387	2.849	0.005*
	LN-RF027	16.615±4.696	13.308±3.758	4.18	0.000*
	LN-RF028	50.804±17.495	68.461±17.283	-5.866	0.000*
	LN-RF029	-0.250±0.346	-0.500±0.440	3.952	0.000*
	LN-RF030	454512.1±436140.462	354388.985±424664.824	1.327	0.186*
	LN-RF031	0.268±.082	0.313±0.073	-3.227	0.001*
	LN-RF032	813.898±384.184	614.728±302.712	3.084	0.002*
	LN-RF033	16.045±7.80	14.286±7.070	1.397	0.164*
	LN-RF034	35.554±38.400	22.900±28.323	1.974	0.050*
	LN-RF035	-1.925±2.873	-2.114±2.658	0.383	0.702*
	LN-RF036	3.133±1.768	2.329±1.475	2.686	0.008*
	LN-RF037	2.038±1.377	1.502±1.001	2.233	0.020*
	LN-RF038	0.192±0.220	0.187±0.231	0.119	0.905*
	LN-RF039	1.038±0.353	0.874±0.311	2.712	0.007*
	LN-RF040	1.591±0.299	1.414±0.258	3.469	0.001*
	LN-RF041	0.740±0.332	0.562±0.232	-3.41	0.000#
	LN-RF042	0.611±0.080	0.648±0.077	-2.698	0.007*
	LN-RF043	0.576±0.097	0.624±0.094	-2.835	0.005*
	LN-RF044	0.950±0.023	0.950±0.021	0.083	0.934*
	LN-RF045	0.865±0.031	0.868±0.030	-0.511	0.610*
	LN-RF046	-0.207±0.096	-0.228±0.125	1.167	0.244*
	LN-RF047	0.695±0.119	0.685±0.144	0.452	0.651*
	LN-RF048	0.472±0.058	0.490±0.067	-1.787	0.075*
	LN-RF049	3.861±0.921	3.627±0.967	1.448	0.149*
	LN-RF050	0.121±0.080	0.152±0.068	-2.344	0.020*
	LN-RF051	3.606±0.740	3.158±0.622	3.574	0.000*
	LN-RF052	0.555±0.131	0.564±0.157	-0.395	0.694*
	LN-RF053	0.202±0.107	0.252±0.086	-2.762	0.006*
	LN-RF054	7.721±1.842	7.254±1.913	1.448	0.149*
	LN-RF055	2.464±0.489	2.223±0.452	2.873	0.004*
	LN-RF056	1.293±0.659	0.958±0.507	3.029	0.003*
	LN-RF057	4.347±0.674	3.869±0.657	4.095	0.000*
	LN-RF058	20.002±15.634	8.725±5.693	-5.859	0.000#
	LN-RF059	0.170±0.055	0.182±0.078	-0.145	0.885#
	LN-RF060	4.951±3.366	5.312±4.033	-0.047	0.963#
	LN-RF061	31.941±24.346	17.022±12.369	-4.414	0.000#
	LN-RF062	1.391±0.629	1.052±0.483	3.215	0.001*
	LN-RF063	15.686±6.783	14.180±6.866	1.275	0.204*
	LN-RF064	22.131±11.915	25.069±14691	-0.0678	0.497#
	LN-RF065	406.629±289.624	400.443±306.647	0.122	0.903*
	LN-RF066	2.155±1.976	2.655±2.516	-1.384	0.168*
	LN-RF067	0.151±0.090	0.173±0.133	-1.266	0.207*
	LN-RF068	0.196±0.073	0.171±0.071	1.996	0.047*
	LN-RF069	2.464±1.672	1.754±1.048	2.579	0.011*
	LN-RF070	0.049±0.037	0.053±0.073	-0.64	0.523*
	LN-RF071	26.673±20.426	13.151±10.136	-4.754	0.000#
	LN-RF072	0.257±0.067	0.297±0.073	-3.339	0.001*
	LN-RF073	1.432±0.621	1.128±0.493	2.908	0.004*
	LN-RF074	15.294±6.645	13.684±6.728	1.391	0.166*
	LN-RF075	1.760±0.744	2.093±0.638	-2.636	0.009*
	LN-RF076	27.075±12.106	29.287±14.095	-1.021	0.308*
	LN-RF077	0.262±0.271	0.365±0.478	-1.854	0.064#
	LN-RF078	0.162±0.100	0.191±0.148	-1.52	0.130*
	LN-RF079	2.693±0.329	2.594±0.328	1.733	0.084*
	LN-RF080	90.341±77.261	35.463±34.916	-5.355	0.000#
	LN-RF081	0.752±0.102	0.671±0.116	4.502	0.000*
	LN-RF082	0.851±0.076	0.795±0.083	4.149	0.000*
	LN-RF083	0.243±0.259	0.346±0.199	-2.371	0.019*
	LN-RF084	0.874±0.071	0.825±0.075	3.915	0.000*
	LN-RF085	13.277±6.171	11.119±6.026	2.02	0.045*
	LN-RF086	0.146±0.083	0.166±0.115	-1.282	0.201*
	LN-RF087	6.895±5.141	2.922±1.869	-6.012	0.000#
	LN-RF088	0.232±0.065	0.262±0.088	-2.488	0.014*
	LN-RF089	1.829±0.729	1.601±0.714	1.808	0.072*
	LN-RF090	13.001±5.574	11.292±5.366	1.775	0.077*
	LN-RF091	47.603±51.084	59.507±54.172	-1.327	0.186*
	LN-RF092	848.374±1158.676	893.454±882.030	-2.232	0.817*
	LN-RF093	4.824±6.668	7.170±9.562	-1.502	0.133#
	LN-RF094	0.233±0.130	0.278±0.148	0.518	0.050*
	LN-RF095	8.143±7.617	3.191±2.192	-5.034	0.000#
	LN-RF096	0.245±0.074	0.279±0.091	-2.561	0.011*
	LN-RF097	0.440±0.115	0.395±0.147	2.131	0.034*
	LN-RF098	4.844±3.060	3.241±2.312	3.132	0.002*
	LN-RF099	0.136±0.093	0.157±0.088	-1.327	0.186*
	LN-RF100	3.729±0.800	2.925±0.681	5.917	0.000*
	LN-RF101	0.268±0.093	0.238±0.093	0.184	0.066*
	LN-RF102	27.469±36.964	33.267±38.129	-0.898	0.370*
	LN-RF103	0.993±0.651	0.704±0.827	2.432	0.016*
	LN-RF104	0.103±0.114	0.186±0.118	-4.138	0.000*
	LN-RF105	10.723±7.422	6.794±4.737	-3.496	0.000#
	LN-RF106	0.070±0.030	0.069±0.027	0.226	0.821*
	LN-RF107	0.848±0.568	1.409±1.186	-3.594	0.000#

## Sheet: 淋巴结3-5
		纹理特征	纹理值		t/z	P值
			dMMR	pMMR
		LN-RF001	0.427±0.246	0.407±0.272	-1.034	0.301#
		LN-RF002	0.177±0.174	0.208±0.207	-0.596	0.551#
		LN-RF003	12.261±11.979	5.837±4.805	-7.09	0.551#
		PT-RF004	101.495±62.483	63.374±57.543	-6.609	0.000#
		LN-RF005	39.054±37.576	17.906±18.935	-6.367	0.000#
		LN-RF006	32.813±32.452	18.543±26.989	-6.379	0.000#
		LN-RF007	30.178±28.426	15.356±13.842	-5.417	0.000#
		LN-RF008	75.544±44.879	44.669±37.018	-7.294	0.000#
		LN-RF009	346.024±294.098	194.305±160.844	-7.055	0.000#
		LN-RF010	38.180±31.295	18.138±20.755	-6.885	0.000#
		LN-RF011	0.544±0.133	0.636±0.124	-7.316	0.000*
		LN-RF012	475.821±354.350	269.137±190.046	-7.455	0.000#
		LN-RF013	1.462±0.226	1.485±0.243	-1.025	0.306*
		LN-RF014	379.520±316.627	213.777±174.361	-7.146	0.000#
		LN-RF015	7.989±24.749	28.266±20.861	-8.984	0.000#
		LN-RF016	85.117±21.915	91.983±20.677	-3.313	0.001*
		LN-RF017	1278207.757±1583267.36	985288.94±1061988.67	-2.155	0.031#
		LN-RF018	2.228±0.326	2.007±0.276	7.324	0.000*
		LN-RF019	42.740±12.559	34.401±10.277	-7.505	0.000#
		LN-RF020	2.671±0.548	3.162±0.869	-6.462	0.000#
		LN-RF021	110.313±25.519	112.128±23.338	-0.757	0.449*
		LN-RF022	24.237±6.159	20.270±4.918	-7.375	0.000#
		LN-RF023	48.365±21.952	62.225±19.300	-6.788	0.000*
		LN-RF024	50.748±23.258	65.054±19.531	-6.923	0.000#
		LN-RF025	-30.769±26.440	-13.336±25.997	-6.899	0.000*
		LN-RF026	141.083±33.486	125.463±30.202	4.986	0.000*
		LN-RF027	17.769±5.003	14.431±4.074	-7.514	0.000#
		LN-RF028	58.470±18.005	67.847±17.541	-5.462	0.000*
		LN-RF029	-0.313±0.349	-0.522±0.351	6.25	0.000*
		LN-RF030	1466590.978±1760257.66	1091508.81±1105649.41	-2.81	0.005#
		LN-RF031	0.249±0.065	0.294±0.060	-7.201	0.000*
		LN-RF032	922.250±450.961	666.926±308.649	-7.113	0.000#
		LN-RF033	20.551±8.715	18.112±8.620	2.924	0.004*
		LN-RF034	51.133±91.741	23.118±34.683	-8.042	0.000#
		LN-RF035	-2.709±4.079	-1.696±1.992	-3.447	0.001#
		LN-RF036	3.690±2.194	2.362±1.384	-8.717	0.000#
		LN-RF037	2.257±1.140	1.750±0.978	-5.434	0.000#
		LN-RF038	0.225±0.194	0.143±0.177	4.485	0.000*
		LN-RF039	1.093±0.323	0.956±0.288	-5.095	0.000#
		LN-RF040	1.722±0.273	1.554±0.218	-7.115	0.000#
		LN-RF041	0.861±0.346	0.663±0.243	-6.512	0.000#
		LN-RF042	0.602±0.073	0.629±0.067	-3.972	0.000*
		LN-RF043	0.564±0.091	0.599±0.083	-4.125	0.000*
		LN-RF044	0.956±0.020	0.956±0.020	-0.308	0.758*
		LN-RF045	0.872±0.030	0.874±0.031	-0.691	0.490*
		LN-RF046	-0.145±0.083	-0.158±0.089	1.66	0.098*
		LN-RF047	0.617±0.129	0.609±0.132	0.659	0.510*
		LN-RF048	0.462±0.046	0.481±0.051	-4.173	0.000*
		LN-RF049	4.396±0.929	4.137±0.913	2.913	0.004*
		LN-RF050	0.092±0.053	0.126±0.048	-6.723	0.000*
		LN-RF051	3.990±0.654	3.474±0.515	-8.759	0.000#
		LN-RF052	0.485±0.131	0.489±0.133	-0.262	0.793*
		LN-RF053	0.170±0.082	0.217±0.073	-6.144	0.000*
		LN-RF054	8.792±1.857	8.275±1.826	2.913	0.004*
		LN-RF055	2.716±0.414	2.383±0.336	-7.956	0.000#
		LN-RF056	1.487±.718	1.028±0.496	-7.956	0.000#
		LN-RF057	5.000±0.539	4.754±0.508	4.842	0.000*
		LN-RF058	34.148±25.467	18.414±11.101	-7.98	0.000#
		LN-RF059	0.123±0.044	0.115±0.039	1.965	0.050*
		LN-RF060	9.336±5.641	10.152±5.677	-1.504	0.133*
		LN-RF061	75.380±63.193	52.950±39.079	-4.254	0.000#
		LN-RF062	1.569±0.731	1.150±0.501	-7.211	0.000#
		LN-RF063	19.863±8.091	17.858±8.184	0.359	0.010*
		LN-RF064	39.019±20.200	43.400±20.696	-2.244	0.025*
		LN-RF065	918.723±622.705	878.945±527.255	0.692	0.489*
		LN-RF066	2.605±2.078	3.085±2.348	-2.318	0.021*
		LN-RF067	0.106±0.062	0.110±0.055	-0.796	0.426*
		LN-RF068	0.134±0.051	0.131±0.049	0.614	0.539*
		LN-RF069	2.054±1.305	1.751±1.224	2.458	0.014*
		LN-RF070	0.025±0.015	0.029±0.017	-2.175	0.030#
		LN-RF071	58.757±46.562	39.831±27.377	-4.898	0.000#
		LN-RF072	0.239±0.058	0.277±0.052	-7.019	0.000*
		LN-RF073	1.623±1.719	1.223±0.498	-7.021	0.000#
		LN-RF074	19.262±7.786	17.360±7.982	2.528	0.012*
		LN-RF075	1.876±0.398	2.020±0.679	-3.067	0.002*
		LN-RF076	38.301±16.732	36.697±17.508	0.986	0.325*
		LN-RF077	0.182±0.139	0.199±0.115	-1.34	0.181*
		LN-RF078	0.112±0.066	0.118±0.058	-0.968	0.333*
		LN-RF079	2.935±0.282	2.756±0.255	6.765	0.000*
		LN-RF080	188.921±154.247	104.699±72.314	-7.176	0.000#
		LN-RF081	0.720±0.077	0.702±0.083	2.435	0.015*
		LN-RF082	0.830±0.053	0.816±0.060	-2.636	0.008#
		LN-RF083	0.306±0.147	0.355±0.278	-2.71	0.007*
		LN-RF084	0.862±0.045	0.850±0.049	2.913	0.004*
		LN-RF085	16.260±6.715	14.470±6.951	2.751	0.006*
		LN-RF086	0.101±0.055	0.106±0.052	-0.956	0.339*
		LN-RF087	9.643±7.000	5.771±3.253	-6.879	0.000#
		LN-RF088	0.214±0.049	0.236±0.050	0.134	0.000*
		LN-RF089	2.195±0.722	1.870±0.623	4.856	0.000*
		LN-RF090	15.346±5.930	13.596±6.495	2.994	0.003*
		LN-RF091	185.567±204.288	227.410±342.910	-1.746	0.081*
		LN-RF092	4143.767±5473.079	3985.885±5092.703	0.306	0.760*
		LN-RF093	12.824±17.204	17.976±33.764	-1.62	0.105#
		LN-RF094	0.188±0.094	0.216±0.104	-3.109	0.002#
		LN-RF095	9.989±9.241	6.052±3.961	-5.379	0.000#
		LN-RF096	0.207±0.058	0.239±0.067	-5.426	0.000#
		LN-RF097	0.418±0.096	0.451±0.094	-3.625	0.000*
		LN-RF098	5.429±2.902	4.895±3.125	1.874	0.061*
		LN-RF099	0.103±0.052	0.135±0.079	-4.499	0.000#
		LN-RF100	4.212±0.727	3.682±0.632	7.859	0.000*
		LN-RF101	0.170±0.068	0.164±0.069	0.848	0.397*
		LN-RF102	130.565±160.517	162.115±255.633	-1.058	0.290#
		LN-RF103	1.672±1.032	1.222±0.815	-5.329	0.000#
		LN-RF104	0.042±0.046	0.057±0.045	-3.479	0.001*
		LN-RF105	14.444±8.297	10.182±5.901	-6.039	0.000#
		LN-RF106	0.065±0.030	0.058±0.032	2.332	0.020*
		LN-RF107	0.515±0.678	0.606±0.406	-1.534	0.125*

## Sheet: 淋巴结5-9
		纹理特征	纹理值		t/z	P值
			dMMR	pMMR
		LN-RF001	0.480±0.275	0.523±0.272	-1.464	0.144*
		LN-RF002	0.318±0.241	0.359±0.237	-1.611	0.108*
		LN-RF003	7.406±5.167	5.625±1.887	-4.074	0.000#
		PT-RF004	56.674±62.264	41.323±58.611	2.335	0.020*
		LN-RF005	21.596±22.408	17.030±16.967	-3.047	0.002#
		LN-RF006	19.745±19.566	13.972±11.135	-4.059	0.000#
		LN-RF007	15.233±11.866	12.709±7.846	-2.051	0.040#
		LN-RF008	41.917±38.823	30.036±32.459	-3.577	0.000#
		LN-RF009	525.643±394.894	373.788±260.412	-4.039	0.000#
		LN-RF010	15.428±17.124	10.059±9.600	-4.893	0.000#
		LN-RF011	0.661±0.119	0.707±0.101	-3.309	0.000#
		LN-RF012	495.898±323.567	360.892±215.202	-4.279	0.000#
		LN-RF013	1.019±0.187	1.059±0.206	-1.956	0.051*
		LN-RF014	548.662±405.811	390.441±267.383	-4.097	0.000#
		LN-RF015	22.131±24.771	40.940±19.232	-7.369	0.000#
		LN-RF016	93.339±20.563	97.933±20.925	-2.083	0.038*
		LN-RF017	2450192.22±2550835.17	2255522.18±2244424.37	0.732	0.465*
		LN-RF018	2.120±0.339	1.886±0.270	-6.913	0.000#
		LN-RF019	38.161±12.643	29.854±8.800	-6.713	0.000#
		LN-RF020	3.144±0.835	3.586±1.093	-4.213	0.000#
		LN-RF021	118.441±23.668	119.279±24.406	-0.329	0.742*
		LN-RF022	22.424±6.225	18.008±4.329	-7.18	0.000#
		LN-RF023	60.999±20.666	71.451±19.073	-4.808	0.000*
		LN-RF024	64.867±21.396	74.144±19.542	-4.13	0.000*
		LN-RF025	-24.390±26.615	-6.270±23.145	-6.541	0.000*
		LN-RF026	142.831±32.065	125.550±28.003	5.174	0.000*
		LN-RF027	16.065±5.087	12.600±3.530	-6.981	0.000#
		LN-RF028	68.171±17.967	75.291±18.483	-3.686	0.000*
		LN-RF029	-0.569±0.389	-0.629±0.413	1.419	0.156*
		LN-RF030	2849932.87±2787098.42	2453017.23±2199738.36	1.389	0.165*
		LN-RF031	0.276±0.072	0.324±0.064	-6.323	0.000*
		LN-RF032	822.396±412.144	541.502±243.269	-7.167	0.000#
		LN-RF033	22.574±9.281	18.965±7.437	-3.782	0.000#
		LN-RF034	40.739±40.262	17.834±17.781	-7.151	0.000#
		LN-RF035	-3.296±3.307	-1.478±1.336	-6.154	0.000#
		LN-RF036	3.186±1.658	2.124±1.067	-7.061	0.000#
		LN-RF037	1.917±1.257	1.287±0.638	-6.206	0.000#
		LN-RF038	0.253±0.155	0.237±0.157	0.975	0.330*
		LN-RF039	0.966±0.322	0.789±0.218	-5.829	0.000#
		LN-RF040	1.657±0.260	1.482±0.205	-6.63	0.000#
		LN-RF041	0.793±0.343	0.573±0.201	-6.609	0.000#
		LN-RF042	0.637±0.071	0.675±0.060	-5.289	0.000#
		LN-RF043	0.607±0.087	0.654±0.072	-5.381	0.000#
		LN-RF044	0.963±0.017	0.967±0.014	-2.272	0.023*
		LN-RF045	0.887±0.027	0.894±0.024	-2.741	0.006*
		LN-RF046	-0.115±0.057	-0.111±0.047	-0.662	0.508*
		LN-RF047	0.542±0.121	0.516±0.117	2.069	0.039*
		LN-RF048	0.457±0.042	0.470±0.037	-2.845	0.005*
		LN-RF049	4.616±0.975	4.246±0.857	3.639	0.000*
		LN-RF050	0.110±0.053	0.140±0.051	-5.318	0.000*
		LN-RF051	3.806±0.620	3.381±0.501	-6.791	0.000#
		LN-RF052	0.433±0.112	0.418±0.101	1.338	0.181*
		LN-RF053	0.208±0.089	0.253±0.086	-4.722	0.000*
		LN-RF054	9.231±1.950	8.491±1.713	3.639	0.000*
		LN-RF055	2.648±0.370	2.399±0.305	-6.707	0.000#
		LN-RF056	1.276±0.654	0.853±0.383	-7.125	0.000#
		LN-RF057	5.282±0.410	5.123±0.443	3.575	0.000*
		LN-RF058	34.982±23.785	24.516±15.92	-5.024	0.000#
		LN-RF059	0.086±0.027	0.081±0.030	1.705	0.089*
		LN-RF060	16.602±8.275	18.045±8.331	-1.63	0.104*
		LN-RF061	127.818±115.364	114.450±87.168	1.137	0.256*
		LN-RF062	1.401±0.661	0.952±0.392	-7.154	0.000#
		LN-RF063	21.751±8.697	18.506±7.116	-3.618	0.000#
		LN-RF064	70.561±34.357	80.513±34.827	0.699	0.007*
		LN-RF065	1760.176±1060.159	1667.446±972.86	0.852	0.395*
		LN-RF066	4.116±3.526	5.369±4.379	-3.149	0.002*
		LN-RF067	0.088±0.045	0.094±0.050	-1.105	0.270*
		LN-RF068	0.090±0.032	0.082±0.037	2.355	0.019*
		LN-RF069	1.415±0.822	1.123±0.735	-3.682	0.000#
		LN-RF070	0017±0.010	0.016±0.011	0.289	0.772*
		LN-RF071	84.822±68.307	72.646±50.887	1.752	0.080*
		LN-RF072	0.253±0.059	0.293±0.050	-6.628	0.000*
		LN-RF073	1.507±.650	1.065±0.392	-7.089	0.000#
		LN-RF074	20.802±8.255	17.876±6.824	-3.413	0.001#
		LN-RF075	2.510±0.777	2.765±0.775	-3.075	0.002*
		LN-RF076	55.905±24.314	52.141±22.980	1.465	0.144*
		LN-RF077	0.198±0.141	0.235±0.166	-2.377	0.018*
		LN-RF078	0.097±0.049	0.102±0.054	-1.021	0.308*
		LN-RF079	3.113±0.252	2.988±0.214	4.794	0.000*
		LN-RF080	213.713±156.482	147.062±102.523	-3.413	0.000#
		LN-RF081	0.626±0.090	0.586±0.083	4.308	0.000*
		LN-RF082	0.759±0.070	0.730±0.069	3.815	0.000*
		LN-RF083	0.567±0.308	0.649±0.306	-2.499	0.013*
		LN-RF084	0.807±0.059	0.779±0.060	4.377	0.000*
		LN-RF085	16.280±6.807	13.583±5.460	-3.772	0.000#
		LN-RF086	0.084±0.041	0.085±0.043	-0.385	0.700*
		LN-RF087	8.780±5.706	6.558±3.563	-3.772	0.000#
		LN-RF088	0.232±0.056	0.263±0.063	-5.076	0.000*
		LN-RF089	2.334±0.756	1.984±0.703	4.39	0.000*
		LN-RF090	14.884±5.706	13.309±5.129	2.637	0.009*
		LN-RF091	1203.154±1704.880	1303.491±1591.960	-0.558	0.577*
		LN-RF092	27484.930±41094.135	25660.776±33267.156	0.431	0.666*
		LN-RF093	74.229±128.825	87.746±126.044	-0.986	0.324*
		LN-RF094	0.202±0.102	0.214±0.113	-1.095	0.274*
		LN-RF095	8.968±7.289	6.031±3.638	4.109	0.000*
		LN-RF096	0.221±0.058	0.232±0.065	-1.862	0.063*
		LN-RF097	0.444±0.090	0.446±0.098	-0.182	0.856*
		LN-RF098	5.653±3.036	5.090±2.643	1.78	0.076*
		LN-RF099	0.116±0.064	0.125±0.073	-1.159	0.247*
		LN-RF100	4.044±0.604	3.677±0.554	5.786	0.000*
		LN-RF101	0.100±0.042	0.093±0.049	1.638	0.102*
		LN-RF102	1023.984±1549.434	1102.452±1430.251	-0.481	0.630*
		LN-RF103	2.142±1.709	1.908±1.266	1.347	0.178*
		LN-RF104	0.026±0.022	0.034±0.032	-3.222	0.001#
		LN-RF105	13.979±8.038	9.543±5.013	-5.376	0.000#
		LN-RF106	0.053±0.028	0.041±0.021	-5.068	0.000#
		LN-RF107	0.358±0.275	0.397±0.324	-1.269	0.205*

## Sheet: 淋巴结＞9
		纹理特征	纹理值		t/z	P值
			dMMR	pMMR
		LN-RF001	0.726±0.156	0.750±0.146	-0.777	0.437#
		LN-RF002	0.590±0.159	0.634±0.123	-1.039	0.302*
		LN-RF003	9.475±2.670	10.344±3.742	-1.085	0.281*
		PT-RF004	17.719±9.748	17.234±8.494	0.184	0.854*
		LN-RF005	17.987±6.771	18.458±7.494	-0.246	0.806*
		LN-RF006	17.665±6.439	17.758±6.607	-0.052	0.959*
		LN-RF007	16.866±6.056	16.694±7.071	0.099	0.921*
		LN-RF008	20.606±8.258	20.477±8.127	0.056	0.995*
		LN-RF009	1440.890±1289.447	1778.134±2319.314	-0.798	0.427*
		LN-RF010	11.788±3.416	12.175±4.167	-0.392	0.696*
		LN-RF011	0.747±0.079	0.770±0.062	-1.108	0.271*
		LN-RF012	803.417±540.277	859.384±709.627	-0.352	0.726*
		LN-RF013	0.655±0.147	0.620±0.139	0.883	0.380*
		LN-RF014	1463.943±1298.683	1802.181±2326.701	-0.796	0.428*
		LN-RF015	29.497±21.462	29.138±33.577	0.054	0.957*
		LN-RF016	89.879±19.193	74.356±35.715	-1.926	0.054#
		LN-RF017	6121821.4±6946188.23	5830768.81±8658497.37	0.144	0.886*
		LN-RF018	1.929±0.344	1.638±0.263	3.179	0.002*
		LN-RF019	30.439±9.920	22.563±6.701	3.016	0.003*
		LN-RF020	4.283±4.645	4.528±1.665	-0.207	0.836*
		LN-RF021	128.643±50.893	113.250±42.826	1.121	0.265*
		LN-RF022	18.984±5.444	14.318±3.957	3.233	0.002*
		LN-RF023	62.599±18.475	52.849±35.317	-1.376	0.169#
		LN-RF024	66.057±19.240	54.313±35.317	-1.587	0.112#
		LN-RF025	-24.029±27.429	-17.125±30.815	-0.888	0.377*
		LN-RF026	152.671±56.587	130.375±26.214	1.534	0.129*
		LN-RF027	13.069±4.078	9.602±2.820	3.222	0.002*
		LN-RF028	67.785±17.251	61.371±23.199	1.254	0.213*
		LN-RF029	-0.533±0.832	-0.200±.777	-1.46	0.148*
		LN-RF030	6823710.002±7093344.60	6366609.94±8057869.74	-0.688	0.491#
		LN-RF031	0.323±0.083	0.394±0.069	-3.174	0.002*
		LN-RF032	633.005±327.159	370.225±195.939	-3.074	0.002#
		LN-RF033	22.407±10.511	15.806±7.079	-2.364	0.018#
		LN-RF034	42.638±111.626	12.765±14.557	1.064	0.291*
		LN-RF035	-1.761±7.827	-0.661±2.556	-0.553	0.582*
		LN-RF036	2.540±1.275	1.549±0.776	-2.364	0.018#
		LN-RF037	1.250±0.584	0.865±0.391	2.504	0.014*
		LN-RF038	0.321±0.107	0.262±0.139	1.87	0.065*
		LN-RF039	0.750±0.205	0.610±0.157	2.567	0.012*
		LN-RF040	1.486±0.240	1.315±0.197	2.65	0.010*
		LN-RF041	0.615±0.263	0.446±0.170	2.45	0.016*
		LN-RF042	0.691±0.059	0.732±0.049	-2.612	0.011*
		LN-RF043	0.672±0.069	0.720±0.057	-2.559	0.012*
		LN-RF044	0.975±0.011	0.978±0.012	-0.991	0.325*
		LN-RF045	0.910±0.022	0.918±0.021	-1.398	0.166*
		LN-RF046	-0.094±0.031	-0.097±0.043	0.273	0.786*
		LN-RF047	0.474±0.096	0.433±0.041	1.346	0.182*
		LN-RF048	0.457±0.039	0.433±0.041	2.173	0.033*
		LN-RF049	4.569±1.107	3.867±0.854	2.377	0.020*
		LN-RF050	0.144±0.068	0.196±0.060	-2.814	0.006*
		LN-RF051	3.468±0.607	2.955±0.491	3.151	0.002*
		LN-RF052	0.402±0.083	0.387±0.117	0.62	0.537*
		LN-RF053	0.266±0.104	0.342±0.095	-2.268	0.009*
		LN-RF054	9.138±2.213	7.733±1.707	2.377	0.020*
		LN-RF055	2.506±0.366	2.179±0.303	3.313	0.001*
		LN-RF056	0.947±0.448	0.604±0.273	-2.996	0.004#
		LN-RF057	5.566±0.299	5.422±0.291	1.744	0.085*
		LN-RF058	71.937±65.587	80.053±115.443	-0.381	0.704*
		LN-RF059	0.0630.016±0.007	0.056±0.009	1.615	0.110*
		LN-RF060	24.884±10.121	28.137±7.826	-1.204	0.232*
		LN-RF061	424.539±448.482	654.758±1040.524	-0.422	0.673#
		LN-RF062	1.092±0.521	0.677±0.312	-3.074	0.002#
		LN-RF063	21.881±10.017	15.854±6.583	-2.297	0.002#
		LN-RF064	119.462±49.224	145.203±48.387	-1.893	0.062*
		LN-RF065	2824.800±1757.012	2396.932±1345.946	0.913	0.363*
		LN-RF066	7.674±6.984	11.838±7.675	-2.113	0.038*
		LN-RF067	0.083±0.044	0.096±0.044	0.863	0.289*
		LN-RF068	0.057±0.020	0.044±0.016	2.283	0.025*
		LN-RF069	0.948±0.513	0.622±0.351	2.408	0.018*
		LN-RF070	0.010±0.006	0.008±0.004	1.272	0.207*
		LN-RF071	224.642±207.375	306.657±438.401	-0.2	0.842#
		LN-RF072	0.280±0.062	0.336±0.059	-3.293	0.001*
		LN-RF073	1.275±0.574	0.837±0.350	-2.874	0.004#
		LN-RF074	21.058±9.412	15.520±5.921	-2131	0.033#
		LN-RF075	3.659±1.601	4.571±1.356	-2.109	0.038*
		LN-RF076	79.535±42.093	72.070±34.735	0.659	0.512*
		LN-RF077	0.280±0.240	0.408±0.228	-1.949	0.055*
		LN-RF078	0.091±0.047	0.102±0.046	-0.905	0.368*
		LN-RF079	3.298±0.242	3.183±0.291	1.661	0.100*
		LN-RF080	414.943±360.572	395.519±502.518	0.18	0.858*
		LN-RF081	0.530±0.085	0.479±0.076	2.2	0.031*
		LN-RF082	0.673±0.078	0.629±0.074	2.046	0.044*
		LN-RF083	1.106±0.813	1.494±0.649	-1.783	0.078*
		LN-RF084	0.744±0.060	0.702±0.058	-2.43	0.015#
		LN-RF085	15.203±6.816	10.711±4.148	2.525	0.013*
		LN-RF086	0.073±0.036	0.077±0.035	-0.409	0.684*
		LN-RF087	13.102±8.491	12.313±11.551	0.313	0.755*
		LN-RF088	0.253±0.065	0.296±0.058	-2.421	0.018*
		LN-RF089	2.618±1.783	2.137±0.568	1.062	0.291*
		LN-RF090	15.607±7.422	13.519±4.337	1.081	0.283*
		LN-RF091	11348.86±17659.735	26700.208±53501.975	-0.821	0.421#
		LN-RF092	246494.044±428092.962	348914.88±602060.69	-0.797	0.428*
		LN-RF093	737.713±1283.574	2376.571±5208.297	-1.776	0.076#
		LN-RF094	0.202±0.108	0.200±0.087	0.053	0.957*
		LN-RF095	14.423±11.362	11.281±13.167	0.969	0.335*
		LN-RF096	0.251±0.059	0.246±0.084	0.305	0.761*
		LN-RF097	0.493±0.079	0.472±0.104	0.906	0.368*
		LN-RF098	7.285±4.374	6.100±2.460	1.043	0.300*
		LN-RF099	0.117±0.069	0.114±0.070	0.187	0.852*
		LN-RF100	4.118±0.544	3.850±0.508	1.8	0.075*
		LN-RF101	0.054±0.024	0.043±0.019	1.746	0.084*
		LN-RF102	10743.565±17267.284	25675.037±52817.322	-0.788	0.431#
		LN-RF103	4.615±3.574	7.188±8.285	-0.488	0.625#
		LN-RF104	0.011±0.007	0.012±0.010	-0.735	0.464*
		LN-RF105	13.867±13.537	8.672±4.669	1.509	0.135*
		LN-RF106	0.033±0.018	0.022±0.013	2.269	0.026*
		LN-RF107	0.187±0.196	0.169±0.133	0.357	0.654*
