# Supplementary material for: Comprehensive machine learning analysis of a radiomics-based model for predicting microsatellite instability in right Colon Cancer
Source: Front Oncol. 2026 Mar 11;16:1759980. doi: 10.3389/fonc.2026.1759980 (PMC13012956; doi:10.3389/fonc.2026.1759980)
Supplement: Supplementary file 4 [file Table4.xlsx]

## Sheet: Sheet1
		训练集		P	测试集		P	P				dMMR		pMMR
		dMMR	pMMR		dMMR	pMMR
性别	男	182	827	0.364	72	354	0.148	0.416		性别	男	254	-0.51	1180	-0.55	0.13
	女	166	677		77	291					女	243	-0.49	971	-0.45
年龄	＜50岁	83	350	0.818	38	148	0.506	0.694		年龄	＜50岁	208	-0.42	485	-0.23	＜0.001
	≥50岁	265	1154		111	497					≥50岁	289	-0.58	1666	-0.77
BMI	＜18.5	134	150	＜0.001	16	28	＜0.001	0.721		BMI	＜18.5	50	-0.1	195	-0.09	0.71
	18.5-24	201	917		90	421					18.5-24	304	-0.61	1352	-0.63
	＞24	113	437		43	196					＞24	143	-0.29	604	-0.28
部位	回盲部	72	331	0.014	28	142	0.025	0.849			回盲部	100	-0.2	481	-0.22	＜0.001
	升结肠	168	601		75	258				部位	升结肠	243	-0.49	854	-0.4
	肝曲	102	556		42	239					肝曲	144	-0.29	796	-0.37
	横结肠	6	16		4	6					横结肠	10	-0.02	20	-0.01
长径	＜5cm	112	255	＜0.001	45	109	＜0.001	0.663		长径	＜5cm	157	-0.32	371	-0.17	＜0.001
	≥5cm	236	1249		104	536					≥5cm	340	-0.68	1780	-0.83
形态	溃疡型	214	1022	0.015	93	463	0.033	0.846		形态	溃疡型	307	-0.62	1465	-0.68	0.011
	隆起型	134	466		56	175					隆起型	190	-0.38	674	-0.31
	菜花型	0	2		0	1					菜花型	0	0	4	0
	浸润型	0	14		0	6					浸润型	0	0	8	-0.01
组织学类型	不含粘液	184	1383	＜0.001	91	593	＜0.001	0.092		组织学类型	不含粘液	310	-0.62	1988	-0.92	＜0.001
	粘液成分或印戒细胞	164	121		58	52					粘液成分或印戒细胞	187	-0.38	163	-0.08
pT分期	T1	4	30	0.007	0	13	0.047	0.527		pT分期	T1	4	-0.01	42	-0.02	0.001
	T2	42	120		15	52					T2	57	-0.11	178	-0.08
	T3	241	992		106	425					T3	347	-0.7	1410	-0.66
	T4	61	362		28	155					T4	89	-0.18	521	-0.24
pN分期	N0	260	511	＜0.001	109	219	＜0.001	0.716		pN分期	N0	369	-0.74	733	-0.34	＜0.001
	N+	88	993		40	426					N+	128	-0.26	1418	-0.66
pM分期	M0	313	1427		134	613		0.997		pM分期	M0	477	-0.96	2044	-0.95	0.372
	M1	35	77		15	32					M1	20	-0.04	107	-0.05
pTNM分期	Ⅰ期	37	135	＜0.001	16	58	＜0.001	0.988		pTNM分期	Ⅰ期	53	-0.11	188	-0.09	＜0.001
	Ⅱ期	213	706		93	303					Ⅱ期	309	-0.62	1021	-0.47
	Ⅲ期	63	586		25	252					Ⅲ期	115	-0.22	835	-0.39
	Ⅳ期	35	77		15	32					Ⅳ期	20	-0.05	107	-0.05
脉管内癌栓	无	281	1143	0.058	117	490	0.508	0.57		脉管内癌栓	无	397	-0.8	1631	-0.76	0.054
	有	67	361		32	155					有	100	-0.2	520	-0.24
神经受侵	无	249	930	0.001	100	399		0.322		神经受侵	无	349	-0.7	1327	-0.62	＜0.001
	有	99	574		49	246					有	148	-0.3	824	-0.38
总数		n=348	n=1504		n=149	n=645				总人数	n=2648	n=497		n=2151
分化程度*	高分化	2	14	＜0.001	1	6	＜0.001	0.667		分化程度*	高分化	3	-0.01	23	-0.01	＜0.001
	高中分化	3	15		0	6					高中分化	3	-0.01	28	-0.01
	中分化	159	1001		64	428					中分化	223	-0.51	1437	-0.7
	中低分化	67	300		35	128					中低分化	102	-0.23	411	-0.21
	低分化	72	99		32	44					低分化	104	-0.24	143	-0.07
总数		n=303	1429		n=132	n=612				总人数	n=2477	n=435		n=2042

## Sheet: Sheet2
			训练集		P	测试集		P	P
			N+	N0		N+	N0						N+	N0	P
	性别	男	43	134	0.497	19	57	0.886	0.818		性别	男	62（48%）	192（52%）	0.483
		女	47	124		19	54					女	66（52%）	177（48%）
	年龄	＜50岁	34	49	＜0.001	16	21	0.004	0.647		年龄	＜50岁	50（39%）	71（19%）	＜0.001
		≥50岁	56	209		22	90					≥50岁	78（61%）	298（81%）
	BMI	＜18.5	13	20	0.142	6	9	0.325	0.934		BMI	＜18.5	19（15%）	31（8%）	0.081
		18.5-24	53	154		23	67					18.5-24	76（59%）	221（60%）
		＞24	24	84		9	35					＞24	33（26%）	117（32%）
	部位	回盲部	11	60	0.054	4	26	0.269	0.989		部位	回盲部	15（12%）	85（23%）	0.012
		升结肠	53	116		23	50					升结肠	75（59%）	167（45%）
		肝曲	23	77		10	33					肝曲	34（27%）	111（30%）
		横结肠	3	5		1	2					横结肠	4（2%）	6（2%）
	长径	＜5cm	21	88	0.058	10	38	0.367	0.719		长径	＜5cm	31（24%）	126（34%）	0.073
		≥5cm	69	170		28	73					≥5cm	91（76%）	243（66%）
	形态	溃疡型	54	160	0.735	24	69	0.913	0.738		形态	溃疡型	78（61%）	228（62%）	0.865
		隆起型	36	98		14	42					隆起型	50（39%）	141（38%）
		菜花型	0	0		0	0					菜花型	0（0%）	0（0%）
		浸润型	0	0		0	0					浸润型	0（0%）	0（0%）
	组织学类型	不含粘液	48	170	0.034	19	76	0.041	0.73		组织学类型	不含粘液	67（52%）	244（66%）	0.001
		粘液成分或印戒细胞	42	88		19	35					粘液成分或印戒细胞	61（48%）	125（34%）
	pT分期	T1	0	3	0.014	0	1	0.045	0.834		pT分期	T1	0（0%）	4（1%）	0.001
		T2	6	34		2	14					T2	8（6%）	49（13%）
		T3	60	186		24	82					T3	84（66%）	264（72%）
		T4	24	35		12	14					T4	36（28%）	52（14%）
	pM分期	M0	81	251	0.004	34	108	0.049	0.709		pM分期	M0	116（91%）	361（98%）	＜0.001
		M1	9	7		4	3					M1	12（9%）	8（2%）
	pTNM分期	Ⅰ期	0	36	＜0.001	0	15	＜0.001	0.709		pTNM分期	Ⅰ期	0（0%）	53（14%）	＜0.001
		Ⅱ期	0	211		0	91					Ⅱ期	0（0%）	303（82%）
		Ⅲ期	81	3		35	2					Ⅲ期	116（%）	5（1%）
		Ⅳ期	9	7		3	3					Ⅳ期	12（%）	8（2%）
	脉管内癌栓	无	40	234	＜0.001	23	101	＜0.001	0.096		脉管内癌栓	无	63（49%）	334（91%）	＜0.001
		有	50	24		15	10					有	65（51%）	35（9%）
	神经受侵	无	49	194	＜0.001	14	83	＜0.001	0.069		神经受侵	无	73（57%）	275（75%）	＜0.001
		有	41	64		24	28					有	55（43%）	95（25%）
	总人数		n=90	n=258		n=38	n=111				总人数		n=128	n=369
	分化程度*	高分化	0	2	0.001	0	1	0.032	0.877		分化程度*	高分化	0（0%）	3（1%）	＜0.001
		高中分化	0	2		0	1					高中分化	0（0%）	3（1%）
		中分化	23	125		10	49					中分化	3（30.8%）	191（58%）
		中低分化	25	43		12	23					中低分化	3（34.6%）	65（20%）
		低分化	27	43		10	19					低分化	3（34.6%）	66（20%）
	总人数		n=75	n=215		n=32	n=93				总人数		n=107	n=328
