# Supplementary material for: Comprehensive machine learning analysis of a radiomics-based model for predicting microsatellite instability in right Colon Cancer
Source: Front Oncol. 2026 Mar 11;16:1759980. doi: 10.3389/fonc.2026.1759980 (PMC13012956; doi:10.3389/fonc.2026.1759980)
Supplement: Supplementary file 5 [file Table5.xlsx]

## Sheet: Sheet1
0000045994	Image type	diagnostics	diagnostics	diagnostics	diagnostics	diagnostics	diagnostics	diagnostics	diagnostics	diagnostics	diagnostics	diagnostics	diagnostics	diagnostics	diagnostics	diagnostics	diagnostics	diagnostics	diagnostics	diagnostics	diagnostics	diagnostics	diagnostics	original	original	original	original	original	original	original	original	original	original	original	original	original	original	original	original	original	original	original	original	original	original	original	original	original	original
	Feature Class	Versions	Versions	Versions	Versions	Versions	Configuration	Configuration	Image-original	Image-original	Image-original	Image-original	Image-original	Image-original	Image-original	Mask-original	Mask-original	Mask-original	Mask-original	Mask-original	Mask-original	Mask-original	Mask-original	shape	shape	shape	shape	shape	shape	shape	shape	shape	shape	shape	shape	shape	shape	firstorder	firstorder	firstorder	firstorder	firstorder	firstorder	firstorder	firstorder	firstorder	firstorder	firstorder	firstorder
	Feature Name	PyRadiomics	Numpy	SimpleITK	PyWavelet	Python	Settings	EnabledImageTypes	Hash	Dimensionality	Spacing	Size	Mean	Minimum	Maximum	Hash	Spacing	Size	BoundingBox	VoxelNum	VolumeNum	CenterOfMassIndex	CenterOfMass	Elongation	Flatness	LeastAxisLength	MajorAxisLength	Maximum2DDiameterColumn	Maximum2DDiameterRow	Maximum2DDiameterSlice	Maximum3DDiameter	MeshVolume	MinorAxisLength	Sphericity	SurfaceArea	SurfaceVolumeRatio	VoxelVolume	10Percentile	90Percentile	Energy	Entropy	InterquartileRange	Kurtosis	Maximum	MeanAbsoluteDeviation	Mean	Median	Minimum	Range
	linbajie_segment_<3mm	v3.0.1.post15+g2791e23	1.19.2	2.0.2	1.1.1	3.6.7	{'minimumROIDimensions': 2, 'minimumROISize': None, 'normalize': False, 'normalizeScale': 1, 'removeOutliers': None, 'resampledPixelSpacing': None, 'interpolator': 'sitkBSpline', 'preCrop': False, 'padDistance': 5, 'distances': [1], 'force2D': False, 'force2Ddimension': 0, 'resegmentRange': None, 'label': 1, 'additionalInfo': True, 'binWidth': 25.0, 'symmetricalGLCM': True, 'correctMask': True}	{'Original': {}}	23a8a48a0d11022fa68fde098192ff68d0bfa90c	3D	(0.7890625, 0.7890625, 2.000000010135135)	(512, 512, 297)	-564.696	-1023	4683	308ed3e040ff3746515681558e2b62ae8863ab1f	(0.7890625, 0.7890625, 2.000000010135135)	(512, 512, 297)	(94, 206, 177, 116, 103, 58)	108	10	(157.85185185185185, 246.35185185185185, 197.24074074074073)	(-71.79727214814821, -7.218460898148322, 1149.8126604805432)	0.611254	0.167553	31.5146	188.088	114.449	31.7431	97.2341	135.729	99.5673	114.969	0.412483	251.858	2.52952	134.486	-33	45.3	102967	2.27857	46.25	2.32696	70	25.2948	3.82407	-2.5	-60	130
	linbajie_segment_4-5mm	v3.0.1.post15+g2791e23	1.19.2	2.0.2	1.1.1	3.6.7	{'minimumROIDimensions': 2, 'minimumROISize': None, 'normalize': False, 'normalizeScale': 1, 'removeOutliers': None, 'resampledPixelSpacing': None, 'interpolator': 'sitkBSpline', 'preCrop': False, 'padDistance': 5, 'distances': [1], 'force2D': False, 'force2Ddimension': 0, 'resegmentRange': None, 'label': 1, 'additionalInfo': True, 'binWidth': 25.0, 'symmetricalGLCM': True, 'correctMask': True}	{'Original': {}}	23a8a48a0d11022fa68fde098192ff68d0bfa90c	3D	(0.7890625, 0.7890625, 2.000000010135135)	(512, 512, 297)	-564.696	-1023	4683	6ed5c546c227721fbd5cf34760a2b1f491fa89f6	(0.7890625, 0.7890625, 2.000000010135135)	(512, 512, 297)	(141, 221, 174, 64, 53, 12)	121	3	(169.27272727272728, 251.04132231404958, 180.27272727272728)	(-62.78548763636368, -3.5181756115704275, 1115.8766333725432)	0.287618	0.0399432	4.3037	107.746	6.19793	5.61832	5.74446	61.3603	133.137	30.9896	0.612194	205.965	1.54702	150.674	1	72	263136	2.15454	40	2.34342	94	22.1583	38.1653	37	-30	124
	linbajie_segment_5-6mm	v3.0.1.post15+g2791e23	1.19.2	2.0.2	1.1.1	3.6.7	{'minimumROIDimensions': 2, 'minimumROISize': None, 'normalize': False, 'normalizeScale': 1, 'removeOutliers': None, 'resampledPixelSpacing': None, 'interpolator': 'sitkBSpline', 'preCrop': False, 'padDistance': 5, 'distances': [1], 'force2D': False, 'force2Ddimension': 0, 'resegmentRange': None, 'label': 1, 'additionalInfo': True, 'binWidth': 25.0, 'symmetricalGLCM': True, 'correctMask': True}	{'Original': {}}	23a8a48a0d11022fa68fde098192ff68d0bfa90c	3D	(0.7890625, 0.7890625, 2.000000010135135)	(512, 512, 297)	-564.696	-1023	4683	2a311f5dcd721a396e011c3393c0eff4dda0397f	(0.7890625, 0.7890625, 2.000000010135135)	(512, 512, 297)	(154, 252, 184, 9, 9, 4)	113	1	(157.61061946902655, 255.52212389380531, 185.52212389380531)	(-71.9876195752213, 0.01745688495557829, 1126.3754266679027)	0.80555	0.735208	5.18719	7.05541	8.34288	8.34288	7.4857	9.16099	131.321	5.68349	0.798607	156.449	1.19135	140.712	-7	80	322465	2.49229	53	2.46708	104	28.7554	40.823	49	-42	146
0000063443	linbajie_segment_<3mm	v3.0.1.post15+g2791e23	1.19.2	2.0.2	1.1.1	3.6.7	{'minimumROIDimensions': 2, 'minimumROISize': None, 'normalize': False, 'normalizeScale': 1, 'removeOutliers': None, 'resampledPixelSpacing': None, 'interpolator': 'sitkBSpline', 'preCrop': False, 'padDistance': 5, 'distances': [1], 'force2D': False, 'force2Ddimension': 0, 'resegmentRange': None, 'label': 1, 'additionalInfo': True, 'binWidth': 25.0, 'symmetricalGLCM': True, 'correctMask': True}	{'Original': {}}	8edd3e3a31717206f5dc886b80ef9d3fe9060064	3D	(0.857422, 0.857422, 1.25)	(512, 512, 357)	-1144.32	-3024	3071	c0320ed98ef3839f422a809a0ead109ce538c939	(0.857422, 0.857422, 1.25)	(512, 512, 357)	(188, 209, 193, 113, 44, 52)	196	7	(252.80102040816325, 234.6887755102041, 225.06632653061226)	(-5.483843479591883, -18.27268072448979, -384.7260918367349)	0.337707	0.166389	26.4394	158.901	50.7704	19.9653	50.3548	106.057	147.877	53.6619	0.411107	328.949	2.22448	180.117	-22.5	56.5	248663	2.39002	51.5	2.43763	84	26.3811	15.9235	14	-69	153
	linbajie_segment_3-4mm	v3.0.1.post15+g2791e23	1.19.2	2.0.2	1.1.1	3.6.7	{'minimumROIDimensions': 2, 'minimumROISize': None, 'normalize': False, 'normalizeScale': 1, 'removeOutliers': None, 'resampledPixelSpacing': None, 'interpolator': 'sitkBSpline', 'preCrop': False, 'padDistance': 5, 'distances': [1], 'force2D': False, 'force2Ddimension': 0, 'resegmentRange': None, 'label': 1, 'additionalInfo': True, 'binWidth': 25.0, 'symmetricalGLCM': True, 'correctMask': True}	{'Original': {}}	8edd3e3a31717206f5dc886b80ef9d3fe9060064	3D	(0.857422, 0.857422, 1.25)	(512, 512, 357)	-1144.32	-3024	3071	0e2ea221525355d546cd4dd213a2313824f7bc13	(0.857422, 0.857422, 1.25)	(512, 512, 357)	(180, 220, 183, 127, 52, 73)	599	8	(252.81469115191987, 235.3288814691152, 219.47579298831386)	(-5.472121883138584, -17.723839792988286, -391.71425876460785)	0.570354	0.25116	31.3006	124.624	71.3449	12.2615	13.3108	116.897	506.771	71.0799	0.428675	717.075	1.41499	550.46	-5.2	81.2	1952533	2.38742	47	3.11392	106	28.1005	45.4775	55	-67	173
	linbajie_segment_4-5mm	v3.0.1.post15+g2791e23	1.19.2	2.0.2	1.1.1	3.6.7	{'minimumROIDimensions': 2, 'minimumROISize': None, 'normalize': False, 'normalizeScale': 1, 'removeOutliers': None, 'resampledPixelSpacing': None, 'interpolator': 'sitkBSpline', 'preCrop': False, 'padDistance': 5, 'distances': [1], 'force2D': False, 'force2Ddimension': 0, 'resegmentRange': None, 'label': 1, 'additionalInfo': True, 'binWidth': 25.0, 'symmetricalGLCM': True, 'correctMask': True}	{'Original': {}}	8edd3e3a31717206f5dc886b80ef9d3fe9060064	3D	(0.857422, 0.857422, 1.25)	(512, 512, 357)	-1144.32	-3024	3071	3d4f5426f074702e5d4a814e6549d23b24e9d592	(0.857422, 0.857422, 1.25)	(512, 512, 357)	(200, 224, 172, 71, 36, 58)	197	3	(244.86802030456852, 237.55837563451777, 208.41116751269035)	(-12.28577229441629, -15.812222446700503, -405.54504060913723)	0.0668939	0.0299022	4.96874	166.166	9.39815	12.6313	6.52993	95.0705	165.261	11.1155	0.570224	255.398	1.54543	181.036	-6	76	542027	2.26068	41	3.63373	98	25.569	41.6193	50	-65	163
	linbajie_segment_5-6mm	v3.0.1.post15+g2791e23	1.19.2	2.0.2	1.1.1	3.6.7	{'minimumROIDimensions': 2, 'minimumROISize': None, 'normalize': False, 'normalizeScale': 1, 'removeOutliers': None, 'resampledPixelSpacing': None, 'interpolator': 'sitkBSpline', 'preCrop': False, 'padDistance': 5, 'distances': [1], 'force2D': False, 'force2Ddimension': 0, 'resegmentRange': None, 'label': 1, 'additionalInfo': True, 'binWidth': 25.0, 'symmetricalGLCM': True, 'correctMask': True}	{'Original': {}}	8edd3e3a31717206f5dc886b80ef9d3fe9060064	3D	(0.857422, 0.857422, 1.25)	(512, 512, 357)	-1144.32	-3024	3071	7380b292c579908321cee891f07e5f766d651595	(0.857422, 0.857422, 1.25)	(512, 512, 357)	(235, 218, 221, 38, 19, 12)	352	4	(250.86079545454547, 227.96875, 227.76704545454547)	(-7.147435039772745, -24.034578437499988, -381.3501931818184)	0.210129	0.129378	6.51416	50.3496	29.1671	12.2615	13.557	36.3827	299.391	10.5799	0.527	410.676	1.3717	323.476	25.2	86.9	1393656	2.05327	32	3.67951	110	19.2885	57.8523	60	-29	139
	linbajie_segment_8-9mm	v3.0.1.post15+g2791e23	1.19.2	2.0.2	1.1.1	3.6.7	{'minimumROIDimensions': 2, 'minimumROISize': None, 'normalize': False, 'normalizeScale': 1, 'removeOutliers': None, 'resampledPixelSpacing': None, 'interpolator': 'sitkBSpline', 'preCrop': False, 'padDistance': 5, 'distances': [1], 'force2D': False, 'force2Ddimension': 0, 'resegmentRange': None, 'label': 1, 'additionalInfo': True, 'binWidth': 25.0, 'symmetricalGLCM': True, 'correctMask': True}	{'Original': {}}	8edd3e3a31717206f5dc886b80ef9d3fe9060064	3D	(0.857422, 0.857422, 1.25)	(512, 512, 357)	-1144.32	-3024	3071	6a619782d9e99076fae1a7dd517e6f8ca5b736b2	(0.857422, 0.857422, 1.25)	(512, 512, 357)	(250, 224, 224, 12, 10, 9)	580	1	(255.27586206896552, 227.88275862068966, 228.0706896551724)	(-3.3618597931034913, -24.10830933793102, -380.9706379310347)	0.737872	0.654283	7.60179	11.6185	12.7509	12.7509	10.6057	13.2041	522.049	8.57297	0.833777	376.047	0.720328	533	44.9	86	2749593	1.61176	19	5.94133	106	13.6406	66.1845	68	-19	125
	linbajie_segment_11-12	v3.0.1.post15+g2791e23	1.19.2	2.0.2	1.1.1	3.6.7	{'minimumROIDimensions': 2, 'minimumROISize': None, 'normalize': False, 'normalizeScale': 1, 'removeOutliers': None, 'resampledPixelSpacing': None, 'interpolator': 'sitkBSpline', 'preCrop': False, 'padDistance': 5, 'distances': [1], 'force2D': False, 'force2Ddimension': 0, 'resegmentRange': None, 'label': 1, 'additionalInfo': True, 'binWidth': 25.0, 'symmetricalGLCM': True, 'correctMask': True}	{'Original': {}}	8edd3e3a31717206f5dc886b80ef9d3fe9060064	3D	(0.857422, 0.857422, 1.25)	(512, 512, 357)	-1144.32	-3024	3071	34cf21726324bf65359fecd5d738610cf2cd8c1c	(0.857422, 0.857422, 1.25)	(512, 512, 357)	(259, 217, 233, 19, 16, 8)	806	1	(265.8833746898263, 224.5682382133995, 235.46774193548387)	(5.733254893300227, -26.950252054590578, -371.7243225806454)	0.693981	0.629085	9.1153	14.4898	17.9345	13.9447	17.6762	18.0163	724.681	10.0556	0.668848	583.339	0.80496	740.686	44	88	3867437	1.64003	22	5.54624	122	14.044	66.6687	69.5	-38	160
0000072218	lbj_segment_<3mm	v3.0.1.post15+g2791e23	1.19.2	2.0.2	1.1.1	3.6.7	{'minimumROIDimensions': 2, 'minimumROISize': None, 'normalize': False, 'normalizeScale': 1, 'removeOutliers': None, 'resampledPixelSpacing': None, 'interpolator': 'sitkBSpline', 'preCrop': False, 'padDistance': 5, 'distances': [1], 'force2D': False, 'force2Ddimension': 0, 'resegmentRange': None, 'label': 1, 'additionalInfo': True, 'binWidth': 25.0, 'symmetricalGLCM': True, 'correctMask': True}	{'Original': {}}	2ac7df1f9162157ddb818ec1dba355ead28c339e	3D	(0.6562499999999999, 0.6562499999999999, 4.999999999999997)	(512, 512, 78)	-631.222	-1024	3071	ae211de358bd1cecdd9e8321926c7d0349c1e72d	(0.6562499999999999, 0.6562499999999999, 4.999999999999997)	(512, 512, 78)	(119, 243, 45, 149, 101, 10)	177	9	(186.42937853107344, 276.8813559322034, 47.887005649717516)	(-45.327595338983045, -124.4684851694916, 971.5350282485874)	0.288446	0.241522	37.4928	155.236	51.2295	35.3002	104.657	120.404	302.272	44.7771	0.369862	588.902	1.94825	381.138	-2.2	87	656815	2.36533	41	3.00523	118	26.4738	50.661	56	-39	157
0000102649	lbj_segment_<3mm	v3.0.1.post15+g2791e23	1.19.2	2.0.2	1.1.1	3.6.7	{'minimumROIDimensions': 2, 'minimumROISize': None, 'normalize': False, 'normalizeScale': 1, 'removeOutliers': None, 'resampledPixelSpacing': None, 'interpolator': 'sitkBSpline', 'preCrop': False, 'padDistance': 5, 'distances': [1], 'force2D': False, 'force2Ddimension': 0, 'resegmentRange': None, 'label': 1, 'additionalInfo': True, 'binWidth': 25.0, 'symmetricalGLCM': True, 'correctMask': True}	{'Original': {}}	e2b411a6e3c7373238fef62b3e8e1ead1671fac6	3D	(0.78125, 0.78125, 2.0)	(512, 512, 270)	-620.266	-1024	2896	d1af67b31863a74d46fbdb01aa67313ee72e7d1c	(0.78125, 0.78125, 2.0)	(512, 512, 270)	(156, 208, 170, 68, 25, 6)	167	5	(204.32335329341316, 212.4191616766467, 171.34730538922156)	(-34.981755239520965, -170.65690494011977, 801.794610778443)	0.216835	0.156581	8.43616	53.8774	43.7957	6.76503	52.6287	53.4432	177.409	11.6825	0.510658	299	1.68537	203.857	-25.4	72.4	369935	2.47803	55	2.28285	107	30.7744	29.3593	36	-56	163
	lbj_segment_3-4mm	v3.0.1.post15+g2791e23	1.19.2	2.0.2	1.1.1	3.6.7	{'minimumROIDimensions': 2, 'minimumROISize': None, 'normalize': False, 'normalizeScale': 1, 'removeOutliers': None, 'resampledPixelSpacing': None, 'interpolator': 'sitkBSpline', 'preCrop': False, 'padDistance': 5, 'distances': [1], 'force2D': False, 'force2Ddimension': 0, 'resegmentRange': None, 'label': 1, 'additionalInfo': True, 'binWidth': 25.0, 'symmetricalGLCM': True, 'correctMask': True}	{'Original': {}}	e2b411a6e3c7373238fef62b3e8e1ead1671fac6	3D	(0.78125, 0.78125, 2.0)	(512, 512, 270)	-620.266	-1024	2896	e3df8788e3a9bd7793f8db4b22967f61cf0ef630	(0.78125, 0.78125, 2.0)	(512, 512, 270)	(138, 205, 138, 66, 65, 39)	1012	10	(181.95750988142294, 227.01482213438734, 151.45652173913044)	(-52.45507040513834, -159.25404520750988, 762.0130434782609)	0.506286	0.426972	42.4138	99.3364	66.9001	64.8008	37.7918	87.0959	1162.47	50.2927	0.402089	1329.69	1.14385	1235.35	-1.9	85	3510442	2.36238	43	3.08092	106	26.4508	48.7569	55.5	-54	160
0000105465	lbj_segment_<3mm	v3.0.1.post15+g2791e23	1.19.2	2.0.2	1.1.1	3.6.7	{'minimumROIDimensions': 2, 'minimumROISize': None, 'normalize': False, 'normalizeScale': 1, 'removeOutliers': None, 'resampledPixelSpacing': None, 'interpolator': 'sitkBSpline', 'preCrop': False, 'padDistance': 5, 'distances': [1], 'force2D': False, 'force2Ddimension': 0, 'resegmentRange': None, 'label': 1, 'additionalInfo': True, 'binWidth': 25.0, 'symmetricalGLCM': True, 'correctMask': True}	{'Original': {}}	091583f7a97e00738f3794c03f429e447ff0214c	3D	(0.7695312500000002, 0.7695312500000002, 4.999999999999999)	(512, 512, 104)	-631.278	-1024	2976	d4dd9f715c1f7aad6f96999eb25684c7e9d9a0ba	(0.7695312500000002, 0.7695312500000002, 4.999999999999999)	(512, 512, 104)	(116, 212, 56, 111, 92, 10)	68	4	(172.33823529411765, 237.47058823529412, 62.794117647058826)	(-58.380342371323536, 155.74103860294122, -28.029411764705912)	0.506023	0.114544	15.9237	139.018	66.5131	16.9297	18.2915	116.915	155.2	70.3463	0.504528	276.818	1.78362	201.341	-32.3	52.3	90127	2.25523	38.25	2.80048	62	25.9537	17.8676	25	-63	125
	lbj_segment_3-4mm	v3.0.1.post15+g2791e23	1.19.2	2.0.2	1.1.1	3.6.7	{'minimumROIDimensions': 2, 'minimumROISize': None, 'normalize': False, 'normalizeScale': 1, 'removeOutliers': None, 'resampledPixelSpacing': None, 'interpolator': 'sitkBSpline', 'preCrop': False, 'padDistance': 5, 'distances': [1], 'force2D': False, 'force2Ddimension': 0, 'resegmentRange': None, 'label': 1, 'additionalInfo': True, 'binWidth': 25.0, 'symmetricalGLCM': True, 'correctMask': True}	{'Original': {}}	091583f7a97e00738f3794c03f429e447ff0214c	3D	(0.7695312500000002, 0.7695312500000002, 4.999999999999999)	(512, 512, 104)	-631.278	-1024	2976	58e82cc9b8861090746b7830e84de2f851442836	(0.7695312500000002, 0.7695312500000002, 4.999999999999999)	(512, 512, 104)	(128, 198, 61, 119, 87, 13)	390	13	(183.8025641025641, 230.18974358974359, 65.88717948717948)	(-49.558183092948724, 150.1382011217949, -12.564102564102654)	0.641979	0.539851	63.5728	117.76	82.4427	68.7242	108.97	109.704	917.63	75.5994	0.321794	1419.11	1.5465	1154.75	-5	70.1	752979	2.23071	38	2.75805	92	22.5564	33.9	35.5	-47	139
	lbj_segment_4-5mm	v3.0.1.post15+g2791e23	1.19.2	2.0.2	1.1.1	3.6.7	{'minimumROIDimensions': 2, 'minimumROISize': None, 'normalize': False, 'normalizeScale': 1, 'removeOutliers': None, 'resampledPixelSpacing': None, 'interpolator': 'sitkBSpline', 'preCrop': False, 'padDistance': 5, 'distances': [1], 'force2D': False, 'force2Ddimension': 0, 'resegmentRange': None, 'label': 1, 'additionalInfo': True, 'binWidth': 25.0, 'symmetricalGLCM': True, 'correctMask': True}	{'Original': {}}	091583f7a97e00738f3794c03f429e447ff0214c	3D	(0.7695312500000002, 0.7695312500000002, 4.999999999999999)	(512, 512, 104)	-631.278	-1024	2976	9458ff67d7503028ed1738142c7394d77a8e7135	(0.7695312500000002, 0.7695312500000002, 4.999999999999999)	(512, 512, 104)	(157, 212, 59, 58, 50, 11)	681	5	(191.19676945668135, 232.65785609397943, 61.50954478707783)	(-43.868111004038184, 152.03749082232017, -34.452276064610885)	0.979609	0.256902	11.9099	46.3597	50.991	28.5809	43.87	64.7176	1873.75	45.4143	0.42352	1735.48	0.926204	2016.37	-4	80	1863033	2.38422	50	2.54914	108	27.3612	40.7797	46	-57	165
	lbj_segment_5-6mm	v3.0.1.post15+g2791e23	1.19.2	2.0.2	1.1.1	3.6.7	{'minimumROIDimensions': 2, 'minimumROISize': None, 'normalize': False, 'normalizeScale': 1, 'removeOutliers': None, 'resampledPixelSpacing': None, 'interpolator': 'sitkBSpline', 'preCrop': False, 'padDistance': 5, 'distances': [1], 'force2D': False, 'force2Ddimension': 0, 'resegmentRange': None, 'label': 1, 'additionalInfo': True, 'binWidth': 25.0, 'symmetricalGLCM': True, 'correctMask': True}	{'Original': {}}	091583f7a97e00738f3794c03f429e447ff0214c	3D	(0.7695312500000002, 0.7695312500000002, 4.999999999999999)	(512, 512, 104)	-631.278	-1024	2976	426ea92bc8ed5cc102e845f238e2617d3cfa8789	(0.7695312500000002, 0.7695312500000002, 4.999999999999999)	(512, 512, 104)	(200, 215, 67, 16, 9, 1)	82	1	(207.20731707317074, 219.29268292682926, 67.0)	(-31.547494283536594, 141.75257240853662, -7.000000000000057)	0.371701	0	0	13.5047	12.5794	6.80576	12.6914	12.9505	213.678	5.01971	0.732269	236.04	1.10466	242.793	-23.7	45.9	70032	2.12101	29	3.31389	57	19.7246	14.1463	17	-57	114
	lbj_segment_6-7mm	v3.0.1.post15+g2791e23	1.19.2	2.0.2	1.1.1	3.6.7	{'minimumROIDimensions': 2, 'minimumROISize': None, 'normalize': False, 'normalizeScale': 1, 'removeOutliers': None, 'resampledPixelSpacing': None, 'interpolator': 'sitkBSpline', 'preCrop': False, 'padDistance': 5, 'distances': [1], 'force2D': False, 'force2Ddimension': 0, 'resegmentRange': None, 'label': 1, 'additionalInfo': True, 'binWidth': 25.0, 'symmetricalGLCM': True, 'correctMask': True}	{'Original': {}}	091583f7a97e00738f3794c03f429e447ff0214c	3D	(0.7695312500000002, 0.7695312500000002, 4.999999999999999)	(512, 512, 104)	-631.278	-1024	2976	15a94966f7ae9232201e0ec9eaa9cf8f31ce4bb9	(0.7695312500000002, 0.7695312500000002, 4.999999999999999)	(512, 512, 104)	(255, 204, 76, 9, 11, 1)	63	1	(258.95238095238096, 209.3968253968254, 76.0)	(8.271949404761926, 134.13740079365084, 37.99999999999994)	0.793509	0	0	7.83943	7.93092	9.17703	8.60362	9.30519	165.563	6.22066	0.81546	178.81	1.08001	186.536	23.4	81	256698	1.88079	25.5	3.31802	92	17.8231	59.7143	66	-3	95
0000106266	lbj_segment_<3mm	v3.0.1.post15+g2791e23	1.19.2	2.0.2	1.1.1	3.6.7	{'minimumROIDimensions': 2, 'minimumROISize': None, 'normalize': False, 'normalizeScale': 1, 'removeOutliers': None, 'resampledPixelSpacing': None, 'interpolator': 'sitkBSpline', 'preCrop': False, 'padDistance': 5, 'distances': [1], 'force2D': False, 'force2Ddimension': 0, 'resegmentRange': None, 'label': 1, 'additionalInfo': True, 'binWidth': 25.0, 'symmetricalGLCM': True, 'correctMask': True}	{'Original': {}}	a0247f2ae31e0fb89cc69b4ca8ea4643d8cb422d	3D	(0.7265624999999999, 0.7265624999999999, 2.0)	(512, 512, 266)	-580.422	-1024	1800	35b14f634f20f81c7ee4402f4a22fc0e84795e72	(0.7265624999999999, 0.7265624999999999, 2.0)	(512, 512, 266)	(165, 165, 121, 86, 58, 48)	148	5	(215.1081081081081, 196.97972972972974, 137.94594594594594)	(-31.347233952702737, -200.01863386824323, 120.9918918918919)	0.514252	0.0897739	14.2887	159.163	6.38365	6.66681	47.6273	110.292	131.797	81.85	0.478288	261.858	1.98682	156.256	-20.3	80	350555	2.55014	53.25	2.45715	97	30.7728	31.6554	34	-70	167
	lbj_segment_3-4mm	v3.0.1.post15+g2791e23	1.19.2	2.0.2	1.1.1	3.6.7	{'minimumROIDimensions': 2, 'minimumROISize': None, 'normalize': False, 'normalizeScale': 1, 'removeOutliers': None, 'resampledPixelSpacing': None, 'interpolator': 'sitkBSpline', 'preCrop': False, 'padDistance': 5, 'distances': [1], 'force2D': False, 'force2Ddimension': 0, 'resegmentRange': None, 'label': 1, 'additionalInfo': True, 'binWidth': 25.0, 'symmetricalGLCM': True, 'correctMask': True}	{'Original': {}}	a0247f2ae31e0fb89cc69b4ca8ea4643d8cb422d	3D	(0.7265624999999999, 0.7265624999999999, 2.0)	(512, 512, 266)	-580.422	-1024	1800	7c66d36a85780ceb96efbee4f313f3494c8292ea	(0.7265624999999999, 0.7265624999999999, 2.0)	(512, 512, 266)	(124, 188, 120, 41, 45, 1)	35	2	(141.6, 212.45714285714286, 120.0)	(-84.75546875, -188.77332589285714, 85.10000000000002)	0.0465469	0	0	78.562	3.63281	3.63281	43.2045	43.2045	28.8582	3.65682	0.691226	65.8228	2.28091	36.9525	-37	65.6	68064	2.4536	65.5	1.88455	82	33.1886	20.8	25	-51	133
	lbj_segment_4-5mm	v3.0.1.post15+g2791e23	1.19.2	2.0.2	1.1.1	3.6.7	{'minimumROIDimensions': 2, 'minimumROISize': None, 'normalize': False, 'normalizeScale': 1, 'removeOutliers': None, 'resampledPixelSpacing': None, 'interpolator': 'sitkBSpline', 'preCrop': False, 'padDistance': 5, 'distances': [1], 'force2D': False, 'force2Ddimension': 0, 'resegmentRange': None, 'label': 1, 'additionalInfo': True, 'binWidth': 25.0, 'symmetricalGLCM': True, 'correctMask': True}	{'Original': {}}	a0247f2ae31e0fb89cc69b4ca8ea4643d8cb422d	3D	(0.7265624999999999, 0.7265624999999999, 2.0)	(512, 512, 266)	-580.422	-1024	1800	7c0005a464fe5b4412682f8a334355d9f946500a	(0.7265624999999999, 0.7265624999999999, 2.0)	(512, 512, 266)	(224, 174, 132, 7, 10, 2)	68	1	(226.6764705882353, 178.19117647058823, 132.72058823529412)	(-22.942095588235304, -213.66969209558823, 110.54117647058825)	0.476772	0.431822	3.39883	7.87091	4.94432	6.53906	8.4731	8.4731	64.4909	3.75263	0.753745	103.179	1.5999	71.7935	1.7	75.3	198530	2.17103	46.5	2.57977	94	25.4706	45	50	-40	134
	lbj_segment_5-6mm	v3.0.1.post15+g2791e23	1.19.2	2.0.2	1.1.1	3.6.7	{'minimumROIDimensions': 2, 'minimumROISize': None, 'normalize': False, 'normalizeScale': 1, 'removeOutliers': None, 'resampledPixelSpacing': None, 'interpolator': 'sitkBSpline', 'preCrop': False, 'padDistance': 5, 'distances': [1], 'force2D': False, 'force2Ddimension': 0, 'resegmentRange': None, 'label': 1, 'additionalInfo': True, 'binWidth': 25.0, 'symmetricalGLCM': True, 'correctMask': True}	{'Original': {}}	a0247f2ae31e0fb89cc69b4ca8ea4643d8cb422d	3D	(0.7265624999999999, 0.7265624999999999, 2.0)	(512, 512, 266)	-580.422	-1024	1800	449ae406df35e3988432b2ee6d8b0a7fc5d1f67c	(0.7265624999999999, 0.7265624999999999, 2.0)	(512, 512, 266)	(216, 179, 128, 8, 10, 4)	149	1	(219.4228187919463, 183.21476510067114, 129.65771812080536)	(-28.21232697147653, -210.0197409815436, 104.41543624161073)	0.94536	0.655219	4.69246	7.16166	8.51154	8.51154	8.4731	9.25438	148.998	6.77035	0.789465	172.162	1.15547	157.312	-21.2	81	461234	2.4035	50	2.55897	98	30.3703	41.5168	49	-50	148
	lbj_segment_6-7mm	v3.0.1.post15+g2791e23	1.19.2	2.0.2	1.1.1	3.6.7	{'minimumROIDimensions': 2, 'minimumROISize': None, 'normalize': False, 'normalizeScale': 1, 'removeOutliers': None, 'resampledPixelSpacing': None, 'interpolator': 'sitkBSpline', 'preCrop': False, 'padDistance': 5, 'distances': [1], 'force2D': False, 'force2Ddimension': 0, 'resegmentRange': None, 'label': 1, 'additionalInfo': True, 'binWidth': 25.0, 'symmetricalGLCM': True, 'correctMask': True}	{'Original': {}}	a0247f2ae31e0fb89cc69b4ca8ea4643d8cb422d	3D	(0.7265624999999999, 0.7265624999999999, 2.0)	(512, 512, 266)	-580.422	-1024	1800	7e3a5f7ef6c50b2a2385c7892a4d913431637504	(0.7265624999999999, 0.7265624999999999, 2.0)	(512, 512, 266)	(135, 191, 115, 74, 39, 11)	761	3	(177.7897503285151, 208.94218134034165, 120.9934296977661)	(-58.46135327693824, -191.32716511990802, 87.08685939553223)	0.101573	0.0810635	7.56845	93.3644	16.109	11.9482	23.833	61.4076	780.754	9.48333	0.560933	730.998	0.936272	803.453	-3	88	2734240	2.46676	55	2.53833	111	29.744	48.339	56	-63	174
0000121562	lbj_segment_<3mm	v3.0.1.post15+g2791e23	1.19.2	2.0.2	1.1.1	3.6.7	{'minimumROIDimensions': 2, 'minimumROISize': None, 'normalize': False, 'normalizeScale': 1, 'removeOutliers': None, 'resampledPixelSpacing': None, 'interpolator': 'sitkBSpline', 'preCrop': False, 'padDistance': 5, 'distances': [1], 'force2D': False, 'force2Ddimension': 0, 'resegmentRange': None, 'label': 1, 'additionalInfo': True, 'binWidth': 25.0, 'symmetricalGLCM': True, 'correctMask': True}	{'Original': {}}	cf7d022433cbb04ab5744834d124b1042ba725e1	3D	(0.890625, 0.890625, 2.5)	(512, 512, 215)	-1075.15	-3024	3071	01a562b4e492a00554a70a449c8138cdef5fbf1d	(0.890625, 0.890625, 2.5)	(512, 512, 215)	(201, 185, 116, 62, 15, 35)	69	3	(242.33333333333334, 192.7246376811594, 131.30434782608697)	(4.426125000000013, -56.354619565217405, -445.8941304347824)	0.394645	0.0270065	3.98816	147.674	90.7442	7.70862	5.19319	91.0931	114.19	58.2787	0.579325	196.477	1.72062	136.829	-8.6	47.2	65223	1.89872	35	2.84278	87	19.7908	19.5217	18	-27	114
	lbj_segment_3-4mm	v3.0.1.post15+g2791e23	1.19.2	2.0.2	1.1.1	3.6.7	{'minimumROIDimensions': 2, 'minimumROISize': None, 'normalize': False, 'normalizeScale': 1, 'removeOutliers': None, 'resampledPixelSpacing': None, 'interpolator': 'sitkBSpline', 'preCrop': False, 'padDistance': 5, 'distances': [1], 'force2D': False, 'force2Ddimension': 0, 'resegmentRange': None, 'label': 1, 'additionalInfo': True, 'binWidth': 25.0, 'symmetricalGLCM': True, 'correctMask': True}	{'Original': {}}	cf7d022433cbb04ab5744834d124b1042ba725e1	3D	(0.890625, 0.890625, 2.5)	(512, 512, 215)	-1075.15	-3024	3071	e21d72172e9b90d89e1fb0e1ca6573553f775463	(0.890625, 0.890625, 2.5)	(512, 512, 215)	(130, 228, 119, 12, 17, 3)	45	2	(136.77777777777777, 237.48888888888888, 120.02222222222223)	(-89.58429166666666, -16.48645833333333, -474.0994444444443)	0.176425	0.156337	3.90687	24.9901	5.66912	6.69554	16.3497	17.313	73.7853	4.40887	0.690995	123.118	1.6686	89.2365	-12	42.8	36289	1.69466	29	2.20983	56	16.8701	19.9778	25	-21	77
	lbj_segment_4-5mm	v3.0.1.post15+g2791e23	1.19.2	2.0.2	1.1.1	3.6.7	{'minimumROIDimensions': 2, 'minimumROISize': None, 'normalize': False, 'normalizeScale': 1, 'removeOutliers': None, 'resampledPixelSpacing': None, 'interpolator': 'sitkBSpline', 'preCrop': False, 'padDistance': 5, 'distances': [1], 'force2D': False, 'force2Ddimension': 0, 'resegmentRange': None, 'label': 1, 'additionalInfo': True, 'binWidth': 25.0, 'symmetricalGLCM': True, 'correctMask': True}	{'Original': {}}	cf7d022433cbb04ab5744834d124b1042ba725e1	3D	(0.890625, 0.890625, 2.5)	(512, 512, 215)	-1075.15	-3024	3071	0158381da2449a485ec6b3618f1567d3895408f8	(0.890625, 0.890625, 2.5)	(512, 512, 215)	(125, 200, 123, 82, 38, 26)	229	5	(153.05240174672488, 219.26637554585153, 131.99563318777294)	(-75.08970469432313, -32.71588427947597, -444.1659170305675)	0.593375	0.038433	4.63164	120.512	70.0078	36.5954	73.1018	78.5877	400.407	71.509	0.464314	565.814	1.4131	454.114	-0.2	59	401093	1.85267	28	4.14799	74	17.9706	34.8428	41	-52	126
	lbj_segment_5-6mm	v3.0.1.post15+g2791e23	1.19.2	2.0.2	1.1.1	3.6.7	{'minimumROIDimensions': 2, 'minimumROISize': None, 'normalize': False, 'normalizeScale': 1, 'removeOutliers': None, 'resampledPixelSpacing': None, 'interpolator': 'sitkBSpline', 'preCrop': False, 'padDistance': 5, 'distances': [1], 'force2D': False, 'force2Ddimension': 0, 'resegmentRange': None, 'label': 1, 'additionalInfo': True, 'binWidth': 25.0, 'symmetricalGLCM': True, 'correctMask': True}	{'Original': {}}	cf7d022433cbb04ab5744834d124b1042ba725e1	3D	(0.890625, 0.890625, 2.5)	(512, 512, 215)	-1075.15	-3024	3071	fd08c2f70de3f513cf82396b26ddecade0c76ae2	(0.890625, 0.890625, 2.5)	(512, 512, 215)	(123, 189, 123, 86, 43, 21)	297	3	(151.77441077441077, 215.85185185185185, 132.34006734006735)	(-76.2279154040404, -35.75694444444446, -443.3048316498315)	0.212543	0.0470453	6.69901	142.395	26.851	22.7803	10.4245	90.7247	543.186	30.265	0.52421	614.155	1.13065	588.961	1.6	67.4	592754	2.13457	38	3.03215	87	21.4987	36.0471	38	-44	131
	lbj_segment_6-7mm	v3.0.1.post15+g2791e23	1.19.2	2.0.2	1.1.1	3.6.7	{'minimumROIDimensions': 2, 'minimumROISize': None, 'normalize': False, 'normalizeScale': 1, 'removeOutliers': None, 'resampledPixelSpacing': None, 'interpolator': 'sitkBSpline', 'preCrop': False, 'padDistance': 5, 'distances': [1], 'force2D': False, 'force2Ddimension': 0, 'resegmentRange': None, 'label': 1, 'additionalInfo': True, 'binWidth': 25.0, 'symmetricalGLCM': True, 'correctMask': True}	{'Original': {}}	cf7d022433cbb04ab5744834d124b1042ba725e1	3D	(0.890625, 0.890625, 2.5)	(512, 512, 215)	-1075.15	-3024	3071	79327bb7490ee2965ffde899d9f262b2e1ef9981	(0.890625, 0.890625, 2.5)	(512, 512, 215)	(112, 203, 127, 79, 38, 13)	374	3	(152.24866310160428, 218.951871657754, 131.98128342245988)	(-75.80553442513369, -32.99598930481284, -444.20179144385014)	0.14898	0.0539022	7.04438	130.688	15.8817	20.5054	11.1595	76.7619	705.794	19.4699	0.550003	697.008	0.987551	741.654	5.3	76.7	1055829	2.20749	40.75	2.91337	105	23.3135	44.6176	48	-43	148
	lbj_segment_7-8mm	v3.0.1.post15+g2791e23	1.19.2	2.0.2	1.1.1	3.6.7	{'minimumROIDimensions': 2, 'minimumROISize': None, 'normalize': False, 'normalizeScale': 1, 'removeOutliers': None, 'resampledPixelSpacing': None, 'interpolator': 'sitkBSpline', 'preCrop': False, 'padDistance': 5, 'distances': [1], 'force2D': False, 'force2Ddimension': 0, 'resegmentRange': None, 'label': 1, 'additionalInfo': True, 'binWidth': 25.0, 'symmetricalGLCM': True, 'correctMask': True}	{'Original': {}}	cf7d022433cbb04ab5744834d124b1042ba725e1	3D	(0.890625, 0.890625, 2.5)	(512, 512, 215)	-1075.15	-3024	3071	83cfd04eeeb09d6aaf82eb797372e97c81106656	(0.890625, 0.890625, 2.5)	(512, 512, 215)	(124, 206, 107, 37, 50, 41)	821	2	(140.71619975639464, 239.50548112058465, 120.51644336175396)	(-86.07663459196101, -14.690430876979292, -472.863891595615)	0.0867007	0.0549618	9.48297	172.538	23.7329	18.0577	17.2928	112.787	1564.61	14.9591	0.568373	1146.71	0.732907	1628.07	10	74	2283127	2.06062	34	3.64582	101	20.5927	45.9038	51	-45	146
	lbj_segment_11-12mm	v3.0.1.post15+g2791e23	1.19.2	2.0.2	1.1.1	3.6.7	{'minimumROIDimensions': 2, 'minimumROISize': None, 'normalize': False, 'normalizeScale': 1, 'removeOutliers': None, 'resampledPixelSpacing': None, 'interpolator': 'sitkBSpline', 'preCrop': False, 'padDistance': 5, 'distances': [1], 'force2D': False, 'force2Ddimension': 0, 'resegmentRange': None, 'label': 1, 'additionalInfo': True, 'binWidth': 25.0, 'symmetricalGLCM': True, 'correctMask': True}	{'Original': {}}	cf7d022433cbb04ab5744834d124b1042ba725e1	3D	(0.890625, 0.890625, 2.5)	(512, 512, 215)	-1075.15	-3024	3071	8b914d0e494d7e58d833515dacd54b85d8bd6b62	(0.890625, 0.890625, 2.5)	(512, 512, 215)	(164, 223, 112, 16, 14, 6)	676	1	(171.52958579881656, 229.49556213017752, 114.77218934911242)	(-58.63346264792898, -23.605514977810657, -487.2245266272188)	0.985761	0.696761	9.73407	13.9705	17.0074	16.244	15.5541	18.2666	1315.66	13.7715	0.826551	702.496	0.533949	1340.53	16	77	2249855	1.92181	27	4.18612	102	18.638	52.2855	59	-35	137
0000143083	lbj_segment_<3mm	v3.0.1.post15+g2791e23	1.19.2	2.0.2	1.1.1	3.6.7	{'minimumROIDimensions': 2, 'minimumROISize': None, 'normalize': False, 'normalizeScale': 1, 'removeOutliers': None, 'resampledPixelSpacing': None, 'interpolator': 'sitkBSpline', 'preCrop': False, 'padDistance': 5, 'distances': [1], 'force2D': False, 'force2Ddimension': 0, 'resegmentRange': None, 'label': 1, 'additionalInfo': True, 'binWidth': 25.0, 'symmetricalGLCM': True, 'correctMask': True}	{'Original': {}}	6f76c6b6baed7faade34c9b9b5c81ad8d7605275	3D	(0.8535156249999998, 0.8535156249999998, 2.0)	(512, 512, 256)	-669.208	-1024	2976	0de6295ed357f3329b94a7285f9d66ca94196b9f	(0.8535156249999998, 0.8535156249999998, 2.0)	(512, 512, 256)	(162, 179, 111, 91, 70, 80)	197	14	(211.0, 216.65989847715736, 159.81218274111674)	(-26.408203125000057, 139.42260866116743, 734.3243774822333)	0.385903	0.169106	34.1527	201.961	102.513	109.62	47.0673	177.462	220.125	77.9372	0.354008	498.024	2.26246	287.025	-25	70.8	337850	2.54841	52	2.3925	111	29.3273	21.4721	21	-51	162
	lbj_segment_3-4mm	v3.0.1.post15+g2791e23	1.19.2	2.0.2	1.1.1	3.6.7	{'minimumROIDimensions': 2, 'minimumROISize': None, 'normalize': False, 'normalizeScale': 1, 'removeOutliers': None, 'resampledPixelSpacing': None, 'interpolator': 'sitkBSpline', 'preCrop': False, 'padDistance': 5, 'distances': [1], 'force2D': False, 'force2Ddimension': 0, 'resegmentRange': None, 'label': 1, 'additionalInfo': True, 'binWidth': 25.0, 'symmetricalGLCM': True, 'correctMask': True}	{'Original': {}}	6f76c6b6baed7faade34c9b9b5c81ad8d7605275	3D	(0.8535156249999998, 0.8535156249999998, 2.0)	(512, 512, 256)	-669.208	-1024	2976	18c81430879b7b357dfb853736ef1957a4c0c24d	(0.8535156249999998, 0.8535156249999998, 2.0)	(512, 512, 256)	(165, 198, 127, 95, 60, 42)	293	9	(199.25255972696246, 238.75767918088738, 151.56996587030716)	(-36.43482695179188, 158.2834097696245, 717.8399437406142)	0.808862	0.38781	47.487	122.449	93.0987	59.5419	79.3815	95.2621	361.573	99.0445	0.398926	615.256	1.70161	426.895	-6	97.6	1149290	2.65741	56	2.4268	145	31.4451	49.372	51	-45	190
	lbj_segment_4-5mm	v3.0.1.post15+g2791e23	1.19.2	2.0.2	1.1.1	3.6.7	{'minimumROIDimensions': 2, 'minimumROISize': None, 'normalize': False, 'normalizeScale': 1, 'removeOutliers': None, 'resampledPixelSpacing': None, 'interpolator': 'sitkBSpline', 'preCrop': False, 'padDistance': 5, 'distances': [1], 'force2D': False, 'force2Ddimension': 0, 'resegmentRange': None, 'label': 1, 'additionalInfo': True, 'binWidth': 25.0, 'symmetricalGLCM': True, 'correctMask': True}	{'Original': {}}	6f76c6b6baed7faade34c9b9b5c81ad8d7605275	3D	(0.8535156249999998, 0.8535156249999998, 2.0)	(512, 512, 256)	-669.208	-1024	2976	fa3a55618ad6a977c9e2dc8e51c39e18fae6d591	(0.8535156249999998, 0.8535156249999998, 2.0)	(512, 512, 256)	(168, 201, 126, 41, 54, 22)	307	6	(193.1074918566775, 236.09446254071662, 132.95765472312704)	(-41.679738395765554, 156.01031275447875, 680.615321446254)	0.552037	0.176971	13.7943	77.9465	41.0871	36.8104	51.8963	67.1818	405.222	43.0294	0.475233	557.236	1.37514	447.292	9.6	110	1652940	2.62962	54	2.81013	146	30.993	62.4821	65	-46	192
0000160858	lbj_segment_<3mm	v3.0.1.post15+g2791e23	1.19.2	2.0.2	1.1.1	3.6.7	{'minimumROIDimensions': 2, 'minimumROISize': None, 'normalize': False, 'normalizeScale': 1, 'removeOutliers': None, 'resampledPixelSpacing': None, 'interpolator': 'sitkBSpline', 'preCrop': False, 'padDistance': 5, 'distances': [1], 'force2D': False, 'force2Ddimension': 0, 'resegmentRange': None, 'label': 1, 'additionalInfo': True, 'binWidth': 25.0, 'symmetricalGLCM': True, 'correctMask': True}	{'Original': {}}	e2b6b0b7c72de3b5c7bdf1da9ca451a8a308a682	3D	(0.7460937499999999, 0.7460937499999999, 2.0)	(512, 512, 241)	-639.936	-1024	2934	04fd435c401c2927cdb8599fdc74c07301b62353	(0.7460937499999999, 0.7460937499999999, 2.0)	(512, 512, 241)	(162, 149, 116, 130, 81, 80)	462	18	(226.96969696969697, 171.73809523809524, 147.05194805194805)	(-43.28628077651513, -196.49423363095235, 1492.903896103896)	0.419356	0.237092	39.3285	165.878	100.591	76.0963	72.4787	193.884	435.49	69.562	0.330523	840.625	1.93029	514.35	-28	82.9	1141384	2.77624	65	2.21801	125	35.1201	26.9351	26	-61	186
	lbj_segment_3-4mm	v3.0.1.post15+g2791e23	1.19.2	2.0.2	1.1.1	3.6.7	{'minimumROIDimensions': 2, 'minimumROISize': None, 'normalize': False, 'normalizeScale': 1, 'removeOutliers': None, 'resampledPixelSpacing': None, 'interpolator': 'sitkBSpline', 'preCrop': False, 'padDistance': 5, 'distances': [1], 'force2D': False, 'force2Ddimension': 0, 'resegmentRange': None, 'label': 1, 'additionalInfo': True, 'binWidth': 25.0, 'symmetricalGLCM': True, 'correctMask': True}	{'Original': {}}	e2b6b0b7c72de3b5c7bdf1da9ca451a8a308a682	3D	(0.7460937499999999, 0.7460937499999999, 2.0)	(512, 512, 241)	-639.936	-1024	2934	5f2150f093a686377de9f3a8da998602ebdebdd2	(0.7460937499999999, 0.7460937499999999, 2.0)	(512, 512, 241)	(179, 128, 102, 135, 85, 68)	841	16	(241.0653983353151, 171.28656361474435, 138.3436385255648)	(-32.76956608576097, -196.8311185530618, 1475.4872770511292)	0.638039	0.287516	52.4725	182.503	124.036	136.323	104.05	139.765	810.445	116.444	0.306361	1372.14	1.69308	936.295	-22	91	2522312	2.75258	67	2.1746	127	35.5412	34.9132	36	-70	197
	lbj_segment_4-5mm	v3.0.1.post15+g2791e23	1.19.2	2.0.2	1.1.1	3.6.7	{'minimumROIDimensions': 2, 'minimumROISize': None, 'normalize': False, 'normalizeScale': 1, 'removeOutliers': None, 'resampledPixelSpacing': None, 'interpolator': 'sitkBSpline', 'preCrop': False, 'padDistance': 5, 'distances': [1], 'force2D': False, 'force2Ddimension': 0, 'resegmentRange': None, 'label': 1, 'additionalInfo': True, 'binWidth': 25.0, 'symmetricalGLCM': True, 'correctMask': True}	{'Original': {}}	e2b6b0b7c72de3b5c7bdf1da9ca451a8a308a682	3D	(0.7460937499999999, 0.7460937499999999, 2.0)	(512, 512, 241)	-639.936	-1024	2934	aab72da462963cd1131e9d3c82a32732ed1c8ffb	(0.7460937499999999, 0.7460937499999999, 2.0)	(512, 512, 241)	(200, 165, 130, 107, 37, 34)	680	5	(226.95882352941177, 179.64117647058825, 148.25294117647059)	(-43.294393382352894, -190.597794117647, 1495.305882352941)	0.424522	0.160863	19.4807	121.101	79.7157	64.3035	8.7328	103.283	715.164	51.4102	0.468619	825.279	1.15397	757.052	-1	113.1	3592749	2.85891	67	2.47328	160	36.7286	57.5574	58.5	-65	225
	lbj_segment_6-7mm	v3.0.1.post15+g2791e23	1.19.2	2.0.2	1.1.1	3.6.7	{'minimumROIDimensions': 2, 'minimumROISize': None, 'normalize': False, 'normalizeScale': 1, 'removeOutliers': None, 'resampledPixelSpacing': None, 'interpolator': 'sitkBSpline', 'preCrop': False, 'padDistance': 5, 'distances': [1], 'force2D': False, 'force2Ddimension': 0, 'resegmentRange': None, 'label': 1, 'additionalInfo': True, 'binWidth': 25.0, 'symmetricalGLCM': True, 'correctMask': True}	{'Original': {}}	e2b6b0b7c72de3b5c7bdf1da9ca451a8a308a682	3D	(0.7460937499999999, 0.7460937499999999, 2.0)	(512, 512, 241)	-639.936	-1024	2934	859e14bcb2bf6013e225e819fd353c25dc7d3744	(0.7460937499999999, 0.7460937499999999, 2.0)	(512, 512, 241)	(219, 109, 151, 45, 57, 11)	404	2	(241.1460396039604, 136.1509900990099, 155.490099009901)	(-32.709400139232656, -223.04555035581677, 1509.7801980198017)	0.120771	0.0633473	5.76533	91.0115	14.5381	10.6732	8.7328	54.1346	428.532	10.9916	0.574945	478.094	1.11565	449.778	-24.7	101.7	1357467	2.9075	66.25	2.273	135	38.4119	34.2847	31	-62	197
0000176215	lbj_segment_<3mm	v3.0.1.post15+g2791e23	1.19.2	2.0.2	1.1.1	3.6.7	{'minimumROIDimensions': 2, 'minimumROISize': None, 'normalize': False, 'normalizeScale': 1, 'removeOutliers': None, 'resampledPixelSpacing': None, 'interpolator': 'sitkBSpline', 'preCrop': False, 'padDistance': 5, 'distances': [1], 'force2D': False, 'force2Ddimension': 0, 'resegmentRange': None, 'label': 1, 'additionalInfo': True, 'binWidth': 25.0, 'symmetricalGLCM': True, 'correctMask': True}	{'Original': {}}	4efe12e4e7e302e8fb4dcff7bfb2e482b63e7524	3D	(0.6718750000000001, 0.6718750000000001, 2.0)	(512, 512, 260)	-488.272	-1024	1597	1dfc72a5fef39805503651fb1757941422e6ead7	(0.6718750000000001, 0.6718750000000001, 2.0)	(512, 512, 260)	(133, 147, 103, 174, 106, 74)	562	21	(215.21708185053382, 186.7455516014235, 139.02135231316726)	(-38.06508563167253, -190.69439501779368, 919.5427046263346)	0.539942	0.187178	34.181	182.612	142.913	125.85	82.0458	149.037	432.833	98.6	0.315932	875.866	2.02357	507.392	-33	56	726237	2.46918	50	2.34412	92	28.0141	12.2295	12	-70	162
	lbj_segment_3-4mm	v3.0.1.post15+g2791e23	1.19.2	2.0.2	1.1.1	3.6.7	{'minimumROIDimensions': 2, 'minimumROISize': None, 'normalize': False, 'normalizeScale': 1, 'removeOutliers': None, 'resampledPixelSpacing': None, 'interpolator': 'sitkBSpline', 'preCrop': False, 'padDistance': 5, 'distances': [1], 'force2D': False, 'force2Ddimension': 0, 'resegmentRange': None, 'label': 1, 'additionalInfo': True, 'binWidth': 25.0, 'symmetricalGLCM': True, 'correctMask': True}	{'Original': {}}	4efe12e4e7e302e8fb4dcff7bfb2e482b63e7524	3D	(0.6718750000000001, 0.6718750000000001, 2.0)	(512, 512, 260)	-488.272	-1024	1597	8ea4a77c7e0168d048d95988677f61cfc233dbfb	(0.6718750000000001, 0.6718750000000001, 2.0)	(512, 512, 260)	(150, 143, 114, 142, 99, 76)	542	7	(249.9520295202952, 176.74538745387454, 151.7970479704797)	(-14.72754266605159, -197.41325530442813, 945.0940959409595)	0.679028	0.165149	28.6212	173.305	159.925	68.1197	28.7261	160.17	444.344	117.679	0.422817	666.006	1.49885	489.335	-26	63	924186	2.478	49	2.56505	106	28.1681	23.203	27	-84	190
	lbj_segment_4-5mm	v3.0.1.post15+g2791e23	1.19.2	2.0.2	1.1.1	3.6.7	{'minimumROIDimensions': 2, 'minimumROISize': None, 'normalize': False, 'normalizeScale': 1, 'removeOutliers': None, 'resampledPixelSpacing': None, 'interpolator': 'sitkBSpline', 'preCrop': False, 'padDistance': 5, 'distances': [1], 'force2D': False, 'force2Ddimension': 0, 'resegmentRange': None, 'label': 1, 'additionalInfo': True, 'binWidth': 25.0, 'symmetricalGLCM': True, 'correctMask': True}	{'Original': {}}	4efe12e4e7e302e8fb4dcff7bfb2e482b63e7524	3D	(0.6718750000000001, 0.6718750000000001, 2.0)	(512, 512, 260)	-488.272	-1024	1597	007348e7fce5a9d5dceb6535c9d754ff141a5fca	(0.6718750000000001, 0.6718750000000001, 2.0)	(512, 512, 260)	(175, 174, 129, 102, 66, 49)	410	4	(231.4731707317073, 196.7780487804878, 161.30975609756098)	(-27.14302591463411, -183.95381097560985, 964.1195121951221)	0.253432	0.0677876	12.2329	180.459	44.0821	50.2278	45.8108	123.976	343.678	45.734	0.48693	487.288	1.41786	370.161	-18	79	1076717	2.55721	55	2.44828	108	31.1976	35.3634	43	-71	179
	lbj_segment_7-8mm	v3.0.1.post15+g2791e23	1.19.2	2.0.2	1.1.1	3.6.7	{'minimumROIDimensions': 2, 'minimumROISize': None, 'normalize': False, 'normalizeScale': 1, 'removeOutliers': None, 'resampledPixelSpacing': None, 'interpolator': 'sitkBSpline', 'preCrop': False, 'padDistance': 5, 'distances': [1], 'force2D': False, 'force2Ddimension': 0, 'resegmentRange': None, 'label': 1, 'additionalInfo': True, 'binWidth': 25.0, 'symmetricalGLCM': True, 'correctMask': True}	{'Original': {}}	4efe12e4e7e302e8fb4dcff7bfb2e482b63e7524	3D	(0.6718750000000001, 0.6718750000000001, 2.0)	(512, 512, 260)	-488.272	-1024	1597	cf2c11cfbd9e704bde93812b5b3e730cbdf7a2d2	(0.6718750000000001, 0.6718750000000001, 2.0)	(512, 512, 260)	(167, 222, 133, 19, 16, 5)	336	1	(175.23214285714286, 229.91369047619048, 134.9404761904762)	(-64.9299665178571, -161.6908017113096, 911.3809523809525)	0.387299	0.351772	5.51026	15.6643	11.157	10.0282	12.9238	16.4373	290.938	6.06677	0.674091	314.991	1.08268	303.352	-23.5	84	970000	2.64362	64.25	2.29259	102	34.5558	34.875	39	-67	169
0000177290	lbj_segment_<3	v3.0.1.post15+g2791e23	1.19.2	2.0.2	1.1.1	3.6.7	{'minimumROIDimensions': 2, 'minimumROISize': None, 'normalize': False, 'normalizeScale': 1, 'removeOutliers': None, 'resampledPixelSpacing': None, 'interpolator': 'sitkBSpline', 'preCrop': False, 'padDistance': 5, 'distances': [1], 'force2D': False, 'force2Ddimension': 0, 'resegmentRange': None, 'label': 1, 'additionalInfo': True, 'binWidth': 25.0, 'symmetricalGLCM': True, 'correctMask': True}	{'Original': {}}	83b94f577f3467eea6af76c6311bc38d91351170	3D	(0.8828129999999998, 0.8828129999999998, 5.000000000000001)	(512, 512, 81)	-1103.66	-3024	3071	a07bd496155b6a17443849046332cfb46c733f61	(0.8828129999999998, 0.8828129999999998, 5.000000000000001)	(512, 512, 81)	(184, 199, 5, 17, 34, 4)	107	4	(195.42056074766356, 216.49532710280374, 6.355140186915888)	(-53.25318850467298, -34.8751107943925, -387.3412990654207)	0.273289	0.139552	7.14635	51.2093	11.3162	35.3373	29.6104	35.732	353.959	13.9949	0.512029	472.598	1.33518	416.957	-45.8	14.8	81074	1.91939	31.5	2.61795	44	18.8934	-14.8037	-15	-66	110
	lbj_segment_3-4	v3.0.1.post15+g2791e23	1.19.2	2.0.2	1.1.1	3.6.7	{'minimumROIDimensions': 2, 'minimumROISize': None, 'normalize': False, 'normalizeScale': 1, 'removeOutliers': None, 'resampledPixelSpacing': None, 'interpolator': 'sitkBSpline', 'preCrop': False, 'padDistance': 5, 'distances': [1], 'force2D': False, 'force2Ddimension': 0, 'resegmentRange': None, 'label': 1, 'additionalInfo': True, 'binWidth': 25.0, 'symmetricalGLCM': True, 'correctMask': True}	{'Original': {}}	83b94f577f3467eea6af76c6311bc38d91351170	3D	(0.8828129999999998, 0.8828129999999998, 5.000000000000001)	(512, 512, 81)	-1103.66	-3024	3071	e5f00394c00a95b380954e2c302cdb1ea5a0b4f4	(0.8828129999999998, 0.8828129999999998, 5.000000000000001)	(512, 512, 81)	(258, 236, 12, 6, 3, 2)	29	1	(260.58620689655174, 236.93103448275863, 12.551724137931034)	(4.27589106896545, -16.83420265517239, -356.35837931034496)	0.512997	0.277394	2.76194	9.95675	10.9309	10.1547	5.36994	10.9665	97.0951	5.10778	0.748181	136.545	1.4063	113.007	-37.8	13.2	17063	1.90113	35	1.99682	25	17.9096	-12.3793	-12	-52	77
	lbj_segment_4-5	v3.0.1.post15+g2791e23	1.19.2	2.0.2	1.1.1	3.6.7	{'minimumROIDimensions': 2, 'minimumROISize': None, 'normalize': False, 'normalizeScale': 1, 'removeOutliers': None, 'resampledPixelSpacing': None, 'interpolator': 'sitkBSpline', 'preCrop': False, 'padDistance': 5, 'distances': [1], 'force2D': False, 'force2Ddimension': 0, 'resegmentRange': None, 'label': 1, 'additionalInfo': True, 'binWidth': 25.0, 'symmetricalGLCM': True, 'correctMask': True}	{'Original': {}}	83b94f577f3467eea6af76c6311bc38d91351170	3D	(0.8828129999999998, 0.8828129999999998, 5.000000000000001)	(512, 512, 81)	-1103.66	-3024	3071	cc0708d42a91a007c0589a0c8fc3b1d798dee0be	(0.8828129999999998, 0.8828129999999998, 5.000000000000001)	(512, 512, 81)	(190, 202, 8, 65, 43, 16)	209	3	(236.34928229665073, 232.16746411483254, 14.062200956937799)	(-17.120781047846975, -21.039544502392317, -348.8059952153111)	0.480291	0.0670637	8.18217	122.006	30.2071	30.464	55.5892	92.3098	711.49	58.5984	0.47666	808.576	1.13646	814.43	-30	61.4	307958	2.43786	61	1.9035	95	29.6646	16.555	20	-46	141
	lbj_segment_5-6	v3.0.1.post15+g2791e23	1.19.2	2.0.2	1.1.1	3.6.7	{'minimumROIDimensions': 2, 'minimumROISize': None, 'normalize': False, 'normalizeScale': 1, 'removeOutliers': None, 'resampledPixelSpacing': None, 'interpolator': 'sitkBSpline', 'preCrop': False, 'padDistance': 5, 'distances': [1], 'force2D': False, 'force2Ddimension': 0, 'resegmentRange': None, 'label': 1, 'additionalInfo': True, 'binWidth': 25.0, 'symmetricalGLCM': True, 'correctMask': True}	{'Original': {}}	83b94f577f3467eea6af76c6311bc38d91351170	3D	(0.8828129999999998, 0.8828129999999998, 5.000000000000001)	(512, 512, 81)	-1103.66	-3024	3071	6f2d758ddcb8c109b86c68c5d6f60a3d0d69fe39	(0.8828129999999998, 0.8828129999999998, 5.000000000000001)	(512, 512, 81)	(175, 234, 1, 38, 13, 21)	255	2	(201.48235294117646, 239.30196078431374, 18.129411764705882)	(-47.90175955294126, -14.74111809411761, -328.4699411764707)	0.109488	0.0505819	5.82651	115.19	108.734	20.6895	13.9585	109.761	935.393	12.6119	0.614659	752.511	0.804486	993.682	-8.6	85	812151	2.46108	53	2.46294	104	29.4143	44.0118	51	-51	155
	lbj_segment_7-8	v3.0.1.post15+g2791e23	1.19.2	2.0.2	1.1.1	3.6.7	{'minimumROIDimensions': 2, 'minimumROISize': None, 'normalize': False, 'normalizeScale': 1, 'removeOutliers': None, 'resampledPixelSpacing': None, 'interpolator': 'sitkBSpline', 'preCrop': False, 'padDistance': 5, 'distances': [1], 'force2D': False, 'force2Ddimension': 0, 'resegmentRange': None, 'label': 1, 'additionalInfo': True, 'binWidth': 25.0, 'symmetricalGLCM': True, 'correctMask': True}	{'Original': {}}	83b94f577f3467eea6af76c6311bc38d91351170	3D	(0.8828129999999998, 0.8828129999999998, 5.000000000000001)	(512, 512, 81)	-1103.66	-3024	3071	e5483ff198275fd458d85a04751fffedd1ccd2ab	(0.8828129999999998, 0.8828129999999998, 5.000000000000001)	(512, 512, 81)	(238, 227, 26, 9, 15, 3)	177	1	(241.3276836158192, 233.2090395480226, 27.096045197740114)	(-12.725783644067889, -20.12002816949152, -283.6367740112995)	0.492684	0.391894	6.87649	17.5468	16.2231	19.4359	12.854	19.6155	643.133	8.64504	0.684539	526.364	0.818437	689.733	-40.4	26	130492	2.17177	31	3.02808	58	20.6467	-7.49153	-6	-84	142
0000251658	lbj_segment_<3	v3.0.1.post15+g2791e23	1.19.2	2.0.2	1.1.1	3.6.7	{'minimumROIDimensions': 2, 'minimumROISize': None, 'normalize': False, 'normalizeScale': 1, 'removeOutliers': None, 'resampledPixelSpacing': None, 'interpolator': 'sitkBSpline', 'preCrop': False, 'padDistance': 5, 'distances': [1], 'force2D': False, 'force2Ddimension': 0, 'resegmentRange': None, 'label': 1, 'additionalInfo': True, 'binWidth': 25.0, 'symmetricalGLCM': True, 'correctMask': True}	{'Original': {}}	2297912ba60604838d06188e37cc988d477d618a	3D	(0.6953125, 0.6953125, 2.0)	(512, 512, 229)	-540.682	-1024	1608	d7064b49ddbb8348d48c55b0b5ee2dd7eb277ab8	(0.6953125, 0.6953125, 2.0)	(512, 512, 229)	(140, 178, 93, 183, 57, 43)	193	9	(241.3523316062176, 203.99481865284974, 114.06735751295336)	(-28.837050680051817, -173.8121964054404, 865.9347150259067)	0.505591	0.128787	22.3478	173.525	80.7852	5.5625	19.4812	139.567	149.872	87.7327	0.403947	337.786	2.25382	186.615	-22	70	400644	2.48738	60	2.27062	105	31.471	26.3731	31	-69	174
	lbj_segment_3-4	v3.0.1.post15+g2791e23	1.19.2	2.0.2	1.1.1	3.6.7	{'minimumROIDimensions': 2, 'minimumROISize': None, 'normalize': False, 'normalizeScale': 1, 'removeOutliers': None, 'resampledPixelSpacing': None, 'interpolator': 'sitkBSpline', 'preCrop': False, 'padDistance': 5, 'distances': [1], 'force2D': False, 'force2Ddimension': 0, 'resegmentRange': None, 'label': 1, 'additionalInfo': True, 'binWidth': 25.0, 'symmetricalGLCM': True, 'correctMask': True}	{'Original': {}}	2297912ba60604838d06188e37cc988d477d618a	3D	(0.6953125, 0.6953125, 2.0)	(512, 512, 229)	-540.682	-1024	1608	d5c4088ce464c6c3a6168f0dc42794fc0d737dcb	(0.6953125, 0.6953125, 2.0)	(512, 512, 229)	(187, 179, 79, 139, 57, 65)	1064	11	(270.82612781954884, 200.37218045112783, 120.57330827067669)	(-8.343551750469942, -176.33106203007517, 878.9466165413534)	0.401167	0.139732	25.5664	182.968	70.2646	85.3815	75.8751	142.412	960.151	73.4007	0.359457	1309.37	1.36371	1028.8	-19	67.7	1950143	2.43939	51	2.46817	98	27.3636	27.0047	29	-80	178
	lbj_segment_4-5	v3.0.1.post15+g2791e23	1.19.2	2.0.2	1.1.1	3.6.7	{'minimumROIDimensions': 2, 'minimumROISize': None, 'normalize': False, 'normalizeScale': 1, 'removeOutliers': None, 'resampledPixelSpacing': None, 'interpolator': 'sitkBSpline', 'preCrop': False, 'padDistance': 5, 'distances': [1], 'force2D': False, 'force2Ddimension': 0, 'resegmentRange': None, 'label': 1, 'additionalInfo': True, 'binWidth': 25.0, 'symmetricalGLCM': True, 'correctMask': True}	{'Original': {}}	2297912ba60604838d06188e37cc988d477d618a	3D	(0.6953125, 0.6953125, 2.0)	(512, 512, 229)	-540.682	-1024	1608	7dba57990ac1919f280919c0c99744796a310d72	(0.6953125, 0.6953125, 2.0)	(512, 512, 229)	(187, 187, 90, 72, 51, 65)	883	6	(233.66138165345413, 208.99320498301245, 116.81200453001132)	(-34.184664319082685, -170.33675591024917, 871.4240090600226)	0.341242	0.0836581	14.5316	173.703	73.6476	87.8796	55.937	136.282	788.442	59.2746	0.426621	967.434	1.22702	853.789	-10.8	84	2826479	2.53627	54.5	2.52377	116	30.0947	43.4892	51	-63	179
	lbj_segment_5-6	v3.0.1.post15+g2791e23	1.19.2	2.0.2	1.1.1	3.6.7	{'minimumROIDimensions': 2, 'minimumROISize': None, 'normalize': False, 'normalizeScale': 1, 'removeOutliers': None, 'resampledPixelSpacing': None, 'interpolator': 'sitkBSpline', 'preCrop': False, 'padDistance': 5, 'distances': [1], 'force2D': False, 'force2Ddimension': 0, 'resegmentRange': None, 'label': 1, 'additionalInfo': True, 'binWidth': 25.0, 'symmetricalGLCM': True, 'correctMask': True}	{'Original': {}}	2297912ba60604838d06188e37cc988d477d618a	3D	(0.6953125, 0.6953125, 2.0)	(512, 512, 229)	-540.682	-1024	1608	ad087542994f84ec0e16a11f89e4e1e8689a7eca	(0.6953125, 0.6953125, 2.0)	(512, 512, 229)	(190, 174, 97, 48, 70, 26)	378	2	(220.6031746031746, 197.2724867724868, 105.12962962962963)	(-43.26419890873015, -178.4863177910053, 848.0592592592592)	0.0714879	0.0452258	5.43399	120.152	10.1568	10.2771	10.3366	74.1512	349.219	8.58944	0.649741	369.098	1.05693	365.495	6	95	1746700	2.36815	48.75	3.10223	120	28.6339	58.2646	68	-61	181
	lbj_segment_6-7	v3.0.1.post15+g2791e23	1.19.2	2.0.2	1.1.1	3.6.7	{'minimumROIDimensions': 2, 'minimumROISize': None, 'normalize': False, 'normalizeScale': 1, 'removeOutliers': None, 'resampledPixelSpacing': None, 'interpolator': 'sitkBSpline', 'preCrop': False, 'padDistance': 5, 'distances': [1], 'force2D': False, 'force2Ddimension': 0, 'resegmentRange': None, 'label': 1, 'additionalInfo': True, 'binWidth': 25.0, 'symmetricalGLCM': True, 'correctMask': True}	{'Original': {}}	2297912ba60604838d06188e37cc988d477d618a	3D	(0.6953125, 0.6953125, 2.0)	(512, 512, 229)	-540.682	-1024	1608	559048b13324b1a3640533e9319e5008d3167d2b	(0.6953125, 0.6953125, 2.0)	(512, 512, 229)	(217, 210, 96, 32, 15, 15)	564	3	(233.76063829787233, 217.0904255319149, 98.25531914893617)	(-34.11564993351064, -164.70665724734042, 834.3106382978723)	0.562973	0.230186	7.56677	32.8724	35.7636	28.6908	21.8333	36.3069	519.961	18.5063	0.596169	524.519	1.00877	545.342	0	89	2067161	2.37167	44	2.74054	114	26.8613	50.7642	58	-59	173
	lbj_segment_9-10	v3.0.1.post15+g2791e23	1.19.2	2.0.2	1.1.1	3.6.7	{'minimumROIDimensions': 2, 'minimumROISize': None, 'normalize': False, 'normalizeScale': 1, 'removeOutliers': None, 'resampledPixelSpacing': None, 'interpolator': 'sitkBSpline', 'preCrop': False, 'padDistance': 5, 'distances': [1], 'force2D': False, 'force2Ddimension': 0, 'resegmentRange': None, 'label': 1, 'additionalInfo': True, 'binWidth': 25.0, 'symmetricalGLCM': True, 'correctMask': True}	{'Original': {}}	2297912ba60604838d06188e37cc988d477d618a	3D	(0.6953125, 0.6953125, 2.0)	(512, 512, 229)	-540.682	-1024	1608	bf3e63c4a326940e971f3c07651a6b11f5b17077	(0.6953125, 0.6953125, 2.0)	(512, 512, 229)	(219, 214, 92, 22, 22, 5)	759	1	(229.51383399209487, 222.83135704874834, 93.29512516469038)	(-37.06850605237153, -160.71491580204216, 824.3902503293807)	0.710851	0.625684	8.97513	14.3445	14.9588	12.5156	16.8174	17.588	715.883	10.1968	0.708547	546.19	0.76296	733.891	34	99	4445472	1.9777	30.5	3.91564	125	19.2944	72.3821	78	-31	156
0000293450	lbj_segment_<3	v3.0.1.post15+g2791e23	1.19.2	2.0.2	1.1.1	3.6.7	{'minimumROIDimensions': 2, 'minimumROISize': None, 'normalize': False, 'normalizeScale': 1, 'removeOutliers': None, 'resampledPixelSpacing': None, 'interpolator': 'sitkBSpline', 'preCrop': False, 'padDistance': 5, 'distances': [1], 'force2D': False, 'force2Ddimension': 0, 'resegmentRange': None, 'label': 1, 'additionalInfo': True, 'binWidth': 25.0, 'symmetricalGLCM': True, 'correctMask': True}	{'Original': {}}	ef217625723bc3b13e4067970e24eee29f4efd0b	3D	(0.8125, 0.8125, 2.0)	(512, 512, 212)	-717.766	-1024	1590	9657950f7d2041acf50c923d1f388412428c0917	(0.8125, 0.8125, 2.0)	(512, 512, 212)	(146, 207, 84, 80, 124, 57)	78	4	(201.76923076923077, 236.92307692307693, 111.65384615384616)	(-40.65625, -141.09375, 1360.3076923076924)	0.482815	0.0316668	6.834	215.81	49.1656	6.47622	7.26722	135.015	83.8398	104.196	0.546208	169.6	2.02291	102.984	-27.6	60.6	95321	2.34646	50.75	2.20854	83	25.8333	14.2692	14.5	-42	125
	lbj_segment_3-4	v3.0.1.post15+g2791e23	1.19.2	2.0.2	1.1.1	3.6.7	{'minimumROIDimensions': 2, 'minimumROISize': None, 'normalize': False, 'normalizeScale': 1, 'removeOutliers': None, 'resampledPixelSpacing': None, 'interpolator': 'sitkBSpline', 'preCrop': False, 'padDistance': 5, 'distances': [1], 'force2D': False, 'force2Ddimension': 0, 'resegmentRange': None, 'label': 1, 'additionalInfo': True, 'binWidth': 25.0, 'symmetricalGLCM': True, 'correctMask': True}	{'Original': {}}	ef217625723bc3b13e4067970e24eee29f4efd0b	3D	(0.8125, 0.8125, 2.0)	(512, 512, 212)	-717.766	-1024	1590	bf1c54de0285eeae9dcce6d59dc37e74c1121f61	(0.8125, 0.8125, 2.0)	(512, 512, 212)	(161, 205, 92, 68, 79, 49)	352	8	(192.92329545454547, 247.5994318181818, 111.5028409090909)	(-47.84357244318181, -132.41921164772728, 1360.0056818181818)	0.733558	0.227438	24.8181	109.12	25.0893	80.0289	41.826	103.775	393.343	80.046	0.39704	653.879	1.66236	464.75	-18.9	83	904352	2.54019	66	1.90726	100	33.0504	33.1875	36	-50	150
	lbj_segment_4-5	v3.0.1.post15+g2791e23	1.19.2	2.0.2	1.1.1	3.6.7	{'minimumROIDimensions': 2, 'minimumROISize': None, 'normalize': False, 'normalizeScale': 1, 'removeOutliers': None, 'resampledPixelSpacing': None, 'interpolator': 'sitkBSpline', 'preCrop': False, 'padDistance': 5, 'distances': [1], 'force2D': False, 'force2Ddimension': 0, 'resegmentRange': None, 'label': 1, 'additionalInfo': True, 'binWidth': 25.0, 'symmetricalGLCM': True, 'correctMask': True}	{'Original': {}}	ef217625723bc3b13e4067970e24eee29f4efd0b	3D	(0.8125, 0.8125, 2.0)	(512, 512, 212)	-717.766	-1024	1590	8c33a3021b62a33786bf47a2fb716de6dc832d2a	(0.8125, 0.8125, 2.0)	(512, 512, 212)	(168, 227, 97, 27, 61, 39)	245	3	(178.93061224489796, 268.7591836734694, 105.73469387755102)	(-59.212627551020404, -115.22691326530611, 1348.4693877551022)	0.227576	0.0458736	5.20097	113.376	10.7937	62.0101	8.28591	93.4057	298.336	25.8017	0.582069	370.948	1.24339	323.477	-14.2	81	653580	2.61432	55	2.37731	113	30.4456	36.6367	41	-60	173
	lbj_segment_5-6	v3.0.1.post15+g2791e23	1.19.2	2.0.2	1.1.1	3.6.7	{'minimumROIDimensions': 2, 'minimumROISize': None, 'normalize': False, 'normalizeScale': 1, 'removeOutliers': None, 'resampledPixelSpacing': None, 'interpolator': 'sitkBSpline', 'preCrop': False, 'padDistance': 5, 'distances': [1], 'force2D': False, 'force2Ddimension': 0, 'resegmentRange': None, 'label': 1, 'additionalInfo': True, 'binWidth': 25.0, 'symmetricalGLCM': True, 'correctMask': True}	{'Original': {}}	ef217625723bc3b13e4067970e24eee29f4efd0b	3D	(0.8125, 0.8125, 2.0)	(512, 512, 212)	-717.766	-1024	1590	efa5936e695c23821aba866c42fd3291b32513ae	(0.8125, 0.8125, 2.0)	(512, 512, 212)	(138, 227, 121, 58, 79, 20)	65	2	(169.5076923076923, 262.66153846153844, 131.52307692307693)	(-66.86875, -120.18125, 1400.0461538461539)	0.030965	0.016663	2.69389	161.669	5.6875	5.6875	6.18782	86.8413	72.7272	5.00608	0.636686	132.34	1.81967	85.8203	-16.8	52.4	66805	2.25309	46	2.93564	94	23.5262	14.2	7	-48	142
	lbj_segment_6-7
0000307884	lbj_segment_<3	v3.0.1.post15+g2791e23	1.19.2	2.0.2	1.1.1	3.6.7	{'minimumROIDimensions': 2, 'minimumROISize': None, 'normalize': False, 'normalizeScale': 1, 'removeOutliers': None, 'resampledPixelSpacing': None, 'interpolator': 'sitkBSpline', 'preCrop': False, 'padDistance': 5, 'distances': [1], 'force2D': False, 'force2Ddimension': 0, 'resegmentRange': None, 'label': 1, 'additionalInfo': True, 'binWidth': 25.0, 'symmetricalGLCM': True, 'correctMask': True}	{'Original': {}}	3aab9e31d279398765b49c9a3e5b9b960d3edda7	3D	(0.6953125000000002, 0.6953125000000002, 5.000000000000002)	(512, 512, 93)	-495.7	-1024	2976	77d1a712b8d07e3bf6153c428281af8212ab3be6	(0.6953125000000002, 0.6953125000000002, 5.000000000000002)	(512, 512, 93)	(165, 153, 45, 49, 63, 12)	38	2	(181.92105263157896, 191.92105263157896, 48.76315789473684)	(-41.508018092105246, 162.4451069078948, 615.3157894736843)	0.0295414	0.0184527	2.59867	140.829	5.72148	6.51188	5.73369	80.0526	71.5117	4.16028	0.598203	139.279	1.94765	91.8573	-37.6	45.5	34016	2.20473	31.5	2.81388	78	23.7701	3.63158	-1.5	-45	123
	lbj_segment_3-4	v3.0.1.post15+g2791e23	1.19.2	2.0.2	1.1.1	3.6.7	{'minimumROIDimensions': 2, 'minimumROISize': None, 'normalize': False, 'normalizeScale': 1, 'removeOutliers': None, 'resampledPixelSpacing': None, 'interpolator': 'sitkBSpline', 'preCrop': False, 'padDistance': 5, 'distances': [1], 'force2D': False, 'force2Ddimension': 0, 'resegmentRange': None, 'label': 1, 'additionalInfo': True, 'binWidth': 25.0, 'symmetricalGLCM': True, 'correctMask': True}	{'Original': {}}	3aab9e31d279398765b49c9a3e5b9b960d3edda7	3D	(0.6953125000000002, 0.6953125000000002, 5.000000000000002)	(512, 512, 93)	-495.7	-1024	2976	60ee79756fb29e77036983beacbf80c072b919ca	(0.6953125000000002, 0.6953125000000002, 5.000000000000002)	(512, 512, 93)	(108, 138, 44, 121, 82, 11)	307	5	(190.08469055374593, 183.37459283387622, 47.40390879478827)	(-35.83173859934851, 156.5026465798046, 608.5195439739414)	0.332718	0.0751376	8.21561	109.341	10.8353	19.9882	41.655	113.528	660.829	36.3796	0.465596	788.014	1.19246	742.11	-37.4	38	249270	2.25539	43.5	2.39757	60	23.2869	-0.0716612	1	-78	138
	lbj_segment_4-5	v3.0.1.post15+g2791e23	1.19.2	2.0.2	1.1.1	3.6.7	{'minimumROIDimensions': 2, 'minimumROISize': None, 'normalize': False, 'normalizeScale': 1, 'removeOutliers': None, 'resampledPixelSpacing': None, 'interpolator': 'sitkBSpline', 'preCrop': False, 'padDistance': 5, 'distances': [1], 'force2D': False, 'force2Ddimension': 0, 'resegmentRange': None, 'label': 1, 'additionalInfo': True, 'binWidth': 25.0, 'symmetricalGLCM': True, 'correctMask': True}	{'Original': {}}	3aab9e31d279398765b49c9a3e5b9b960d3edda7	3D	(0.6953125000000002, 0.6953125000000002, 5.000000000000002)	(512, 512, 93)	-495.7	-1024	2976	83afe3261350c796bdceb1a72f8d0a5e50cc255e	(0.6953125000000002, 0.6953125000000002, 5.000000000000002)	(512, 512, 93)	(158, 203, 41, 12, 24, 3)	110	2	(162.6818181818182, 212.4181818181818, 42.03636363636364)	(-54.88529829545453, 176.69701704545457, 581.6818181818182)	0.291179	0.169176	4.43644	26.2238	11.443	21.926	14.7334	22.1017	233.571	7.63585	0.608736	301.302	1.28998	265.903	-30	32.4	68865	1.90229	35	2.56784	45	19.676	6.26364	11	-56	101
	lbj_segment_5-6
0000331215	lbj_segment_<3	v3.0.1.post15+g2791e23	1.19.2	2.0.2	1.1.1	3.6.7	{'minimumROIDimensions': 2, 'minimumROISize': None, 'normalize': False, 'normalizeScale': 1, 'removeOutliers': None, 'resampledPixelSpacing': None, 'interpolator': 'sitkBSpline', 'preCrop': False, 'padDistance': 5, 'distances': [1], 'force2D': False, 'force2Ddimension': 0, 'resegmentRange': None, 'label': 1, 'additionalInfo': True, 'binWidth': 25.0, 'symmetricalGLCM': True, 'correctMask': True}	{'Original': {}}	7da38f34e395640902f192d26c80fdd9eecadd57	3D	(0.7109374999999999, 0.7109374999999999, 2.0)	(512, 512, 237)	-588.691	-1024	2148	b2a89ef15ed2d9c0ad03beeba448d20c3f6673c9	(0.7109374999999999, 0.7109374999999999, 2.0)	(512, 512, 237)	(175, 214, 123, 129, 89, 32)	190	5	(256.1578947368421, 254.76842105263157, 136.37894736842105)	(-6.532277960526386, -143.0201069078947, -574.7421052631578)	0.485901	0.0992343	13.9956	141.036	8.4904	8.75419	96.698	97.7926	189.032	68.5294	0.519307	306.725	1.62261	192.064	-36.2	66.1	317697	2.64252	58.75	2.34538	107	31.4925	14.1421	13.5	-71	178
	lbj_segment_3-4	v3.0.1.post15+g2791e23	1.19.2	2.0.2	1.1.1	3.6.7	{'minimumROIDimensions': 2, 'minimumROISize': None, 'normalize': False, 'normalizeScale': 1, 'removeOutliers': None, 'resampledPixelSpacing': None, 'interpolator': 'sitkBSpline', 'preCrop': False, 'padDistance': 5, 'distances': [1], 'force2D': False, 'force2Ddimension': 0, 'resegmentRange': None, 'label': 1, 'additionalInfo': True, 'binWidth': 25.0, 'symmetricalGLCM': True, 'correctMask': True}	{'Original': {}}	7da38f34e395640902f192d26c80fdd9eecadd57	3D	(0.7109374999999999, 0.7109374999999999, 2.0)	(512, 512, 237)	-588.691	-1024	2148	118fd974d2a80743dff9a13582ee3222ea335b7b	(0.7109374999999999, 0.7109374999999999, 2.0)	(512, 512, 237)	(168, 216, 120, 184, 124, 35)	456	8	(245.72149122807016, 248.4517543859649, 141.5921052631579)	(-13.95190858004392, -147.51086211622803, -564.3157894736842)	0.465469	0.233573	40.9222	175.201	79.7254	40.8276	78.9941	161.408	413.949	81.5503	0.400227	671.134	1.6213	460.954	-38	48.5	542984	2.50016	47	2.99639	112	27.3937	4.35088	3.5	-103	215
	lbj_segment_4-5	v3.0.1.post15+g2791e23	1.19.2	2.0.2	1.1.1	3.6.7	{'minimumROIDimensions': 2, 'minimumROISize': None, 'normalize': False, 'normalizeScale': 1, 'removeOutliers': None, 'resampledPixelSpacing': None, 'interpolator': 'sitkBSpline', 'preCrop': False, 'padDistance': 5, 'distances': [1], 'force2D': False, 'force2Ddimension': 0, 'resegmentRange': None, 'label': 1, 'additionalInfo': True, 'binWidth': 25.0, 'symmetricalGLCM': True, 'correctMask': True}	{'Original': {}}	7da38f34e395640902f192d26c80fdd9eecadd57	3D	(0.7109374999999999, 0.7109374999999999, 2.0)	(512, 512, 237)	-588.691	-1024	2148	a5ca7adcf06b9a03f99ad08f3695d9f3195d17dc	(0.7109374999999999, 0.7109374999999999, 2.0)	(512, 512, 237)	(186, 314, 120, 8, 12, 4)	169	1	(189.95857988165682, 319.4260355029586, 121.76923076923077)	(-53.59585336538464, -97.05258413461533, -603.9615384615383)	0.656758	0.467993	4.45865	9.52716	8.4904	10.244	8.59029	11.7385	161.991	6.25704	0.778455	184.606	1.1396	170.836	-14	89	457617	2.58558	54	2.27036	115	30.9677	36.3491	35	-50	165
	lbj_segment_5-6	v3.0.1.post15+g2791e23	1.19.2	2.0.2	1.1.1	3.6.7	{'minimumROIDimensions': 2, 'minimumROISize': None, 'normalize': False, 'normalizeScale': 1, 'removeOutliers': None, 'resampledPixelSpacing': None, 'interpolator': 'sitkBSpline', 'preCrop': False, 'padDistance': 5, 'distances': [1], 'force2D': False, 'force2Ddimension': 0, 'resegmentRange': None, 'label': 1, 'additionalInfo': True, 'binWidth': 25.0, 'symmetricalGLCM': True, 'correctMask': True}	{'Original': {}}	7da38f34e395640902f192d26c80fdd9eecadd57	3D	(0.7109374999999999, 0.7109374999999999, 2.0)	(512, 512, 237)	-588.691	-1024	2148	0687c16fa6cdcc2c941cb16906d4a315e28ce47b	(0.7109374999999999, 0.7109374999999999, 2.0)	(512, 512, 237)	(190, 259, 120, 11, 10, 5)	222	1	(194.73873873873873, 263.5045045045045, 121.85135135135135)	(-50.19745917792798, -136.8092975788288, -603.7972972972972)	0.726412	0.474415	4.66225	9.82736	11.1699	10.613	8.10593	11.7003	213.082	7.13871	0.771352	223.664	1.04966	224.412	-9	96	806089	2.60609	63.75	2.43816	116	34.636	44.9865	53	-95	211
0000347988	lbj_segment_<3	v3.0.1.post15+g2791e23	1.19.2	2.0.2	1.1.1	3.6.7	{'minimumROIDimensions': 2, 'minimumROISize': None, 'normalize': False, 'normalizeScale': 1, 'removeOutliers': None, 'resampledPixelSpacing': None, 'interpolator': 'sitkBSpline', 'preCrop': False, 'padDistance': 5, 'distances': [1], 'force2D': False, 'force2Ddimension': 0, 'resegmentRange': None, 'label': 1, 'additionalInfo': True, 'binWidth': 25.0, 'symmetricalGLCM': True, 'correctMask': True}	{'Original': {}}	135ecd087a7d85d5851aee0fc6d586b590171646	3D	(0.7460937499999999, 0.7460937499999999, 2.0)	(512, 512, 229)	-597.515	-1024	3067	8918ed26051d3f462275c3cf243713d48ffda184	(0.7460937499999999, 0.7460937499999999, 2.0)	(512, 512, 229)	(166, 145, 89, 84, 69, 59)	285	15	(212.92631578947368, 185.44912280701755, 107.8280701754386)	(-27.763959703947364, -162.76452165570177, 1117.1561403508772)	0.633919	0.570872	64.8655	113.625	82.3456	118.741	47.4283	123.102	254.299	72.0293	0.349793	554.927	2.18218	317.294	-5	75.6	693028	2.40302	46	2.59859	113	25.8405	37.9579	40	-41	154
	lbj_segment_3-4	v3.0.1.post15+g2791e23	1.19.2	2.0.2	1.1.1	3.6.7	{'minimumROIDimensions': 2, 'minimumROISize': None, 'normalize': False, 'normalizeScale': 1, 'removeOutliers': None, 'resampledPixelSpacing': None, 'interpolator': 'sitkBSpline', 'preCrop': False, 'padDistance': 5, 'distances': [1], 'force2D': False, 'force2Ddimension': 0, 'resegmentRange': None, 'label': 1, 'additionalInfo': True, 'binWidth': 25.0, 'symmetricalGLCM': True, 'correctMask': True}	{'Original': {}}	135ecd087a7d85d5851aee0fc6d586b590171646	3D	(0.7460937499999999, 0.7460937499999999, 2.0)	(512, 512, 229)	-597.515	-1024	3067	2a4287825400cea775600c8f6974494187c04d55	(0.7460937499999999, 0.7460937499999999, 2.0)	(512, 512, 229)	(161, 136, 104, 81, 84, 37)	626	9	(205.0, 187.19648562300318, 120.21405750798722)	(-33.677734375, -161.4608251797125, 1141.9281150159745)	0.60904	0.159426	20.0884	126.004	59.5875	76.3145	41.9475	85.7022	636.397	76.7417	0.409634	873.455	1.3725	696.933	-2.5	93	2411838	2.5687	55	3.00869	121	30.9427	49.0288	57	-70	191
	lbj_segment_4-5	v3.0.1.post15+g2791e23	1.19.2	2.0.2	1.1.1	3.6.7	{'minimumROIDimensions': 2, 'minimumROISize': None, 'normalize': False, 'normalizeScale': 1, 'removeOutliers': None, 'resampledPixelSpacing': None, 'interpolator': 'sitkBSpline', 'preCrop': False, 'padDistance': 5, 'distances': [1], 'force2D': False, 'force2Ddimension': 0, 'resegmentRange': None, 'label': 1, 'additionalInfo': True, 'binWidth': 25.0, 'symmetricalGLCM': True, 'correctMask': True}	{'Original': {}}	135ecd087a7d85d5851aee0fc6d586b590171646	3D	(0.7460937499999999, 0.7460937499999999, 2.0)	(512, 512, 229)	-597.515	-1024	3067	8d7ef57cb32c3723af80f8ddbda69a65b1c978f2	(0.7460937499999999, 0.7460937499999999, 2.0)	(512, 512, 229)	(177, 144, 98, 109, 95, 76)	3140	21	(241.31337579617835, 194.35828025477707, 138.78312101910828)	(-6.584551652070047, -156.11745496616246, 1179.0662420382166)	0.585872	0.320597	45.3575	141.478	146.757	110.646	74.2391	161.525	3265.53	82.8882	0.285254	3731.54	1.14271	3495.8	6	95	13456991	2.49081	46	3.08104	140	27.9227	55.3971	61	-70	210
	lbj_segment_5-6	v3.0.1.post15+g2791e23	1.19.2	2.0.2	1.1.1	3.6.7	{'minimumROIDimensions': 2, 'minimumROISize': None, 'normalize': False, 'normalizeScale': 1, 'removeOutliers': None, 'resampledPixelSpacing': None, 'interpolator': 'sitkBSpline', 'preCrop': False, 'padDistance': 5, 'distances': [1], 'force2D': False, 'force2Ddimension': 0, 'resegmentRange': None, 'label': 1, 'additionalInfo': True, 'binWidth': 25.0, 'symmetricalGLCM': True, 'correctMask': True}	{'Original': {}}	135ecd087a7d85d5851aee0fc6d586b590171646	3D	(0.7460937499999999, 0.7460937499999999, 2.0)	(512, 512, 229)	-597.515	-1024	3067	46091284ea7ba2e7794eea70e9b513b634d32957	(0.7460937499999999, 0.7460937499999999, 2.0)	(512, 512, 229)	(187, 140, 102, 92, 88, 51)	1778	8	(226.14566929133858, 197.7474690663667, 123.85433070866142)	(-17.901082677165363, -153.58880237626548, 1149.208661417323)	0.453848	0.102738	16.7929	163.455	120.108	66.1369	52.4181	120.985	1899.36	74.1836	0.386194	1920.51	1.01114	1979.47	14	89	6726023	2.24674	39	2.96976	128	22.8735	54.5	58	-46	174
	lbj_segment_6-7	v3.0.1.post15+g2791e23	1.19.2	2.0.2	1.1.1	3.6.7	{'minimumROIDimensions': 2, 'minimumROISize': None, 'normalize': False, 'normalizeScale': 1, 'removeOutliers': None, 'resampledPixelSpacing': None, 'interpolator': 'sitkBSpline', 'preCrop': False, 'padDistance': 5, 'distances': [1], 'force2D': False, 'force2Ddimension': 0, 'resegmentRange': None, 'label': 1, 'additionalInfo': True, 'binWidth': 25.0, 'symmetricalGLCM': True, 'correctMask': True}	{'Original': {}}	135ecd087a7d85d5851aee0fc6d586b590171646	3D	(0.7460937499999999, 0.7460937499999999, 2.0)	(512, 512, 229)	-597.515	-1024	3067	aa596aaee418d1c7bdbb8f4067666cb288b65b68	(0.7460937499999999, 0.7460937499999999, 2.0)	(512, 512, 229)	(212, 175, 102, 70, 26, 38)	1233	4	(242.24898621248985, 189.27980535279806, 117.77453365774534)	(-5.886498568025161, -159.90647335006085, 1137.0490673154907)	0.205162	0.124578	15.9442	127.986	89.7556	34.6567	15.1072	89.8671	1326.88	26.2578	0.503206	1160.45	0.874569	1372.71	21	102	6617453	2.34706	43	3.17191	133	25.5952	66.0008	72	-46	179
	lbj_segment_9-10	v3.0.1.post15+g2791e23	1.19.2	2.0.2	1.1.1	3.6.7	{'minimumROIDimensions': 2, 'minimumROISize': None, 'normalize': False, 'normalizeScale': 1, 'removeOutliers': None, 'resampledPixelSpacing': None, 'interpolator': 'sitkBSpline', 'preCrop': False, 'padDistance': 5, 'distances': [1], 'force2D': False, 'force2Ddimension': 0, 'resegmentRange': None, 'label': 1, 'additionalInfo': True, 'binWidth': 25.0, 'symmetricalGLCM': True, 'correctMask': True}	{'Original': {}}	135ecd087a7d85d5851aee0fc6d586b590171646	3D	(0.7460937499999999, 0.7460937499999999, 2.0)	(512, 512, 229)	-597.515	-1024	3067	f8818c1ddb8b50204692f9f6398d3205ccd6bbb8	(0.7460937499999999, 0.7460937499999999, 2.0)	(512, 512, 229)	(191, 173, 106, 12, 14, 4)	386	1	(196.09585492227978, 179.47150259067357, 107.26165803108809)	(-40.321061366580324, -167.22438673898966, 1116.0233160621763)	0.927645	0.796726	7.42547	9.31997	10.4446	10.7777	10.148	11.1832	417.631	8.64562	0.852736	316.858	0.758703	429.738	-0.5	93	1654259	2.36504	50	2.57883	115	29.2431	55.2202	65	-50	165
0000382010	lbj_segment_<3	v3.0.1.post15+g2791e23	1.19.2	2.0.2	1.1.1	3.6.7	{'minimumROIDimensions': 2, 'minimumROISize': None, 'normalize': False, 'normalizeScale': 1, 'removeOutliers': None, 'resampledPixelSpacing': None, 'interpolator': 'sitkBSpline', 'preCrop': False, 'padDistance': 5, 'distances': [1], 'force2D': False, 'force2Ddimension': 0, 'resegmentRange': None, 'label': 1, 'additionalInfo': True, 'binWidth': 25.0, 'symmetricalGLCM': True, 'correctMask': True}	{'Original': {}}	0bbbf608a8b0c95f23fa6fda6b6877d8ab976238	3D	(0.720703125, 0.720703125, 2.0)	(512, 512, 220)	-666.674	-1024	2041	66fe4f2d380e72796fa64b38a827bfbb308aa872	(0.720703125, 0.720703125, 2.0)	(512, 512, 220)	(195, 231, 106, 5, 5, 2)	34	1	(197.3235294117647, 232.64705882352942, 106.5)	(-43.92796415441177, -153.47018612132354, 385.6)	0.770758	0.745156	3.20493	4.30103	4.93058	4.93058	4.20239	5.3838	30.6454	3.31505	0.867132	54.6146	1.78215	35.3201	66.3	125.8	319880	2.12914	41.5	2.3534	148	22.1972	93.3529	90.5	38	110
	lbj_segment_3-4	v3.0.1.post15+g2791e23	1.19.2	2.0.2	1.1.1	3.6.7	{'minimumROIDimensions': 2, 'minimumROISize': None, 'normalize': False, 'normalizeScale': 1, 'removeOutliers': None, 'resampledPixelSpacing': None, 'interpolator': 'sitkBSpline', 'preCrop': False, 'padDistance': 5, 'distances': [1], 'force2D': False, 'force2Ddimension': 0, 'resegmentRange': None, 'label': 1, 'additionalInfo': True, 'binWidth': 25.0, 'symmetricalGLCM': True, 'correctMask': True}	{'Original': {}}	0bbbf608a8b0c95f23fa6fda6b6877d8ab976238	3D	(0.720703125, 0.720703125, 2.0)	(512, 512, 220)	-666.674	-1024	2041	63a26278e5bc601a56847fe9b4ea5c9541df152e	(0.720703125, 0.720703125, 2.0)	(512, 512, 220)	(193, 232, 113, 6, 9, 2)	72	1	(195.68055555555554, 235.36111111111111, 113.40277777777777)	(-45.112060546875, -151.51416015625, 399.40555555555557)	0.704505	0.590545	3.64698	6.17562	5.3838	7.0173	6.64455	7.1638	68.3028	4.35076	0.843006	95.8545	1.40338	74.7955	48.2	118.7	583828	2.24974	41.75	2.99726	160	22.6157	85.2778	88	18	142
	lbj_segment_4-5	v3.0.1.post15+g2791e23	1.19.2	2.0.2	1.1.1	3.6.7	{'minimumROIDimensions': 2, 'minimumROISize': None, 'normalize': False, 'normalizeScale': 1, 'removeOutliers': None, 'resampledPixelSpacing': None, 'interpolator': 'sitkBSpline', 'preCrop': False, 'padDistance': 5, 'distances': [1], 'force2D': False, 'force2Ddimension': 0, 'resegmentRange': None, 'label': 1, 'additionalInfo': True, 'binWidth': 25.0, 'symmetricalGLCM': True, 'correctMask': True}	{'Original': {}}	0bbbf608a8b0c95f23fa6fda6b6877d8ab976238	3D	(0.720703125, 0.720703125, 2.0)	(512, 512, 220)	-666.674	-1024	2041	945ab70d585b6a0966307756b6c53a30f878ce69	(0.720703125, 0.720703125, 2.0)	(512, 512, 220)	(179, 264, 113, 8, 7, 2)	66	1	(182.54545454545453, 266.95454545454544, 113.42424242424242)	(-54.57856889204547, -128.74467329545456, 399.4484848484849)	0.637125	0.549962	3.5502	6.45536	5.89057	5.89057	6.7991	7.37811	62.243	4.11287	0.813196	93.4005	1.50058	68.5625	32	107	458258	2.05558	37	2.83347	118	22.3673	78.697	85.5	4	114
	lbj_segment_5-6	v3.0.1.post15+g2791e23	1.19.2	2.0.2	1.1.1	3.6.7	{'minimumROIDimensions': 2, 'minimumROISize': None, 'normalize': False, 'normalizeScale': 1, 'removeOutliers': None, 'resampledPixelSpacing': None, 'interpolator': 'sitkBSpline', 'preCrop': False, 'padDistance': 5, 'distances': [1], 'force2D': False, 'force2Ddimension': 0, 'resegmentRange': None, 'label': 1, 'additionalInfo': True, 'binWidth': 25.0, 'symmetricalGLCM': True, 'correctMask': True}	{'Original': {}}	0bbbf608a8b0c95f23fa6fda6b6877d8ab976238	3D	(0.720703125, 0.720703125, 2.0)	(512, 512, 220)	-666.674	-1024	2041	d265b05178a2a7e6885b9e7a3fbfc4bb37794f52	(0.720703125, 0.720703125, 2.0)	(512, 512, 220)	(187, 209, 91, 27, 55, 24)	466	4	(199.65021459227466, 237.33261802575106, 103.49356223175965)	(-42.25111487392704, -150.09328896190988, 379.58712446351933)	0.181836	0.0711333	6.25091	87.876	9.45787	41.8343	15.8063	61.6773	447.95	15.979	0.508644	556.618	1.24259	484.093	31	120	3349662	2.45301	53	2.79653	148	28.3695	77.485	80	-33	181
	lbj_segment_6-7
	lbj_segment_7-8	v3.0.1.post15+g2791e23	1.19.2	2.0.2	1.1.1	3.6.7	{'minimumROIDimensions': 2, 'minimumROISize': None, 'normalize': False, 'normalizeScale': 1, 'removeOutliers': None, 'resampledPixelSpacing': None, 'interpolator': 'sitkBSpline', 'preCrop': False, 'padDistance': 5, 'distances': [1], 'force2D': False, 'force2Ddimension': 0, 'resegmentRange': None, 'label': 1, 'additionalInfo': True, 'binWidth': 25.0, 'symmetricalGLCM': True, 'correctMask': True}	{'Original': {}}	0bbbf608a8b0c95f23fa6fda6b6877d8ab976238	3D	(0.720703125, 0.720703125, 2.0)	(512, 512, 220)	-666.674	-1024	2041	9e41918226f1a3a56b16e0d4407a3b22e66a3519	(0.720703125, 0.720703125, 2.0)	(512, 512, 220)	(182, 218, 106, 93, 42, 10)	980	2	(242.65816326530611, 231.83877551020407, 110.11836734693877)	(-11.255151865433675, -154.05271843112246, 392.8367346938776)	0.140853	0.0600595	6.93734	115.508	18.9009	18.9009	71.8718	72.4665	992.122	16.2696	0.588689	817.163	0.823651	1018.05	30	93	4124933	2.09618	34	3.03552	134	19.847	59.9235	59	-24	158
	lbj_segment_8-9	v3.0.1.post15+g2791e23	1.19.2	2.0.2	1.1.1	3.6.7	{'minimumROIDimensions': 2, 'minimumROISize': None, 'normalize': False, 'normalizeScale': 1, 'removeOutliers': None, 'resampledPixelSpacing': None, 'interpolator': 'sitkBSpline', 'preCrop': False, 'padDistance': 5, 'distances': [1], 'force2D': False, 'force2Ddimension': 0, 'resegmentRange': None, 'label': 1, 'additionalInfo': True, 'binWidth': 25.0, 'symmetricalGLCM': True, 'correctMask': True}	{'Original': {}}	0bbbf608a8b0c95f23fa6fda6b6877d8ab976238	3D	(0.720703125, 0.720703125, 2.0)	(512, 512, 220)	-666.674	-1024	2041	8af3496be2a8b287c5849fdcd05c80673cdee620	(0.720703125, 0.720703125, 2.0)	(512, 512, 220)	(193, 237, 90, 14, 14, 6)	400	1	(199.015, 243.515, 92.4)	(-42.70891601562502, -145.63762695312502, 357.40000000000003)	0.842597	0.742937	7.44699	10.0237	12.7553	12.1932	10.1156	12.8365	402.545	8.44595	0.747725	352.603	0.875933	415.53	49	88.1	1950545	1.57831	21.25	3.15576	119	13.2591	67.8275	67	17	102
0000502843	lbj_segment_<3	v3.0.1.post15+g2791e23	1.19.2	2.0.2	1.1.1	3.6.7	{'minimumROIDimensions': 2, 'minimumROISize': None, 'normalize': False, 'normalizeScale': 1, 'removeOutliers': None, 'resampledPixelSpacing': None, 'interpolator': 'sitkBSpline', 'preCrop': False, 'padDistance': 5, 'distances': [1], 'force2D': False, 'force2Ddimension': 0, 'resegmentRange': None, 'label': 1, 'additionalInfo': True, 'binWidth': 25.0, 'symmetricalGLCM': True, 'correctMask': True}	{'Original': {}}	c89faf51765d65cc598f8920d44fa967c18564e3	3D	(0.953125, 0.953125, 2.5)	(512, 512, 231)	-1166.04	-3024	3071	6b9fdd8ff15bef9bd5b4a6e96112299d8dc4f77d	(0.953125, 0.953125, 2.5)	(512, 512, 231)	(153, 195, 112, 94, 45, 57)	201	13	(215.24378109452735, 210.46766169154228, 147.9900497512438)	(-22.2477711442786, -43.39800995024876, -404.1798756218905)	0.448647	0.198403	38.225	192.664	138.057	140.081	93.7412	150.531	358.647	86.4381	0.355364	686.946	1.91538	456.495	-22	44	160840	2.08088	38	2.39402	63	21.3246	11.8507	13	-49	112
	lbj_segment_3-4	v3.0.1.post15+g2791e23	1.19.2	2.0.2	1.1.1	3.6.7	{'minimumROIDimensions': 2, 'minimumROISize': None, 'normalize': False, 'normalizeScale': 1, 'removeOutliers': None, 'resampledPixelSpacing': None, 'interpolator': 'sitkBSpline', 'preCrop': False, 'padDistance': 5, 'distances': [1], 'force2D': False, 'force2Ddimension': 0, 'resegmentRange': None, 'label': 1, 'additionalInfo': True, 'binWidth': 25.0, 'symmetricalGLCM': True, 'correctMask': True}	{'Original': {}}	c89faf51765d65cc598f8920d44fa967c18564e3	3D	(0.953125, 0.953125, 2.5)	(512, 512, 231)	-1166.04	-3024	3071	b990b2756fe6f837fdd133369675f3511a9bc53e	(0.953125, 0.953125, 2.5)	(512, 512, 231)	(177, 210, 123, 76, 39, 49)	183	9	(215.95081967213116, 228.98360655737704, 151.94535519125682)	(-21.573874999999987, -25.75, -394.29161202185793)	0.58689	0.170806	26.5424	155.395	86.1415	102.375	38.5515	129.68	362.338	91.1998	0.415522	591.516	1.6325	415.615	-5.8	60	255110	2.0942	39.5	2.29252	76	21.0718	27.4098	29	-35	111
	lbj_segment_4-5	v3.0.1.post15+g2791e23	1.19.2	2.0.2	1.1.1	3.6.7	{'minimumROIDimensions': 2, 'minimumROISize': None, 'normalize': False, 'normalizeScale': 1, 'removeOutliers': None, 'resampledPixelSpacing': None, 'interpolator': 'sitkBSpline', 'preCrop': False, 'padDistance': 5, 'distances': [1], 'force2D': False, 'force2Ddimension': 0, 'resegmentRange': None, 'label': 1, 'additionalInfo': True, 'binWidth': 25.0, 'symmetricalGLCM': True, 'correctMask': True}	{'Original': {}}	c89faf51765d65cc598f8920d44fa967c18564e3	3D	(0.953125, 0.953125, 2.5)	(512, 512, 231)	-1166.04	-3024	3071	d768a64eccca5fd0b63b38b11985f65679e2b203	(0.953125, 0.953125, 2.5)	(512, 512, 231)	(196, 183, 130, 60, 47, 40)	155	3	(223.96774193548387, 205.43225806451613, 147.80645161290323)	(-13.932745967741909, -48.197379032258056, -404.6388709677419)	0.128547	0.0311428	6.25684	200.908	59.5673	8.88601	8.1435	118.452	312.563	25.8261	0.529806	420.396	1.345	352.023	-7	49.2	149114	1.96002	28	3.02106	76	17.9294	20.9419	21	-32	108
	lbj_segment_5-6	v3.0.1.post15+g2791e23	1.19.2	2.0.2	1.1.1	3.6.7	{'minimumROIDimensions': 2, 'minimumROISize': None, 'normalize': False, 'normalizeScale': 1, 'removeOutliers': None, 'resampledPixelSpacing': None, 'interpolator': 'sitkBSpline', 'preCrop': False, 'padDistance': 5, 'distances': [1], 'force2D': False, 'force2Ddimension': 0, 'resegmentRange': None, 'label': 1, 'additionalInfo': True, 'binWidth': 25.0, 'symmetricalGLCM': True, 'correctMask': True}	{'Original': {}}	c89faf51765d65cc598f8920d44fa967c18564e3	3D	(0.953125, 0.953125, 2.5)	(512, 512, 231)	-1166.04	-3024	3071	e94c02cf699ba8fb97f5f203df46fbd953a1efd0	(0.953125, 0.953125, 2.5)	(512, 512, 231)	(184, 206, 153, 85, 16, 20)	105	2	(228.83809523809524, 214.13333333333333, 161.76190476190476)	(-9.290690476190463, -39.90416666666667, -369.75023809523805)	0.0502918	0.0259991	4.56022	175.399	89.8349	9.11815	10.1319	94.0442	210.835	8.82112	0.610768	280.481	1.33033	238.467	-14.6	52	120026	2.05623	34	2.74938	68	19.6109	22.8571	25	-45	113
	lbj_segment_6-7	v3.0.1.post15+g2791e23	1.19.2	2.0.2	1.1.1	3.6.7	{'minimumROIDimensions': 2, 'minimumROISize': None, 'normalize': False, 'normalizeScale': 1, 'removeOutliers': None, 'resampledPixelSpacing': None, 'interpolator': 'sitkBSpline', 'preCrop': False, 'padDistance': 5, 'distances': [1], 'force2D': False, 'force2Ddimension': 0, 'resegmentRange': None, 'label': 1, 'additionalInfo': True, 'binWidth': 25.0, 'symmetricalGLCM': True, 'correctMask': True}	{'Original': {}}	c89faf51765d65cc598f8920d44fa967c18564e3	3D	(0.953125, 0.953125, 2.5)	(512, 512, 231)	-1166.04	-3024	3071	1bd853a01ba76252f7ec6da1e07fe153e2593280	(0.953125, 0.953125, 2.5)	(512, 512, 231)	(183, 214, 165, 13, 15, 25)	168	2	(189.32738095238096, 222.03571428571428, 177.36309523809524)	(-46.949340029761885, -32.372209821428584, -330.7472619047619)	0.0653859	0.0549839	6.24042	113.495	60.3698	60.9091	9.95092	64.171	352.118	7.421	0.662688	363.887	1.03342	381.548	6	69	366180	2.01159	33.25	2.83721	83	20.11	39.5238	43	-35	118
	lbj_segment_8-9	v3.0.1.post15+g2791e23	1.19.2	2.0.2	1.1.1	3.6.7	{'minimumROIDimensions': 2, 'minimumROISize': None, 'normalize': False, 'normalizeScale': 1, 'removeOutliers': None, 'resampledPixelSpacing': None, 'interpolator': 'sitkBSpline', 'preCrop': False, 'padDistance': 5, 'distances': [1], 'force2D': False, 'force2Ddimension': 0, 'resegmentRange': None, 'label': 1, 'additionalInfo': True, 'binWidth': 25.0, 'symmetricalGLCM': True, 'correctMask': True}	{'Original': {}}	c89faf51765d65cc598f8920d44fa967c18564e3	3D	(0.953125, 0.953125, 2.5)	(512, 512, 231)	-1166.04	-3024	3071	482eab7b71650fb22eb2eb9f5f64eb874d39bd85	(0.953125, 0.953125, 2.5)	(512, 512, 231)	(174, 223, 160, 10, 9, 3)	130	1	(178.30769230769232, 227.1076923076923, 160.74615384615385)	(-57.45248076923073, -27.537980769230785, -372.28961538461533)	0.850915	0.78931	6.86681	8.69977	10.0381	9.43155	9.95092	10.7377	278.023	7.40276	0.816948	252.16	0.906977	295.245	-1.3	78	375079	2.26358	53.5	2.07206	91	27.2903	43.4692	50	-30	121
0000537377	lbj_segment_<3	v3.0.1.post15+g2791e23	1.19.2	2.0.2	1.1.1	3.6.7	{'minimumROIDimensions': 2, 'minimumROISize': None, 'normalize': False, 'normalizeScale': 1, 'removeOutliers': None, 'resampledPixelSpacing': None, 'interpolator': 'sitkBSpline', 'preCrop': False, 'padDistance': 5, 'distances': [1], 'force2D': False, 'force2Ddimension': 0, 'resegmentRange': None, 'label': 1, 'additionalInfo': True, 'binWidth': 25.0, 'symmetricalGLCM': True, 'correctMask': True}	{'Original': {}}	1953959645de020829de3b46980c6add95c3554c	3D	(0.73828125, 0.73828125, 1.5)	(512, 512, 282)	-576.254	-1024	2720	5ae83131517cc152408458ae10f75ed96d7dc3de	(0.73828125, 0.73828125, 1.5)	(512, 512, 282)	(169, 203, 144, 78, 70, 39)	110	5	(226.3909090909091, 225.37272727272727, 162.07272727272726)	(-51.49069602272726, -156.7424005681818, 875.6090909090909)	0.674483	0.274173	27.3152	99.6276	7.04461	6.17902	3.97577	83.1843	74.4687	67.1971	0.504426	169.695	2.27874	89.9348	18.6	107.1	668475	2.47934	45	3.35001	134	28.5017	68.9909	75	-30	164
	lbj_segment_3-4	v3.0.1.post15+g2791e23	1.19.2	2.0.2	1.1.1	3.6.7	{'minimumROIDimensions': 2, 'minimumROISize': None, 'normalize': False, 'normalizeScale': 1, 'removeOutliers': None, 'resampledPixelSpacing': None, 'interpolator': 'sitkBSpline', 'preCrop': False, 'padDistance': 5, 'distances': [1], 'force2D': False, 'force2Ddimension': 0, 'resegmentRange': None, 'label': 1, 'additionalInfo': True, 'binWidth': 25.0, 'symmetricalGLCM': True, 'correctMask': True}	{'Original': {}}	1953959645de020829de3b46980c6add95c3554c	3D	(0.73828125, 0.73828125, 1.5)	(512, 512, 282)	-576.254	-1024	2720	a6c6fb61168ab5f1cd27d26997850246981d2227	(0.73828125, 0.73828125, 1.5)	(512, 512, 282)	(208, 202, 122, 69, 22, 57)	391	5	(235.0690537084399, 213.6854219948849, 165.6240409207161)	(-45.083784566815865, -165.37091891783888, 880.9360613810742)	0.286708	0.0939272	10.3203	109.876	86.9989	36.015	23.8089	99.6128	293.276	31.5024	0.460297	463.764	1.58132	319.677	-9	104	1647322	2.74041	63	2.26074	130	35.327	49.4731	52	-64	194
	lbj_segment_4-5	v3.0.1.post15+g2791e23	1.19.2	2.0.2	1.1.1	3.6.7	{'minimumROIDimensions': 2, 'minimumROISize': None, 'normalize': False, 'normalizeScale': 1, 'removeOutliers': None, 'resampledPixelSpacing': None, 'interpolator': 'sitkBSpline', 'preCrop': False, 'padDistance': 5, 'distances': [1], 'force2D': False, 'force2Ddimension': 0, 'resegmentRange': None, 'label': 1, 'additionalInfo': True, 'binWidth': 25.0, 'symmetricalGLCM': True, 'correctMask': True}	{'Original': {}}	1953959645de020829de3b46980c6add95c3554c	3D	(0.73828125, 0.73828125, 1.5)	(512, 512, 282)	-576.254	-1024	2720	9d5abd1813e272039d604a25448a581edc59f960	(0.73828125, 0.73828125, 1.5)	(512, 512, 282)	(199, 237, 163, 21, 10, 23)	173	2	(209.3063583815029, 241.5722543352601, 173.09248554913296)	(-64.10389947615607, -144.78259347904626, 892.1387283236994)	0.0826526	0.0679947	4.28601	63.0344	37.2427	5.82035	6.80662	37.643	131.461	5.20995	0.677388	184.577	1.40404	141.443	7.4	132.4	1480256	2.87929	69	2.89146	169	39.2347	79.052	90	-76	245
	lbj_segment_5-6	v3.0.1.post15+g2791e23	1.19.2	2.0.2	1.1.1	3.6.7	{'minimumROIDimensions': 2, 'minimumROISize': None, 'normalize': False, 'normalizeScale': 1, 'removeOutliers': None, 'resampledPixelSpacing': None, 'interpolator': 'sitkBSpline', 'preCrop': False, 'padDistance': 5, 'distances': [1], 'force2D': False, 'force2Ddimension': 0, 'resegmentRange': None, 'label': 1, 'additionalInfo': True, 'binWidth': 25.0, 'symmetricalGLCM': True, 'correctMask': True}	{'Original': {}}	1953959645de020829de3b46980c6add95c3554c	3D	(0.73828125, 0.73828125, 1.5)	(512, 512, 282)	-576.254	-1024	2720	ff989021bcf325a06730eaaa6b2e7533887d5079	(0.73828125, 0.73828125, 1.5)	(512, 512, 282)	(214, 234, 171, 9, 12, 4)	200	1	(217.915, 239.275, 172.145)	(-57.74830078125001, -146.47861328125, 890.7175)	0.748069	0.643096	5.16006	8.02377	7.45802	9.35353	8.25424	9.61218	155.989	6.00233	0.796829	175.866	1.12742	163.518	25.9	140.1	1904831	2.76323	55.25	3.2298	158	34.9602	86.905	92	-57	215
0000695991	lbj_segment_<3	v3.0.1.post15+g2791e23	1.19.2	2.0.2	1.1.1	3.6.7	{'minimumROIDimensions': 2, 'minimumROISize': None, 'normalize': False, 'normalizeScale': 1, 'removeOutliers': None, 'resampledPixelSpacing': None, 'interpolator': 'sitkBSpline', 'preCrop': False, 'padDistance': 5, 'distances': [1], 'force2D': False, 'force2Ddimension': 0, 'resegmentRange': None, 'label': 1, 'additionalInfo': True, 'binWidth': 25.0, 'symmetricalGLCM': True, 'correctMask': True}	{'Original': {}}	19ac872c6d07722b50ac2c1f83d7ff0bf2244830	3D	(0.8671875, 0.8671875, 2.0)	(512, 512, 231)	-717.772	-1023	3680	4608e28a7d99686f4765b10088719df9e16d63b2	(0.8671875, 0.8671875, 2.0)	(512, 512, 231)	(166, 210, 86, 132, 67, 39)	180	8	(241.06666666666666, 236.79444444444445, 109.58888888888889)	(-22.841098000000045, -16.22122370833327, 1318.8241377777777)	0.477656	0.113326	16.3103	143.924	61.1142	16.4682	82.6789	125.369	235.255	68.7463	0.444626	414.491	1.76188	270.725	-16.1	62.1	259458	2.20997	40.5	2.34126	80	23.1627	25.6222	28	-46	126
	lbj_segment_3-4	v3.0.1.post15+g2791e23	1.19.2	2.0.2	1.1.1	3.6.7	{'minimumROIDimensions': 2, 'minimumROISize': None, 'normalize': False, 'normalizeScale': 1, 'removeOutliers': None, 'resampledPixelSpacing': None, 'interpolator': 'sitkBSpline', 'preCrop': False, 'padDistance': 5, 'distances': [1], 'force2D': False, 'force2Ddimension': 0, 'resegmentRange': None, 'label': 1, 'additionalInfo': True, 'binWidth': 25.0, 'symmetricalGLCM': True, 'correctMask': True}	{'Original': {}}	19ac872c6d07722b50ac2c1f83d7ff0bf2244830	3D	(0.8671875, 0.8671875, 2.0)	(512, 512, 231)	-717.772	-1023	3680	f4e2fcc7dbeba58c021febd6c4e73b6836fa16b3	(0.8671875, 0.8671875, 2.0)	(512, 512, 231)	(174, 228, 100, 138, 46, 53)	517	6	(245.10058027079305, 248.20696324951643, 122.11411992263056)	(-19.342938546421692, -6.324430057059914, 1343.8745998452612)	0.428948	0.0709396	16.1161	227.181	68.5507	73.0164	118.472	142.127	719.239	97.4489	0.429677	903.492	1.25618	777.583	-11	79	1287226	2.43302	49	2.32394	106	27.7326	37.1412	41	-52	158
	lbj_segment_4-5	v3.0.1.post15+g2791e23	1.19.2	2.0.2	1.1.1	3.6.7	{'minimumROIDimensions': 2, 'minimumROISize': None, 'normalize': False, 'normalizeScale': 1, 'removeOutliers': None, 'resampledPixelSpacing': None, 'interpolator': 'sitkBSpline', 'preCrop': False, 'padDistance': 5, 'distances': [1], 'force2D': False, 'force2Ddimension': 0, 'resegmentRange': None, 'label': 1, 'additionalInfo': True, 'binWidth': 25.0, 'symmetricalGLCM': True, 'correctMask': True}	{'Original': {}}	19ac872c6d07722b50ac2c1f83d7ff0bf2244830	3D	(0.8671875, 0.8671875, 2.0)	(512, 512, 231)	-717.772	-1023	3680	16b6de3360c00ab2607db0066b8295c4578b3397	(0.8671875, 0.8671875, 2.0)	(512, 512, 231)	(160, 223, 115, 178, 55, 37)	883	8	(288.33069082672705, 239.50283125707816, 136.64439411098527)	(18.145672951302345, -13.872544519252472, 1372.9351482219704)	0.260023	0.115507	21.6025	187.022	92.3976	52.6448	75.0455	167.492	1267.27	48.6302	0.373934	1514.5	1.19509	1328.06	-8.8	68	1647637	2.33836	43	2.69992	114	24.4626	31.2446	34	-62	176
	lbj_segment_5-6	v3.0.1.post15+g2791e23	1.19.2	2.0.2	1.1.1	3.6.7	{'minimumROIDimensions': 2, 'minimumROISize': None, 'normalize': False, 'normalizeScale': 1, 'removeOutliers': None, 'resampledPixelSpacing': None, 'interpolator': 'sitkBSpline', 'preCrop': False, 'padDistance': 5, 'distances': [1], 'force2D': False, 'force2Ddimension': 0, 'resegmentRange': None, 'label': 1, 'additionalInfo': True, 'binWidth': 25.0, 'symmetricalGLCM': True, 'correctMask': True}	{'Original': {}}	19ac872c6d07722b50ac2c1f83d7ff0bf2244830	3D	(0.8671875, 0.8671875, 2.0)	(512, 512, 231)	-717.772	-1023	3680	15ae34dc08969ae6fa5be28521a714aa812f9b47	(0.8671875, 0.8671875, 2.0)	(512, 512, 231)	(177, 237, 119, 154, 22, 19)	219	2	(281.972602739726, 244.64840182648402, 130.9406392694064)	(12.632018438356141, -9.410370041095831, 1361.5276385388129)	0.0355219	0.0253102	6.03644	238.498	11.7984	9.54319	8.22686	137.492	308.827	8.47191	0.65293	338.398	1.09575	329.382	-1	74	541470	2.28408	45	2.56165	117	25.2852	39.516	41	-39	156
0000719521	lbj_segment_<3	v3.0.1.post15+g2791e23	1.19.2	2.0.2	1.1.1	3.6.7	{'minimumROIDimensions': 2, 'minimumROISize': None, 'normalize': False, 'normalizeScale': 1, 'removeOutliers': None, 'resampledPixelSpacing': None, 'interpolator': 'sitkBSpline', 'preCrop': False, 'padDistance': 5, 'distances': [1], 'force2D': False, 'force2Ddimension': 0, 'resegmentRange': None, 'label': 1, 'additionalInfo': True, 'binWidth': 25.0, 'symmetricalGLCM': True, 'correctMask': True}	{'Original': {}}	7dc4da9e5b378196efb3aa7a02f862cb14869fea	3D	(0.740234375, 0.740234375, 2.0)	(512, 512, 263)	-620.092	-1024	3038	0b0946f17e2c1c7383068dcd9dca4c588df0f539	(0.740234375, 0.740234375, 2.0)	(512, 512, 263)	(159, 178, 162, 64, 71, 50)	181	7	(205.77900552486187, 200.55248618784532, 185.24861878453038)	(-45.80518926968233, -191.17403854454417, 1005.2972375690606)	0.336839	0.157316	24.351	154.79	24.9075	99.3439	11.0044	101.571	164.795	52.1394	0.436399	333.091	2.02125	198.357	-33	66	302941	2.56685	56	2.26551	91	30.8749	17.0331	16	-67	158
	lbj_segment_3-4	v3.0.1.post15+g2791e23	1.19.2	2.0.2	1.1.1	3.6.7	{'minimumROIDimensions': 2, 'minimumROISize': None, 'normalize': False, 'normalizeScale': 1, 'removeOutliers': None, 'resampledPixelSpacing': None, 'interpolator': 'sitkBSpline', 'preCrop': False, 'padDistance': 5, 'distances': [1], 'force2D': False, 'force2Ddimension': 0, 'resegmentRange': None, 'label': 1, 'additionalInfo': True, 'binWidth': 25.0, 'symmetricalGLCM': True, 'correctMask': True}	{'Original': {}}	7dc4da9e5b378196efb3aa7a02f862cb14869fea	3D	(0.740234375, 0.740234375, 2.0)	(512, 512, 263)	-620.092	-1024	3038	0ae7da2657196f6f6be31342f83959f4fde3e8e9	(0.740234375, 0.740234375, 2.0)	(512, 512, 263)	(197, 186, 144, 45, 34, 37)	556	4	(226.91906474820144, 204.00899280575538, 160.5953237410072)	(-30.15659074303059, -188.61541352855215, 955.9906474820143)	0.280196	0.179242	21.0445	117.408	66.9083	70.4732	9.62305	77.1645	580.778	32.8973	0.499401	674.075	1.16064	609.317	-9	90	1933325	2.61303	54	2.64361	124	30.6653	45.3903	50.5	-62	186
	lbj_segment_4-5	v3.0.1.post15+g2791e23	1.19.2	2.0.2	1.1.1	3.6.7	{'minimumROIDimensions': 2, 'minimumROISize': None, 'normalize': False, 'normalizeScale': 1, 'removeOutliers': None, 'resampledPixelSpacing': None, 'interpolator': 'sitkBSpline', 'preCrop': False, 'padDistance': 5, 'distances': [1], 'force2D': False, 'force2Ddimension': 0, 'resegmentRange': None, 'label': 1, 'additionalInfo': True, 'binWidth': 25.0, 'symmetricalGLCM': True, 'correctMask': True}	{'Original': {}}	7dc4da9e5b378196efb3aa7a02f862cb14869fea	3D	(0.740234375, 0.740234375, 2.0)	(512, 512, 263)	-620.092	-1024	3038	2d82a646294f1ac06a09ace203ad699b7ce02073	(0.740234375, 0.740234375, 2.0)	(512, 512, 263)	(185, 189, 133, 37, 66, 87)	837	7	(202.49342891278374, 225.84229390681003, 171.7658303464755)	(-48.23728601963859, -172.45365353382618, 978.3316606929509)	0.267867	0.121206	26.6418	219.805	166.059	174.227	28.1873	174.241	847.491	58.8786	0.389518	1111.85	1.31193	917.263	-11	106	3658505	2.82218	60	2.4838	152	35.4363	50.0227	52	-66	218
	lbj_segment_5-6	v3.0.1.post15+g2791e23	1.19.2	2.0.2	1.1.1	3.6.7	{'minimumROIDimensions': 2, 'minimumROISize': None, 'normalize': False, 'normalizeScale': 1, 'removeOutliers': None, 'resampledPixelSpacing': None, 'interpolator': 'sitkBSpline', 'preCrop': False, 'padDistance': 5, 'distances': [1], 'force2D': False, 'force2Ddimension': 0, 'resegmentRange': None, 'label': 1, 'additionalInfo': True, 'binWidth': 25.0, 'symmetricalGLCM': True, 'correctMask': True}	{'Original': {}}	7dc4da9e5b378196efb3aa7a02f862cb14869fea	3D	(0.740234375, 0.740234375, 2.0)	(512, 512, 263)	-620.092	-1024	3038	5a2a8c9d1d36762c9a73fbb1035c9c206261ad42	(0.740234375, 0.740234375, 2.0)	(512, 512, 263)	(133, 200, 132, 122, 51, 63)	1536	5	(221.466796875, 232.22526041666666, 170.359375)	(-34.19254684448242, -167.72876230875653, 975.5187499999998)	0.433796	0.133923	25.1363	187.692	92.4957	26.6659	10.5985	130.497	1625.85	81.4199	0.456585	1464.48	0.900746	1683.29	19	103	8432818	2.40186	44	3.28098	131	26.3288	66.3151	73	-56	187
	lbj_segment_7-8	v3.0.1.post15+g2791e23	1.19.2	2.0.2	1.1.1	3.6.7	{'minimumROIDimensions': 2, 'minimumROISize': None, 'normalize': False, 'normalizeScale': 1, 'removeOutliers': None, 'resampledPixelSpacing': None, 'interpolator': 'sitkBSpline', 'preCrop': False, 'padDistance': 5, 'distances': [1], 'force2D': False, 'force2Ddimension': 0, 'resegmentRange': None, 'label': 1, 'additionalInfo': True, 'binWidth': 25.0, 'symmetricalGLCM': True, 'correctMask': True}	{'Original': {}}	7dc4da9e5b378196efb3aa7a02f862cb14869fea	3D	(0.740234375, 0.740234375, 2.0)	(512, 512, 263)	-620.092	-1024	3038	119bf76ad306ce751052249a15deaff9679dcea4	(0.740234375, 0.740234375, 2.0)	(512, 512, 263)	(147, 178, 125, 45, 65, 38)	1466	2	(177.41609822646657, 221.19167803547066, 138.4645293315143)	(-66.80038822689292, -175.89619926671216, 911.7290586630285)	0.105075	0.0771724	9.50193	123.126	24.9075	25.5911	13.117	89.032	1568.95	12.9375	0.572323	1140.91	0.727176	1606.58	-8	91	5384379	2.58981	49	3.04408	197	29.8136	47.6951	53	-69	266
	lbj_segment_8-9	v3.0.1.post15+g2791e23	1.19.2	2.0.2	1.1.1	3.6.7	{'minimumROIDimensions': 2, 'minimumROISize': None, 'normalize': False, 'normalizeScale': 1, 'removeOutliers': None, 'resampledPixelSpacing': None, 'interpolator': 'sitkBSpline', 'preCrop': False, 'padDistance': 5, 'distances': [1], 'force2D': False, 'force2Ddimension': 0, 'resegmentRange': None, 'label': 1, 'additionalInfo': True, 'binWidth': 25.0, 'symmetricalGLCM': True, 'correctMask': True}	{'Original': {}}	7dc4da9e5b378196efb3aa7a02f862cb14869fea	3D	(0.740234375, 0.740234375, 2.0)	(512, 512, 263)	-620.092	-1024	3038	d65e1de319b41d307718616e4c275558612fedf6	(0.740234375, 0.740234375, 2.0)	(512, 512, 263)	(196, 210, 161, 15, 12, 5)	506	1	(203.12845849802372, 215.26482213438734, 163.10474308300394)	(-47.76721529150197, -180.28346174036562, 961.0094861660077)	0.965835	0.836442	8.28818	9.90885	12.4417	11.6219	11.7041	12.5294	541.691	9.57032	0.825626	389.226	0.718539	554.522	-12	115	2490915	2.85431	75.75	2.07898	137	39.0099	53.002	53	-60	197
0000762683	lbj_segment_5-6	v3.0.1.post15+g2791e23	1.19.2	2.0.2	1.1.1	3.6.7	{'minimumROIDimensions': 2, 'minimumROISize': None, 'normalize': False, 'normalizeScale': 1, 'removeOutliers': None, 'resampledPixelSpacing': None, 'interpolator': 'sitkBSpline', 'preCrop': False, 'padDistance': 5, 'distances': [1], 'force2D': False, 'force2Ddimension': 0, 'resegmentRange': None, 'label': 1, 'additionalInfo': True, 'binWidth': 25.0, 'symmetricalGLCM': True, 'correctMask': True}	{'Original': {}}	d74b680cef30d46105e3c35a213b3826c988324a	3D	(0.8554687500000002, 0.8554687500000002, 2.0)	(512, 512, 224)	-656.579	-1024	3070	e58c191c90b792e3b4f3b4262cd2b6a25b33dc37	(0.8554687500000002, 0.8554687500000002, 2.0)	(512, 512, 224)	(215, 189, 139, 12, 7, 4)	172	1	(220.92441860465115, 191.91860465116278, 140.8139534883721)	(-34.5783293968023, -190.8918968023256, 338.2279069767442)	0.71646	0.523008	5.2605	10.0582	11.1031	9.0717	9.56443	11.7125	238.698	7.20628	0.786694	236.543	0.990974	251.748	-6.8	83.9	515232	2.57256	53.5	2.61681	112	29.2769	41.4651	45	-57	169
	lbj_segment_7-8	v3.0.1.post15+g2791e23	1.19.2	2.0.2	1.1.1	3.6.7	{'minimumROIDimensions': 2, 'minimumROISize': None, 'normalize': False, 'normalizeScale': 1, 'removeOutliers': None, 'resampledPixelSpacing': None, 'interpolator': 'sitkBSpline', 'preCrop': False, 'padDistance': 5, 'distances': [1], 'force2D': False, 'force2Ddimension': 0, 'resegmentRange': None, 'label': 1, 'additionalInfo': True, 'binWidth': 25.0, 'symmetricalGLCM': True, 'correctMask': True}	{'Original': {}}	d74b680cef30d46105e3c35a213b3826c988324a	3D	(0.8554687500000002, 0.8554687500000002, 2.0)	(512, 512, 224)	-656.579	-1024	3070	b9e28ba7a3ae3644914f47397f162f79f675bef2	(0.8554687500000002, 0.8554687500000002, 2.0)	(512, 512, 224)	(185, 196, 145, 11, 11, 4)	213	1	(190.6338028169014, 201.04225352112675, 146.73239436619718)	(-60.49100462147885, -183.08690030809862, 350.0647887323944)	0.659198	0.58268	6.16342	10.5777	9.99297	9.62035	11.1539	11.8063	299.195	6.9728	0.785615	275.366	0.920356	311.758	-6.6	81.8	689349	2.45257	45	2.84728	110	27.679	45.4507	53	-58	168
	lbj_segment_8-9	v3.0.1.post15+g2791e23	1.19.2	2.0.2	1.1.1	3.6.7	{'minimumROIDimensions': 2, 'minimumROISize': None, 'normalize': False, 'normalizeScale': 1, 'removeOutliers': None, 'resampledPixelSpacing': None, 'interpolator': 'sitkBSpline', 'preCrop': False, 'padDistance': 5, 'distances': [1], 'force2D': False, 'force2Ddimension': 0, 'resegmentRange': None, 'label': 1, 'additionalInfo': True, 'binWidth': 25.0, 'symmetricalGLCM': True, 'correctMask': True}	{'Original': {}}	d74b680cef30d46105e3c35a213b3826c988324a	3D	(0.8554687500000002, 0.8554687500000002, 2.0)	(512, 512, 224)	-656.579	-1024	3070	5134da7bd1c48d37a5e7271f44b8289531a0ce11	(0.8554687500000002, 0.8554687500000002, 2.0)	(512, 512, 224)	(208, 192, 136, 14, 10, 4)	317	1	(214.29022082018926, 195.66876971608832, 137.39432176656152)	(-40.253678282728686, -187.68374778194007, 331.38864353312306)	0.594682	0.547515	6.88954	12.5833	13.6996	9.76104	12.2484	14.3518	448.671	7.48307	0.813256	348.505	0.776749	463.978	14.6	83.4	1098433	2.07607	33	3.30982	98	20.4214	52.7539	56	-40	138
	lbj_segment_3-4	v3.0.1.post15+g2791e23	1.19.2	2.0.2	1.1.1	3.6.7	{'minimumROIDimensions': 2, 'minimumROISize': None, 'normalize': False, 'normalizeScale': 1, 'removeOutliers': None, 'resampledPixelSpacing': None, 'interpolator': 'sitkBSpline', 'preCrop': False, 'padDistance': 5, 'distances': [1], 'force2D': False, 'force2Ddimension': 0, 'resegmentRange': None, 'label': 1, 'additionalInfo': True, 'binWidth': 25.0, 'symmetricalGLCM': True, 'correctMask': True}	{'Original': {}}	d74b680cef30d46105e3c35a213b3826c988324a	3D	(0.8554687500000002, 0.8554687500000002, 2.0)	(512, 512, 224)	-656.579	-1024	3070	f271fa601a7cc980cf6fb64b5a8075444a6c8c6c	(0.8554687500000002, 0.8554687500000002, 2.0)	(512, 512, 224)	(162, 192, 95, 68, 52, 61)	380	5	(202.03947368421052, 217.57105263157894, 107.40263157894736)	(-50.73380962171052, -168.94702919407897, 271.40526315789475)	0.443817	0.0611841	9.51179	155.462	17.0839	112.395	66.9237	138.65	509.839	68.9965	0.46925	657.712	1.29004	556.188	-16.1	81.1	980413	2.5026	52.25	2.32135	105	29.4714	36.3289	41	-61	166
	lbj_segment_<3mm	v3.0.1.post15+g2791e23	1.19.2	2.0.2	1.1.1	3.6.7	{'minimumROIDimensions': 2, 'minimumROISize': None, 'normalize': False, 'normalizeScale': 1, 'removeOutliers': None, 'resampledPixelSpacing': None, 'interpolator': 'sitkBSpline', 'preCrop': False, 'padDistance': 5, 'distances': [1], 'force2D': False, 'force2Ddimension': 0, 'resegmentRange': None, 'label': 1, 'additionalInfo': True, 'binWidth': 25.0, 'symmetricalGLCM': True, 'correctMask': True}	{'Original': {}}	d74b680cef30d46105e3c35a213b3826c988324a	3D	(0.8554687500000002, 0.8554687500000002, 2.0)	(512, 512, 224)	-656.579	-1024	3070	7fcf80602d5d1712c5b23d336fe02d1f94c617c7	(0.8554687500000002, 0.8554687500000002, 2.0)	(512, 512, 224)	(161, 180, 94, 52, 63, 61)	166	7	(189.09036144578315, 207.82530120481928, 133.8734939759036)	(-61.811370481927696, -177.28421498493975, 324.34698795180725)	0.235577	0.186745	31.5398	168.892	28.6624	41.0014	24.631	137.057	199.362	39.7872	0.431312	382.637	1.91931	242.966	-27.5	63.5	255007	2.4487	53	2.07962	90	29.0803	18.8373	19	-56	146
0001037633	lbj_segment_3-4	v3.0.1.post15+g2791e23	1.19.2	2.0.2	1.1.1	3.6.7	{'minimumROIDimensions': 2, 'minimumROISize': None, 'normalize': False, 'normalizeScale': 1, 'removeOutliers': None, 'resampledPixelSpacing': None, 'interpolator': 'sitkBSpline', 'preCrop': False, 'padDistance': 5, 'distances': [1], 'force2D': False, 'force2Ddimension': 0, 'resegmentRange': None, 'label': 1, 'additionalInfo': True, 'binWidth': 25.0, 'symmetricalGLCM': True, 'correctMask': True}	{'Original': {}}	d14e5eeb79795e733190ee264dbdc4f3972fda17	3D	(0.798828125, 0.798828125, 2.0)	(512, 512, 252)	-657.168	-1024	3065	f4166f9b93e1d323a5aad1575ce5421c30bbf50b	(0.798828125, 0.798828125, 2.0)	(512, 512, 252)	(148, 169, 143, 70, 66, 33)	297	7	(191.53872053872053, 201.8114478114478, 164.57239057239056)	(-55.09406894465491, -175.88792547874579, 670.544781144781)	0.710292	0.53076	53.5929	100.974	69.3872	65.5172	55.9237	81.7881	336.239	71.7209	0.432779	540.319	1.60695	379.047	-30	79	633063	2.68346	61	2.18268	119	33.7873	22.165	21	-56	175
	lbj_segment_4-5	v3.0.1.post15+g2791e23	1.19.2	2.0.2	1.1.1	3.6.7	{'minimumROIDimensions': 2, 'minimumROISize': None, 'normalize': False, 'normalizeScale': 1, 'removeOutliers': None, 'resampledPixelSpacing': None, 'interpolator': 'sitkBSpline', 'preCrop': False, 'padDistance': 5, 'distances': [1], 'force2D': False, 'force2Ddimension': 0, 'resegmentRange': None, 'label': 1, 'additionalInfo': True, 'binWidth': 25.0, 'symmetricalGLCM': True, 'correctMask': True}	{'Original': {}}	d14e5eeb79795e733190ee264dbdc4f3972fda17	3D	(0.798828125, 0.798828125, 2.0)	(512, 512, 252)	-657.168	-1024	3065	7d4d17d88be5e69db770d67b16889c6d5c431f62	(0.798828125, 0.798828125, 2.0)	(512, 512, 252)	(201, 190, 163, 65, 37, 8)	231	3	(234.54112554112555, 200.73160173160173, 165.33333333333334)	(-20.742538386093088, -176.75053689799785, 672.0666666666666)	0.385202	0.0785396	6.20387	78.9903	50.3262	28.8152	52.0221	56.4639	265.354	30.4273	0.488365	408.906	1.54098	294.814	-30	71	434900	2.58763	54	2.35875	107	30.8797	22.2078	26	-63	170
	lbj_segment_<3	v3.0.1.post15+g2791e23	1.19.2	2.0.2	1.1.1	3.6.7	{'minimumROIDimensions': 2, 'minimumROISize': None, 'normalize': False, 'normalizeScale': 1, 'removeOutliers': None, 'resampledPixelSpacing': None, 'interpolator': 'sitkBSpline', 'preCrop': False, 'padDistance': 5, 'distances': [1], 'force2D': False, 'force2Ddimension': 0, 'resegmentRange': None, 'label': 1, 'additionalInfo': True, 'binWidth': 25.0, 'symmetricalGLCM': True, 'correctMask': True}	{'Original': {}}	d14e5eeb79795e733190ee264dbdc4f3972fda17	3D	(0.798828125, 0.798828125, 2.0)	(512, 512, 252)	-657.168	-1024	3065	b5d1b08acaf5386851b889b7a14a52e136a8e5c2	(0.798828125, 0.798828125, 2.0)	(512, 512, 252)	(158, 183, 133, 110, 46, 33)	59	3	(227.32203389830508, 201.79661016949152, 153.66101694915255)	(-26.509351827330534, -175.89977820444915, 648.722033898305)	0.25908	0.0179431	3.2744	182.488	6.20907	6.46089	4.65793	100.885	59.9307	47.279	0.572681	129.322	2.15785	75.2989	-33.4	50.4	67038	2.34263	54.5	1.94773	66	27.2404	10.8136	13	-54	120
	lbj_segment_5-6	v3.0.1.post15+g2791e23	1.19.2	2.0.2	1.1.1	3.6.7	{'minimumROIDimensions': 2, 'minimumROISize': None, 'normalize': False, 'normalizeScale': 1, 'removeOutliers': None, 'resampledPixelSpacing': None, 'interpolator': 'sitkBSpline', 'preCrop': False, 'padDistance': 5, 'distances': [1], 'force2D': False, 'force2Ddimension': 0, 'resegmentRange': None, 'label': 1, 'additionalInfo': True, 'binWidth': 25.0, 'symmetricalGLCM': True, 'correctMask': True}	{'Original': {}}	d14e5eeb79795e733190ee264dbdc4f3972fda17	3D	(0.798828125, 0.798828125, 2.0)	(512, 512, 252)	-657.168	-1024	3065	579e3be90bba447d41f0d99672766112d96e85d0	(0.798828125, 0.798828125, 2.0)	(512, 512, 252)	(244, 170, 164, 23, 15, 8)	476	1	(253.27731092436974, 177.390756302521, 167.4453781512605)	(-5.775546546743726, -195.3958606880252, 676.290756302521)	0.445416	0.249901	5.48644	21.9545	16.1187	12.6473	17.5379	22.1185	583.035	9.77889	0.61562	548.237	0.940315	607.496	-17	100	2005339	2.75077	72.25	2.08683	136	38.1869	47.3088	57	-61	197
0001258243	lbj_segment_<3	v3.0.1.post15+g2791e23	1.19.2	2.0.2	1.1.1	3.6.7	{'minimumROIDimensions': 2, 'minimumROISize': None, 'normalize': False, 'normalizeScale': 1, 'removeOutliers': None, 'resampledPixelSpacing': None, 'interpolator': 'sitkBSpline', 'preCrop': False, 'padDistance': 5, 'distances': [1], 'force2D': False, 'force2Ddimension': 0, 'resegmentRange': None, 'label': 1, 'additionalInfo': True, 'binWidth': 25.0, 'symmetricalGLCM': True, 'correctMask': True}	{'Original': {}}	9d694dc92640a80d0235a247750cc99512706c19	3D	(0.822265625, 0.822265625, 2.0)	(512, 512, 233)	-607.207	-1024	2976	136502dc7b911e8289df7ce9339a8adfedfcb335	(0.822265625, 0.822265625, 2.0)	(512, 512, 233)	(151, 185, 92, 80, 94, 71)	218	10	(189.88532110091742, 210.77064220183487, 113.85779816513761)	(-46.36382776662845, 130.80945384174314, 706.2155963302753)	0.257211	0.101755	23.304	229.022	50.4309	114.296	20.0066	150.694	241.939	58.907	0.398859	470.762	1.94579	294.789	-29	63.3	384882	2.61228	56.5	2.24776	109	30.1991	21.6606	24	-64	173
	lbj_segment_3-4	v3.0.1.post15+g2791e23	1.19.2	2.0.2	1.1.1	3.6.7	{'minimumROIDimensions': 2, 'minimumROISize': None, 'normalize': False, 'normalizeScale': 1, 'removeOutliers': None, 'resampledPixelSpacing': None, 'interpolator': 'sitkBSpline', 'preCrop': False, 'padDistance': 5, 'distances': [1], 'force2D': False, 'force2Ddimension': 0, 'resegmentRange': None, 'label': 1, 'additionalInfo': True, 'binWidth': 25.0, 'symmetricalGLCM': True, 'correctMask': True}	{'Original': {}}	9d694dc92640a80d0235a247750cc99512706c19	3D	(0.822265625, 0.822265625, 2.0)	(512, 512, 233)	-607.207	-1024	2976	8a4aa59db51eef1ca2daf03e63416fda507f55c7	(0.822265625, 0.822265625, 2.0)	(512, 512, 233)	(157, 183, 86, 127, 82, 67)	240	5	(217.4875, 214.95416666666668, 104.60833333333333)	(-23.667504882812494, 134.24942220052085, 687.7166666666667)	0.545177	0.210765	40.5884	192.577	19.7344	6.22129	113.377	141.23	281.435	104.988	0.429802	483.209	1.71695	324.538	-26.2	55.1	298532	2.41372	49.5	2.6786	107	27.1554	12.5167	10.5	-60	167
	lbj_segment_4-5	v3.0.1.post15+g2791e23	1.19.2	2.0.2	1.1.1	3.6.7	{'minimumROIDimensions': 2, 'minimumROISize': None, 'normalize': False, 'normalizeScale': 1, 'removeOutliers': None, 'resampledPixelSpacing': None, 'interpolator': 'sitkBSpline', 'preCrop': False, 'padDistance': 5, 'distances': [1], 'force2D': False, 'force2Ddimension': 0, 'resegmentRange': None, 'label': 1, 'additionalInfo': True, 'binWidth': 25.0, 'symmetricalGLCM': True, 'correctMask': True}	{'Original': {}}	9d694dc92640a80d0235a247750cc99512706c19	3D	(0.822265625, 0.822265625, 2.0)	(512, 512, 233)	-607.207	-1024	2976	9ed4eb82c2ddd5661514ed442deffbf2273b5add	(0.822265625, 0.822265625, 2.0)	(512, 512, 233)	(155, 194, 99, 84, 81, 34)	230	3	(204.6304347826087, 220.88695652173914, 109.6)	(-34.23942764945653, 139.12775135869566, 697.7)	0.273889	0.0457464	7.82869	171.132	9.39895	8.64974	38.392	109.568	279.294	46.8712	0.513198	402.631	1.4416	311.016	-16.1	55.1	264033	2.19955	39.75	2.65422	90	22.0074	20.3522	20	-57	147
	lbj_segment_5-6	v3.0.1.post15+g2791e23	1.19.2	2.0.2	1.1.1	3.6.7	{'minimumROIDimensions': 2, 'minimumROISize': None, 'normalize': False, 'normalizeScale': 1, 'removeOutliers': None, 'resampledPixelSpacing': None, 'interpolator': 'sitkBSpline', 'preCrop': False, 'padDistance': 5, 'distances': [1], 'force2D': False, 'force2Ddimension': 0, 'resegmentRange': None, 'label': 1, 'additionalInfo': True, 'binWidth': 25.0, 'symmetricalGLCM': True, 'correctMask': True}	{'Original': {}}	9d694dc92640a80d0235a247750cc99512706c19	3D	(0.822265625, 0.822265625, 2.0)	(512, 512, 233)	-607.207	-1024	2976	b6ce3bc60ad0adf09f21d5c9d0cf18c7f8ae15c9	(0.822265625, 0.822265625, 2.0)	(512, 512, 233)	(158, 245, 134, 20, 17, 22)	285	2	(167.47719298245613, 254.85614035087718, 140.13684210526316)	(-64.78926123903508, 167.05944353070174, 758.7736842105263)	0.165295	0.0789719	5.49977	69.6421	13.3074	43.1435	14.5706	48.2929	363.471	11.5115	0.631095	390.274	1.07374	385.389	-10	90	674996	2.52558	44	2.74755	122	27.7628	33.0667	31	-46	168
	lbj_segment_18-19	v3.0.1.post15+g2791e23	1.19.2	2.0.2	1.1.1	3.6.7	{'minimumROIDimensions': 2, 'minimumROISize': None, 'normalize': False, 'normalizeScale': 1, 'removeOutliers': None, 'resampledPixelSpacing': None, 'interpolator': 'sitkBSpline', 'preCrop': False, 'padDistance': 5, 'distances': [1], 'force2D': False, 'force2Ddimension': 0, 'resegmentRange': None, 'label': 1, 'additionalInfo': True, 'binWidth': 25.0, 'symmetricalGLCM': True, 'correctMask': True}	{'Original': {}}	9d694dc92640a80d0235a247750cc99512706c19	3D	(0.822265625, 0.822265625, 2.0)	(512, 512, 233)	-607.207	-1024	2976	7468e296aab01a9632b028cd64176dd18abe006e	(0.822265625, 0.822265625, 2.0)	(512, 512, 233)	(171, 237, 123, 27, 25, 9)	2615	1	(183.12198852772465, 248.07648183556407, 126.88795411089866)	(-51.92508365200766, 161.48476338432124, 732.2759082217973)	0.743994	0.65242	14.2579	21.8538	22.3979	22.2299	23.8457	28.1725	3504.78	16.2591	0.772502	1444.42	0.412127	3536.11	10	72	6812616	2.08919	26	4.51988	132	19.0564	43.9212	47	-64	196
0001329788	lbj_segment_<3	v3.0.1.post15+g2791e23	1.19.2	2.0.2	1.1.1	3.6.7	{'minimumROIDimensions': 2, 'minimumROISize': None, 'normalize': False, 'normalizeScale': 1, 'removeOutliers': None, 'resampledPixelSpacing': None, 'interpolator': 'sitkBSpline', 'preCrop': False, 'padDistance': 5, 'distances': [1], 'force2D': False, 'force2Ddimension': 0, 'resegmentRange': None, 'label': 1, 'additionalInfo': True, 'binWidth': 25.0, 'symmetricalGLCM': True, 'correctMask': True}	{'Original': {}}	2fe271a0775517199a88b92b157ede85a05f49b9	3D	(0.61328125, 0.61328125, 2.0000000000000004)	(512, 512, 252)	-440.662	-1024	1754	02f51f1287c9cf4a7fb647f944843f5643959c3a	(0.61328125, 0.61328125, 2.0000000000000004)	(512, 512, 252)	(214, 210, 101, 15, 27, 22)	153	2	(222.281045751634, 227.3856209150327, 117.88235294117646)	(-18.3725617851307, -173.74202154820262, -709.9352941176471)	0.101671	0.0582712	3.55322	60.9772	8.15262	44.1139	6.60524	46.9966	107.443	6.19964	0.621596	175.831	1.6365	115.091	-24	60	243550	2.40239	45	2.91822	94	26.0558	23.281	27	-71	165
	lbj_segment_4-5	v3.0.1.post15+g2791e23	1.19.2	2.0.2	1.1.1	3.6.7	{'minimumROIDimensions': 2, 'minimumROISize': None, 'normalize': False, 'normalizeScale': 1, 'removeOutliers': None, 'resampledPixelSpacing': None, 'interpolator': 'sitkBSpline', 'preCrop': False, 'padDistance': 5, 'distances': [1], 'force2D': False, 'force2Ddimension': 0, 'resegmentRange': None, 'label': 1, 'additionalInfo': True, 'binWidth': 25.0, 'symmetricalGLCM': True, 'correctMask': True}	{'Original': {}}	2fe271a0775517199a88b92b157ede85a05f49b9	3D	(0.61328125, 0.61328125, 2.0000000000000004)	(512, 512, 252)	-440.662	-1024	1754	8a2b6b61e1b83b80faa7ec630f161a12c07399f8	(0.61328125, 0.61328125, 2.0000000000000004)	(512, 512, 252)	(193, 262, 107, 7, 9, 2)	83	1	(196.32530120481928, 265.8072289156627, 107.40963855421687)	(-34.29073324548193, -150.17876976656626, -730.8807228915663)	0.796147	0.681047	3.6447	5.35161	5.43508	5.86767	5.48535	6.7889	57.4514	4.26067	0.827737	86.9879	1.51411	62.4349	-9.6	78.6	177807	2.39545	49.5	2.03644	95	28.079	32.5181	31	-41	136
	lbj_segment_5-6	v3.0.1.post15+g2791e23	1.19.2	2.0.2	1.1.1	3.6.7	{'minimumROIDimensions': 2, 'minimumROISize': None, 'normalize': False, 'normalizeScale': 1, 'removeOutliers': None, 'resampledPixelSpacing': None, 'interpolator': 'sitkBSpline', 'preCrop': False, 'padDistance': 5, 'distances': [1], 'force2D': False, 'force2Ddimension': 0, 'resegmentRange': None, 'label': 1, 'additionalInfo': True, 'binWidth': 25.0, 'symmetricalGLCM': True, 'correctMask': True}	{'Original': {}}	2fe271a0775517199a88b92b157ede85a05f49b9	3D	(0.61328125, 0.61328125, 2.0000000000000004)	(512, 512, 252)	-440.662	-1024	1754	95827c961b31605026d65f383d85198f617ac1e8	(0.61328125, 0.61328125, 2.0000000000000004)	(512, 512, 252)	(296, 260, 149, 12, 11, 5)	268	1	(301.4179104477612, 264.74626865671644, 150.73134328358208)	(30.16059351679104, -150.82943680037312, -644.2373134328359)	0.633794	0.35082	4.06065	11.5747	11.4221	10.8825	8.51998	11.6826	193.636	7.33601	0.692264	233.813	1.20749	201.597	-0.9	90	938275	2.4662	46.25	3.23216	127	27.5218	47.8097	52.5	-80	207
0001375930	lbj_segment_<3	v3.0.1.post15+g2791e23	1.19.2	2.0.2	1.1.1	3.6.7	{'minimumROIDimensions': 2, 'minimumROISize': None, 'normalize': False, 'normalizeScale': 1, 'removeOutliers': None, 'resampledPixelSpacing': None, 'interpolator': 'sitkBSpline', 'preCrop': False, 'padDistance': 5, 'distances': [1], 'force2D': False, 'force2Ddimension': 0, 'resegmentRange': None, 'label': 1, 'additionalInfo': True, 'binWidth': 25.0, 'symmetricalGLCM': True, 'correctMask': True}	{'Original': {}}	49bbb0d3e787e6f4173c03bcf604b6078e424186	3D	(0.76953125, 0.76953125, 2.0)	(512, 512, 275)	-592.316	-1024	1795	bd2e011230329cdc419d0bba9ed8da58448c5b6b	(0.76953125, 0.76953125, 2.0)	(512, 512, 275)	(120, 185, 134, 130, 69, 57)	361	11	(195.00831024930747, 228.45983379501385, 148.43213296398892)	(-43.55024562846262, -160.30825289993084, 106.46426592797786)	0.452247	0.151068	26.3578	174.477	116.396	53.2497	98.217	146.136	369.174	78.9065	0.376235	661.473	1.79177	427.553	-29	84	902401	2.8275	60	2.40738	132	35.1017	26.3019	26	-76	208
	lbj_segment_3-4	v3.0.1.post15+g2791e23	1.19.2	2.0.2	1.1.1	3.6.7	{'minimumROIDimensions': 2, 'minimumROISize': None, 'normalize': False, 'normalizeScale': 1, 'removeOutliers': None, 'resampledPixelSpacing': None, 'interpolator': 'sitkBSpline', 'preCrop': False, 'padDistance': 5, 'distances': [1], 'force2D': False, 'force2Ddimension': 0, 'resegmentRange': None, 'label': 1, 'additionalInfo': True, 'binWidth': 25.0, 'symmetricalGLCM': True, 'correctMask': True}	{'Original': {}}	49bbb0d3e787e6f4173c03bcf604b6078e424186	3D	(0.76953125, 0.76953125, 2.0)	(512, 512, 275)	-592.316	-1024	1795	f4b6ab860f6d5b41dff7ea4fb6817b83f5b8427d	(0.76953125, 0.76953125, 2.0)	(512, 512, 275)	(140, 159, 137, 140, 107, 34)	456	10	(208.96929824561403, 211.94298245614036, 152.62280701754386)	(-32.806829084429864, -173.01848615679833, 114.84561403508775)	0.196161	0.0982746	18.8129	191.432	44.5869	30.2605	26.6795	138.048	472.953	37.5515	0.368392	796.868	1.68488	540.067	-16	77	965380	2.59765	52	2.74797	124	29.2009	28.2544	26	-72	196
	lbj_segment_4-5	v3.0.1.post15+g2791e23	1.19.2	2.0.2	1.1.1	3.6.7	{'minimumROIDimensions': 2, 'minimumROISize': None, 'normalize': False, 'normalizeScale': 1, 'removeOutliers': None, 'resampledPixelSpacing': None, 'interpolator': 'sitkBSpline', 'preCrop': False, 'padDistance': 5, 'distances': [1], 'force2D': False, 'force2Ddimension': 0, 'resegmentRange': None, 'label': 1, 'additionalInfo': True, 'binWidth': 25.0, 'symmetricalGLCM': True, 'correctMask': True}	{'Original': {}}	49bbb0d3e787e6f4173c03bcf604b6078e424186	3D	(0.76953125, 0.76953125, 2.0)	(512, 512, 275)	-592.316	-1024	1795	cca35547643a1ce1a29b25796a845d679cf0ce1d	(0.76953125, 0.76953125, 2.0)	(512, 512, 275)	(129, 188, 141, 48, 70, 10)	328	3	(154.09756097560975, 232.3719512195122, 145.77743902439025)	(-75.03234565548783, -157.29775628810984, 101.15487804878052)	0.595958	0.101371	8.09508	79.8558	10.7147	11.3586	57.8327	59.0488	342.871	47.5907	0.477718	495.907	1.44633	388.469	-22	84	721820	2.65139	58.25	2.21256	120	32.3257	26.561	22	-57	177
	lbj_segment_5-6	v3.0.1.post15+g2791e23	1.19.2	2.0.2	1.1.1	3.6.7	{'minimumROIDimensions': 2, 'minimumROISize': None, 'normalize': False, 'normalizeScale': 1, 'removeOutliers': None, 'resampledPixelSpacing': None, 'interpolator': 'sitkBSpline', 'preCrop': False, 'padDistance': 5, 'distances': [1], 'force2D': False, 'force2Ddimension': 0, 'resegmentRange': None, 'label': 1, 'additionalInfo': True, 'binWidth': 25.0, 'symmetricalGLCM': True, 'correctMask': True}	{'Original': {}}	49bbb0d3e787e6f4173c03bcf604b6078e424186	3D	(0.76953125, 0.76953125, 2.0)	(512, 512, 275)	-592.316	-1024	1795	2a94572158fe790f46766c0fb512a3ef3296593d	(0.76953125, 0.76953125, 2.0)	(512, 512, 275)	(199, 217, 145, 12, 8, 3)	135	1	(203.82222222222222, 220.67407407407407, 146.14814814814815)	(-36.76766493055558, -166.29963831018526, 101.89629629629633)	0.649533	0.493632	4.52569	9.16814	9.75796	7.57089	9.36175	10.0273	149.821	5.95501	0.766012	178.086	1.18866	159.888	6.6	95	557448	2.56972	45	2.7838	131	28.2459	53.6	55	-29	160
0001461357	lbj_segment_<3	v3.0.1.post15+g2791e23	1.19.2	2.0.2	1.1.1	3.6.7	{'minimumROIDimensions': 2, 'minimumROISize': None, 'normalize': False, 'normalizeScale': 1, 'removeOutliers': None, 'resampledPixelSpacing': None, 'interpolator': 'sitkBSpline', 'preCrop': False, 'padDistance': 5, 'distances': [1], 'force2D': False, 'force2Ddimension': 0, 'resegmentRange': None, 'label': 1, 'additionalInfo': True, 'binWidth': 25.0, 'symmetricalGLCM': True, 'correctMask': True}	{'Original': {}}	5cc81d6344fad013a336b436c8abe459017aa740	3D	(0.7031250000000001, 0.7031250000000001, 1.9999999825327512)	(512, 512, 230)	-557.923	-1024	2976	f858754f91f10b161957eaaeed7a6a2006449ad7	(0.7031250000000001, 0.7031250000000001, 1.9999999825327512)	(512, 512, 230)	(172, 225, 121, 125, 20, 7)	78	3	(220.94871794871796, 232.55128205128204, 123.75641025641026)	(-24.64543269230768, 162.5126201923077, 1089.9128423511365)	0.136391	0.023198	3.61291	155.742	84.9655	5.625	80.4548	88.5582	60.8093	21.2419	0.519624	143.916	2.36667	77.124	-41.3	21.6	56431	2.11104	40	2.42201	39	20.7022	-9.62821	-7.5	-78	117
	lbj_segment_3-4	v3.0.1.post15+g2791e23	1.19.2	2.0.2	1.1.1	3.6.7	{'minimumROIDimensions': 2, 'minimumROISize': None, 'normalize': False, 'normalizeScale': 1, 'removeOutliers': None, 'resampledPixelSpacing': None, 'interpolator': 'sitkBSpline', 'preCrop': False, 'padDistance': 5, 'distances': [1], 'force2D': False, 'force2Ddimension': 0, 'resegmentRange': None, 'label': 1, 'additionalInfo': True, 'binWidth': 25.0, 'symmetricalGLCM': True, 'correctMask': True}	{'Original': {}}	5cc81d6344fad013a336b436c8abe459017aa740	3D	(0.7031250000000001, 0.7031250000000001, 1.9999999825327512)	(512, 512, 230)	-557.923	-1024	2976	c7f2f888ccab568749984c843641c19325e3620b	(0.7031250000000001, 0.7031250000000001, 1.9999999825327512)	(512, 512, 230)	(248, 208, 149, 9, 9, 3)	109	1	(252.22018348623854, 211.8440366972477, 150.19266055045873)	(-2.6576834862385397, 147.95283830275233, 1142.7853424774648)	0.720916	0.473861	3.74622	7.90574	7.76047	8.22439	7.23911	8.94429	99.4125	5.69937	0.736093	140.987	1.4182	107.776	-32.6	52	111644	2.34364	45	2.40159	76	25.2571	7.02752	6	-63	139
	lbj_segment_4-5	v3.0.1.post15+g2791e23	1.19.2	2.0.2	1.1.1	3.6.7	{'minimumROIDimensions': 2, 'minimumROISize': None, 'normalize': False, 'normalizeScale': 1, 'removeOutliers': None, 'resampledPixelSpacing': None, 'interpolator': 'sitkBSpline', 'preCrop': False, 'padDistance': 5, 'distances': [1], 'force2D': False, 'force2Ddimension': 0, 'resegmentRange': None, 'label': 1, 'additionalInfo': True, 'binWidth': 25.0, 'symmetricalGLCM': True, 'correctMask': True}	{'Original': {}}	5cc81d6344fad013a336b436c8abe459017aa740	3D	(0.7031250000000001, 0.7031250000000001, 1.9999999825327512)	(512, 512, 230)	-557.923	-1024	2976	0b8db134af44e4c331a20d05507b0f4808f79e3b	(0.7031250000000001, 0.7031250000000001, 1.9999999825327512)	(512, 512, 230)	(142, 216, 119, 111, 61, 49)	703	5	(208.2176386913229, 238.50355618776672, 149.3684210526316)	(-33.596972795163595, 166.6978129445235, 1141.1368634962078)	0.439175	0.0609351	9.43876	154.898	43.692	57.5715	14.4953	122.864	608.546	68.0275	0.404521	858.497	1.41073	695.105	-19	68.8	1275733	2.47235	51	2.40445	103	27.5399	26.7809	29	-67	170
	lbj_segment_5-6	v3.0.1.post15+g2791e23	1.19.2	2.0.2	1.1.1	3.6.7	{'minimumROIDimensions': 2, 'minimumROISize': None, 'normalize': False, 'normalizeScale': 1, 'removeOutliers': None, 'resampledPixelSpacing': None, 'interpolator': 'sitkBSpline', 'preCrop': False, 'padDistance': 5, 'distances': [1], 'force2D': False, 'force2Ddimension': 0, 'resegmentRange': None, 'label': 1, 'additionalInfo': True, 'binWidth': 25.0, 'symmetricalGLCM': True, 'correctMask': True}	{'Original': {}}	5cc81d6344fad013a336b436c8abe459017aa740	3D	(0.7031250000000001, 0.7031250000000001, 1.9999999825327512)	(512, 512, 230)	-557.923	-1024	2976	db3c694e0db57f5642ede5a6254b452d54a80df3	(0.7031250000000001, 0.7031250000000001, 1.9999999825327512)	(512, 512, 230)	(175, 221, 130, 121, 49, 54)	422	2	(264.7345971563981, 234.73222748815166, 169.1824644549763)	(6.14151362559241, 164.04609745260666, 1180.7649499548004)	0.0432397	0.0298325	6.37735	213.772	12.642	13.9082	9.56353	138.396	406.961	9.24343	0.612051	433.909	1.06622	417.261	-5	79	1217572	2.41228	44	3.33813	113	26.4971	42.0047	48	-72	185
	lbj_segment_6-7	v3.0.1.post15+g2791e23	1.19.2	2.0.2	1.1.1	3.6.7	{'minimumROIDimensions': 2, 'minimumROISize': None, 'normalize': False, 'normalizeScale': 1, 'removeOutliers': None, 'resampledPixelSpacing': None, 'interpolator': 'sitkBSpline', 'preCrop': False, 'padDistance': 5, 'distances': [1], 'force2D': False, 'force2Ddimension': 0, 'resegmentRange': None, 'label': 1, 'additionalInfo': True, 'binWidth': 25.0, 'symmetricalGLCM': True, 'correctMask': True}	{'Original': {}}	5cc81d6344fad013a336b436c8abe459017aa740	3D	(0.7031250000000001, 0.7031250000000001, 1.9999999825327512)	(512, 512, 230)	-557.923	-1024	2976	cfa0dd034148b0f0f23f14a33e1c3e495fba5024	(0.7031250000000001, 0.7031250000000001, 1.9999999825327512)	(512, 512, 230)	(176, 214, 108, 107, 54, 27)	619	3	(213.5799676898223, 246.8513731825525, 122.18416801292408)	(-29.826585218093697, 172.56737176898224, 1086.7683578916267)	0.220103	0.0451397	6.83539	151.428	29.6799	28.2198	10.2377	94.3714	584.28	33.3297	0.521371	648.263	1.10951	612.048	-22	69	1142019	2.51098	50.5	2.73948	106	27.9149	25.504	28	-79	185
	lbj_segment_7-8	v3.0.1.post15+g2791e23	1.19.2	2.0.2	1.1.1	3.6.7	{'minimumROIDimensions': 2, 'minimumROISize': None, 'normalize': False, 'normalizeScale': 1, 'removeOutliers': None, 'resampledPixelSpacing': None, 'interpolator': 'sitkBSpline', 'preCrop': False, 'padDistance': 5, 'distances': [1], 'force2D': False, 'force2Ddimension': 0, 'resegmentRange': None, 'label': 1, 'additionalInfo': True, 'binWidth': 25.0, 'symmetricalGLCM': True, 'correctMask': True}	{'Original': {}}	5cc81d6344fad013a336b436c8abe459017aa740	3D	(0.7031250000000001, 0.7031250000000001, 1.9999999825327512)	(512, 512, 230)	-557.923	-1024	2976	22d509ccdf78a269a3342bd9fffe6f1b3c335236	(0.7031250000000001, 0.7031250000000001, 1.9999999825327512)	(512, 512, 230)	(180, 250, 126, 13, 19, 5)	536	1	(186.36194029850745, 258.86567164179104, 127.91044776119404)	(-48.96426072761196, 181.01492537313436, 1098.2209172881444)	0.592965	0.470439	6.69343	14.2281	11.8341	15.5845	12.5779	16.5686	515.973	8.43675	0.725776	428.646	0.830754	529.98	17.5	93.5	2356328	2.30895	39.25	3.58266	115	24.0882	58.8507	63	-51	166
	lbj_segment_8-9	v3.0.1.post15+g2791e23	1.19.2	2.0.2	1.1.1	3.6.7	{'minimumROIDimensions': 2, 'minimumROISize': None, 'normalize': False, 'normalizeScale': 1, 'removeOutliers': None, 'resampledPixelSpacing': None, 'interpolator': 'sitkBSpline', 'preCrop': False, 'padDistance': 5, 'distances': [1], 'force2D': False, 'force2Ddimension': 0, 'resegmentRange': None, 'label': 1, 'additionalInfo': True, 'binWidth': 25.0, 'symmetricalGLCM': True, 'correctMask': True}	{'Original': {}}	5cc81d6344fad013a336b436c8abe459017aa740	3D	(0.7031250000000001, 0.7031250000000001, 1.9999999825327512)	(512, 512, 230)	-557.923	-1024	2976	b3b9757cd3de30a308d23e2891336a9c3fb20512	(0.7031250000000001, 0.7031250000000001, 1.9999999825327512)	(512, 512, 230)	(215, 232, 129, 24, 22, 11)	2176	1	(226.38327205882354, 243.70358455882354, 133.9797794117647)	(-20.824261833639696, 170.35408289292283, 1110.3595804832712)	0.749184	0.463654	9.84492	21.2333	23.5625	23.32	18.9192	23.7298	2126.1	15.9077	0.729563	1096	0.515498	2151.56	6	91	8959058	2.38569	40.25	3.5049	126	26.1032	54.8134	62	-61	187
0001467093	lbj_segment_<3	v3.0.1.post15+g2791e23	1.19.2	2.0.2	1.1.1	3.6.7	{'minimumROIDimensions': 2, 'minimumROISize': None, 'normalize': False, 'normalizeScale': 1, 'removeOutliers': None, 'resampledPixelSpacing': None, 'interpolator': 'sitkBSpline', 'preCrop': False, 'padDistance': 5, 'distances': [1], 'force2D': False, 'force2Ddimension': 0, 'resegmentRange': None, 'label': 1, 'additionalInfo': True, 'binWidth': 25.0, 'symmetricalGLCM': True, 'correctMask': True}	{'Original': {}}	94ee93e1178f5aef73da400ca9f6223b192b5b57	3D	(0.76171875, 0.76171875, 2.0)	(512, 512, 239)	-570.209	-1024	2736	b9c0121872c315e5411790378c03a54acb48cc7c	(0.76171875, 0.76171875, 2.0)	(512, 512, 239)	(172, 184, 115, 83, 56, 22)	23	3	(208.7391304347826, 210.47826086956522, 126.73913043478261)	(-53.61863111413041, -164.29390285326087, 1511.4782608695652)	0.672686	0.0175414	2.00169	114.112	3.04688	2.51413	3.40651	76.0806	17.6966	76.7618	0.610932	53.7548	3.03758	26.6899	-46.2	-0.4	20262	1.74208	21.5	2.76692	8	14.276	-23.6522	-24	-66	74
	lbj_segment_3-4	v3.0.1.post15+g2791e23	1.19.2	2.0.2	1.1.1	3.6.7	{'minimumROIDimensions': 2, 'minimumROISize': None, 'normalize': False, 'normalizeScale': 1, 'removeOutliers': None, 'resampledPixelSpacing': None, 'interpolator': 'sitkBSpline', 'preCrop': False, 'padDistance': 5, 'distances': [1], 'force2D': False, 'force2Ddimension': 0, 'resegmentRange': None, 'label': 1, 'additionalInfo': True, 'binWidth': 25.0, 'symmetricalGLCM': True, 'correctMask': True}	{'Original': {}}	94ee93e1178f5aef73da400ca9f6223b192b5b57	3D	(0.76171875, 0.76171875, 2.0)	(512, 512, 239)	-570.209	-1024	2736	99e0c85979a266beb16ab256ae8f9b3048bc4b77	(0.76171875, 0.76171875, 2.0)	(512, 512, 239)	(150, 182, 128, 105, 81, 22)	358	7	(187.95810055865923, 229.1312849162011, 139.43016759776538)	(-69.44793121508377, -150.08554469273744, 1536.8603351955308)	0.326456	0.21398	31.6711	148.009	54.4138	47.295	77.1181	101.178	367.276	48.3185	0.405823	611.143	1.66399	415.434	-34	68	600531	2.61586	60	2.29375	111	31.9004	15.3827	13	-77	188
	lbj_segment_4-5	v3.0.1.post15+g2791e23	1.19.2	2.0.2	1.1.1	3.6.7	{'minimumROIDimensions': 2, 'minimumROISize': None, 'normalize': False, 'normalizeScale': 1, 'removeOutliers': None, 'resampledPixelSpacing': None, 'interpolator': 'sitkBSpline', 'preCrop': False, 'padDistance': 5, 'distances': [1], 'force2D': False, 'force2Ddimension': 0, 'resegmentRange': None, 'label': 1, 'additionalInfo': True, 'binWidth': 25.0, 'symmetricalGLCM': True, 'correctMask': True}	{'Original': {}}	94ee93e1178f5aef73da400ca9f6223b192b5b57	3D	(0.76171875, 0.76171875, 2.0)	(512, 512, 239)	-570.209	-1024	2736	1716ecfbc3b929e0d6c2b811d30c0adfd8de2235	(0.76171875, 0.76171875, 2.0)	(512, 512, 239)	(138, 190, 111, 95, 36, 36)	301	3	(200.68770764119603, 213.57142857142858, 121.26910299003322)	(-59.75155082018267, -161.93777901785714, 1500.5382059800663)	0.650748	0.0806001	8.32425	103.278	10.1154	13.4586	9.9316	87.5931	322.648	67.2082	0.538547	422.422	1.30924	349.29	-28	77	648078	2.70627	64	2.16478	116	34.1546	22.505	19	-69	185
	lbj_segment_5-6	v3.0.1.post15+g2791e23	1.19.2	2.0.2	1.1.1	3.6.7	{'minimumROIDimensions': 2, 'minimumROISize': None, 'normalize': False, 'normalizeScale': 1, 'removeOutliers': None, 'resampledPixelSpacing': None, 'interpolator': 'sitkBSpline', 'preCrop': False, 'padDistance': 5, 'distances': [1], 'force2D': False, 'force2Ddimension': 0, 'resegmentRange': None, 'label': 1, 'additionalInfo': True, 'binWidth': 25.0, 'symmetricalGLCM': True, 'correctMask': True}	{'Original': {}}	94ee93e1178f5aef73da400ca9f6223b192b5b57	3D	(0.76171875, 0.76171875, 2.0)	(512, 512, 239)	-570.209	-1024	2736	f09fdf678c596f53e0363c95ce8c44dad5a9af9d	(0.76171875, 0.76171875, 2.0)	(512, 512, 239)	(156, 264, 129, 7, 8, 3)	91	1	(159.0879120879121, 268.010989010989, 129.74725274725276)	(-91.43889508928568, -120.4701450892857, 1517.4945054945056)	0.832608	0.712583	4.53896	6.36973	7.10671	7.5424	6.50813	7.73232	97.863	5.30349	0.834885	123.009	1.25695	105.599	-10	85	256995	2.44891	57	2.33092	101	29.5706	39.4615	44	-48	149
	lbj_segment_7-8	v3.0.1.post15+g2791e23	1.19.2	2.0.2	1.1.1	3.6.7	{'minimumROIDimensions': 2, 'minimumROISize': None, 'normalize': False, 'normalizeScale': 1, 'removeOutliers': None, 'resampledPixelSpacing': None, 'interpolator': 'sitkBSpline', 'preCrop': False, 'padDistance': 5, 'distances': [1], 'force2D': False, 'force2Ddimension': 0, 'resegmentRange': None, 'label': 1, 'additionalInfo': True, 'binWidth': 25.0, 'symmetricalGLCM': True, 'correctMask': True}	{'Original': {}}	94ee93e1178f5aef73da400ca9f6223b192b5b57	3D	(0.76171875, 0.76171875, 2.0)	(512, 512, 239)	-570.209	-1024	2736	c44a572e02e97c268e842bf1b4ea1416576615a0	(0.76171875, 0.76171875, 2.0)	(512, 512, 239)	(215, 196, 138, 11, 10, 4)	244	1	(219.7172131147541, 200.50819672131146, 139.422131147541)	(-45.25641969774588, -171.88828765368854, 1536.844262295082)	0.770745	0.68569	6.25761	9.12601	10.5355	10.0565	8.68493	11.2028	272.653	7.03383	0.838394	242.536	0.889541	283.145	-22	87.7	698856	2.76359	69.25	2.10088	122	36.2853	32.2377	33.5	-68	190
0001561584	lbj_segment_<3	v3.0.1.post15+g2791e23	1.19.2	2.0.2	1.1.1	3.6.7	{'minimumROIDimensions': 2, 'minimumROISize': None, 'normalize': False, 'normalizeScale': 1, 'removeOutliers': None, 'resampledPixelSpacing': None, 'interpolator': 'sitkBSpline', 'preCrop': False, 'padDistance': 5, 'distances': [1], 'force2D': False, 'force2Ddimension': 0, 'resegmentRange': None, 'label': 1, 'additionalInfo': True, 'binWidth': 25.0, 'symmetricalGLCM': True, 'correctMask': True}	{'Original': {}}	77b3c5951aa579a902673975fcdf6bc76305a14a	3D	(0.8066406250000001, 0.8066406250000001, 2.0000000000000004)	(512, 512, 227)	-714.525	-1024	3070	36925efefcb883ccdfbd008c7a64ea4f2c08fac7	(0.8066406250000001, 0.8066406250000001, 2.0000000000000004)	(512, 512, 227)	(193, 209, 91, 34, 10, 54)	24	2	(214.375, 212.875, 126.33333333333333)	(-22.173095703125, -161.38305664062491, -413.5333333333332)	0.0193541	0.0134694	2.76356	205.173	4.0332	3.22656	4.70348	111.419	23.2072	3.97092	0.693051	56.772	2.44631	31.2321	-25.1	37.8	16505	1.89557	40.75	1.96138	47	22.7917	3.875	-0.5	-49	96
	lbj_segment_3-4	v3.0.1.post15+g2791e23	1.19.2	2.0.2	1.1.1	3.6.7	{'minimumROIDimensions': 2, 'minimumROISize': None, 'normalize': False, 'normalizeScale': 1, 'removeOutliers': None, 'resampledPixelSpacing': None, 'interpolator': 'sitkBSpline', 'preCrop': False, 'padDistance': 5, 'distances': [1], 'force2D': False, 'force2Ddimension': 0, 'resegmentRange': None, 'label': 1, 'additionalInfo': True, 'binWidth': 25.0, 'symmetricalGLCM': True, 'correctMask': True}	{'Original': {}}	77b3c5951aa579a902673975fcdf6bc76305a14a	3D	(0.8066406250000001, 0.8066406250000001, 2.0000000000000004)	(512, 512, 227)	-714.525	-1024	3070	23e23c938962079fea61072928a466505cf6ac03	(0.8066406250000001, 0.8066406250000001, 2.0000000000000004)	(512, 512, 227)	(197, 220, 98, 24, 29, 23)	239	5	(207.71966527196653, 230.89539748953976, 108.581589958159)	(-27.541559067730134, -146.84707194691413, -449.03682008368185)	0.354158	0.0761948	5.54868	72.8223	37.7297	48.486	18.2878	50.607	276.697	25.7906	0.466001	440.656	1.59256	311.02	-1.2	92	816072	2.53454	59	2.19097	122	30.6469	45.7992	46	-45	167
	lbj_segment_4-5	v3.0.1.post15+g2791e23	1.19.2	2.0.2	1.1.1	3.6.7	{'minimumROIDimensions': 2, 'minimumROISize': None, 'normalize': False, 'normalizeScale': 1, 'removeOutliers': None, 'resampledPixelSpacing': None, 'interpolator': 'sitkBSpline', 'preCrop': False, 'padDistance': 5, 'distances': [1], 'force2D': False, 'force2Ddimension': 0, 'resegmentRange': None, 'label': 1, 'additionalInfo': True, 'binWidth': 25.0, 'symmetricalGLCM': True, 'correctMask': True}	{'Original': {}}	77b3c5951aa579a902673975fcdf6bc76305a14a	3D	(0.8066406250000001, 0.8066406250000001, 2.0000000000000004)	(512, 512, 227)	-714.525	-1024	3070	51d4721bc868b9f7f1a14689789f073e3c4bee89	(0.8066406250000001, 0.8066406250000001, 2.0000000000000004)	(512, 512, 227)	(187, 224, 99, 23, 27, 17)	151	2	(198.20529801324503, 237.2913907284768, 106.93377483443709)	(-35.21623421978478, -141.68780396316217, -452.3324503311257)	0.084421	0.0621804	4.32307	69.5247	7.7087	7.7087	6.65173	41.958	179.368	5.86935	0.640623	240.092	1.33855	196.502	-19	87	372944	2.61843	64.5	1.94298	112	34.2952	30.3046	25	-60	172
	lbj_segment_5-6	v3.0.1.post15+g2791e23	1.19.2	2.0.2	1.1.1	3.6.7	{'minimumROIDimensions': 2, 'minimumROISize': None, 'normalize': False, 'normalizeScale': 1, 'removeOutliers': None, 'resampledPixelSpacing': None, 'interpolator': 'sitkBSpline', 'preCrop': False, 'padDistance': 5, 'distances': [1], 'force2D': False, 'force2Ddimension': 0, 'resegmentRange': None, 'label': 1, 'additionalInfo': True, 'binWidth': 25.0, 'symmetricalGLCM': True, 'correctMask': True}	{'Original': {}}	77b3c5951aa579a902673975fcdf6bc76305a14a	3D	(0.8066406250000001, 0.8066406250000001, 2.0000000000000004)	(512, 512, 227)	-714.525	-1024	3070	f9afc955c981256d18dd2949a3143f1688222c54	(0.8066406250000001, 0.8066406250000001, 2.0000000000000004)	(512, 512, 227)	(202, 224, 98, 15, 16, 8)	467	2	(207.04496788008566, 232.43683083511777, 101.65310492505353)	(-28.085797393602775, -145.60368918964124, -462.8937901498928)	0.648177	0.431999	7.91108	18.3127	19.584	18.2957	13.4252	19.6006	582.945	11.8699	0.564665	597.648	1.02522	607.725	20	102	2567916	2.30517	46	2.77121	124	26.0852	67.1135	75	-31	155
	lbj_segment_6-7	v3.0.1.post15+g2791e23	1.19.2	2.0.2	1.1.1	3.6.7	{'minimumROIDimensions': 2, 'minimumROISize': None, 'normalize': False, 'normalizeScale': 1, 'removeOutliers': None, 'resampledPixelSpacing': None, 'interpolator': 'sitkBSpline', 'preCrop': False, 'padDistance': 5, 'distances': [1], 'force2D': False, 'force2Ddimension': 0, 'resegmentRange': None, 'label': 1, 'additionalInfo': True, 'binWidth': 25.0, 'symmetricalGLCM': True, 'correctMask': True}	{'Original': {}}	77b3c5951aa579a902673975fcdf6bc76305a14a	3D	(0.8066406250000001, 0.8066406250000001, 2.0000000000000004)	(512, 512, 227)	-714.525	-1024	3070	2a771abe571362648991fdcd0bac24cd8b85b9f7	(0.8066406250000001, 0.8066406250000001, 2.0000000000000004)	(512, 512, 227)	(192, 223, 92, 26, 14, 17)	314	2	(204.92675159235668, 228.82165605095543, 100.21974522292993)	(-29.794436703821674, -148.5198360370222, -465.76050955414)	0.137895	0.110293	6.3853	57.8941	34.2111	9.35008	8.68779	38.157	387.745	7.98329	0.624373	411.848	1.06216	408.62	20.6	99	1549142	2.31539	41	2.97806	116	24.9185	63.0382	68	-30	146
	lbj_segment_7-8	v3.0.1.post15+g2791e23	1.19.2	2.0.2	1.1.1	3.6.7	{'minimumROIDimensions': 2, 'minimumROISize': None, 'normalize': False, 'normalizeScale': 1, 'removeOutliers': None, 'resampledPixelSpacing': None, 'interpolator': 'sitkBSpline', 'preCrop': False, 'padDistance': 5, 'distances': [1], 'force2D': False, 'force2Ddimension': 0, 'resegmentRange': None, 'label': 1, 'additionalInfo': True, 'binWidth': 25.0, 'symmetricalGLCM': True, 'correctMask': True}	{'Original': {}}	77b3c5951aa579a902673975fcdf6bc76305a14a	3D	(0.8066406250000001, 0.8066406250000001, 2.0000000000000004)	(512, 512, 227)	-714.525	-1024	3070	27c39b63f52d2848490fc2a9c76d109ef27854ad	(0.8066406250000001, 0.8066406250000001, 2.0000000000000004)	(512, 512, 227)	(202, 216, 98, 13, 10, 5)	269	1	(209.02230483271376, 221.14126394052045, 99.62453531598513)	(-26.490797078299266, -154.71515232922854, -466.9509293680296)	0.856435	0.647778	6.34814	9.79986	11.1096	11.484	11.2352	12.331	338.456	8.39295	0.77196	304.246	0.898922	350.06	-13	96	1166558	2.53728	61	2.31434	120	33.5173	52.2528	60	-49	169
	lbj_segment_8-9	v3.0.1.post15+g2791e23	1.19.2	2.0.2	1.1.1	3.6.7	{'minimumROIDimensions': 2, 'minimumROISize': None, 'normalize': False, 'normalizeScale': 1, 'removeOutliers': None, 'resampledPixelSpacing': None, 'interpolator': 'sitkBSpline', 'preCrop': False, 'padDistance': 5, 'distances': [1], 'force2D': False, 'force2Ddimension': 0, 'resegmentRange': None, 'label': 1, 'additionalInfo': True, 'binWidth': 25.0, 'symmetricalGLCM': True, 'correctMask': True}	{'Original': {}}	77b3c5951aa579a902673975fcdf6bc76305a14a	3D	(0.8066406250000001, 0.8066406250000001, 2.0000000000000004)	(512, 512, 227)	-714.525	-1024	3070	f400534943efef8ef05ed499ffdfe1205a50b9d8	(0.8066406250000001, 0.8066406250000001, 2.0000000000000004)	(512, 512, 227)	(229, 220, 115, 15, 10, 9)	439	1	(234.18906605922552, 224.58314350797266, 118.1867881548975)	(-6.190265073320035, -151.93879244376416, -429.8264236902049)	0.488418	0.349197	6.08436	17.4238	20.4376	16.716	9.71324	21.0802	555.617	8.51011	0.724104	451.371	0.812378	571.287	52.8	107	3281873	1.87135	27	5.33321	121	17.9222	83.1093	89	-13	134
0001816411	lbj_segment_<3	v3.0.1.post15+g2791e23	1.19.2	2.0.2	1.1.1	3.6.7	{'minimumROIDimensions': 2, 'minimumROISize': None, 'normalize': False, 'normalizeScale': 1, 'removeOutliers': None, 'resampledPixelSpacing': None, 'interpolator': 'sitkBSpline', 'preCrop': False, 'padDistance': 5, 'distances': [1], 'force2D': False, 'force2Ddimension': 0, 'resegmentRange': None, 'label': 1, 'additionalInfo': True, 'binWidth': 25.0, 'symmetricalGLCM': True, 'correctMask': True}	{'Original': {}}	9f0209b1d685b0f3876c69d0a6204f803ad61db5	3D	(0.7421875, 0.7421875, 2.0000000000000004)	(512, 512, 240)	-686.6	-1024	3067	cdff53f760183d3978a16d147ded9a821563dee2	(0.7421875, 0.7421875, 2.0000000000000004)	(512, 512, 240)	(173, 243, 116, 86, 44, 17)	93	3	(217.44086021505376, 259.7204301075269, 124.21505376344086)	(-22.247017809139777, -154.36764952956986, 891.8301075268818)	0.162648	0.0312335	4.23607	135.626	7.05486	6.39981	4.75232	77.8576	71.9767	22.0593	0.51108	163.728	2.27474	102.457	-6.8	81	249108	2.57099	55	2.43703	121	30.8595	35.9785	34	-49	170
	lbj_segment_3-4	v3.0.1.post15+g2791e23	1.19.2	2.0.2	1.1.1	3.6.7	{'minimumROIDimensions': 2, 'minimumROISize': None, 'normalize': False, 'normalizeScale': 1, 'removeOutliers': None, 'resampledPixelSpacing': None, 'interpolator': 'sitkBSpline', 'preCrop': False, 'padDistance': 5, 'distances': [1], 'force2D': False, 'force2Ddimension': 0, 'resegmentRange': None, 'label': 1, 'additionalInfo': True, 'binWidth': 25.0, 'symmetricalGLCM': True, 'correctMask': True}	{'Original': {}}	9f0209b1d685b0f3876c69d0a6204f803ad61db5	3D	(0.7421875, 0.7421875, 2.0000000000000004)	(512, 512, 240)	-686.6	-1024	3067	cae7b969a552b97a9d5f7797ca15e7754fb1ae0d	(0.7421875, 0.7421875, 2.0000000000000004)	(512, 512, 240)	(146, 241, 119, 65, 38, 12)	126	5	(178.24603174603175, 270.0, 123.6984126984127)	(-51.33692956349205, -146.73828125, 890.7968253968254)	0.601812	0.10812	6.13244	56.7189	42.4655	6.39981	18.5695	54.0432	117.284	34.1341	0.498472	232.453	1.98197	138.812	-14	97.5	445967	2.77102	61.25	2.33427	125	35.0763	41.3095	40.5	-59	184
	lbj_segment_4-5	v3.0.1.post15+g2791e23	1.19.2	2.0.2	1.1.1	3.6.7	{'minimumROIDimensions': 2, 'minimumROISize': None, 'normalize': False, 'normalizeScale': 1, 'removeOutliers': None, 'resampledPixelSpacing': None, 'interpolator': 'sitkBSpline', 'preCrop': False, 'padDistance': 5, 'distances': [1], 'force2D': False, 'force2Ddimension': 0, 'resegmentRange': None, 'label': 1, 'additionalInfo': True, 'binWidth': 25.0, 'symmetricalGLCM': True, 'correctMask': True}	{'Original': {}}	9f0209b1d685b0f3876c69d0a6204f803ad61db5	3D	(0.7421875, 0.7421875, 2.0000000000000004)	(512, 512, 240)	-686.6	-1024	3067	3d74fd988fd835bdcdc35d46e3abd3d7aa04b2e4	(0.7421875, 0.7421875, 2.0000000000000004)	(512, 512, 240)	(185, 252, 110, 17, 23, 25)	269	3	(193.0371747211896, 261.3382899628253, 123.85501858736059)	(-40.3591281366171, -153.1668941682156, 891.1100371747212)	0.10246	0.059408	4.65982	78.4376	18.7348	51.0682	7.9936	51.9982	271.565	8.03669	0.525104	386.209	1.42216	296.353	-4	109.2	1370852	2.77669	69	2.23108	137	36.7382	56.8848	67	-51	188
0001866300	lbj_segment_<3	v3.0.1.post15+g2791e23	1.19.2	2.0.2	1.1.1	3.6.7	{'minimumROIDimensions': 2, 'minimumROISize': None, 'normalize': False, 'normalizeScale': 1, 'removeOutliers': None, 'resampledPixelSpacing': None, 'interpolator': 'sitkBSpline', 'preCrop': False, 'padDistance': 5, 'distances': [1], 'force2D': False, 'force2Ddimension': 0, 'resegmentRange': None, 'label': 1, 'additionalInfo': True, 'binWidth': 25.0, 'symmetricalGLCM': True, 'correctMask': True}	{'Original': {}}	54c6cddda09ef4201446b108413fe9cf88d914d0	3D	(0.685546875, 0.685546875, 4.999999999999998)	(512, 512, 103)	-588.323	-1024	2710	94962b4947191e46aca1e381f6f0c28e07846000	(0.685546875, 0.685546875, 4.999999999999998)	(512, 512, 103)	(150, 243, 27, 132, 62, 28)	153	10	(217.04575163398692, 270.8692810457516, 40.54248366013072)	(-32.704963235294116, 180.19358915441177, 673.3123943006536)	0.477635	0.13568	22.4324	165.333	80.0069	77.7687	53.6525	147.459	279.243	78.969	0.371368	556.333	1.99229	359.531	-49	0.8	137482	1.7287	27	2.85911	24	15.6776	-22.5359	-22	-74	98
	lbj_segment_3-4	v3.0.1.post15+g2791e23	1.19.2	2.0.2	1.1.1	3.6.7	{'minimumROIDimensions': 2, 'minimumROISize': None, 'normalize': False, 'normalizeScale': 1, 'removeOutliers': None, 'resampledPixelSpacing': None, 'interpolator': 'sitkBSpline', 'preCrop': False, 'padDistance': 5, 'distances': [1], 'force2D': False, 'force2Ddimension': 0, 'resegmentRange': None, 'label': 1, 'additionalInfo': True, 'binWidth': 25.0, 'symmetricalGLCM': True, 'correctMask': True}	{'Original': {}}	54c6cddda09ef4201446b108413fe9cf88d914d0	3D	(0.685546875, 0.685546875, 4.999999999999998)	(512, 512, 103)	-588.323	-1024	2710	f33c50d9cfa2ef3bb5988d5f393732e879766157	(0.685546875, 0.685546875, 4.999999999999998)	(512, 512, 103)	(172, 235, 29, 107, 58, 38)	448	9	(228.27901785714286, 263.10267857142856, 43.31919642857143)	(-25.004032679966514, 174.8692190987723, 687.1959581428572)	0.381078	0.120588	24.8817	206.336	140.377	60.0626	56.2399	192.626	877.971	78.63	0.321461	1379.36	1.57107	1052.74	-42	35	389423	2.30616	44	2.4246	78	24.071	-3.27902	-3	-71	149
	lbj_segment_4-5	v3.0.1.post15+g2791e23	1.19.2	2.0.2	1.1.1	3.6.7	{'minimumROIDimensions': 2, 'minimumROISize': None, 'normalize': False, 'normalizeScale': 1, 'removeOutliers': None, 'resampledPixelSpacing': None, 'interpolator': 'sitkBSpline', 'preCrop': False, 'padDistance': 5, 'distances': [1], 'force2D': False, 'force2Ddimension': 0, 'resegmentRange': None, 'label': 1, 'additionalInfo': True, 'binWidth': 25.0, 'symmetricalGLCM': True, 'correctMask': True}	{'Original': {}}	54c6cddda09ef4201446b108413fe9cf88d914d0	3D	(0.685546875, 0.685546875, 4.999999999999998)	(512, 512, 103)	-588.323	-1024	2710	c9c914e9442d8c53dfc8ed705675065c49fbe055	(0.685546875, 0.685546875, 4.999999999999998)	(512, 512, 103)	(183, 188, 37, 70, 96, 32)	245	5	(206.20816326530613, 257.069387755102, 44.28163265306122)	(-40.1346380739796, 170.73311543367345, 692.0081392653062)	0.29631	0.150174	31.6412	210.697	53.3161	17.5288	57.9966	174.502	510.706	62.4316	0.474746	650.833	1.27438	575.719	-30	63	420248	2.50673	62	2.08932	106	30.0995	21.5592	26	-53	159
	lbj_segment_5-6	v3.0.1.post15+g2791e23	1.19.2	2.0.2	1.1.1	3.6.7	{'minimumROIDimensions': 2, 'minimumROISize': None, 'normalize': False, 'normalizeScale': 1, 'removeOutliers': None, 'resampledPixelSpacing': None, 'interpolator': 'sitkBSpline', 'preCrop': False, 'padDistance': 5, 'distances': [1], 'force2D': False, 'force2Ddimension': 0, 'resegmentRange': None, 'label': 1, 'additionalInfo': True, 'binWidth': 25.0, 'symmetricalGLCM': True, 'correctMask': True}	{'Original': {}}	54c6cddda09ef4201446b108413fe9cf88d914d0	3D	(0.685546875, 0.685546875, 4.999999999999998)	(512, 512, 103)	-588.323	-1024	2710	b977f7cdfbcb02e4cb30c3cc3151d153bce118c9	(0.685546875, 0.685546875, 4.999999999999998)	(512, 512, 103)	(163, 185, 35, 43, 96, 36)	303	3	(179.990099009901, 238.7062706270627, 54.33993399339934)	(-58.10835009282178, 158.14433787128712, 742.2996459669968)	0.10651	0.0195733	6.81114	347.981	12.5247	11.0918	32.3372	188.299	655.517	37.0635	0.556489	655.767	1.00038	712.011	-27.8	60	425935	2.40194	55	1.92565	88	28.7087	17.6535	20	-55	143
	lbj_segment_11-12	v3.0.1.post15+g2791e23	1.19.2	2.0.2	1.1.1	3.6.7	{'minimumROIDimensions': 2, 'minimumROISize': None, 'normalize': False, 'normalizeScale': 1, 'removeOutliers': None, 'resampledPixelSpacing': None, 'interpolator': 'sitkBSpline', 'preCrop': False, 'padDistance': 5, 'distances': [1], 'force2D': False, 'force2Ddimension': 0, 'resegmentRange': None, 'label': 1, 'additionalInfo': True, 'binWidth': 25.0, 'symmetricalGLCM': True, 'correctMask': True}	{'Original': {}}	54c6cddda09ef4201446b108413fe9cf88d914d0	3D	(0.685546875, 0.685546875, 4.999999999999998)	(512, 512, 103)	-588.323	-1024	2710	045979bde40342a23422b4ddd41bbca821ee762d	(0.685546875, 0.685546875, 4.999999999999998)	(512, 512, 103)	(195, 194, 69, 17, 19, 2)	437	1	(202.69565217391303, 203.76887871853546, 69.50572082379863)	(-42.54262907608697, 134.19311802774598, 818.1285801189931)	0.884946	0.767139	9.57262	12.4783	14.843	15.8831	13.3109	16.407	996.836	11.0427	0.846677	569.966	0.571775	1026.89	21.6	83	1601439	2.08105	34	4.05132	107	21.1688	54.2906	59	-54	161
0002025996	lbj_segment_<3	v3.0.1.post15+g2791e23	1.19.2	2.0.2	1.1.1	3.6.7	{'minimumROIDimensions': 2, 'minimumROISize': None, 'normalize': False, 'normalizeScale': 1, 'removeOutliers': None, 'resampledPixelSpacing': None, 'interpolator': 'sitkBSpline', 'preCrop': False, 'padDistance': 5, 'distances': [1], 'force2D': False, 'force2Ddimension': 0, 'resegmentRange': None, 'label': 1, 'additionalInfo': True, 'binWidth': 25.0, 'symmetricalGLCM': True, 'correctMask': True}	{'Original': {}}	3d12872206a123b313943996d398740cdf645506	3D	(0.751953, 0.751953, 2.4999999999999996)	(512, 512, 191)	-1065.57	-3024	1628	903565e2c965d7ee540dee85545094de895c4103	(0.751953, 0.751953, 2.4999999999999996)	(512, 512, 191)	(162, 213, 81, 75, 35, 53)	69	7	(194.1304347826087, 230.55072463768116, 103.02898550724638)	(-46.03703717391309, -19.136690956521704, -440.00653623188407)	0.464789	0.16136	26.0687	161.556	20.2249	10.2513	31.7338	132.884	69.7957	75.0895	0.448486	182.791	2.61894	97.5372	-16.6	43.4	55179	1.99619	33	3.25737	55	19.1254	15.1159	16	-59	114
	lbj_segment_4-5	v3.0.1.post15+g2791e23	1.19.2	2.0.2	1.1.1	3.6.7	{'minimumROIDimensions': 2, 'minimumROISize': None, 'normalize': False, 'normalizeScale': 1, 'removeOutliers': None, 'resampledPixelSpacing': None, 'interpolator': 'sitkBSpline', 'preCrop': False, 'padDistance': 5, 'distances': [1], 'force2D': False, 'force2Ddimension': 0, 'resegmentRange': None, 'label': 1, 'additionalInfo': True, 'binWidth': 25.0, 'symmetricalGLCM': True, 'correctMask': True}	{'Original': {}}	3d12872206a123b313943996d398740cdf645506	3D	(0.751953, 0.751953, 2.4999999999999996)	(512, 512, 191)	-1065.57	-3024	1628	3ba02d502bfb0178a6f0fb2ce8c2d947cfe47ee3	(0.751953, 0.751953, 2.4999999999999996)	(512, 512, 191)	(162, 229, 102, 48, 61, 29)	399	4	(178.22055137844612, 262.16290726817044, 109.76942355889724)	(-58.00052172932334, 4.634184609022583, -423.15544110275687)	0.631189	0.0904077	9.31297	103.011	22.7002	83.0967	43.6133	85.16	523.909	65.0193	0.480614	653.921	1.24816	564.02	-6.2	78.2	958626	2.3984	47	2.43178	100	26.7215	37.1228	39	-49	149
	lbj_segment_6-7	v3.0.1.post15+g2791e23	1.19.2	2.0.2	1.1.1	3.6.7	{'minimumROIDimensions': 2, 'minimumROISize': None, 'normalize': False, 'normalizeScale': 1, 'removeOutliers': None, 'resampledPixelSpacing': None, 'interpolator': 'sitkBSpline', 'preCrop': False, 'padDistance': 5, 'distances': [1], 'force2D': False, 'force2Ddimension': 0, 'resegmentRange': None, 'label': 1, 'additionalInfo': True, 'binWidth': 25.0, 'symmetricalGLCM': True, 'correctMask': True}	{'Original': {}}	3d12872206a123b313943996d398740cdf645506	3D	(0.751953, 0.751953, 2.4999999999999996)	(512, 512, 191)	-1065.57	-3024	1628	6d914593d952254b1af2def431c25ab3c9d41825	(0.751953, 0.751953, 2.4999999999999996)	(512, 512, 191)	(191, 247, 104, 14, 12, 8)	328	1	(196.83841463414635, 251.6219512195122, 107.375)	(-44.00076360060979, -3.2921189146341305, -429.1415)	0.410045	0.284904	5.70194	20.0135	20.5026	20.3503	9.6297	21.2208	444.454	8.20645	0.641238	439.22	0.988224	463.655	2.4	88	1184966	2.33157	44	2.95833	121	26.8905	50.1524	58.5	-52	173
0002047602	lbj_segment_<3	v3.0.1.post15+g2791e23	1.19.2	2.0.2	1.1.1	3.6.7	{'minimumROIDimensions': 2, 'minimumROISize': None, 'normalize': False, 'normalizeScale': 1, 'removeOutliers': None, 'resampledPixelSpacing': None, 'interpolator': 'sitkBSpline', 'preCrop': False, 'padDistance': 5, 'distances': [1], 'force2D': False, 'force2Ddimension': 0, 'resegmentRange': None, 'label': 1, 'additionalInfo': True, 'binWidth': 25.0, 'symmetricalGLCM': True, 'correctMask': True}	{'Original': {}}	182524dbf43d624dc95b22e0334ea172dbdf184a	3D	(0.806640625, 0.806640625, 2.0)	(512, 512, 241)	-641.898	-1024	1784	175e71059ea5ca963b4a569bb5ee06dac22fb32b	(0.806640625, 0.806640625, 2.0)	(512, 512, 241)	(172, 206, 100, 93, 54, 77)	386	13	(232.28497409326425, 229.78238341968913, 130.27720207253887)	(-15.726183006800483, -173.74487431185233, 826.0544041450776)	0.288949	0.155208	33.5496	216.159	156.657	115.5	50.8759	160.816	411.223	62.4588	0.341964	782.026	1.90171	502.317	-10	72.5	851135	2.3405	44.75	2.52708	101	25.7793	35.1166	40.5	-46	147
	lbj_segment_3-4	v3.0.1.post15+g2791e23	1.19.2	2.0.2	1.1.1	3.6.7	{'minimumROIDimensions': 2, 'minimumROISize': None, 'normalize': False, 'normalizeScale': 1, 'removeOutliers': None, 'resampledPixelSpacing': None, 'interpolator': 'sitkBSpline', 'preCrop': False, 'padDistance': 5, 'distances': [1], 'force2D': False, 'force2Ddimension': 0, 'resegmentRange': None, 'label': 1, 'additionalInfo': True, 'binWidth': 25.0, 'symmetricalGLCM': True, 'correctMask': True}	{'Original': {}}	182524dbf43d624dc95b22e0334ea172dbdf184a	3D	(0.806640625, 0.806640625, 2.0)	(512, 512, 241)	-641.898	-1024	1784	d6b805df1313c28486d6f464669ec30d3d1e22cd	(0.806640625, 0.806640625, 2.0)	(512, 512, 241)	(201, 217, 106, 60, 30, 66)	524	12	(238.8969465648855, 229.08778625954199, 129.74618320610688)	(-10.392697399809123, -174.30516459923663, 824.9923664122135)	0.355316	0.0614105	10.686	174.01	137.561	132.482	43.1157	137.571	587.337	61.8286	0.347688	975.482	1.66085	681.901	5.3	98	2242893	2.59706	52.25	2.55925	148	29.6685	54.3874	57	-35	183
	lbj_segment_4-5	v3.0.1.post15+g2791e23	1.19.2	2.0.2	1.1.1	3.6.7	{'minimumROIDimensions': 2, 'minimumROISize': None, 'normalize': False, 'normalizeScale': 1, 'removeOutliers': None, 'resampledPixelSpacing': None, 'interpolator': 'sitkBSpline', 'preCrop': False, 'padDistance': 5, 'distances': [1], 'force2D': False, 'force2Ddimension': 0, 'resegmentRange': None, 'label': 1, 'additionalInfo': True, 'binWidth': 25.0, 'symmetricalGLCM': True, 'correctMask': True}	{'Original': {}}	182524dbf43d624dc95b22e0334ea172dbdf184a	3D	(0.806640625, 0.806640625, 2.0)	(512, 512, 241)	-641.898	-1024	1784	f610502d8dd820cecb68c6e3653fc2f9c14f395d	(0.806640625, 0.806640625, 2.0)	(512, 512, 241)	(180, 204, 108, 73, 46, 28)	364	4	(217.47527472527472, 226.81043956043956, 124.23351648351648)	(-27.67228816105768, -176.1421649639423, 813.9670329670328)	0.860592	0.141875	12.5777	88.6531	24.7292	9.35008	8.22615	67.6071	438.009	76.2942	0.507569	549.513	1.25457	473.687	-3.7	82	1102589	2.35905	43	3.07093	104	25.452	44.7225	50	-67	171
	lbj_segment_5-6	v3.0.1.post15+g2791e23	1.19.2	2.0.2	1.1.1	3.6.7	{'minimumROIDimensions': 2, 'minimumROISize': None, 'normalize': False, 'normalizeScale': 1, 'removeOutliers': None, 'resampledPixelSpacing': None, 'interpolator': 'sitkBSpline', 'preCrop': False, 'padDistance': 5, 'distances': [1], 'force2D': False, 'force2Ddimension': 0, 'resegmentRange': None, 'label': 1, 'additionalInfo': True, 'binWidth': 25.0, 'symmetricalGLCM': True, 'correctMask': True}	{'Original': {}}	182524dbf43d624dc95b22e0334ea172dbdf184a	3D	(0.806640625, 0.806640625, 2.0)	(512, 512, 241)	-641.898	-1024	1784	201abd3b9c95b12d9bb287db926592366d804763	(0.806640625, 0.806640625, 2.0)	(512, 512, 241)	(205, 215, 109, 45, 29, 37)	751	5	(222.34487350199734, 227.16777629826896, 125.9081225033289)	(-23.74427196030291, -175.85392263440414, 817.3162450066576)	0.252182	0.174129	18.677	107.26	72.8469	36.5913	17.413	77.9607	913.865	27.049	0.428085	1063.84	1.16411	977.305	10	90	3006846	2.28538	35	3.14275	138	23.4415	55.7044	61	-36	174
	lbj_segment_6-7	v3.0.1.post15+g2791e23	1.19.2	2.0.2	1.1.1	3.6.7	{'minimumROIDimensions': 2, 'minimumROISize': None, 'normalize': False, 'normalizeScale': 1, 'removeOutliers': None, 'resampledPixelSpacing': None, 'interpolator': 'sitkBSpline', 'preCrop': False, 'padDistance': 5, 'distances': [1], 'force2D': False, 'force2Ddimension': 0, 'resegmentRange': None, 'label': 1, 'additionalInfo': True, 'binWidth': 25.0, 'symmetricalGLCM': True, 'correctMask': True}	{'Original': {}}	182524dbf43d624dc95b22e0334ea172dbdf184a	3D	(0.806640625, 0.806640625, 2.0)	(512, 512, 241)	-641.898	-1024	1784	9bff1fc5680a232530f6921d882995a4b804094a	(0.806640625, 0.806640625, 2.0)	(512, 512, 241)	(209, 213, 116, 8, 8, 4)	119	1	(212.8655462184874, 216.5966386554622, 117.41176470588235)	(-31.3906824448529, -184.3810317095588, 800.3235294117644)	0.741759	0.639659	4.95788	7.75081	8.95917	8.62616	6.89194	9.10326	145.913	5.74923	0.833356	160.836	1.10227	154.859	29.6	87.2	485989	1.98568	36	2.50726	103	19.2433	59.4034	62	2	101
	lbj_segment_7-8	v3.0.1.post15+g2791e23	1.19.2	2.0.2	1.1.1	3.6.7	{'minimumROIDimensions': 2, 'minimumROISize': None, 'normalize': False, 'normalizeScale': 1, 'removeOutliers': None, 'resampledPixelSpacing': None, 'interpolator': 'sitkBSpline', 'preCrop': False, 'padDistance': 5, 'distances': [1], 'force2D': False, 'force2Ddimension': 0, 'resegmentRange': None, 'label': 1, 'additionalInfo': True, 'binWidth': 25.0, 'symmetricalGLCM': True, 'correctMask': True}	{'Original': {}}	182524dbf43d624dc95b22e0334ea172dbdf184a	3D	(0.806640625, 0.806640625, 2.0)	(512, 512, 241)	-641.898	-1024	1784	ba8d1e9bd746287689fd7177842ca7c5806fbf18	(0.806640625, 0.806640625, 2.0)	(512, 512, 241)	(206, 233, 121, 9, 13, 6)	285	1	(209.83508771929826, 238.83859649122806, 123.36140350877193)	(-33.83517338267541, -166.439764939693, 812.2228070175436)	0.806458	0.59482	6.28665	10.569	12.6596	12.4262	10.7619	12.8889	357.76	8.52345	0.753023	323.646	0.904646	370.881	17	89	1239330	2.09069	34	3.48727	121	21.4727	59.9649	65	-33	154
	lbj_segment_8-9	v3.0.1.post15+g2791e23	1.19.2	2.0.2	1.1.1	3.6.7	{'minimumROIDimensions': 2, 'minimumROISize': None, 'normalize': False, 'normalizeScale': 1, 'removeOutliers': None, 'resampledPixelSpacing': None, 'interpolator': 'sitkBSpline', 'preCrop': False, 'padDistance': 5, 'distances': [1], 'force2D': False, 'force2Ddimension': 0, 'resegmentRange': None, 'label': 1, 'additionalInfo': True, 'binWidth': 25.0, 'symmetricalGLCM': True, 'correctMask': True}	{'Original': {}}	182524dbf43d624dc95b22e0334ea172dbdf184a	3D	(0.806640625, 0.806640625, 2.0)	(512, 512, 241)	-641.898	-1024	1784	29a58852175dab92fbb988320c7dc47df6ada929	(0.806640625, 0.806640625, 2.0)	(512, 512, 241)	(216, 218, 118, 20, 22, 9)	938	1	(223.9051172707889, 228.85181236673773, 121.10660980810235)	(-22.485715951492523, -174.49551072761196, 807.7132196162045)	0.434799	0.420112	9.44279	22.4769	17.57	23.1261	15.9094	24.7632	1196.74	9.77291	0.670421	813.088	0.679417	1220.66	35	90	4342527	1.93391	27	4.04498	124	17.4511	64.1588	67	-39	163
0002123370	lbj_segment_<3	v3.0.1.post15+g2791e23	1.19.2	2.0.2	1.1.1	3.6.7	{'minimumROIDimensions': 2, 'minimumROISize': None, 'normalize': False, 'normalizeScale': 1, 'removeOutliers': None, 'resampledPixelSpacing': None, 'interpolator': 'sitkBSpline', 'preCrop': False, 'padDistance': 5, 'distances': [1], 'force2D': False, 'force2Ddimension': 0, 'resegmentRange': None, 'label': 1, 'additionalInfo': True, 'binWidth': 25.0, 'symmetricalGLCM': True, 'correctMask': True}	{'Original': {}}	10fd4d4523be140611cf00eae4c82d9e9a30cfa1	3D	(0.837890625, 0.837890625, 2.0)	(512, 512, 256)	-634.161	-1024	3067	6e2f4ee89c69ae0d801d9df42d88964dbdf5bf75	(0.837890625, 0.837890625, 2.0)	(512, 512, 256)	(154, 202, 108, 100, 62, 17)	90	6	(199.9777777777778, 230.88888888888889, 119.94444444444444)	(-44.52154947916665, -186.62141927083334, 707.788888888889)	0.267857	0.21726	32.6422	150.245	67.507	10.0547	71.6923	92.7499	99.1661	40.244	0.478485	216.533	2.18354	126.371	-25.5	44.6	67554	2.1327	35.75	2.73288	71	21.237	5.55556	3	-43	114
	lbj_segment_3-4	v3.0.1.post15+g2791e23	1.19.2	2.0.2	1.1.1	3.6.7	{'minimumROIDimensions': 2, 'minimumROISize': None, 'normalize': False, 'normalizeScale': 1, 'removeOutliers': None, 'resampledPixelSpacing': None, 'interpolator': 'sitkBSpline', 'preCrop': False, 'padDistance': 5, 'distances': [1], 'force2D': False, 'force2Ddimension': 0, 'resegmentRange': None, 'label': 1, 'additionalInfo': True, 'binWidth': 25.0, 'symmetricalGLCM': True, 'correctMask': True}	{'Original': {}}	10fd4d4523be140611cf00eae4c82d9e9a30cfa1	3D	(0.837890625, 0.837890625, 2.0)	(512, 512, 256)	-634.161	-1024	3067	34d059b0e9e385a6a41d9e215c960d95a1ba411c	(0.837890625, 0.837890625, 2.0)	(512, 512, 256)	(187, 221, 105, 27, 24, 8)	107	3	(196.54205607476635, 233.05607476635515, 108.26168224299066)	(-47.40030848422899, -184.80555454147196, 684.4233644859814)	0.536748	0.112074	4.24257	37.855	6.87262	19.3558	5.62074	27.1222	130.349	20.3186	0.589638	210.849	1.61757	150.241	-13.4	73.4	223093	2.36901	57.5	2.06378	99	29.2726	30.9439	34	-54	153
	lbj_segment_4-5	v3.0.1.post15+g2791e23	1.19.2	2.0.2	1.1.1	3.6.7	{'minimumROIDimensions': 2, 'minimumROISize': None, 'normalize': False, 'normalizeScale': 1, 'removeOutliers': None, 'resampledPixelSpacing': None, 'interpolator': 'sitkBSpline', 'preCrop': False, 'padDistance': 5, 'distances': [1], 'force2D': False, 'force2Ddimension': 0, 'resegmentRange': None, 'label': 1, 'additionalInfo': True, 'binWidth': 25.0, 'symmetricalGLCM': True, 'correctMask': True}	{'Original': {}}	10fd4d4523be140611cf00eae4c82d9e9a30cfa1	3D	(0.837890625, 0.837890625, 2.0)	(512, 512, 256)	-634.161	-1024	3067	c2f896bb9c6b566124cd3a4af02d328fed7819d5	(0.837890625, 0.837890625, 2.0)	(512, 512, 256)	(161, 248, 119, 15, 23, 13)	196	3	(168.21428571428572, 257.3724489795918, 124.70918367346938)	(-71.13588169642856, -164.43109255420921, 717.3183673469389)	0.373875	0.123534	4.80803	38.9208	16.7615	28.8001	8.62661	31.215	247.242	14.5515	0.568184	335.282	1.35609	275.208	2	83.5	612941	2.35695	48.25	2.60154	104	26.7648	45.9439	50	-44	148
	lbj_segment_5-6	v3.0.1.post15+g2791e23	1.19.2	2.0.2	1.1.1	3.6.7	{'minimumROIDimensions': 2, 'minimumROISize': None, 'normalize': False, 'normalizeScale': 1, 'removeOutliers': None, 'resampledPixelSpacing': None, 'interpolator': 'sitkBSpline', 'preCrop': False, 'padDistance': 5, 'distances': [1], 'force2D': False, 'force2Ddimension': 0, 'resegmentRange': None, 'label': 1, 'additionalInfo': True, 'binWidth': 25.0, 'symmetricalGLCM': True, 'correctMask': True}	{'Original': {}}	10fd4d4523be140611cf00eae4c82d9e9a30cfa1	3D	(0.837890625, 0.837890625, 2.0)	(512, 512, 256)	-634.161	-1024	3067	cd4320cbe8a8a4a499d2cc55fc8a104342a417ca	(0.837890625, 0.837890625, 2.0)	(512, 512, 256)	(124, 217, 123, 111, 37, 19)	414	3	(193.3743961352657, 232.68357487922705, 132.22705314009661)	(-50.054461050724626, -185.11766870471016, 732.3541062801933)	0.287013	0.054544	7.5609	138.62	15.4144	9.63675	63.6466	99.3124	548.134	39.7859	0.51618	627.491	1.14478	581.306	-7.7	75	1007306	2.3554	48.75	2.27678	103	26.2566	37.9082	42	-44	147
	lbj_segment_7-8	v3.0.1.post15+g2791e23	1.19.2	2.0.2	1.1.1	3.6.7	{'minimumROIDimensions': 2, 'minimumROISize': None, 'normalize': False, 'normalizeScale': 1, 'removeOutliers': None, 'resampledPixelSpacing': None, 'interpolator': 'sitkBSpline', 'preCrop': False, 'padDistance': 5, 'distances': [1], 'force2D': False, 'force2Ddimension': 0, 'resegmentRange': None, 'label': 1, 'additionalInfo': True, 'binWidth': 25.0, 'symmetricalGLCM': True, 'correctMask': True}	{'Original': {}}	10fd4d4523be140611cf00eae4c82d9e9a30cfa1	3D	(0.837890625, 0.837890625, 2.0)	(512, 512, 256)	-634.161	-1024	3067	4458ba1e21cce3407803ee4b802f7d20f6f8b41e	(0.837890625, 0.837890625, 2.0)	(512, 512, 256)	(165, 220, 128, 93, 22, 28)	538	2	(224.07434944237917, 231.9628252788104, 144.77881040892194)	(-24.331257986756526, -185.72157803787175, 757.4576208178439)	0.0969684	0.045367	6.97917	153.838	87.6186	17.7383	14.2441	94.1667	701.476	14.9174	0.536616	711.479	1.01426	755.417	14	85	1942919	2.14819	34	3.43433	115	21.6393	53.2955	57	-41	156
	lbj_segment_8-9	v3.0.1.post15+g2791e23	1.19.2	2.0.2	1.1.1	3.6.7	{'minimumROIDimensions': 2, 'minimumROISize': None, 'normalize': False, 'normalizeScale': 1, 'removeOutliers': None, 'resampledPixelSpacing': None, 'interpolator': 'sitkBSpline', 'preCrop': False, 'padDistance': 5, 'distances': [1], 'force2D': False, 'force2Ddimension': 0, 'resegmentRange': None, 'label': 1, 'additionalInfo': True, 'binWidth': 25.0, 'symmetricalGLCM': True, 'correctMask': True}	{'Original': {}}	10fd4d4523be140611cf00eae4c82d9e9a30cfa1	3D	(0.837890625, 0.837890625, 2.0)	(512, 512, 256)	-634.161	-1024	3067	5481749bd4a3a87b45405acf1473bd1f4611c6d2	(0.837890625, 0.837890625, 2.0)	(512, 512, 256)	(195, 224, 129, 19, 15, 7)	690	1	(203.83333333333334, 229.72898550724636, 132.27391304347827)	(-41.291015625, -187.5932914402174, 732.4478260869566)	0.852059	0.568749	8.32179	14.6317	16.7811	15.9018	15.4499	17.6974	947.957	12.4671	0.720741	647.486	0.683033	968.844	-8	80.1	1958430	2.38019	50	2.45916	105	27.4484	41.742	48	-51	156
0002618434	lbj_segment_<3	v3.0.1.post15+g2791e23	1.19.2	2.0.2	1.1.1	3.6.7	{'minimumROIDimensions': 2, 'minimumROISize': None, 'normalize': False, 'normalizeScale': 1, 'removeOutliers': None, 'resampledPixelSpacing': None, 'interpolator': 'sitkBSpline', 'preCrop': False, 'padDistance': 5, 'distances': [1], 'force2D': False, 'force2Ddimension': 0, 'resegmentRange': None, 'label': 1, 'additionalInfo': True, 'binWidth': 25.0, 'symmetricalGLCM': True, 'correctMask': True}	{'Original': {}}	0e7d8ceb92c5399db656823160a314b5ec6fce28	3D	(0.80859375, 0.80859375, 2.0000000007662835)	(512, 512, 262)	-625.631	-1024	2976	7f5cabce477b6934b55ea005f591ace817310805	(0.80859375, 0.80859375, 2.0000000007662835)	(512, 512, 262)	(154, 165, 138, 86, 39, 6)	35	2	(209.05714285714285, 178.37142857142857, 141.02857142857144)	(-17.957700892857105, 105.23002232142859, 220.35713076521074)	0.0242197	0.0206491	2.84994	138.017	5.14404	4.31454	4.35441	76.3595	36.6686	3.34274	0.689543	77.408	2.11101	45.7677	1.8	54.6	53352	1.73298	31	2.29744	63	17.9918	32.8571	38	-16	79
	lbj_segment_3-4	v3.0.1.post15+g2791e23	1.19.2	2.0.2	1.1.1	3.6.7	{'minimumROIDimensions': 2, 'minimumROISize': None, 'normalize': False, 'normalizeScale': 1, 'removeOutliers': None, 'resampledPixelSpacing': None, 'interpolator': 'sitkBSpline', 'preCrop': False, 'padDistance': 5, 'distances': [1], 'force2D': False, 'force2Ddimension': 0, 'resegmentRange': None, 'label': 1, 'additionalInfo': True, 'binWidth': 25.0, 'symmetricalGLCM': True, 'correctMask': True}	{'Original': {}}	0e7d8ceb92c5399db656823160a314b5ec6fce28	3D	(0.80859375, 0.80859375, 2.0000000007662835)	(512, 512, 262)	-625.631	-1024	2976	87abbe67c53c9f41844a4c0a2c414a0705274f52	(0.80859375, 0.80859375, 2.0000000007662835)	(512, 512, 262)	(160, 171, 104, 77, 50, 57)	226	7	(192.63716814159292, 194.82743362831857, 141.40265486725664)	(-31.234789823008782, 118.53624516039822, 221.1052976428678)	0.388548	0.101393	15.621	154.064	83.2817	50.5268	43.1292	130.649	254.937	59.8611	0.453566	428.679	1.68151	295.528	1.5	77	603359	2.19287	38	2.98227	95	23.2393	43.1637	49	-56	151
	lbj_segment_4-5	v3.0.1.post15+g2791e23	1.19.2	2.0.2	1.1.1	3.6.7	{'minimumROIDimensions': 2, 'minimumROISize': None, 'normalize': False, 'normalizeScale': 1, 'removeOutliers': None, 'resampledPixelSpacing': None, 'interpolator': 'sitkBSpline', 'preCrop': False, 'padDistance': 5, 'distances': [1], 'force2D': False, 'force2Ddimension': 0, 'resegmentRange': None, 'label': 1, 'additionalInfo': True, 'binWidth': 25.0, 'symmetricalGLCM': True, 'correctMask': True}	{'Original': {}}	0e7d8ceb92c5399db656823160a314b5ec6fce28	3D	(0.80859375, 0.80859375, 2.0000000007662835)	(512, 512, 262)	-625.631	-1024	2976	a960873d2f562f3c72a094aa8d1dad80307ca117	(0.80859375, 0.80859375, 2.0000000007662835)	(512, 512, 262)	(171, 175, 121, 34, 35, 12)	493	6	(186.2941176470588, 196.01622718052738, 126.29006085192698)	(-36.36374080882348, 119.49749619675457, 190.88010960062795)	0.861273	0.657444	21.3377	32.4556	28.6325	26.8334	32.1003	32.3485	597.159	27.9531	0.467153	734.095	1.22931	644.67	15.2	94	2254695	2.29732	42	3.19255	146	25.1805	59.9371	67	-43	189
	lbj_segment_5-6	v3.0.1.post15+g2791e23	1.19.2	2.0.2	1.1.1	3.6.7	{'minimumROIDimensions': 2, 'minimumROISize': None, 'normalize': False, 'normalizeScale': 1, 'removeOutliers': None, 'resampledPixelSpacing': None, 'interpolator': 'sitkBSpline', 'preCrop': False, 'padDistance': 5, 'distances': [1], 'force2D': False, 'force2Ddimension': 0, 'resegmentRange': None, 'label': 1, 'additionalInfo': True, 'binWidth': 25.0, 'symmetricalGLCM': True, 'correctMask': True}	{'Original': {}}	0e7d8ceb92c5399db656823160a314b5ec6fce28	3D	(0.80859375, 0.80859375, 2.0000000007662835)	(512, 512, 262)	-625.631	-1024	2976	2b1911ddab90c89bfc689946dc974456189a9b8b	(0.80859375, 0.80859375, 2.0000000007662835)	(512, 512, 262)	(187, 180, 121, 27, 34, 14)	307	3	(199.22801302931597, 192.73615635179152, 126.5928338762215)	(-25.905473839576473, 116.84525142508143, 191.485655649449)	0.347074	0.124855	6.76564	54.1879	11.1147	28.1393	26.7936	37.7112	375.676	18.8072	0.586275	429.463	1.14317	401.448	13	95	1308115	2.38152	44	3.07358	124	26.1536	56.2117	61	-40	164
	lbj_segment_6-7	v3.0.1.post15+g2791e23	1.19.2	2.0.2	1.1.1	3.6.7	{'minimumROIDimensions': 2, 'minimumROISize': None, 'normalize': False, 'normalizeScale': 1, 'removeOutliers': None, 'resampledPixelSpacing': None, 'interpolator': 'sitkBSpline', 'preCrop': False, 'padDistance': 5, 'distances': [1], 'force2D': False, 'force2Ddimension': 0, 'resegmentRange': None, 'label': 1, 'additionalInfo': True, 'binWidth': 25.0, 'symmetricalGLCM': True, 'correctMask': True}	{'Original': {}}	0e7d8ceb92c5399db656823160a314b5ec6fce28	3D	(0.80859375, 0.80859375, 2.0000000007662835)	(512, 512, 262)	-625.631	-1024	2976	d1de406bb342d18adf323982cd3fff2fff089ade	(0.80859375, 0.80859375, 2.0000000007662835)	(512, 512, 262)	(180, 193, 116, 20, 19, 14)	336	2	(190.76488095238096, 200.80357142857142, 123.11011904761905)	(-32.74870954241064, 123.36851283482143, 184.52022598957535)	0.1806	0.141373	6.3328	44.795	23.3904	12.8601	9.21939	32.5864	417.576	8.08998	0.633848	426.241	1.02075	439.37	25	97	1808537	2.1259	33	3.96787	122	22.0359	67.5685	74	-36	158
	lbj_segment_7-8	v3.0.1.post15+g2791e23	1.19.2	2.0.2	1.1.1	3.6.7	{'minimumROIDimensions': 2, 'minimumROISize': None, 'normalize': False, 'normalizeScale': 1, 'removeOutliers': None, 'resampledPixelSpacing': None, 'interpolator': 'sitkBSpline', 'preCrop': False, 'padDistance': 5, 'distances': [1], 'force2D': False, 'force2Ddimension': 0, 'resegmentRange': None, 'label': 1, 'additionalInfo': True, 'binWidth': 25.0, 'symmetricalGLCM': True, 'correctMask': True}	{'Original': {}}	0e7d8ceb92c5399db656823160a314b5ec6fce28	3D	(0.80859375, 0.80859375, 2.0000000007662835)	(512, 512, 262)	-625.631	-1024	2976	d43227dae0d831a3479f7c7588f026e948273ca7	(0.80859375, 0.80859375, 2.0000000007662835)	(512, 512, 262)	(169, 216, 129, 10, 11, 3)	145	1	(173.26206896551724, 220.68275862068967, 130.12413793103448)	(-46.90137392241374, 139.4426993534483, 198.54826376178096)	0.82455	0.550435	4.66894	8.48227	9.43185	9.43185	9.21939	9.7388	178.548	6.99406	0.776687	197.428	1.10574	189.609	21.8	92.6	679067	2.0815	33	3.11811	116	20.6676	63.2483	69	-21	137
	lbj_segment_8-9	v3.0.1.post15+g2791e23	1.19.2	2.0.2	1.1.1	3.6.7	{'minimumROIDimensions': 2, 'minimumROISize': None, 'normalize': False, 'normalizeScale': 1, 'removeOutliers': None, 'resampledPixelSpacing': None, 'interpolator': 'sitkBSpline', 'preCrop': False, 'padDistance': 5, 'distances': [1], 'force2D': False, 'force2Ddimension': 0, 'resegmentRange': None, 'label': 1, 'additionalInfo': True, 'binWidth': 25.0, 'symmetricalGLCM': True, 'correctMask': True}	{'Original': {}}	0e7d8ceb92c5399db656823160a314b5ec6fce28	3D	(0.80859375, 0.80859375, 2.0000000007662835)	(512, 512, 262)	-625.631	-1024	2976	f0e6f41948f3484b769944d95604f0d22babe0da	(0.80859375, 0.80859375, 2.0000000007662835)	(512, 512, 262)	(178, 213, 111, 13, 16, 9)	508	1	(183.98818897637796, 218.70866141732284, 114.56496062992126)	(-38.22830031988184, 137.84645669291342, 167.42990914763175)	0.498966	0.408356	7.35402	18.0088	15.4222	19.7328	11.6617	19.9961	642.218	8.98579	0.670443	536.922	0.836042	664.285	30.7	94	2460501	2.07467	32	3.01423	128	19.5347	65.0453	68	-5	133
	lbj_segment_10-11	v3.0.1.post15+g2791e23	1.19.2	2.0.2	1.1.1	3.6.7	{'minimumROIDimensions': 2, 'minimumROISize': None, 'normalize': False, 'normalizeScale': 1, 'removeOutliers': None, 'resampledPixelSpacing': None, 'interpolator': 'sitkBSpline', 'preCrop': False, 'padDistance': 5, 'distances': [1], 'force2D': False, 'force2Ddimension': 0, 'resegmentRange': None, 'label': 1, 'additionalInfo': True, 'binWidth': 25.0, 'symmetricalGLCM': True, 'correctMask': True}	{'Original': {}}	0e7d8ceb92c5399db656823160a314b5ec6fce28	3D	(0.80859375, 0.80859375, 2.0000000007662835)	(512, 512, 262)	-625.631	-1024	2976	3561f1548b6004ca8924332290e385e5401f3440	(0.80859375, 0.80859375, 2.0000000007662835)	(512, 512, 262)	(156, 206, 103, 16, 15, 3)	236	1	(161.40677966101694, 214.2415254237288, 104.48728813559322)	(-56.48748675847452, 134.23435844809325, 147.27456415125332)	0.832736	0.418969	5.09962	12.1718	13.5417	12.2927	13.4577	14.1324	292.75	10.1359	0.643177	331.501	1.13237	308.605	3.5	81	639375	2.3901	50	2.5106	105	26.4023	41.4958	37	-47	152
0003035897	lbj_segment_<3	v3.0.1.post15+g2791e23	1.19.2	2.0.2	1.1.1	3.6.7	{'minimumROIDimensions': 2, 'minimumROISize': None, 'normalize': False, 'normalizeScale': 1, 'removeOutliers': None, 'resampledPixelSpacing': None, 'interpolator': 'sitkBSpline', 'preCrop': False, 'padDistance': 5, 'distances': [1], 'force2D': False, 'force2Ddimension': 0, 'resegmentRange': None, 'label': 1, 'additionalInfo': True, 'binWidth': 25.0, 'symmetricalGLCM': True, 'correctMask': True}	{'Original': {}}	c1f9969ae6c0ac15ecfaff6aabd2e04a3c4df308	3D	(0.7109374999999999, 0.7109374999999999, 2.0)	(512, 512, 262)	-609.371	-1024	3066	af05f11f692f246a7ecec6a80795d9f18fb46f4c	(0.7109374999999999, 0.7109374999999999, 2.0)	(512, 512, 262)	(169, 195, 100, 113, 50, 37)	409	10	(227.68948655256725, 215.10268948655258, 119.12958435207824)	(-24.77153690403418, -151.2199629431541, -585.2408312958432)	0.83505	0.369062	31.6813	85.8426	67.4872	18.0682	87.2833	90.7867	342.936	71.6829	0.340252	696.347	2.03055	413.443	13	101	2014006	2.4091	40	2.96584	131	25.848	62.0049	65	-40	171
	lbj_segment_3-4	v3.0.1.post15+g2791e23	1.19.2	2.0.2	1.1.1	3.6.7	{'minimumROIDimensions': 2, 'minimumROISize': None, 'normalize': False, 'normalizeScale': 1, 'removeOutliers': None, 'resampledPixelSpacing': None, 'interpolator': 'sitkBSpline', 'preCrop': False, 'padDistance': 5, 'distances': [1], 'force2D': False, 'force2Ddimension': 0, 'resegmentRange': None, 'label': 1, 'additionalInfo': True, 'binWidth': 25.0, 'symmetricalGLCM': True, 'correctMask': True}	{'Original': {}}	c1f9969ae6c0ac15ecfaff6aabd2e04a3c4df308	3D	(0.7109374999999999, 0.7109374999999999, 2.0)	(512, 512, 262)	-609.371	-1024	3066	c1b85a16be69b516710c376d7ccdaba66f6dcb40	(0.7109374999999999, 0.7109374999999999, 2.0)	(512, 512, 262)	(143, 201, 102, 71, 64, 37)	201	4	(174.9402985074627, 237.5273631840796, 118.4776119402985)	(-62.272912779850685, -135.27742148631845, -586.5447761194026)	0.696309	0.0713793	8.41985	117.959	7.10938	76.6307	13.0511	76.7493	145.733	82.136	0.408574	327.782	2.2492	203.184	12	91	694843	2.3126	40	2.54506	120	24.5094	50.4627	50	-21	141
	lbj_segment_4-5	v3.0.1.post15+g2791e23	1.19.2	2.0.2	1.1.1	3.6.7	{'minimumROIDimensions': 2, 'minimumROISize': None, 'normalize': False, 'normalizeScale': 1, 'removeOutliers': None, 'resampledPixelSpacing': None, 'interpolator': 'sitkBSpline', 'preCrop': False, 'padDistance': 5, 'distances': [1], 'force2D': False, 'force2Ddimension': 0, 'resegmentRange': None, 'label': 1, 'additionalInfo': True, 'binWidth': 25.0, 'symmetricalGLCM': True, 'correctMask': True}	{'Original': {}}	c1f9969ae6c0ac15ecfaff6aabd2e04a3c4df308	3D	(0.7109374999999999, 0.7109374999999999, 2.0)	(512, 512, 262)	-609.371	-1024	3066	fa95980a7e6e935eff8432419503f5c5978c76b4	(0.7109374999999999, 0.7109374999999999, 2.0)	(512, 512, 262)	(186, 196, 112, 98, 44, 25)	198	3	(232.86363636363637, 220.27272727272728, 121.71212121212122)	(-21.093039772727224, -147.5443892045455, -580.0757575757573)	0.161136	0.039369	5.73454	145.661	7.54586	7.36176	28.3128	87.6286	181.071	23.4713	0.539203	287.054	1.58531	200.151	-19.6	106	940084	2.74476	67.75	2.34179	131	37.3576	52.4747	61.5	-56	187
	lbj_segment_6-7	v3.0.1.post15+g2791e23	1.19.2	2.0.2	1.1.1	3.6.7	{'minimumROIDimensions': 2, 'minimumROISize': None, 'normalize': False, 'normalizeScale': 1, 'removeOutliers': None, 'resampledPixelSpacing': None, 'interpolator': 'sitkBSpline', 'preCrop': False, 'padDistance': 5, 'distances': [1], 'force2D': False, 'force2Ddimension': 0, 'resegmentRange': None, 'label': 1, 'additionalInfo': True, 'binWidth': 25.0, 'symmetricalGLCM': True, 'correctMask': True}	{'Original': {}}	c1f9969ae6c0ac15ecfaff6aabd2e04a3c4df308	3D	(0.7109374999999999, 0.7109374999999999, 2.0)	(512, 512, 262)	-609.371	-1024	3066	a6141b2ce72b9f30ebe1b50ef94c573e13ba9ea4	(0.7109374999999999, 0.7109374999999999, 2.0)	(512, 512, 262)	(202, 232, 114, 15, 10, 4)	357	1	(209.14285714285714, 236.39495798319328, 115.45378151260505)	(-37.95703124999997, -136.0824908088236, -592.5924369747895)	0.865851	0.656115	6.4502	9.83089	12.2237	9.81568	10.3514	12.5501	349.464	8.51208	0.800866	299.589	0.857281	360.879	67	102	2679920	1.36596	19	3.58741	120	11.2323	85.451	87	35	85
	lbj_segment_7-8	v3.0.1.post15+g2791e23	1.19.2	2.0.2	1.1.1	3.6.7	{'minimumROIDimensions': 2, 'minimumROISize': None, 'normalize': False, 'normalizeScale': 1, 'removeOutliers': None, 'resampledPixelSpacing': None, 'interpolator': 'sitkBSpline', 'preCrop': False, 'padDistance': 5, 'distances': [1], 'force2D': False, 'force2Ddimension': 0, 'resegmentRange': None, 'label': 1, 'additionalInfo': True, 'binWidth': 25.0, 'symmetricalGLCM': True, 'correctMask': True}	{'Original': {}}	c1f9969ae6c0ac15ecfaff6aabd2e04a3c4df308	3D	(0.7109374999999999, 0.7109374999999999, 2.0)	(512, 512, 262)	-609.371	-1024	3066	e3e30aa53f7fb3869b950363909ec1dcb04c8a81	(0.7109374999999999, 0.7109374999999999, 2.0)	(512, 512, 262)	(161, 221, 116, 48, 20, 21)	486	2	(189.4506172839506, 230.36831275720164, 128.09876543209876)	(-51.95698302469131, -140.367058899177, -567.3024691358021)	0.123432	0.0818171	6.62918	81.0243	48.6363	13.1447	11.0367	52.9331	465.503	10.001	0.535894	542.026	1.16439	491.28	33	105	3012891	2.24357	38	3.76435	131	22.7183	73.1831	76	-30	161
0003326853	lbj_segment_<3	v3.0.1.post15+g2791e23	1.19.2	2.0.2	1.1.1	3.6.7	{'minimumROIDimensions': 2, 'minimumROISize': None, 'normalize': False, 'normalizeScale': 1, 'removeOutliers': None, 'resampledPixelSpacing': None, 'interpolator': 'sitkBSpline', 'preCrop': False, 'padDistance': 5, 'distances': [1], 'force2D': False, 'force2Ddimension': 0, 'resegmentRange': None, 'label': 1, 'additionalInfo': True, 'binWidth': 25.0, 'symmetricalGLCM': True, 'correctMask': True}	{'Original': {}}	8186c852d5484a709ef9bf0a537182dbfe917f52	3D	(0.8164060000000002, 0.8164060000000002, 2.5)	(512, 512, 209)	-1089.16	-3024	3071	fe089f24cf941f79e59c1fdb5012d2c990a378e5	(0.8164060000000002, 0.8164060000000002, 2.5)	(512, 512, 209)	(158, 301, 92, 80, 8, 30)	54	3	(201.35185185185185, 304.6666666666667, 105.31481481481481)	(-53.04514003703707, 39.73169466666664, -379.31996296296296)	0.0667679	0.0146154	2.61084	178.636	91.3139	5.25986	9.55579	96.6196	71.4425	11.9272	0.54073	153.984	2.15535	89.98	-19.7	74.2	87028	2.42373	43.25	2.30968	88	29.2977	19.4074	12	-50	138
	lbj_segment_3-4	v3.0.1.post15+g2791e23	1.19.2	2.0.2	1.1.1	3.6.7	{'minimumROIDimensions': 2, 'minimumROISize': None, 'normalize': False, 'normalizeScale': 1, 'removeOutliers': None, 'resampledPixelSpacing': None, 'interpolator': 'sitkBSpline', 'preCrop': False, 'padDistance': 5, 'distances': [1], 'force2D': False, 'force2Ddimension': 0, 'resegmentRange': None, 'label': 1, 'additionalInfo': True, 'binWidth': 25.0, 'symmetricalGLCM': True, 'correctMask': True}	{'Original': {}}	8186c852d5484a709ef9bf0a537182dbfe917f52	3D	(0.8164060000000002, 0.8164060000000002, 2.5)	(512, 512, 209)	-1089.16	-3024	3071	caaa86474d5ea7d0696998d2823afea5db436383	(0.8164060000000002, 0.8164060000000002, 2.5)	(512, 512, 209)	(159, 254, 83, 141, 66, 65)	434	15	(211.56912442396313, 285.17511520737327, 109.86175115207374)	(-44.703697405529965, 23.818675105990735, -367.9526221198156)	0.484123	0.141292	32.9672	233.327	155.943	57.7083	67.6583	169.536	585.217	112.959	0.326661	1035.77	1.76989	723.173	-20.7	56	491007	2.31645	40	2.58616	94	23.8244	16.5968	15	-59	153
	lbj_segment_4-5	v3.0.1.post15+g2791e23	1.19.2	2.0.2	1.1.1	3.6.7	{'minimumROIDimensions': 2, 'minimumROISize': None, 'normalize': False, 'normalizeScale': 1, 'removeOutliers': None, 'resampledPixelSpacing': None, 'interpolator': 'sitkBSpline', 'preCrop': False, 'padDistance': 5, 'distances': [1], 'force2D': False, 'force2Ddimension': 0, 'resegmentRange': None, 'label': 1, 'additionalInfo': True, 'binWidth': 25.0, 'symmetricalGLCM': True, 'correctMask': True}	{'Original': {}}	8186c852d5484a709ef9bf0a537182dbfe917f52	3D	(0.8164060000000002, 0.8164060000000002, 2.5)	(512, 512, 209)	-1089.16	-3024	3071	47126ff7448c07ba2eaf1f2f4dd15f0c68a0cef5	(0.8164060000000002, 0.8164060000000002, 2.5)	(512, 512, 209)	(158, 303, 93, 54, 15, 12)	283	5	(187.3992932862191, 310.0424028268551, 96.74204946996467)	(-64.43609256537104, 44.120477922261415, -400.7518763250883)	0.371318	0.128471	7.38602	57.4917	47.8675	15.3915	32.1004	49.4361	427.613	21.3477	0.471504	582.148	1.36139	471.562	-13	84	647014	2.5364	54.5	2.18435	108	30.6453	30.6643	27	-47	155
	lbj_segment_5-6	v3.0.1.post15+g2791e23	1.19.2	2.0.2	1.1.1	3.6.7	{'minimumROIDimensions': 2, 'minimumROISize': None, 'normalize': False, 'normalizeScale': 1, 'removeOutliers': None, 'resampledPixelSpacing': None, 'interpolator': 'sitkBSpline', 'preCrop': False, 'padDistance': 5, 'distances': [1], 'force2D': False, 'force2Ddimension': 0, 'resegmentRange': None, 'label': 1, 'additionalInfo': True, 'binWidth': 25.0, 'symmetricalGLCM': True, 'correctMask': True}	{'Original': {}}	8186c852d5484a709ef9bf0a537182dbfe917f52	3D	(0.8164060000000002, 0.8164060000000002, 2.5)	(512, 512, 209)	-1089.16	-3024	3071	11c37b14bc172e8ddb9ac71d466a7faddb8d3568	(0.8164060000000002, 0.8164060000000002, 2.5)	(512, 512, 209)	(194, 258, 88, 78, 58, 49)	312	3	(223.52243589743588, 296.33012820512823, 105.6474358974359)	(-34.94494219871797, 32.925694647435876, -378.48841025641025)	0.216937	0.0376378	7.12091	189.196	11.9439	10.8011	10.0984	140.299	485.934	41.0436	0.553549	539.982	1.11123	519.885	-6	98	1180515	2.6619	60	2.27924	128	32.3414	47.6058	50	-60	188
0003782933	lbj_segment_<3	v3.0.1.post15+g2791e23	1.19.2	2.0.2	1.1.1	3.6.7	{'minimumROIDimensions': 2, 'minimumROISize': None, 'normalize': False, 'normalizeScale': 1, 'removeOutliers': None, 'resampledPixelSpacing': None, 'interpolator': 'sitkBSpline', 'preCrop': False, 'padDistance': 5, 'distances': [1], 'force2D': False, 'force2Ddimension': 0, 'resegmentRange': None, 'label': 1, 'additionalInfo': True, 'binWidth': 25.0, 'symmetricalGLCM': True, 'correctMask': True}	{'Original': {}}	b919352e4949a5bbc91d6782f339c357caa57242	3D	(0.734375, 0.734375, 2.0)	(512, 512, 219)	-610.245	-1024	1572	9ae9554318e46087487dbd1eec4e87b3a67a2ba6	(0.734375, 0.734375, 2.0)	(512, 512, 219)	(223, 242, 89, 71, 39, 36)	157	7	(270.4968152866242, 258.5923566878981, 107.0)	(8.013286226114644, -152.22905055732485, 143.5)	0.767736	0.170042	16.3064	95.8962	48.4529	50.4349	8.96419	85.5865	153.163	73.6229	0.480133	288.331	1.88251	169.342	-7	70.8	313255	2.29013	45	2.22363	86	24.5811	33.828	37	-38	124
	lbj_segment_3-4	v3.0.1.post15+g2791e23	1.19.2	2.0.2	1.1.1	3.6.7	{'minimumROIDimensions': 2, 'minimumROISize': None, 'normalize': False, 'normalizeScale': 1, 'removeOutliers': None, 'resampledPixelSpacing': None, 'interpolator': 'sitkBSpline', 'preCrop': False, 'padDistance': 5, 'distances': [1], 'force2D': False, 'force2Ddimension': 0, 'resegmentRange': None, 'label': 1, 'additionalInfo': True, 'binWidth': 25.0, 'symmetricalGLCM': True, 'correctMask': True}	{'Original': {}}	b919352e4949a5bbc91d6782f339c357caa57242	3D	(0.734375, 0.734375, 2.0)	(512, 512, 219)	-610.245	-1024	1572	4fcfa456f94f3fd63caca210ece54ed232d5cef3	(0.734375, 0.734375, 2.0)	(512, 512, 219)	(190, 239, 86, 103, 34, 36)	643	8	(262.7667185069985, 254.5692068429238, 97.63919129082426)	(2.3364964035770015, -155.18355122472784, 124.77838258164851)	0.551237	0.285043	28.1952	98.9157	100.397	66.3301	63.7681	102.589	630.405	54.526	0.381036	933.105	1.48017	693.548	4	89	2272007	2.40326	47	2.63651	113	26.3604	49.986	53	-43	156
	lbj_segment_4-5	v3.0.1.post15+g2791e23	1.19.2	2.0.2	1.1.1	3.6.7	{'minimumROIDimensions': 2, 'minimumROISize': None, 'normalize': False, 'normalizeScale': 1, 'removeOutliers': None, 'resampledPixelSpacing': None, 'interpolator': 'sitkBSpline', 'preCrop': False, 'padDistance': 5, 'distances': [1], 'force2D': False, 'force2Ddimension': 0, 'resegmentRange': None, 'label': 1, 'additionalInfo': True, 'binWidth': 25.0, 'symmetricalGLCM': True, 'correctMask': True}	{'Original': {}}	b919352e4949a5bbc91d6782f339c357caa57242	3D	(0.734375, 0.734375, 2.0)	(512, 512, 219)	-610.245	-1024	1572	dbc3e29cbf35a5df18ae349a1dc034d769928603	(0.734375, 0.734375, 2.0)	(512, 512, 219)	(184, 245, 79, 124, 32, 49)	1272	7	(271.92059748427675, 259.7940251572327, 106.49764150943396)	(9.058876277515736, -151.34657527515725, 142.49528301886792)	0.21202	0.128088	21.2816	166.148	117.399	28.2397	18.1674	131.904	1300.58	35.2268	0.367511	1567.86	1.2055	1372	16	93	5615420	2.26218	40	3.05467	129	23.8803	59.3522	64	-36	165
	lbj_segment_5-6	v3.0.1.post15+g2791e23	1.19.2	2.0.2	1.1.1	3.6.7	{'minimumROIDimensions': 2, 'minimumROISize': None, 'normalize': False, 'normalizeScale': 1, 'removeOutliers': None, 'resampledPixelSpacing': None, 'interpolator': 'sitkBSpline', 'preCrop': False, 'padDistance': 5, 'distances': [1], 'force2D': False, 'force2Ddimension': 0, 'resegmentRange': None, 'label': 1, 'additionalInfo': True, 'binWidth': 25.0, 'symmetricalGLCM': True, 'correctMask': True}	{'Original': {}}	b919352e4949a5bbc91d6782f339c357caa57242	3D	(0.734375, 0.734375, 2.0)	(512, 512, 219)	-610.245	-1024	1572	0ea2eb47a607c15255c3e6ecb73f2b31d8721289	(0.734375, 0.734375, 2.0)	(512, 512, 219)	(225, 238, 111, 18, 21, 6)	476	1	(231.71218487394958, 248.6218487394958, 113.38655462184875)	(-20.46917673319328, -159.55114233193277, 156.2731092436975)	0.724366	0.23707	4.19876	17.711	14.0688	15.3344	15.7163	20.2454	497.196	12.8293	0.57473	528.087	1.06213	513.42	46	111	3618587	2.09	32	6.5926	131	21.4841	82.187	89	-55	186
	lbj_segment_7-8	v3.0.1.post15+g2791e23	1.19.2	2.0.2	1.1.1	3.6.7	{'minimumROIDimensions': 2, 'minimumROISize': None, 'normalize': False, 'normalizeScale': 1, 'removeOutliers': None, 'resampledPixelSpacing': None, 'interpolator': 'sitkBSpline', 'preCrop': False, 'padDistance': 5, 'distances': [1], 'force2D': False, 'force2Ddimension': 0, 'resegmentRange': None, 'label': 1, 'additionalInfo': True, 'binWidth': 25.0, 'symmetricalGLCM': True, 'correctMask': True}	{'Original': {}}	b919352e4949a5bbc91d6782f339c357caa57242	3D	(0.734375, 0.734375, 2.0)	(512, 512, 219)	-610.245	-1024	1572	85585ebe6474f8d40e4807093840ba647179bc18	(0.734375, 0.734375, 2.0)	(512, 512, 219)	(170, 219, 93, 51, 61, 17)	976	2	(199.172131147541, 257.3678278688525, 102.92827868852459)	(-44.365778688524586, -153.12831390881146, 135.35655737704917)	0.180521	0.087112	7.37208	84.6277	18.2774	13.361	14.87	59.5681	1024.82	15.2771	0.592115	830.186	0.810082	1052.73	27.5	112.5	6729004	2.4534	47.25	3.76465	151	27.8582	75.1475	83	-54	205
0004505744	lbj_segment_<3	v3.0.1.post15+g2791e23	1.19.2	2.0.2	1.1.1	3.6.7	{'minimumROIDimensions': 2, 'minimumROISize': None, 'normalize': False, 'normalizeScale': 1, 'removeOutliers': None, 'resampledPixelSpacing': None, 'interpolator': 'sitkBSpline', 'preCrop': False, 'padDistance': 5, 'distances': [1], 'force2D': False, 'force2Ddimension': 0, 'resegmentRange': None, 'label': 1, 'additionalInfo': True, 'binWidth': 25.0, 'symmetricalGLCM': True, 'correctMask': True}	{'Original': {}}	f45388d19897d90085b2bf3f62cd3007a20dfd8d	3D	(0.77734375, 0.77734375, 2.0)	(512, 512, 285)	-532.065	-1024	3071	804a50ca91195959a6ec033fc47ff66f0db75725	(0.77734375, 0.77734375, 2.0)	(512, 512, 285)	(266, 172, 152, 6, 4, 3)	51	1	(268.62745098039215, 173.68627450980392, 152.92156862745097)	(-8.795458026960773, -194.09738817401956, -452.15686274509807)	0.705532	0.448334	2.8834	6.43137	7.14889	6.43726	4.91635	7.31598	56.2468	4.53754	0.840583	84.457	1.50154	61.6349	-24	55	60863	2.27362	56.5	2.17467	87	27.5063	11.3137	5	-47	134
	lbj_segment_3-4	v3.0.1.post15+g2791e23	1.19.2	2.0.2	1.1.1	3.6.7	{'minimumROIDimensions': 2, 'minimumROISize': None, 'normalize': False, 'normalizeScale': 1, 'removeOutliers': None, 'resampledPixelSpacing': None, 'interpolator': 'sitkBSpline', 'preCrop': False, 'padDistance': 5, 'distances': [1], 'force2D': False, 'force2Ddimension': 0, 'resegmentRange': None, 'label': 1, 'additionalInfo': True, 'binWidth': 25.0, 'symmetricalGLCM': True, 'correctMask': True}	{'Original': {}}	f45388d19897d90085b2bf3f62cd3007a20dfd8d	3D	(0.77734375, 0.77734375, 2.0)	(512, 512, 285)	-532.065	-1024	3071	91564f96b60148912dad1bc1045e48a6637fb9e5	(0.77734375, 0.77734375, 2.0)	(512, 512, 285)	(159, 183, 125, 34, 47, 44)	149	4	(170.93288590604027, 211.56375838926175, 153.0)	(-84.7377175964765, -164.65356281459725, -452.0)	0.401456	0.210599	25.4527	120.858	45.4177	42.0026	5.92007	89.0105	155.9	48.5194	0.525803	266.415	1.70888	180.07	-16	75.2	254965	2.38594	47	2.28505	97	25.806	26.5839	25	-42	139
	lbj_segment_4-5	v3.0.1.post15+g2791e23	1.19.2	2.0.2	1.1.1	3.6.7	{'minimumROIDimensions': 2, 'minimumROISize': None, 'normalize': False, 'normalizeScale': 1, 'removeOutliers': None, 'resampledPixelSpacing': None, 'interpolator': 'sitkBSpline', 'preCrop': False, 'padDistance': 5, 'distances': [1], 'force2D': False, 'force2Ddimension': 0, 'resegmentRange': None, 'label': 1, 'additionalInfo': True, 'binWidth': 25.0, 'symmetricalGLCM': True, 'correctMask': True}	{'Original': {}}	f45388d19897d90085b2bf3f62cd3007a20dfd8d	3D	(0.77734375, 0.77734375, 2.0)	(512, 512, 285)	-532.065	-1024	3071	21a1b76889741cb3a26c82d7aa348c8f6651198d	(0.77734375, 0.77734375, 2.0)	(512, 512, 285)	(149, 132, 122, 130, 110, 48)	566	8	(192.09187279151942, 192.15194346289752, 147.87279151943463)	(-68.28991138471733, -179.7432158237632, -462.25441696113074)	0.438404	0.326192	59.7224	183.09	58.7437	79.877	116.199	154.456	608.292	80.2672	0.382893	906.738	1.49063	684.026	-8	80	1437723	2.49082	47	2.72459	137	27.0995	37.7085	39	-58	195
	lbj_segment_5-6	v3.0.1.post15+g2791e23	1.19.2	2.0.2	1.1.1	3.6.7	{'minimumROIDimensions': 2, 'minimumROISize': None, 'normalize': False, 'normalizeScale': 1, 'removeOutliers': None, 'resampledPixelSpacing': None, 'interpolator': 'sitkBSpline', 'preCrop': False, 'padDistance': 5, 'distances': [1], 'force2D': False, 'force2Ddimension': 0, 'resegmentRange': None, 'label': 1, 'additionalInfo': True, 'binWidth': 25.0, 'symmetricalGLCM': True, 'correctMask': True}	{'Original': {}}	f45388d19897d90085b2bf3f62cd3007a20dfd8d	3D	(0.77734375, 0.77734375, 2.0)	(512, 512, 285)	-532.065	-1024	3071	78df37738e502c6cf452697c21c1330183764ce8	(0.77734375, 0.77734375, 2.0)	(512, 512, 285)	(147, 191, 128, 103, 39, 43)	268	3	(177.02238805970148, 218.08582089552237, 149.1044776119403)	(-80.00408115671644, -159.58367828824623, -459.7910447761194)	0.552518	0.0374875	6.02221	160.646	85.5516	9.21658	84.3445	102.87	299.06	88.7596	0.569455	379.778	1.26991	323.885	6	84	859303	2.24295	39	3.12715	103	23.8646	48.2799	53	-66	169
	lbj_segment_6-7	v3.0.1.post15+g2791e23	1.19.2	2.0.2	1.1.1	3.6.7	{'minimumROIDimensions': 2, 'minimumROISize': None, 'normalize': False, 'normalizeScale': 1, 'removeOutliers': None, 'resampledPixelSpacing': None, 'interpolator': 'sitkBSpline', 'preCrop': False, 'padDistance': 5, 'distances': [1], 'force2D': False, 'force2Ddimension': 0, 'resegmentRange': None, 'label': 1, 'additionalInfo': True, 'binWidth': 25.0, 'symmetricalGLCM': True, 'correctMask': True}	{'Original': {}}	f45388d19897d90085b2bf3f62cd3007a20dfd8d	3D	(0.77734375, 0.77734375, 2.0)	(512, 512, 285)	-532.065	-1024	3071	12077b3f499ab385448006d4bfa6062c316d7d16	(0.77734375, 0.77734375, 2.0)	(512, 512, 285)	(122, 224, 134, 70, 55, 29)	427	3	(172.75644028103045, 236.91803278688525, 147.5152224824356)	(-83.32018900029274, -144.9445760758196, -462.9695550351288)	0.547285	0.0517995	6.04043	116.612	58.8738	58.0052	59.7291	83.4871	474.8	63.8199	0.559317	526.219	1.1083	516.041	-0.2	91	1473222	2.53903	49.5	2.70287	125	28.6177	46.9415	50	-52	177
	lbj_segment_8-9	v3.0.1.post15+g2791e23	1.19.2	2.0.2	1.1.1	3.6.7	{'minimumROIDimensions': 2, 'minimumROISize': None, 'normalize': False, 'normalizeScale': 1, 'removeOutliers': None, 'resampledPixelSpacing': None, 'interpolator': 'sitkBSpline', 'preCrop': False, 'padDistance': 5, 'distances': [1], 'force2D': False, 'force2Ddimension': 0, 'resegmentRange': None, 'label': 1, 'additionalInfo': True, 'binWidth': 25.0, 'symmetricalGLCM': True, 'correctMask': True}	{'Original': {}}	f45388d19897d90085b2bf3f62cd3007a20dfd8d	3D	(0.77734375, 0.77734375, 2.0)	(512, 512, 285)	-532.065	-1024	3071	4b0e94dfb7ab3cf153896760d219fa8e94d90c1f	(0.77734375, 0.77734375, 2.0)	(512, 512, 285)	(165, 168, 133, 41, 66, 27)	1522	3	(184.48226018396846, 206.31537450722735, 148.25821287779237)	(-74.20519618511827, -168.73336122289743, -461.48357424441525)	0.788005	0.14287	11.5182	80.6203	50.5447	48.1596	51.6861	62.2444	1772.66	63.5292	0.480228	1474.98	0.832073	1839.38	4	85	4442187	2.37527	44	2.64376	156	25.0256	44.4566	45	-55	211
0004653244	lbj_segment_<3	v3.0.1.post15+g2791e23	1.19.2	2.0.2	1.1.1	3.6.7	{'minimumROIDimensions': 2, 'minimumROISize': None, 'normalize': False, 'normalizeScale': 1, 'removeOutliers': None, 'resampledPixelSpacing': None, 'interpolator': 'sitkBSpline', 'preCrop': False, 'padDistance': 5, 'distances': [1], 'force2D': False, 'force2Ddimension': 0, 'resegmentRange': None, 'label': 1, 'additionalInfo': True, 'binWidth': 25.0, 'symmetricalGLCM': True, 'correctMask': True}	{'Original': {}}	5c37500877f3e4ca7dc492a98c63f86c66458c93	3D	(0.69921875, 0.69921875, 2.000000001716738)	(512, 512, 234)	-602.099	-1024	2976	d66e48ee8014540c29a45145ea592f1b8539d25f	(0.69921875, 0.69921875, 2.000000001716738)	(512, 512, 234)	(167, 212, 87, 106, 29, 57)	290	6	(239.47931034482758, 233.96206896551723, 119.1448275862069)	(-6.55157596982761, 149.59066540948274, 194.38963097695427)	0.36506	0.0918632	12.3543	134.486	64.1869	64.1374	50.827	118.809	263.602	49.0954	0.442539	449.261	1.70431	283.566	3.9	84.1	854931	2.31089	39	2.52781	107	24.2766	45.3897	46	-31	138
	lbj_segment_3-4	v3.0.1.post15+g2791e23	1.19.2	2.0.2	1.1.1	3.6.7	{'minimumROIDimensions': 2, 'minimumROISize': None, 'normalize': False, 'normalizeScale': 1, 'removeOutliers': None, 'resampledPixelSpacing': None, 'interpolator': 'sitkBSpline', 'preCrop': False, 'padDistance': 5, 'distances': [1], 'force2D': False, 'force2Ddimension': 0, 'resegmentRange': None, 'label': 1, 'additionalInfo': True, 'binWidth': 25.0, 'symmetricalGLCM': True, 'correctMask': True}	{'Original': {}}	5c37500877f3e4ca7dc492a98c63f86c66458c93	3D	(0.69921875, 0.69921875, 2.000000001716738)	(512, 512, 234)	-602.099	-1024	2976	fcb13e2f96d27a5747b7c8e4b778096ec8f53a1a	(0.69921875, 0.69921875, 2.000000001716738)	(512, 512, 234)	(178, 220, 107, 94, 15, 20)	149	3	(209.95302013422818, 228.06711409395973, 113.45637583892618)	(-27.196911703020163, 145.4688024328859, 183.01272747262723)	0.0776577	0.0297181	3.79351	127.65	12.6422	6.94425	5.76591	74.1166	132.005	9.91301	0.624946	200.617	1.51977	145.694	-5.6	101.6	688558	2.65049	58	2.6833	115	33.5258	54.5503	65	-56	171
	lbj_segment_4-5	v3.0.1.post15+g2791e23	1.19.2	2.0.2	1.1.1	3.6.7	{'minimumROIDimensions': 2, 'minimumROISize': None, 'normalize': False, 'normalizeScale': 1, 'removeOutliers': None, 'resampledPixelSpacing': None, 'interpolator': 'sitkBSpline', 'preCrop': False, 'padDistance': 5, 'distances': [1], 'force2D': False, 'force2Ddimension': 0, 'resegmentRange': None, 'label': 1, 'additionalInfo': True, 'binWidth': 25.0, 'symmetricalGLCM': True, 'correctMask': True}	{'Original': {}}	5c37500877f3e4ca7dc492a98c63f86c66458c93	3D	(0.69921875, 0.69921875, 2.000000001716738)	(512, 512, 234)	-602.099	-1024	2976	e86223b2188fa9944e86b5217337471e01e9bf65	(0.69921875, 0.69921875, 2.000000001716738)	(512, 512, 234)	(155, 234, 114, 85, 22, 27)	96	2	(194.23958333333334, 244.54166666666666, 125.44791666666667)	(-38.18404134114584, 156.98811848958331, 206.99580914869455)	0.0344456	0.0227577	3.37335	148.229	6.94425	6.61986	6.99219	80.884	82.4215	5.10584	0.616437	148.579	1.80267	93.8701	9.5	61	157846	1.67368	23.75	2.99634	70	16.2083	35.0625	35.5	-20	90
	lbj_segment_5-6	v3.0.1.post15+g2791e23	1.19.2	2.0.2	1.1.1	3.6.7	{'minimumROIDimensions': 2, 'minimumROISize': None, 'normalize': False, 'normalizeScale': 1, 'removeOutliers': None, 'resampledPixelSpacing': None, 'interpolator': 'sitkBSpline', 'preCrop': False, 'padDistance': 5, 'distances': [1], 'force2D': False, 'force2Ddimension': 0, 'resegmentRange': None, 'label': 1, 'additionalInfo': True, 'binWidth': 25.0, 'symmetricalGLCM': True, 'correctMask': True}	{'Original': {}}	5c37500877f3e4ca7dc492a98c63f86c66458c93	3D	(0.69921875, 0.69921875, 2.000000001716738)	(512, 512, 234)	-602.099	-1024	2976	1a9e0f6aa1ed45f7c16d6dadde9778aeea0180a7	(0.69921875, 0.69921875, 2.000000001716738)	(512, 512, 234)	(159, 246, 105, 21, 12, 13)	388	2	(168.69072164948454, 252.06443298969072, 108.97422680412372)	(-56.04828447164951, 162.2481777545103, 174.04842939532764)	0.304027	0.149977	4.76327	31.76	27.5432	22.1771	11.8867	27.6229	362.728	9.65591	0.638842	385.015	1.06144	379.392	33	102.3	2206367	2.09413	35	2.78155	123	20.9584	70.8943	75	-9	132
	lbj_segment_6-7	v3.0.1.post15+g2791e23	1.19.2	2.0.2	1.1.1	3.6.7	{'minimumROIDimensions': 2, 'minimumROISize': None, 'normalize': False, 'normalizeScale': 1, 'removeOutliers': None, 'resampledPixelSpacing': None, 'interpolator': 'sitkBSpline', 'preCrop': False, 'padDistance': 5, 'distances': [1], 'force2D': False, 'force2Ddimension': 0, 'resegmentRange': None, 'label': 1, 'additionalInfo': True, 'binWidth': 25.0, 'symmetricalGLCM': True, 'correctMask': True}	{'Original': {}}	5c37500877f3e4ca7dc492a98c63f86c66458c93	3D	(0.69921875, 0.69921875, 2.000000001716738)	(512, 512, 234)	-602.099	-1024	2976	73b5274bb5bb89795c9ece6f8af9da725422b73f	(0.69921875, 0.69921875, 2.000000001716738)	(512, 512, 234)	(142, 200, 111, 10, 10, 3)	159	1	(146.7987421383648, 204.24528301886792, 112.0503144654088)	(-71.35556702044028, 128.81213148584905, 180.20060472317866)	0.7817	0.663171	4.93677	7.44418	7.32125	8.69491	7.53082	8.94436	147.854	5.81912	0.833117	162.305	1.09774	155.472	15	99	716314	2.31655	46	2.24697	121	25.9938	59.5346	57	-14	135
	lbj_segment_7-8	v3.0.1.post15+g2791e23	1.19.2	2.0.2	1.1.1	3.6.7	{'minimumROIDimensions': 2, 'minimumROISize': None, 'normalize': False, 'normalizeScale': 1, 'removeOutliers': None, 'resampledPixelSpacing': None, 'interpolator': 'sitkBSpline', 'preCrop': False, 'padDistance': 5, 'distances': [1], 'force2D': False, 'force2Ddimension': 0, 'resegmentRange': None, 'label': 1, 'additionalInfo': True, 'binWidth': 25.0, 'symmetricalGLCM': True, 'correctMask': True}	{'Original': {}}	5c37500877f3e4ca7dc492a98c63f86c66458c93	3D	(0.69921875, 0.69921875, 2.000000001716738)	(512, 512, 234)	-602.099	-1024	2976	620cfcaa93ca6402152e9edaab8b8952ac7f113c	(0.69921875, 0.69921875, 2.000000001716738)	(512, 512, 234)	(207, 237, 108, 20, 19, 7)	765	1	(216.2967320261438, 247.521568627451, 111.38562091503267)	(-22.76126940359481, 159.0717218137255, 178.8712176212853)	0.573769	0.353063	6.38303	18.079	16.3218	14.2766	15.3987	21.1494	732.097	10.3732	0.667866	588.176	0.803412	748.027	41	104.6	5037087	2.0905	33	4.09272	144	20.3975	76.6941	82	-25	169
0004734336	lbj_segment_<3	v3.0.1.post15+g2791e23	1.19.2	2.0.2	1.1.1	3.6.7	{'minimumROIDimensions': 2, 'minimumROISize': None, 'normalize': False, 'normalizeScale': 1, 'removeOutliers': None, 'resampledPixelSpacing': None, 'interpolator': 'sitkBSpline', 'preCrop': False, 'padDistance': 5, 'distances': [1], 'force2D': False, 'force2Ddimension': 0, 'resegmentRange': None, 'label': 1, 'additionalInfo': True, 'binWidth': 25.0, 'symmetricalGLCM': True, 'correctMask': True}	{'Original': {}}	f81244b3be42b49b62b04aeaad95c71d8efb4556	3D	(0.69921875, 0.69921875, 2.0)	(512, 512, 220)	-643.662	-1024	3071	3aed471e6eab857a77bfeff7f4c9f3392b55fbd5	(0.69921875, 0.69921875, 2.0)	(512, 512, 220)	(134, 237, 73, 96, 50, 51)	75	4	(199.02666666666667, 255.10666666666665, 96.21333333333334)	(-43.48721354166668, -134.77502604166668, 1627.2266666666667)	0.403275	0.0350327	6.34566	181.135	4.88083	4.51665	4.6905	105.455	59.9318	73.0473	0.562805	131.593	2.1957	73.336	7.2	54.6	99310	1.78574	26	3.86204	74	15.6405	30.3467	29	-39	113
	lbj_segment_3-4	v3.0.1.post15+g2791e23	1.19.2	2.0.2	1.1.1	3.6.7	{'minimumROIDimensions': 2, 'minimumROISize': None, 'normalize': False, 'normalizeScale': 1, 'removeOutliers': None, 'resampledPixelSpacing': None, 'interpolator': 'sitkBSpline', 'preCrop': False, 'padDistance': 5, 'distances': [1], 'force2D': False, 'force2Ddimension': 0, 'resegmentRange': None, 'label': 1, 'additionalInfo': True, 'binWidth': 25.0, 'symmetricalGLCM': True, 'correctMask': True}	{'Original': {}}	f81244b3be42b49b62b04aeaad95c71d8efb4556	3D	(0.69921875, 0.69921875, 2.0)	(512, 512, 220)	-643.662	-1024	3071	fe79481b8565fd12d12206e8ad79570ca2f304ac	(0.69921875, 0.69921875, 2.0)	(512, 512, 220)	(165, 251, 99, 70, 20, 10)	123	2	(204.1869918699187, 259.3577235772358, 102.66666666666667)	(-39.87901740345529, -131.80260734247966, 1640.1333333333332)	0.0709343	0.0516635	4.49755	87.0547	6.94425	6.94425	8.76119	52.7906	105.848	6.17516	0.567039	190.836	1.80292	120.271	33.2	92	595829	1.90157	31.5	2.8659	103	18.9628	65.5041	69	0	103
	lbj_segment_4-5	v3.0.1.post15+g2791e23	1.19.2	2.0.2	1.1.1	3.6.7	{'minimumROIDimensions': 2, 'minimumROISize': None, 'normalize': False, 'normalizeScale': 1, 'removeOutliers': None, 'resampledPixelSpacing': None, 'interpolator': 'sitkBSpline', 'preCrop': False, 'padDistance': 5, 'distances': [1], 'force2D': False, 'force2Ddimension': 0, 'resegmentRange': None, 'label': 1, 'additionalInfo': True, 'binWidth': 25.0, 'symmetricalGLCM': True, 'correctMask': True}	{'Original': {}}	f81244b3be42b49b62b04aeaad95c71d8efb4556	3D	(0.69921875, 0.69921875, 2.0)	(512, 512, 220)	-643.662	-1024	3071	28c0ad6b12db42c2280099fb62c9325ee573072a	(0.69921875, 0.69921875, 2.0)	(512, 512, 220)	(154, 252, 93, 75, 32, 23)	721	4	(188.27184466019418, 265.94590846047157, 106.41331484049931)	(-51.00718674150485, -127.19602494365463, 1647.6266296809986)	0.285647	0.106458	8.96147	84.1784	25.8296	16.2426	24.7211	66.6338	673.265	24.0453	0.501272	741.086	1.10073	705.004	34	102	4188775	2.1454	35	3.29413	130	21.3783	71.3162	75	-23	153
	lbj_segment_5-6	v3.0.1.post15+g2791e23	1.19.2	2.0.2	1.1.1	3.6.7	{'minimumROIDimensions': 2, 'minimumROISize': None, 'normalize': False, 'normalizeScale': 1, 'removeOutliers': None, 'resampledPixelSpacing': None, 'interpolator': 'sitkBSpline', 'preCrop': False, 'padDistance': 5, 'distances': [1], 'force2D': False, 'force2Ddimension': 0, 'resegmentRange': None, 'label': 1, 'additionalInfo': True, 'binWidth': 25.0, 'symmetricalGLCM': True, 'correctMask': True}	{'Original': {}}	f81244b3be42b49b62b04aeaad95c71d8efb4556	3D	(0.69921875, 0.69921875, 2.0)	(512, 512, 220)	-643.662	-1024	3071	5404ea8e7600bc4810a94c5137075d9e7e12a778	(0.69921875, 0.69921875, 2.0)	(512, 512, 220)	(204, 241, 80, 26, 30, 18)	733	3	(218.18144611186904, 254.7612551159618, 87.66302864938608)	(-30.093832601466573, -135.0165442743861, 1610.1260572987721)	0.449645	0.150021	6.87641	45.8363	40.0196	26.4501	11.0556	40.044	678.725	20.61	0.497088	751.358	1.10701	716.737	33	97	3821874	2.05957	34	3.51917	130	20.3362	67.6071	72	-37	167
	lbj_segment_7-8	v3.0.1.post15+g2791e23	1.19.2	2.0.2	1.1.1	3.6.7	{'minimumROIDimensions': 2, 'minimumROISize': None, 'normalize': False, 'normalizeScale': 1, 'removeOutliers': None, 'resampledPixelSpacing': None, 'interpolator': 'sitkBSpline', 'preCrop': False, 'padDistance': 5, 'distances': [1], 'force2D': False, 'force2Ddimension': 0, 'resegmentRange': None, 'label': 1, 'additionalInfo': True, 'binWidth': 25.0, 'symmetricalGLCM': True, 'correctMask': True}	{'Original': {}}	f81244b3be42b49b62b04aeaad95c71d8efb4556	3D	(0.69921875, 0.69921875, 2.0)	(512, 512, 220)	-643.662	-1024	3071	9b65daada9aa87fb0bbb332aa497107dd50bfd50	(0.69921875, 0.69921875, 2.0)	(512, 512, 220)	(174, 238, 95, 38, 26, 14)	436	2	(190.62385321100916, 251.53440366972478, 101.20642201834862)	(-49.36261826261469, -137.27281930905963, 1637.212844036697)	0.121139	0.105312	6.17862	58.6696	10.8915	9.03331	10.5811	40.1462	407.789	7.10716	0.615916	431.771	1.05881	426.327	3	93	1446833	2.38726	60.25	1.95142	106	30.2575	45.9151	41	-36	142
0005157766	lbj_segment_<3	v3.0.1.post15+g2791e23	1.19.2	2.0.2	1.1.1	3.6.7	{'minimumROIDimensions': 2, 'minimumROISize': None, 'normalize': False, 'normalizeScale': 1, 'removeOutliers': None, 'resampledPixelSpacing': None, 'interpolator': 'sitkBSpline', 'preCrop': False, 'padDistance': 5, 'distances': [1], 'force2D': False, 'force2Ddimension': 0, 'resegmentRange': None, 'label': 1, 'additionalInfo': True, 'binWidth': 25.0, 'symmetricalGLCM': True, 'correctMask': True}	{'Original': {}}	a1140d433d4cbc87dd3e60ed4f322b101ec7257a	3D	(0.7910159999999999, 0.7910159999999999, 2.0)	(512, 512, 248)	-1141.5	-3024	3071	d1a95c1599a9801b943c3eba6c741a5835966726	(0.7910159999999999, 0.7910159999999999, 2.0)	(512, 512, 248)	(130, 222, 103, 100, 40, 35)	276	9	(190.65217391304347, 240.9673913043478, 122.66304347826087)	(-51.65258800000001, -12.28644600000004, -470.84691304347825)	0.819372	0.309506	29.8086	96.3103	61.4314	33.1619	59.3736	83.8043	286	78.914	0.371247	565.456	1.97712	345.39	7.5	97	1146090	2.47376	46.25	2.58487	134	27.074	54.9783	57.5	-27	161
	lbj_segment_3-4	v3.0.1.post15+g2791e23	1.19.2	2.0.2	1.1.1	3.6.7	{'minimumROIDimensions': 2, 'minimumROISize': None, 'normalize': False, 'normalizeScale': 1, 'removeOutliers': None, 'resampledPixelSpacing': None, 'interpolator': 'sitkBSpline', 'preCrop': False, 'padDistance': 5, 'distances': [1], 'force2D': False, 'force2Ddimension': 0, 'resegmentRange': None, 'label': 1, 'additionalInfo': True, 'binWidth': 25.0, 'symmetricalGLCM': True, 'correctMask': True}	{'Original': {}}	a1140d433d4cbc87dd3e60ed4f322b101ec7257a	3D	(0.7910159999999999, 0.7910159999999999, 2.0)	(512, 512, 248)	-1141.5	-3024	3071	fa394aefa9d1c708d2ba9c058c810394de45e2d2	(0.7910159999999999, 0.7910159999999999, 2.0)	(512, 512, 248)	(156, 246, 112, 71, 37, 24)	153	3	(178.41176470588235, 263.57516339869284, 120.54901960784314)	(-61.33494752941175, 5.596663450980401, -475.0749607843137)	0.728613	0.0411984	4.11958	99.9938	6.78316	43.3121	62.969	67.9641	171.444	72.8568	0.538406	277.197	1.61684	191.466	15.2	92.6	656022	2.35039	40	3.3128	115	25.2967	57.1373	63	-40	155
	lbj_segment_4-5	v3.0.1.post15+g2791e23	1.19.2	2.0.2	1.1.1	3.6.7	{'minimumROIDimensions': 2, 'minimumROISize': None, 'normalize': False, 'normalizeScale': 1, 'removeOutliers': None, 'resampledPixelSpacing': None, 'interpolator': 'sitkBSpline', 'preCrop': False, 'padDistance': 5, 'distances': [1], 'force2D': False, 'force2Ddimension': 0, 'resegmentRange': None, 'label': 1, 'additionalInfo': True, 'binWidth': 25.0, 'symmetricalGLCM': True, 'correctMask': True}	{'Original': {}}	a1140d433d4cbc87dd3e60ed4f322b101ec7257a	3D	(0.7910159999999999, 0.7910159999999999, 2.0)	(512, 512, 248)	-1141.5	-3024	3071	d976074199219b2b68ef998af55b51a81e02b8d4	(0.7910159999999999, 0.7910159999999999, 2.0)	(512, 512, 248)	(107, 217, 98, 129, 62, 71)	552	6	(173.19384057971016, 245.3913043478261, 131.606884057971)	(-65.46240899999998, -8.787060000000025, -452.959231884058)	0.236583	0.167742	38.2031	227.749	94.4046	10.0312	8.55615	166.066	641.297	53.8816	0.42474	846.708	1.32031	690.78	1	102.9	2504557	2.62382	64.25	2.15205	132	33.3185	54.8496	59.5	-62	194
	lbj_segment_5-6	v3.0.1.post15+g2791e23	1.19.2	2.0.2	1.1.1	3.6.7	{'minimumROIDimensions': 2, 'minimumROISize': None, 'normalize': False, 'normalizeScale': 1, 'removeOutliers': None, 'resampledPixelSpacing': None, 'interpolator': 'sitkBSpline', 'preCrop': False, 'padDistance': 5, 'distances': [1], 'force2D': False, 'force2Ddimension': 0, 'resegmentRange': None, 'label': 1, 'additionalInfo': True, 'binWidth': 25.0, 'symmetricalGLCM': True, 'correctMask': True}	{'Original': {}}	a1140d433d4cbc87dd3e60ed4f322b101ec7257a	3D	(0.7910159999999999, 0.7910159999999999, 2.0)	(512, 512, 248)	-1141.5	-3024	3071	6f0cd6711034f96699895263e3c2b486b24684b3	(0.7910159999999999, 0.7910159999999999, 2.0)	(512, 512, 248)	(159, 263, 131, 15, 21, 8)	211	2	(166.03317535545023, 273.0521327014218, 134.69194312796208)	(-71.12660976303317, 13.093097800947817, -446.78911374407585)	0.236124	0.160713	4.84605	30.1535	8.60298	14.9211	8.84383	22.5701	248.927	7.11997	0.636915	300.458	1.20701	264.048	30	114	1438026	2.36838	48	2.50171	139	26.8577	75.9431	80	-7	146
	lbj_segment_6-7	v3.0.1.post15+g2791e23	1.19.2	2.0.2	1.1.1	3.6.7	{'minimumROIDimensions': 2, 'minimumROISize': None, 'normalize': False, 'normalizeScale': 1, 'removeOutliers': None, 'resampledPixelSpacing': None, 'interpolator': 'sitkBSpline', 'preCrop': False, 'padDistance': 5, 'distances': [1], 'force2D': False, 'force2Ddimension': 0, 'resegmentRange': None, 'label': 1, 'additionalInfo': True, 'binWidth': 25.0, 'symmetricalGLCM': True, 'correctMask': True}	{'Original': {}}	a1140d433d4cbc87dd3e60ed4f322b101ec7257a	3D	(0.7910159999999999, 0.7910159999999999, 2.0)	(512, 512, 248)	-1141.5	-3024	3071	c2ee2a0a8da79f18d8686b450a7c0ec820a6c783	(0.7910159999999999, 0.7910159999999999, 2.0)	(512, 512, 248)	(142, 222, 103, 84, 51, 45)	1675	3	(190.74029850746268, 241.67641791044775, 130.04298507462687)	(-51.58288003582089, -11.725594610149273, -456.08702985074626)	0.136942	0.0768791	11.1716	145.314	42.1307	28.278	21.8784	116.315	2013.63	19.8995	0.431934	1785.33	0.886625	2096.12	54	115	14470671	1.97012	28	5.05867	144	19.1244	89.4394	95	-29	173
	lbj_segment_7-8	v3.0.1.post15+g2791e23	1.19.2	2.0.2	1.1.1	3.6.7	{'minimumROIDimensions': 2, 'minimumROISize': None, 'normalize': False, 'normalizeScale': 1, 'removeOutliers': None, 'resampledPixelSpacing': None, 'interpolator': 'sitkBSpline', 'preCrop': False, 'padDistance': 5, 'distances': [1], 'force2D': False, 'force2Ddimension': 0, 'resegmentRange': None, 'label': 1, 'additionalInfo': True, 'binWidth': 25.0, 'symmetricalGLCM': True, 'correctMask': True}	{'Original': {}}	a1140d433d4cbc87dd3e60ed4f322b101ec7257a	3D	(0.7910159999999999, 0.7910159999999999, 2.0)	(512, 512, 248)	-1141.5	-3024	3071	722f0bf702b684a38caa6edbbe954079821be420	(0.7910159999999999, 0.7910159999999999, 2.0)	(512, 512, 248)	(168, 265, 138, 10, 9, 4)	215	1	(172.46046511627907, 268.63255813953486, 139.646511627907)	(-66.0425207255814, 9.597143609302293, -436.879976744186)	0.827974	0.745661	6.3339	8.49434	9.72932	10.2003	8.25845	10.4727	259.668	7.03309	0.865733	227.359	0.875576	269.054	33	123	1810024	2.3668	57	2.66427	132	29.4114	84.8651	95	-13	145
0005198621	lbj_segment_<3	v3.0.1.post15+g2791e23	1.19.2	2.0.2	1.1.1	3.6.7	{'minimumROIDimensions': 2, 'minimumROISize': None, 'normalize': False, 'normalizeScale': 1, 'removeOutliers': None, 'resampledPixelSpacing': None, 'interpolator': 'sitkBSpline', 'preCrop': False, 'padDistance': 5, 'distances': [1], 'force2D': False, 'force2Ddimension': 0, 'resegmentRange': None, 'label': 1, 'additionalInfo': True, 'binWidth': 25.0, 'symmetricalGLCM': True, 'correctMask': True}	{'Original': {}}	0ccd5758f62b6b16f8524c5f042a2ae84ec204ff	3D	(0.910156, 0.910156, 1.2499999999999998)	(512, 512, 409)	-1139.05	-3024	2695	4370649408636b17df45dc346cc1fc840805d60b	(0.910156, 0.910156, 1.2499999999999998)	(512, 512, 409)	(181, 229, 170, 88, 47, 77)	137	7	(219.33576642335765, 253.33576642335765, 196.5109489051095)	(-23.76323617518247, -2.424932175182505, -267.5503138686131)	0.545461	0.169281	26.4661	156.344	100.326	32.6533	81.676	105.158	117.786	85.2794	0.453263	256.367	2.17655	141.861	6.6	87.4	469775	2.29693	44	2.68562	110	24.0989	50.3139	53	-29	139
	lbj_segment_3-4	v3.0.1.post15+g2791e23	1.19.2	2.0.2	1.1.1	3.6.7	{'minimumROIDimensions': 2, 'minimumROISize': None, 'normalize': False, 'normalizeScale': 1, 'removeOutliers': None, 'resampledPixelSpacing': None, 'interpolator': 'sitkBSpline', 'preCrop': False, 'padDistance': 5, 'distances': [1], 'force2D': False, 'force2Ddimension': 0, 'resegmentRange': None, 'label': 1, 'additionalInfo': True, 'binWidth': 25.0, 'symmetricalGLCM': True, 'correctMask': True}	{'Original': {}}	0ccd5758f62b6b16f8524c5f042a2ae84ec204ff	3D	(0.910156, 0.910156, 1.2499999999999998)	(512, 512, 409)	-1139.05	-3024	2695	8c88ff4dbaa31186ae5a21dfdf514b731e380cd9	(0.910156, 0.910156, 1.2499999999999998)	(512, 512, 409)	(173, 261, 167, 58, 31, 7)	64	3	(201.96875, 275.59375, 169.6875)	(-39.569930374999984, 17.83330512499998, -301.07962499999996)	0.0648952	0.0301673	3.16052	104.766	6.76089	5.69697	58.2073	58.6719	55.2687	6.79883	0.593491	118.229	2.13916	66.2707	8.3	88.2	206717	2.12112	39.25	2.30134	101	23.4624	49.2344	53	-17	118
	lbj_segment_4-5	v3.0.1.post15+g2791e23	1.19.2	2.0.2	1.1.1	3.6.7	{'minimumROIDimensions': 2, 'minimumROISize': None, 'normalize': False, 'normalizeScale': 1, 'removeOutliers': None, 'resampledPixelSpacing': None, 'interpolator': 'sitkBSpline', 'preCrop': False, 'padDistance': 5, 'distances': [1], 'force2D': False, 'force2Ddimension': 0, 'resegmentRange': None, 'label': 1, 'additionalInfo': True, 'binWidth': 25.0, 'symmetricalGLCM': True, 'correctMask': True}	{'Original': {}}	0ccd5758f62b6b16f8524c5f042a2ae84ec204ff	3D	(0.910156, 0.910156, 1.2499999999999998)	(512, 512, 409)	-1139.05	-3024	2695	b81f674657c76383b6ac1282000ce9f0c7533348	(0.910156, 0.910156, 1.2499999999999998)	(512, 512, 409)	(204, 231, 171, 74, 42, 54)	306	5	(236.3202614379085, 252.98366013071896, 198.9281045751634)	(-8.304696130718924, -2.7454038300653565, -264.5288692810458)	0.527478	0.0850301	9.64536	113.435	29.4611	8.33691	57.3976	80.8153	291.488	59.8342	0.474589	447.968	1.53683	316.857	-4	90.5	910960	2.53834	52.75	2.21439	131	29.0523	42.268	42.5	-31	162
	lbj_segment_5-6	v3.0.1.post15+g2791e23	1.19.2	2.0.2	1.1.1	3.6.7	{'minimumROIDimensions': 2, 'minimumROISize': None, 'normalize': False, 'normalizeScale': 1, 'removeOutliers': None, 'resampledPixelSpacing': None, 'interpolator': 'sitkBSpline', 'preCrop': False, 'padDistance': 5, 'distances': [1], 'force2D': False, 'force2Ddimension': 0, 'resegmentRange': None, 'label': 1, 'additionalInfo': True, 'binWidth': 25.0, 'symmetricalGLCM': True, 'correctMask': True}	{'Original': {}}	0ccd5758f62b6b16f8524c5f042a2ae84ec204ff	3D	(0.910156, 0.910156, 1.2499999999999998)	(512, 512, 409)	-1139.05	-3024	2695	8fc1d4406abd501ee46397aba8d8c4a963410012	(0.910156, 0.910156, 1.2499999999999998)	(512, 512, 409)	(210, 232, 220, 28, 9, 7)	260	2	(223.88846153846154, 235.36153846153846, 223.11153846153846)	(-19.61957339999998, -18.78428360000001, -234.29957692307693)	0.161671	0.15689	6.07133	38.6981	25.9702	8.19018	24.8424	26.0339	254.728	6.25638	0.653708	297.27	1.16701	269.225	33.9	119	2124476	2.47413	47	4.40827	155	28.0045	83.0615	89.5	-72	227
0005516223	lbj_segment_3-4	v3.0.1.post15+g2791e23	1.19.2	2.0.2	1.1.1	3.6.7	{'minimumROIDimensions': 2, 'minimumROISize': None, 'normalize': False, 'normalizeScale': 1, 'removeOutliers': None, 'resampledPixelSpacing': None, 'interpolator': 'sitkBSpline', 'preCrop': False, 'padDistance': 5, 'distances': [1], 'force2D': False, 'force2Ddimension': 0, 'resegmentRange': None, 'label': 1, 'additionalInfo': True, 'binWidth': 25.0, 'symmetricalGLCM': True, 'correctMask': True}	{'Original': {}}	d5aaa827b1873923f47ed93c8edf60a8483e9698	3D	(0.6562500000000001, 0.6562500000000001, 2.0)	(512, 512, 248)	-536.816	-1024	1854	967cf496355e983f2f73d2fecbebc91da63d6693	(0.6562500000000001, 0.6562500000000001, 2.0)	(512, 512, 248)	(132, 255, 125, 55, 27, 8)	276	3	(164.8985507246377, 267.78985507246375, 128.95652173913044)	(-59.45720108695653, -149.93478260869568, 646.9130434782608)	0.418005	0.150122	7.24241	48.2436	35.6744	8.9165	19.9914	38.024	218.706	20.1661	0.511533	343.176	1.56912	237.727	-14	102.5	1079929	2.84415	73.5	2.00274	136	37.6603	44.3732	45	-51	187
	lbj_segment_6-7	v3.0.1.post15+g2791e23	1.19.2	2.0.2	1.1.1	3.6.7	{'minimumROIDimensions': 2, 'minimumROISize': None, 'normalize': False, 'normalizeScale': 1, 'removeOutliers': None, 'resampledPixelSpacing': None, 'interpolator': 'sitkBSpline', 'preCrop': False, 'padDistance': 5, 'distances': [1], 'force2D': False, 'force2Ddimension': 0, 'resegmentRange': None, 'label': 1, 'additionalInfo': True, 'binWidth': 25.0, 'symmetricalGLCM': True, 'correctMask': True}	{'Original': {}}	d5aaa827b1873923f47ed93c8edf60a8483e9698	3D	(0.6562500000000001, 0.6562500000000001, 2.0)	(512, 512, 248)	-536.816	-1024	1854	0d59166fe45f792dd65b6196b7764c95f08e219f	(0.6562500000000001, 0.6562500000000001, 2.0)	(512, 512, 248)	(287, 272, 174, 11, 12, 2)	138	1	(291.6231884057971, 276.768115942029, 174.36231884057972)	(23.705842391304373, -144.0427989130435, 737.7246376811594)	0.736408	0.42223	3.40058	8.05386	6.60019	8.2529	8.80452	8.88127	111.111	5.93092	0.762559	146.572	1.31914	118.863	-2	92.3	492151	2.57233	49.75	2.45093	129	29.5725	47.8478	47	-32	161
0005601578	lbj_segment_<3	v3.0.1.post15+g2791e23	1.19.2	2.0.2	1.1.1	3.6.7	{'minimumROIDimensions': 2, 'minimumROISize': None, 'normalize': False, 'normalizeScale': 1, 'removeOutliers': None, 'resampledPixelSpacing': None, 'interpolator': 'sitkBSpline', 'preCrop': False, 'padDistance': 5, 'distances': [1], 'force2D': False, 'force2Ddimension': 0, 'resegmentRange': None, 'label': 1, 'additionalInfo': True, 'binWidth': 25.0, 'symmetricalGLCM': True, 'correctMask': True}	{'Original': {}}	65f6732ead242140152d55383d202071a1afc755	3D	(0.7734375, 0.7734375, 2.0)	(512, 512, 209)	-571.911	-1024	3069	dec1585b51783845728437317f62dd56d805485f	(0.7734375, 0.7734375, 2.0)	(512, 512, 209)	(146, 205, 91, 85, 57, 49)	145	3	(197.06206896551726, 243.02068965517242, 111.44137931034483)	(-43.19808728448274, -160.15196659482757, -159.4172413793104)	0.553788	0.026104	4.60566	176.435	6.75065	7.58521	6.60825	106.708	170.588	97.7077	0.622351	239.009	1.40109	173.48	-14.8	100.6	506349	2.71115	56	2.34787	121	34.4751	42.1172	44	-61	182
	lbj_segment_3-4	v3.0.1.post15+g2791e23	1.19.2	2.0.2	1.1.1	3.6.7	{'minimumROIDimensions': 2, 'minimumROISize': None, 'normalize': False, 'normalizeScale': 1, 'removeOutliers': None, 'resampledPixelSpacing': None, 'interpolator': 'sitkBSpline', 'preCrop': False, 'padDistance': 5, 'distances': [1], 'force2D': False, 'force2Ddimension': 0, 'resegmentRange': None, 'label': 1, 'additionalInfo': True, 'binWidth': 25.0, 'symmetricalGLCM': True, 'correctMask': True}	{'Original': {}}	65f6732ead242140152d55383d202071a1afc755	3D	(0.7734375, 0.7734375, 2.0)	(512, 512, 209)	-571.911	-1024	3069	a8fdea9f4ae98e6ff0bfcbf4e1f31d0693b79121	(0.7734375, 0.7734375, 2.0)	(512, 512, 209)	(178, 235, 116, 37, 32, 7)	108	3	(190.5648148148148, 255.12037037037038, 118.47222222222223)	(-48.22330729166666, -150.79361979166666, -145.3555555555556)	0.260203	0.0614929	3.25309	52.9018	8.02837	11.6783	10.9381	36.8309	111.266	13.7652	0.557143	200.798	1.80466	129.212	-2.9	87.3	378896	2.52355	46.25	3.1611	124	28.6036	46.9259	51	-65	189
	lbj_segment_4-5	v3.0.1.post15+g2791e23	1.19.2	2.0.2	1.1.1	3.6.7	{'minimumROIDimensions': 2, 'minimumROISize': None, 'normalize': False, 'normalizeScale': 1, 'removeOutliers': None, 'resampledPixelSpacing': None, 'interpolator': 'sitkBSpline', 'preCrop': False, 'padDistance': 5, 'distances': [1], 'force2D': False, 'force2Ddimension': 0, 'resegmentRange': None, 'label': 1, 'additionalInfo': True, 'binWidth': 25.0, 'symmetricalGLCM': True, 'correctMask': True}	{'Original': {}}	65f6732ead242140152d55383d202071a1afc755	3D	(0.7734375, 0.7734375, 2.0)	(512, 512, 209)	-571.911	-1024	3069	ede5fcc5bd43779040895ee9934517580528ee82	(0.7734375, 0.7734375, 2.0)	(512, 512, 209)	(149, 236, 110, 77, 28, 29)	312	5	(183.78205128205127, 250.23397435897436, 120.9423076923077)	(-53.46935096153848, -154.57294170673077, -140.41538461538468)	0.69534	0.0922873	7.88247	85.4123	31.622	7.58521	9.05285	70.3593	341.476	59.3906	0.523772	451.075	1.32096	373.28	1	100	1354462	2.59066	55.25	2.44041	129	31.1681	54.1987	61	-44	173
	lbj_segment_5-6	v3.0.1.post15+g2791e23	1.19.2	2.0.2	1.1.1	3.6.7	{'minimumROIDimensions': 2, 'minimumROISize': None, 'normalize': False, 'normalizeScale': 1, 'removeOutliers': None, 'resampledPixelSpacing': None, 'interpolator': 'sitkBSpline', 'preCrop': False, 'padDistance': 5, 'distances': [1], 'force2D': False, 'force2Ddimension': 0, 'resegmentRange': None, 'label': 1, 'additionalInfo': True, 'binWidth': 25.0, 'symmetricalGLCM': True, 'correctMask': True}	{'Original': {}}	65f6732ead242140152d55383d202071a1afc755	3D	(0.7734375, 0.7734375, 2.0)	(512, 512, 209)	-571.911	-1024	3069	7e2edb279030197ea6d233ea75d925394d69a294	(0.7734375, 0.7734375, 2.0)	(512, 512, 209)	(193, 229, 128, 12, 9, 4)	169	1	(198.0828402366864, 233.27218934911244, 129.72189349112426)	(-42.40858450443787, -167.69182230029585, -122.85621301775154)	0.614781	0.447745	4.63791	10.3584	9.7888	8.3297	11.1547	11.2876	191.226	6.36813	0.729605	220.003	1.15048	202.193	-10.4	98.4	767463	2.61498	67	2.24158	120	35.8213	52.9053	64	-56	176
	lbj_segment_6-7	v3.0.1.post15+g2791e23	1.19.2	2.0.2	1.1.1	3.6.7	{'minimumROIDimensions': 2, 'minimumROISize': None, 'normalize': False, 'normalizeScale': 1, 'removeOutliers': None, 'resampledPixelSpacing': None, 'interpolator': 'sitkBSpline', 'preCrop': False, 'padDistance': 5, 'distances': [1], 'force2D': False, 'force2Ddimension': 0, 'resegmentRange': None, 'label': 1, 'additionalInfo': True, 'binWidth': 25.0, 'symmetricalGLCM': True, 'correctMask': True}	{'Original': {}}	65f6732ead242140152d55383d202071a1afc755	3D	(0.7734375, 0.7734375, 2.0)	(512, 512, 209)	-571.911	-1024	3069	8373b96672bd45647a3ae744dbaba9a090742334	(0.7734375, 0.7734375, 2.0)	(512, 512, 209)	(124, 230, 118, 10, 7, 3)	132	1	(128.0, 232.7348484848485, 119.03787878787878)	(-96.61328125, -168.107421875, -144.2242424242425)	0.77762	0.615905	4.7798	7.76062	9.18992	7.58521	8.07492	9.3192	148.853	6.03481	0.828278	163.989	1.10168	157.926	26	97.7	612946	2.18099	40	2.68503	114	22.3528	62.2879	62	-17	131
0005705543	lbj_segment_<3	v3.0.1.post15+g2791e23	1.19.2	2.0.2	1.1.1	3.6.7	{'minimumROIDimensions': 2, 'minimumROISize': None, 'normalize': False, 'normalizeScale': 1, 'removeOutliers': None, 'resampledPixelSpacing': None, 'interpolator': 'sitkBSpline', 'preCrop': False, 'padDistance': 5, 'distances': [1], 'force2D': False, 'force2Ddimension': 0, 'resegmentRange': None, 'label': 1, 'additionalInfo': True, 'binWidth': 25.0, 'symmetricalGLCM': True, 'correctMask': True}	{'Original': {}}	47614e97257c5d5705bf9d231fa17fe45f89f6fd	3D	(0.69921875, 0.69921875, 1.0)	(512, 512, 386)	-603.003	-1024	3070	fa897c1ca44727385d3327a3665b93dc8b607c4c	(0.69921875, 0.69921875, 1.0)	(512, 512, 386)	(169, 189, 187, 80, 41, 80)	280	6	(210.62857142857143, 205.825, 222.30714285714285)	(-36.37494419642857, -155.23369140625002, 1598.307142857143)	0.511077	0.149256	18.3768	123.122	48.5245	66.4873	56.4638	86.9352	128.603	62.925	0.471352	261.4	2.03261	136.894	11	96.1	1120244	2.48168	48.25	2.62369	128	27.5955	53.5429	54.5	-44	172
	lbj_segment_3-4	v3.0.1.post15+g2791e23	1.19.2	2.0.2	1.1.1	3.6.7	{'minimumROIDimensions': 2, 'minimumROISize': None, 'normalize': False, 'normalizeScale': 1, 'removeOutliers': None, 'resampledPixelSpacing': None, 'interpolator': 'sitkBSpline', 'preCrop': False, 'padDistance': 5, 'distances': [1], 'force2D': False, 'force2Ddimension': 0, 'resegmentRange': None, 'label': 1, 'additionalInfo': True, 'binWidth': 25.0, 'symmetricalGLCM': True, 'correctMask': True}	{'Original': {}}	47614e97257c5d5705bf9d231fa17fe45f89f6fd	3D	(0.69921875, 0.69921875, 1.0)	(512, 512, 386)	-603.003	-1024	3070	12090e8754a3f12eae2538fdc293434b5a56680f	(0.69921875, 0.69921875, 1.0)	(512, 512, 386)	(165, 198, 186, 75, 53, 74)	476	5	(211.88025210084032, 209.3109243697479, 221.05882352941177)	(-35.49974560136556, -152.79626772584032, 1597.0588235294117)	0.69396	0.123902	10.8826	87.8323	56.5678	7.30754	8.50636	80.7787	217.095	60.9521	0.485239	359.994	1.65823	232.72	18.5	111	2866550	2.46091	51	2.53586	138	28.12	69.5378	74	-25	163
	lbj_segment_4-5	v3.0.1.post15+g2791e23	1.19.2	2.0.2	1.1.1	3.6.7	{'minimumROIDimensions': 2, 'minimumROISize': None, 'normalize': False, 'normalizeScale': 1, 'removeOutliers': None, 'resampledPixelSpacing': None, 'interpolator': 'sitkBSpline', 'preCrop': False, 'padDistance': 5, 'distances': [1], 'force2D': False, 'force2Ddimension': 0, 'resegmentRange': None, 'label': 1, 'additionalInfo': True, 'binWidth': 25.0, 'symmetricalGLCM': True, 'correctMask': True}	{'Original': {}}	47614e97257c5d5705bf9d231fa17fe45f89f6fd	3D	(0.69921875, 0.69921875, 1.0)	(512, 512, 386)	-603.003	-1024	3070	def29a679f37dab14174c85680e9078e983e11e1	(0.69921875, 0.69921875, 1.0)	(512, 512, 386)	(150, 194, 186, 65, 42, 69)	1382	7	(192.6273516642547, 216.82778581765558, 211.02387843704776)	(-48.96173457850941, -147.54033726031113, 1587.0238784370476)	0.528657	0.301969	23.0578	76.3581	43.458	45.7756	36.1774	77.8462	640.427	40.3673	0.422261	850.908	1.32866	675.669	18.1	107	7421835	2.46349	53	2.37629	141	28.6217	64.7894	68	-33	174
	lbj_segment_16-17	v3.0.1.post15+g2791e23	1.19.2	2.0.2	1.1.1	3.6.7	{'minimumROIDimensions': 2, 'minimumROISize': None, 'normalize': False, 'normalizeScale': 1, 'removeOutliers': None, 'resampledPixelSpacing': None, 'interpolator': 'sitkBSpline', 'preCrop': False, 'padDistance': 5, 'distances': [1], 'force2D': False, 'force2Ddimension': 0, 'resegmentRange': None, 'label': 1, 'additionalInfo': True, 'binWidth': 25.0, 'symmetricalGLCM': True, 'correctMask': True}	{'Original': {}}	47614e97257c5d5705bf9d231fa17fe45f89f6fd	3D	(0.69921875, 0.69921875, 1.0)	(512, 512, 386)	-603.003	-1024	3070	bbde95420750a3814fa386741db55868f478c48d	(0.69921875, 0.69921875, 1.0)	(512, 512, 386)	(180, 194, 197, 26, 27, 20)	6536	1	(192.86658506731945, 206.8249694002448, 205.91630966952263)	(-48.79445809746022, -154.53449405217256, 1581.9163096695227)	0.914779	0.757111	14.0808	18.5981	21.428	21.9687	20.3856	22.2342	3182.93	17.0131	0.823065	1271.36	0.39943	3195.5	28	86	26680298	2.02791	30	9.95103	322	18.6808	58.7775	60	-53	375
0006457347	lbj_segment_<3	v3.0.1.post15+g2791e23	1.19.2	2.0.2	1.1.1	3.6.7	{'minimumROIDimensions': 2, 'minimumROISize': None, 'normalize': False, 'normalizeScale': 1, 'removeOutliers': None, 'resampledPixelSpacing': None, 'interpolator': 'sitkBSpline', 'preCrop': False, 'padDistance': 5, 'distances': [1], 'force2D': False, 'force2Ddimension': 0, 'resegmentRange': None, 'label': 1, 'additionalInfo': True, 'binWidth': 25.0, 'symmetricalGLCM': True, 'correctMask': True}	{'Original': {}}	a6a81b6bece7cb0b67f9221f285cbd6a8027b568	3D	(0.7421875, 0.7421875, 1.9999999999999998)	(512, 512, 233)	-549.185	-1024	3071	456cf715925b8b3347d4b2de9f220a24d36a7b5f	(0.7421875, 0.7421875, 1.9999999999999998)	(512, 512, 233)	(147, 197, 115, 142, 20, 7)	48	3	(220.125, 205.66666666666666, 117.1875)	(-16.2548828125, -189.98567708333346, 452.67499999999995)	0.0750117	0.0176915	3.40878	192.679	3.71094	4.45312	84.1917	106.445	41.0378	14.4532	0.581393	98.9624	2.4115	52.8809	2.7	71.2	100280	2.0372	28.25	3.05013	95	20.3056	37.6667	39.5	-25	120
	lbj_segment_3-4	v3.0.1.post15+g2791e23	1.19.2	2.0.2	1.1.1	3.6.7	{'minimumROIDimensions': 2, 'minimumROISize': None, 'normalize': False, 'normalizeScale': 1, 'removeOutliers': None, 'resampledPixelSpacing': None, 'interpolator': 'sitkBSpline', 'preCrop': False, 'padDistance': 5, 'distances': [1], 'force2D': False, 'force2Ddimension': 0, 'resegmentRange': None, 'label': 1, 'additionalInfo': True, 'binWidth': 25.0, 'symmetricalGLCM': True, 'correctMask': True}	{'Original': {}}	a6a81b6bece7cb0b67f9221f285cbd6a8027b568	3D	(0.7421875, 0.7421875, 1.9999999999999998)	(512, 512, 233)	-549.185	-1024	3071	7584f278a557daeb8b478d0a8299b7422f3a1203	(0.7421875, 0.7421875, 1.9999999999999998)	(512, 512, 233)	(132, 198, 104, 69, 94, 53)	461	11	(166.96312364425162, 241.59869848156183, 131.96963123644252)	(-55.710962920282, -163.31737222071595, 482.239262472885)	0.253258	0.186104	31.1952	167.622	50.7225	73.9693	47.2034	120.247	456.235	42.4517	0.393019	729.228	1.59836	507.877	-12	95	1612679	2.70777	58	2.29401	125	32.6634	44.2061	47	-70	195
	lbj_segment_4-5	v3.0.1.post15+g2791e23	1.19.2	2.0.2	1.1.1	3.6.7	{'minimumROIDimensions': 2, 'minimumROISize': None, 'normalize': False, 'normalizeScale': 1, 'removeOutliers': None, 'resampledPixelSpacing': None, 'interpolator': 'sitkBSpline', 'preCrop': False, 'padDistance': 5, 'distances': [1], 'force2D': False, 'force2Ddimension': 0, 'resegmentRange': None, 'label': 1, 'additionalInfo': True, 'binWidth': 25.0, 'symmetricalGLCM': True, 'correctMask': True}	{'Original': {}}	a6a81b6bece7cb0b67f9221f285cbd6a8027b568	3D	(0.7421875, 0.7421875, 1.9999999999999998)	(512, 512, 233)	-549.185	-1024	3071	e88593b8a9724e9e265d9d7dffc7ed6368d38af9	(0.7421875, 0.7421875, 1.9999999999999998)	(512, 512, 233)	(155, 235, 114, 24, 18, 17)	234	2	(165.13247863247864, 242.74358974358975, 121.32478632478633)	(-57.06964476495726, -162.4676482371796, 460.94957264957264)	0.11027	0.087734	5.07172	57.808	29.5779	12.0257	6.38454	38.5266	241.59	6.37451	0.614618	305.21	1.26334	257.794	31	115.7	1564100	2.43511	47	3.30907	136	27.048	74.5983	80	-51	187
	lbj_segment_5-6	v3.0.1.post15+g2791e23	1.19.2	2.0.2	1.1.1	3.6.7	{'minimumROIDimensions': 2, 'minimumROISize': None, 'normalize': False, 'normalizeScale': 1, 'removeOutliers': None, 'resampledPixelSpacing': None, 'interpolator': 'sitkBSpline', 'preCrop': False, 'padDistance': 5, 'distances': [1], 'force2D': False, 'force2Ddimension': 0, 'resegmentRange': None, 'label': 1, 'additionalInfo': True, 'binWidth': 25.0, 'symmetricalGLCM': True, 'correctMask': True}	{'Original': {}}	a6a81b6bece7cb0b67f9221f285cbd6a8027b568	3D	(0.7421875, 0.7421875, 1.9999999999999998)	(512, 512, 233)	-549.185	-1024	3071	eaaaf052e8936e1da3da7d89e3b9b40264cd2aeb	(0.7421875, 0.7421875, 1.9999999999999998)	(512, 512, 233)	(166, 210, 111, 36, 49, 18)	615	3	(181.72845528455284, 233.46829268292683, 121.73821138211382)	(-44.75231834349594, -169.35165777439036, 461.7764227642276)	0.325719	0.124103	8.34244	67.2219	12.0257	33.1856	31.0834	51.8351	641.089	21.8955	0.533435	674.033	1.05139	677.536	21	107	3750817	2.39326	49	3.11995	128	28.3003	69.9854	79	-39	167
0006609096	lbj_segment_<3	v3.0.1.post15+g2791e23	1.19.2	2.0.2	1.1.1	3.6.7	{'minimumROIDimensions': 2, 'minimumROISize': None, 'normalize': False, 'normalizeScale': 1, 'removeOutliers': None, 'resampledPixelSpacing': None, 'interpolator': 'sitkBSpline', 'preCrop': False, 'padDistance': 5, 'distances': [1], 'force2D': False, 'force2Ddimension': 0, 'resegmentRange': None, 'label': 1, 'additionalInfo': True, 'binWidth': 25.0, 'symmetricalGLCM': True, 'correctMask': True}	{'Original': {}}	c15ea2d7a62f8b3ce3d696eca1126f07353ebc5f	3D	(0.894531, 0.894531, 5.0)	(512, 512, 99)	-1169.45	-3024	3071	5d3c64f194ab533e495d8041018607f66f63ab6e	(0.894531, 0.894531, 5.0)	(512, 512, 99)	(190, 255, 47, 4, 4, 1)	10	1	(191.3, 256.3, 47.0)	(-52.41248520000002, -0.17897019999989539, -400.5790000000002)	0.787401	0	0	3.57812	5.67465	5.67465	3.68825	5.74472	29.6736	2.81742	0.825588	56.1436	1.89204	40.0093	37.8	61.5	27306	1.29546	11.25	4.19885	66	10.08	50.6	56	18	48
	lbj_segment_3-4	v3.0.1.post15+g2791e23	1.19.2	2.0.2	1.1.1	3.6.7	{'minimumROIDimensions': 2, 'minimumROISize': None, 'normalize': False, 'normalizeScale': 1, 'removeOutliers': None, 'resampledPixelSpacing': None, 'interpolator': 'sitkBSpline', 'preCrop': False, 'padDistance': 5, 'distances': [1], 'force2D': False, 'force2Ddimension': 0, 'resegmentRange': None, 'label': 1, 'additionalInfo': True, 'binWidth': 25.0, 'symmetricalGLCM': True, 'correctMask': True}	{'Original': {}}	c15ea2d7a62f8b3ce3d696eca1126f07353ebc5f	3D	(0.894531, 0.894531, 5.0)	(512, 512, 99)	-1169.45	-3024	3071	a3066c19d6a9e85241ec3be2c23ba67cb1f255d0	(0.894531, 0.894531, 5.0)	(512, 512, 99)	(164, 238, 44, 53, 25, 6)	34	2	(190.14705882352942, 250.14705882352942, 46.5)	(-53.443826823529434, -5.682966823529313, -403.0790000000002)	0.0384264	0.0202557	2.15265	106.274	6.14841	6.14841	5.21597	59.0508	106.358	4.08372	0.666463	162.888	1.5315	136.032	-7.6	34	16880	1.37928	21	3.03401	41	12.1869	15.8235	16	-21	62
	lbj_segment_4-5	v3.0.1.post15+g2791e23	1.19.2	2.0.2	1.1.1	3.6.7	{'minimumROIDimensions': 2, 'minimumROISize': None, 'normalize': False, 'normalizeScale': 1, 'removeOutliers': None, 'resampledPixelSpacing': None, 'interpolator': 'sitkBSpline', 'preCrop': False, 'padDistance': 5, 'distances': [1], 'force2D': False, 'force2Ddimension': 0, 'resegmentRange': None, 'label': 1, 'additionalInfo': True, 'binWidth': 25.0, 'symmetricalGLCM': True, 'correctMask': True}	{'Original': {}}	c15ea2d7a62f8b3ce3d696eca1126f07353ebc5f	3D	(0.894531, 0.894531, 5.0)	(512, 512, 99)	-1169.45	-3024	3071	71904042223d426afdaedd5faff1ef97172ad7c8	(0.894531, 0.894531, 5.0)	(512, 512, 99)	(170, 252, 45, 39, 19, 10)	110	2	(198.83636363636364, 259.27272727272725, 52.21818181818182)	(-45.67097430000001, 2.4802265000000716, -374.48809090909106)	0.152943	0.0647103	4.75881	73.5401	10.9547	12.2968	13.6544	61.406	391.924	11.2475	0.604458	428.469	1.09324	440.102	23	100	539965	2.31206	46.25	2.26316	111	25.4091	63.3182	64	-13	124
	lbj_segment_5-6	v3.0.1.post15+g2791e23	1.19.2	2.0.2	1.1.1	3.6.7	{'minimumROIDimensions': 2, 'minimumROISize': None, 'normalize': False, 'normalizeScale': 1, 'removeOutliers': None, 'resampledPixelSpacing': None, 'interpolator': 'sitkBSpline', 'preCrop': False, 'padDistance': 5, 'distances': [1], 'force2D': False, 'force2Ddimension': 0, 'resegmentRange': None, 'label': 1, 'additionalInfo': True, 'binWidth': 25.0, 'symmetricalGLCM': True, 'correctMask': True}	{'Original': {}}	c15ea2d7a62f8b3ce3d696eca1126f07353ebc5f	3D	(0.894531, 0.894531, 5.0)	(512, 512, 99)	-1169.45	-3024	3071	de14bc7478ee5d6649dad09a51d0b95367331c38	(0.894531, 0.894531, 5.0)	(512, 512, 99)	(194, 231, 46, 61, 29, 13)	227	3	(221.51101321585904, 246.2863436123348, 52.286343612334804)	(-25.38779733700443, -9.136496262114434, -374.14728193832616)	0.129269	0.0490926	6.00486	122.317	16.6196	15.9313	8.48627	86.7696	831.026	15.8118	0.517942	825.301	0.993111	908.211	52	102	1557984	1.80054	25	4.10729	121	15.9048	80.2819	84	2	119
	lbj_segment_6-7	v3.0.1.post15+g2791e23	1.19.2	2.0.2	1.1.1	3.6.7	{'minimumROIDimensions': 2, 'minimumROISize': None, 'normalize': False, 'normalizeScale': 1, 'removeOutliers': None, 'resampledPixelSpacing': None, 'interpolator': 'sitkBSpline', 'preCrop': False, 'padDistance': 5, 'distances': [1], 'force2D': False, 'force2Ddimension': 0, 'resegmentRange': None, 'label': 1, 'additionalInfo': True, 'binWidth': 25.0, 'symmetricalGLCM': True, 'correctMask': True}	{'Original': {}}	c15ea2d7a62f8b3ce3d696eca1126f07353ebc5f	3D	(0.894531, 0.894531, 5.0)	(512, 512, 99)	-1169.45	-3024	3071	2c1832cabffee5a86928e7b0f11f6a06765060a9	(0.894531, 0.894531, 5.0)	(512, 512, 99)	(160, 247, 58, 12, 10, 2)	118	1	(164.22033898305085, 251.48305084745763, 58.45762711864407)	(-76.63608144915256, -4.487880542372778, -343.29086440677986)	0.830337	0.673365	7.21709	10.7179	13.4171	12.838	11.315	14.4784	436.935	8.8995	0.772078	360.662	0.825437	472.11	13.4	93.3	446694	2.21202	49.75	2.15945	104	26.0169	53.2203	53.5	-21	125
	lbj_segment_7-8	v3.0.1.post15+g2791e23	1.19.2	2.0.2	1.1.1	3.6.7	{'minimumROIDimensions': 2, 'minimumROISize': None, 'normalize': False, 'normalizeScale': 1, 'removeOutliers': None, 'resampledPixelSpacing': None, 'interpolator': 'sitkBSpline', 'preCrop': False, 'padDistance': 5, 'distances': [1], 'force2D': False, 'force2Ddimension': 0, 'resegmentRange': None, 'label': 1, 'additionalInfo': True, 'binWidth': 25.0, 'symmetricalGLCM': True, 'correctMask': True}	{'Original': {}}	c15ea2d7a62f8b3ce3d696eca1126f07353ebc5f	3D	(0.894531, 0.894531, 5.0)	(512, 512, 99)	-1169.45	-3024	3071	9cf2274ed60d649e944b83922361e3ddce2d4ef0	(0.894531, 0.894531, 5.0)	(512, 512, 99)	(160, 235, 55, 60, 17, 4)	176	2	(179.28977272727272, 241.73295454545453, 56.76136363636363)	(-63.15600581250001, -13.20964393749992, -351.772181818182)	0.101255	0.08765	7.43279	84.8008	49.3289	12.838	9.88042	56.4681	650.651	8.58651	0.690065	526.211	0.808745	704.163	33.5	97.5	1023419	2.02361	36	4.34937	107	22.1406	70.8693	81	-34	141
	lbj_segment_8-9	v3.0.1.post15+g2791e23	1.19.2	2.0.2	1.1.1	3.6.7	{'minimumROIDimensions': 2, 'minimumROISize': None, 'normalize': False, 'normalizeScale': 1, 'removeOutliers': None, 'resampledPixelSpacing': None, 'interpolator': 'sitkBSpline', 'preCrop': False, 'padDistance': 5, 'distances': [1], 'force2D': False, 'force2Ddimension': 0, 'resegmentRange': None, 'label': 1, 'additionalInfo': True, 'binWidth': 25.0, 'symmetricalGLCM': True, 'correctMask': True}	{'Original': {}}	c15ea2d7a62f8b3ce3d696eca1126f07353ebc5f	3D	(0.894531, 0.894531, 5.0)	(512, 512, 99)	-1169.45	-3024	3071	c1c822026fa5a58b80d301967c8a07ab4a497b3d	(0.894531, 0.894531, 5.0)	(512, 512, 99)	(213, 226, 53, 22, 14, 4)	467	1	(221.48179871520344, 232.28051391862954, 54.51391862955032)	(-25.41393061349038, -21.665145103854314, -363.0094068522486)	0.784636	0.452235	9.01743	19.9397	20.9573	23.1351	19.3103	23.9675	1811.92	15.6454	0.708161	1014.95	0.560152	1868.43	14.6	104	2649428	2.34799	53	2.32201	127	28.2792	67.666	78	-19	146
0007367022	lbj_segment_<3	v3.0.1.post15+g2791e23	1.19.2	2.0.2	1.1.1	3.6.7	{'minimumROIDimensions': 2, 'minimumROISize': None, 'normalize': False, 'normalizeScale': 1, 'removeOutliers': None, 'resampledPixelSpacing': None, 'interpolator': 'sitkBSpline', 'preCrop': False, 'padDistance': 5, 'distances': [1], 'force2D': False, 'force2Ddimension': 0, 'resegmentRange': None, 'label': 1, 'additionalInfo': True, 'binWidth': 25.0, 'symmetricalGLCM': True, 'correctMask': True}	{'Original': {}}	8747912ad77681cf9988086bbd2bcf4c21b89364	3D	(0.6621093749999999, 0.6621093749999999, 4.999999999999999)	(512, 512, 86)	-555.396	-1024	1963	47413d6d3675dca669d2990e6a7b25b8b9fc73c7	(0.6621093749999999, 0.6621093749999999, 4.999999999999999)	(512, 512, 86)	(152, 212, 34, 32, 56, 11)	72	3	(167.38888888888889, 232.56944444444446, 37.47222222222222)	(-73.33919270833333, -145.18253580729169, 1124.361111111111)	0.36182	0.033211	2.66692	80.3023	8.29692	65.5999	8.18984	66.0162	126.585	29.055	0.533163	228.671	1.80647	157.82	-39.3	29.6	54426	2.11204	40.25	2.66465	69	22.3287	-1.83333	-0.5	-65	134
	lbj_segment_4-5	v3.0.1.post15+g2791e23	1.19.2	2.0.2	1.1.1	3.6.7	{'minimumROIDimensions': 2, 'minimumROISize': None, 'normalize': False, 'normalizeScale': 1, 'removeOutliers': None, 'resampledPixelSpacing': None, 'interpolator': 'sitkBSpline', 'preCrop': False, 'padDistance': 5, 'distances': [1], 'force2D': False, 'force2Ddimension': 0, 'resegmentRange': None, 'label': 1, 'additionalInfo': True, 'binWidth': 25.0, 'symmetricalGLCM': True, 'correctMask': True}	{'Original': {}}	8747912ad77681cf9988086bbd2bcf4c21b89364	3D	(0.6621093749999999, 0.6621093749999999, 4.999999999999999)	(512, 512, 86)	-555.396	-1024	1963	75918fedaea29c94098cd959458a5a2814ad97e0	(0.6621093749999999, 0.6621093749999999, 4.999999999999999)	(512, 512, 86)	(149, 243, 38, 60, 11, 6)	181	2	(181.18232044198896, 247.12154696132598, 40.613259668508285)	(-64.20643236360496, -135.54745230490335, 1140.0662983425414)	0.104101	0.0633927	4.92693	77.7207	48.7313	11.0218	11.5632	48.893	375.644	8.09083	0.572234	439.976	1.17126	396.742	-11	96	691155	2.57047	74	1.80207	118	35.5432	46.5691	52	-39	157
	lbj_segment_5-6	v3.0.1.post15+g2791e23	1.19.2	2.0.2	1.1.1	3.6.7	{'minimumROIDimensions': 2, 'minimumROISize': None, 'normalize': False, 'normalizeScale': 1, 'removeOutliers': None, 'resampledPixelSpacing': None, 'interpolator': 'sitkBSpline', 'preCrop': False, 'padDistance': 5, 'distances': [1], 'force2D': False, 'force2Ddimension': 0, 'resegmentRange': None, 'label': 1, 'additionalInfo': True, 'binWidth': 25.0, 'symmetricalGLCM': True, 'correctMask': True}	{'Original': {}}	8747912ad77681cf9988086bbd2bcf4c21b89364	3D	(0.6621093749999999, 0.6621093749999999, 4.999999999999999)	(512, 512, 86)	-555.396	-1024	1963	c11a6e64f99023562f7ebb7f9c74b7a84048caca	(0.6621093749999999, 0.6621093749999999, 4.999999999999999)	(512, 512, 86)	(155, 264, 41, 10, 12, 2)	127	1	(159.36220472440945, 269.62204724409446, 41.55118110236221)	(-78.6537355437992, -120.64966012549218, 1144.755905511811)	0.624426	0.470948	5.06009	10.7445	11.3162	12.3711	8.29621	12.9933	260.019	6.70914	0.781478	252.099	0.969539	278.377	11.2	69.4	314346	1.93356	30.5	3.27415	92	18.1564	44.126	47	-28	120
	lbj_segment_6-7	v3.0.1.post15+g2791e23	1.19.2	2.0.2	1.1.1	3.6.7	{'minimumROIDimensions': 2, 'minimumROISize': None, 'normalize': False, 'normalizeScale': 1, 'removeOutliers': None, 'resampledPixelSpacing': None, 'interpolator': 'sitkBSpline', 'preCrop': False, 'padDistance': 5, 'distances': [1], 'force2D': False, 'force2Ddimension': 0, 'resegmentRange': None, 'label': 1, 'additionalInfo': True, 'binWidth': 25.0, 'symmetricalGLCM': True, 'correctMask': True}	{'Original': {}}	8747912ad77681cf9988086bbd2bcf4c21b89364	3D	(0.6621093749999999, 0.6621093749999999, 4.999999999999999)	(512, 512, 86)	-555.396	-1024	1963	0237b5f333b106abf57af125bb7cd0d7f043fc5d	(0.6621093749999999, 0.6621093749999999, 4.999999999999999)	(512, 512, 86)	(130, 235, 41, 71, 17, 5)	536	2	(173.03358208955223, 243.94776119402985, 42.666044776119406)	(-69.60178842117537, -137.64884561567166, 1150.330223880597)	0.184611	0.104375	7.51917	72.0402	50.345	16.3963	45.3339	51.3495	1125.2	13.2994	0.591712	884.151	0.785773	1174.88	-9	114.5	3254540	2.727	91.25	1.78351	136	43.9313	60.3172	77	-44	180
	lbj_segment_7-8	v3.0.1.post15+g2791e23	1.19.2	2.0.2	1.1.1	3.6.7	{'minimumROIDimensions': 2, 'minimumROISize': None, 'normalize': False, 'normalizeScale': 1, 'removeOutliers': None, 'resampledPixelSpacing': None, 'interpolator': 'sitkBSpline', 'preCrop': False, 'padDistance': 5, 'distances': [1], 'force2D': False, 'force2Ddimension': 0, 'resegmentRange': None, 'label': 1, 'additionalInfo': True, 'binWidth': 25.0, 'symmetricalGLCM': True, 'correctMask': True}	{'Original': {}}	8747912ad77681cf9988086bbd2bcf4c21b89364	3D	(0.6621093749999999, 0.6621093749999999, 4.999999999999999)	(512, 512, 86)	-555.396	-1024	1963	571904f4f03b773329f232948ddf5bff7a085600	(0.6621093749999999, 0.6621093749999999, 4.999999999999999)	(512, 512, 86)	(171, 240, 37, 21, 14, 4)	459	1	(179.7995642701525, 245.5054466230937, 38.431372549019606)	(-65.12196818831698, -136.6174874897876, 1129.156862745098)	0.500194	0.272157	6.09705	22.4027	22.6324	21.7736	14.293	23.7755	974.319	11.2057	0.667561	711.968	0.730734	1006.1	27	109	3103812	2.23204	38.5	3.87848	127	25.2836	75.512	84	-38	165
	lbj_segment_3-4	v3.0.1.post15+g2791e23	1.19.2	2.0.2	1.1.1	3.6.7	{'minimumROIDimensions': 2, 'minimumROISize': None, 'normalize': False, 'normalizeScale': 1, 'removeOutliers': None, 'resampledPixelSpacing': None, 'interpolator': 'sitkBSpline', 'preCrop': False, 'padDistance': 5, 'distances': [1], 'force2D': False, 'force2Ddimension': 0, 'resegmentRange': None, 'label': 1, 'additionalInfo': True, 'binWidth': 25.0, 'symmetricalGLCM': True, 'correctMask': True}	{'Original': {}}	8747912ad77681cf9988086bbd2bcf4c21b89364	3D	(0.6621093749999999, 0.6621093749999999, 4.999999999999999)	(512, 512, 86)	-555.396	-1024	1963	1c73768a6b13e2b1f9c5ae0b0032cb577daac1f3	(0.6621093749999999, 0.6621093749999999, 4.999999999999999)	(512, 512, 86)	(200, 215, 35, 51, 30, 8)	129	3	(233.4418604651163, 236.72868217054264, 37.93023255813954)	(-29.604900981104635, -142.4286655159884, 1126.6511627906975)	0.928515	0.0906142	4.49433	49.5985	37.6607	10.5337	33.9747	45.6746	257.736	46.053	0.542399	361.09	1.40101	282.761	7.6	84	405187	2.34734	43	2.44516	110	23.9758	47.4651	49	-21	131
0007428015	lbj_segment_<3	v3.0.1.post15+g2791e23	1.19.2	2.0.2	1.1.1	3.6.7	{'minimumROIDimensions': 2, 'minimumROISize': None, 'normalize': False, 'normalizeScale': 1, 'removeOutliers': None, 'resampledPixelSpacing': None, 'interpolator': 'sitkBSpline', 'preCrop': False, 'padDistance': 5, 'distances': [1], 'force2D': False, 'force2Ddimension': 0, 'resegmentRange': None, 'label': 1, 'additionalInfo': True, 'binWidth': 25.0, 'symmetricalGLCM': True, 'correctMask': True}	{'Original': {}}	edf3737320e855fb4d4e853c0bf77b03876783f1	3D	(0.71484375, 0.71484375, 2.0)	(512, 512, 239)	-633.718	-1024	3071	5d5a298b06f8f0db2255998705adc52f45d2b90b	(0.71484375, 0.71484375, 2.0)	(512, 512, 239)	(216, 175, 110, 80, 47, 23)	48	4	(267.2083333333333, 187.1875, 125.85416666666667)	(-9.63037109375, -176.332763671875, 819.5083333333333)	0.195198	0.0622066	6.90267	110.964	21.4453	3.57422	23.7625	76.0162	36.4514	21.6599	0.558203	95.2434	2.61288	49.0562	22.7	65	115152	1.5394	22.75	2.38643	78	13.25	46.25	46.5	10	68
	lbj_segment_3-4	v3.0.1.post15+g2791e23	1.19.2	2.0.2	1.1.1	3.6.7	{'minimumROIDimensions': 2, 'minimumROISize': None, 'normalize': False, 'normalizeScale': 1, 'removeOutliers': None, 'resampledPixelSpacing': None, 'interpolator': 'sitkBSpline', 'preCrop': False, 'padDistance': 5, 'distances': [1], 'force2D': False, 'force2Ddimension': 0, 'resegmentRange': None, 'label': 1, 'additionalInfo': True, 'binWidth': 25.0, 'symmetricalGLCM': True, 'correctMask': True}	{'Original': {}}	edf3737320e855fb4d4e853c0bf77b03876783f1	3D	(0.71484375, 0.71484375, 2.0)	(512, 512, 239)	-633.718	-1024	3071	fef47d36f1f4062ad33deb2070894c649c2bc033	(0.71484375, 0.71484375, 2.0)	(512, 512, 239)	(174, 185, 98, 130, 69, 68)	471	10	(237.2632696390658, 211.85138004246284, 121.54140127388536)	(-31.036412718949038, -158.7019431727707, 810.8828025477707)	0.722362	0.103868	16.3727	157.629	114.11	110.188	70.784	158.626	426.303	113.866	0.370015	740.304	1.73657	481.363	34	87	2065289	1.84345	28	2.59737	112	16.7463	62.966	65	5	107
	lbj_segment_4-5	v3.0.1.post15+g2791e23	1.19.2	2.0.2	1.1.1	3.6.7	{'minimumROIDimensions': 2, 'minimumROISize': None, 'normalize': False, 'normalizeScale': 1, 'removeOutliers': None, 'resampledPixelSpacing': None, 'interpolator': 'sitkBSpline', 'preCrop': False, 'padDistance': 5, 'distances': [1], 'force2D': False, 'force2Ddimension': 0, 'resegmentRange': None, 'label': 1, 'additionalInfo': True, 'binWidth': 25.0, 'symmetricalGLCM': True, 'correctMask': True}	{'Original': {}}	edf3737320e855fb4d4e853c0bf77b03876783f1	3D	(0.71484375, 0.71484375, 2.0)	(512, 512, 239)	-633.718	-1024	3071	49f1929168fe246607ea15df26e478dc511b03b5	(0.71484375, 0.71484375, 2.0)	(512, 512, 239)	(170, 185, 108, 113, 63, 24)	277	4	(221.00361010830323, 196.62093862815885, 126.31407942238268)	(-42.65952871164262, -169.58932902752707, 820.4281588447653)	0.415363	0.095257	13.9566	146.515	79.0387	59.1418	80.2187	96.6409	258.567	60.8569	0.507059	387.086	1.49704	283.095	37.6	90.8	1308080	1.81315	24	3.35836	128	15.9406	65.509	65	2	126
	lbj_segment_6-7	v3.0.1.post15+g2791e23	1.19.2	2.0.2	1.1.1	3.6.7	{'minimumROIDimensions': 2, 'minimumROISize': None, 'normalize': False, 'normalizeScale': 1, 'removeOutliers': None, 'resampledPixelSpacing': None, 'interpolator': 'sitkBSpline', 'preCrop': False, 'padDistance': 5, 'distances': [1], 'force2D': False, 'force2Ddimension': 0, 'resegmentRange': None, 'label': 1, 'additionalInfo': True, 'binWidth': 25.0, 'symmetricalGLCM': True, 'correctMask': True}	{'Original': {}}	edf3737320e855fb4d4e853c0bf77b03876783f1	3D	(0.71484375, 0.71484375, 2.0)	(512, 512, 239)	-633.718	-1024	3071	40c153836ebcbaac7cb87cabc454e19aeec2e92b	(0.71484375, 0.71484375, 2.0)	(512, 512, 239)	(175, 183, 117, 11, 10, 1)	83	1	(179.97590361445782, 187.67469879518072, 117.0)	(-71.98792827560243, -175.98449265813252, 801.8)	0.731808	0	0	8.6196	7.86328	7.14844	8.72578	8.72578	76.8206	6.30789	0.729691	119.765	1.55902	84.8263	56.8	89	486037	1.3548	13.5	4.18781	105	9.73871	75.4096	77	32	73
0007871844	lbj_segment_<3	v3.0.1.post15+g2791e23	1.19.2	2.0.2	1.1.1	3.6.7	{'minimumROIDimensions': 2, 'minimumROISize': None, 'normalize': False, 'normalizeScale': 1, 'removeOutliers': None, 'resampledPixelSpacing': None, 'interpolator': 'sitkBSpline', 'preCrop': False, 'padDistance': 5, 'distances': [1], 'force2D': False, 'force2Ddimension': 0, 'resegmentRange': None, 'label': 1, 'additionalInfo': True, 'binWidth': 25.0, 'symmetricalGLCM': True, 'correctMask': True}	{'Original': {}}	69e651bc410402e16aa34f49112c75ec34657678	3D	(0.716796875, 0.716796875, 2.0)	(512, 512, 270)	-582.964	-1023	1821	35b52adacef815915162e5476eb6b51e799f93bc	(0.716796875, 0.716796875, 2.0)	(512, 512, 270)	(249, 201, 178, 8, 4, 2)	46	1	(252.19565217391303, 202.7173913043478, 178.45652173913044)	(-31.882660633152284, -37.83440940489132, 1457.521193478261)	0.734798	0.538313	2.8916	5.37161	6.41686	4.54139	5.779	6.45677	42.1742	3.94705	0.833931	70.2617	1.66599	47.2694	2.5	79.5	133260	2.17701	39.5	2.13514	85	23.6314	45.8261	51	-16	101
	lbj_segment_3-4	v3.0.1.post15+g2791e23	1.19.2	2.0.2	1.1.1	3.6.7	{'minimumROIDimensions': 2, 'minimumROISize': None, 'normalize': False, 'normalizeScale': 1, 'removeOutliers': None, 'resampledPixelSpacing': None, 'interpolator': 'sitkBSpline', 'preCrop': False, 'padDistance': 5, 'distances': [1], 'force2D': False, 'force2Ddimension': 0, 'resegmentRange': None, 'label': 1, 'additionalInfo': True, 'binWidth': 25.0, 'symmetricalGLCM': True, 'correctMask': True}	{'Original': {}}	69e651bc410402e16aa34f49112c75ec34657678	3D	(0.716796875, 0.716796875, 2.0)	(512, 512, 270)	-582.964	-1023	1821	0e75abe965ed844aef77ebb0565eb9e4141b5779	(0.716796875, 0.716796875, 2.0)	(512, 512, 270)	(158, 184, 124, 78, 52, 51)	201	8	(204.4228855721393, 212.00497512437812, 153.34825870646767)	(-66.12603044340804, -31.177098346393024, 1407.3046674129355)	0.558136	0.195478	24.1645	123.617	62.1035	62.149	27.9918	107.422	173.578	68.9954	0.435041	345.9	1.99276	206.547	-18	70	345525	2.47209	47	2.45169	102	27.6195	23.8657	21	-62	164
	lbj_segment_4-5	v3.0.1.post15+g2791e23	1.19.2	2.0.2	1.1.1	3.6.7	{'minimumROIDimensions': 2, 'minimumROISize': None, 'normalize': False, 'normalizeScale': 1, 'removeOutliers': None, 'resampledPixelSpacing': None, 'interpolator': 'sitkBSpline', 'preCrop': False, 'padDistance': 5, 'distances': [1], 'force2D': False, 'force2Ddimension': 0, 'resegmentRange': None, 'label': 1, 'additionalInfo': True, 'binWidth': 25.0, 'symmetricalGLCM': True, 'correctMask': True}	{'Original': {}}	69e651bc410402e16aa34f49112c75ec34657678	3D	(0.716796875, 0.716796875, 2.0)	(512, 512, 270)	-582.964	-1023	1821	b5de31778d57704308e9fedaaab314ac0eb720ed	(0.716796875, 0.716796875, 2.0)	(512, 512, 270)	(125, 190, 148, 129, 91, 40)	582	7	(190.85395189003435, 228.76116838487974, 153.41408934707903)	(-75.85219970382312, -19.16631138036942, 1407.436328694158)	0.675299	0.0993142	11.2258	113.034	78.5546	76.5691	76.5732	111.91	540.558	76.3314	0.399216	803.843	1.48706	598.061	3.1	90	2220030	2.40074	48.5	2.78439	114	27.2259	51.9828	58	-57	171
	lbj_segment_5-6	v3.0.1.post15+g2791e23	1.19.2	2.0.2	1.1.1	3.6.7	{'minimumROIDimensions': 2, 'minimumROISize': None, 'normalize': False, 'normalizeScale': 1, 'removeOutliers': None, 'resampledPixelSpacing': None, 'interpolator': 'sitkBSpline', 'preCrop': False, 'padDistance': 5, 'distances': [1], 'force2D': False, 'force2Ddimension': 0, 'resegmentRange': None, 'label': 1, 'additionalInfo': True, 'binWidth': 25.0, 'symmetricalGLCM': True, 'correctMask': True}	{'Original': {}}	69e651bc410402e16aa34f49112c75ec34657678	3D	(0.716796875, 0.716796875, 2.0)	(512, 512, 270)	-582.964	-1023	1821	933a922f7c681e245e1ad66fb7e9ffc3495e70fa	(0.716796875, 0.716796875, 2.0)	(512, 512, 270)	(138, 263, 146, 27, 17, 6)	317	2	(152.49526813880126, 269.93690851735016, 149.03154574132492)	(-103.34758434582028, 10.348330472397464, 1398.6712414826497)	0.272389	0.160531	4.49965	28.0298	14.2292	10.4029	20.5385	23.4937	307.722	7.635	0.605971	363.752	1.18208	325.748	23.6	101.4	1770927	2.15193	36	2.91784	120	22.5909	69.1577	74	-24	144
	lbj_segment_6-7	v3.0.1.post15+g2791e23	1.19.2	2.0.2	1.1.1	3.6.7	{'minimumROIDimensions': 2, 'minimumROISize': None, 'normalize': False, 'normalizeScale': 1, 'removeOutliers': None, 'resampledPixelSpacing': None, 'interpolator': 'sitkBSpline', 'preCrop': False, 'padDistance': 5, 'distances': [1], 'force2D': False, 'force2Ddimension': 0, 'resegmentRange': None, 'label': 1, 'additionalInfo': True, 'binWidth': 25.0, 'symmetricalGLCM': True, 'correctMask': True}	{'Original': {}}	69e651bc410402e16aa34f49112c75ec34657678	3D	(0.716796875, 0.716796875, 2.0)	(512, 512, 270)	-582.964	-1023	1821	5ec3e242db362fb89a9f8bde532429dc2239e3a2	(0.716796875, 0.716796875, 2.0)	(512, 512, 270)	(171, 227, 149, 10, 13, 5)	297	1	(175.0976430976431, 232.83501683501683, 151.01683501683502)	(-87.14627260774421, -16.246189542087563, 1402.64182003367)	0.945693	0.655895	5.91067	9.01161	10.6229	11.5275	9.74949	11.5498	294.064	8.52222	0.788659	271.158	0.922106	305.196	-2	99	1501704	2.4095	66	2.41874	122	33.6335	58.9158	73	-50	172
	lbj_segment_9-10	v3.0.1.post15+g2791e23	1.19.2	2.0.2	1.1.1	3.6.7	{'minimumROIDimensions': 2, 'minimumROISize': None, 'normalize': False, 'normalizeScale': 1, 'removeOutliers': None, 'resampledPixelSpacing': None, 'interpolator': 'sitkBSpline', 'preCrop': False, 'padDistance': 5, 'distances': [1], 'force2D': False, 'force2Ddimension': 0, 'resegmentRange': None, 'label': 1, 'additionalInfo': True, 'binWidth': 25.0, 'symmetricalGLCM': True, 'correctMask': True}	{'Original': {}}	69e651bc410402e16aa34f49112c75ec34657678	3D	(0.716796875, 0.716796875, 2.0)	(512, 512, 270)	-582.964	-1023	1821	656919f83c9c0849a11db15e8656fdacab96502f	(0.716796875, 0.716796875, 2.0)	(512, 512, 270)	(188, 214, 150, 15, 23, 7)	896	1	(194.21205357142858, 225.88392857142858, 153.01785714285714)	(-73.4451229126675, -21.228707887276784, 1406.6438642857142)	0.765871	0.603909	8.60532	14.2494	14.6457	16.4313	16.3769	17.6911	904.455	10.9132	0.751452	601.877	0.665458	920.726	23	104	5519766	2.23512	34.25	4.08732	130	24.3836	71.5558	78.5	-51	181
0007933136	lbj_segment_<3	v3.0.1.post15+g2791e23	1.19.2	2.0.2	1.1.1	3.6.7	{'minimumROIDimensions': 2, 'minimumROISize': None, 'normalize': False, 'normalizeScale': 1, 'removeOutliers': None, 'resampledPixelSpacing': None, 'interpolator': 'sitkBSpline', 'preCrop': False, 'padDistance': 5, 'distances': [1], 'force2D': False, 'force2Ddimension': 0, 'resegmentRange': None, 'label': 1, 'additionalInfo': True, 'binWidth': 22.0, 'symmetricalGLCM': True, 'correctMask': True}	{'Original': {}}	5542e175392ceed8c5adc2606da9ab86be3b3a11	3D	(0.8027340000000001, 0.8027340000000001, 2.4999945054945054)	(512, 512, 183)	-1064.16	-3024	1610	006a05f12066218d0cab461ad2b7910058c4649e	(0.8027340000000001, 0.8027340000000001, 2.4999945054945054)	(512, 512, 183)	(166, 175, 77, 74, 53, 33)	74	7	(207.95945945945945, 202.3783783783784, 87.72972972972973)	(-18.860871270270223, -43.04399481081083, -699.3431577071576)	0.655068	0.237428	28.7256	120.987	53.52	46.9585	40.2089	92.4065	87.3941	79.2545	0.438564	217.156	2.48479	119.21	-17	52	67207	2.23063	34	2.29643	67	19.7703	17.4189	17.5	-37	104
	lbj_segment_3-4	v3.0.1.post15+g2791e23	1.19.2	2.0.2	1.1.1	3.6.7	{'minimumROIDimensions': 2, 'minimumROISize': None, 'normalize': False, 'normalizeScale': 1, 'removeOutliers': None, 'resampledPixelSpacing': None, 'interpolator': 'sitkBSpline', 'preCrop': False, 'padDistance': 5, 'distances': [1], 'force2D': False, 'force2Ddimension': 0, 'resegmentRange': None, 'label': 1, 'additionalInfo': True, 'binWidth': 22.0, 'symmetricalGLCM': True, 'correctMask': True}	{'Original': {}}	5542e175392ceed8c5adc2606da9ab86be3b3a11	3D	(0.8027340000000001, 0.8027340000000001, 2.4999945054945054)	(512, 512, 183)	-1064.16	-3024	1610	37cdc7821bd006c07f3c2545ca6a8500bbbd42b3	(0.8027340000000001, 0.8027340000000001, 2.4999945054945054)	(512, 512, 183)	(128, 180, 68, 143, 61, 50)	247	9	(196.3846153846154, 213.34008097165992, 90.77327935222672)	(-28.152392153846108, -34.24466344129556, -691.7343003737153)	0.632414	0.225507	37.2438	165.156	113.566	25.3201	82.779	138.967	342.528	104.447	0.407254	581.322	1.69715	397.905	0	83.4	708138	2.56956	44.5	2.60278	118	25.4098	43.5547	45	-35	153
	lbj_segment_4-5	v3.0.1.post15+g2791e23	1.19.2	2.0.2	1.1.1	3.6.7	{'minimumROIDimensions': 2, 'minimumROISize': None, 'normalize': False, 'normalizeScale': 1, 'removeOutliers': None, 'resampledPixelSpacing': None, 'interpolator': 'sitkBSpline', 'preCrop': False, 'padDistance': 5, 'distances': [1], 'force2D': False, 'force2Ddimension': 0, 'resegmentRange': None, 'label': 1, 'additionalInfo': True, 'binWidth': 22.0, 'symmetricalGLCM': True, 'correctMask': True}	{'Original': {}}	5542e175392ceed8c5adc2606da9ab86be3b3a11	3D	(0.8027340000000001, 0.8027340000000001, 2.4999945054945054)	(512, 512, 183)	-1064.16	-3024	1610	f742121da00b69e18d21d54ed99b58463126d90f	(0.8027340000000001, 0.8027340000000001, 2.4999945054945054)	(512, 512, 183)	(190, 178, 88, 70, 53, 3)	84	2	(222.72619047619048, 204.60714285714286, 88.91666666666667)	(-7.007114214285679, -41.25488978571431, -696.3758218864468)	0.0381261	0.0341742	4.34404	127.114	6.41166	6.41166	69.0538	69.0538	119.882	4.84637	0.667431	176.162	1.46947	135.32	12	76.7	216911	2.18631	42.5	2.34907	88	23.0601	43.0119	38	-20	108
	lbj_segment_5-6	v3.0.1.post15+g2791e23	1.19.2	2.0.2	1.1.1	3.6.7	{'minimumROIDimensions': 2, 'minimumROISize': None, 'normalize': False, 'normalizeScale': 1, 'removeOutliers': None, 'resampledPixelSpacing': None, 'interpolator': 'sitkBSpline', 'preCrop': False, 'padDistance': 5, 'distances': [1], 'force2D': False, 'force2Ddimension': 0, 'resegmentRange': None, 'label': 1, 'additionalInfo': True, 'binWidth': 22.0, 'symmetricalGLCM': True, 'correctMask': True}	{'Original': {}}	5542e175392ceed8c5adc2606da9ab86be3b3a11	3D	(0.8027340000000001, 0.8027340000000001, 2.4999945054945054)	(512, 512, 183)	-1064.16	-3024	1610	e53a37427e45f4aeb2e1f4eae3cf2f6130c6d454	(0.8027340000000001, 0.8027340000000001, 2.4999945054945054)	(512, 512, 183)	(157, 222, 96, 10, 7, 5)	160	1	(161.66875, 224.75, 98.575)	(-56.019997637499955, -25.085533500000025, -672.2300416208791)	0.547662	0.420655	4.98734	11.8561	13.7049	12.9058	8.06738	13.7986	246.073	6.49316	0.779351	243.665	0.990216	257.752	25	119.1	1106766	2.79375	60.25	2.55122	168	31.918	73.7125	76.5	-28	196
	lbj_segment_7-8	v3.0.1.post15+g2791e23	1.19.2	2.0.2	1.1.1	3.6.7	{'minimumROIDimensions': 2, 'minimumROISize': None, 'normalize': False, 'normalizeScale': 1, 'removeOutliers': None, 'resampledPixelSpacing': None, 'interpolator': 'sitkBSpline', 'preCrop': False, 'padDistance': 5, 'distances': [1], 'force2D': False, 'force2Ddimension': 0, 'resegmentRange': None, 'label': 1, 'additionalInfo': True, 'binWidth': 22.0, 'symmetricalGLCM': True, 'correctMask': True}	{'Original': {}}	5542e175392ceed8c5adc2606da9ab86be3b3a11	3D	(0.8027340000000001, 0.8027340000000001, 2.4999945054945054)	(512, 512, 183)	-1064.16	-3024	1610	48ae3cdd7c4430984b609f44bf0b7da3c209b70c	(0.8027340000000001, 0.8027340000000001, 2.4999945054945054)	(512, 512, 183)	(193, 199, 77, 16, 13, 4)	176	1	(199.4375, 205.03977272727272, 78.79545454545455)	(-25.701737874999964, -40.90760307954548, -721.6787965784215)	0.468216	0.264411	4.26119	16.1158	14.4534	10.9858	12.2532	15.652	263.793	7.54567	0.623126	319.216	1.2101	283.527	25	78.5	582996	2.09002	32.25	3.16668	93	18.3817	52.8409	55.5	-21	114
0007991275	lbj_segment_<3	v3.0.1.post15+g2791e23	1.19.2	2.0.2	1.1.1	3.6.7	{'minimumROIDimensions': 2, 'minimumROISize': None, 'normalize': False, 'normalizeScale': 1, 'removeOutliers': None, 'resampledPixelSpacing': None, 'interpolator': 'sitkBSpline', 'preCrop': False, 'padDistance': 5, 'distances': [1], 'force2D': False, 'force2Ddimension': 0, 'resegmentRange': None, 'label': 1, 'additionalInfo': True, 'binWidth': 22.0, 'symmetricalGLCM': True, 'correctMask': True}	{'Original': {}}	4cfd45192eabc496c6fe28ce7dd49477e936b18e	3D	(0.7460937499999999, 0.7460937499999999, 2.0)	(512, 512, 231)	-606.042	-1024	2948	f6512b50d91b4f6e7a8e88d9d434e01e2816e30c	(0.7460937499999999, 0.7460937499999999, 2.0)	(512, 512, 231)	(173, 206, 90, 105, 56, 29)	142	8	(223.28169014084506, 233.6549295774648, 103.56338028169014)	(-35.03787962147888, -156.79847051056328, 1286.72676056338)	0.254704	0.166918	21.1754	126.861	23.3219	22.3939	28.0853	98.9114	125.294	32.312	0.4198	288.444	2.30214	158.09	3	98	495604	2.74392	46.75	2.73683	137	28.5927	46.9859	47.5	-52	189
	lbj_segment_3-4	v3.0.1.post15+g2791e23	1.19.2	2.0.2	1.1.1	3.6.7	{'minimumROIDimensions': 2, 'minimumROISize': None, 'normalize': False, 'normalizeScale': 1, 'removeOutliers': None, 'resampledPixelSpacing': None, 'interpolator': 'sitkBSpline', 'preCrop': False, 'padDistance': 5, 'distances': [1], 'force2D': False, 'force2Ddimension': 0, 'resegmentRange': None, 'label': 1, 'additionalInfo': True, 'binWidth': 22.0, 'symmetricalGLCM': True, 'correctMask': True}	{'Original': {}}	4cfd45192eabc496c6fe28ce7dd49477e936b18e	3D	(0.7460937499999999, 0.7460937499999999, 2.0)	(512, 512, 231)	-606.042	-1024	2948	6983a743b5b5635d830035dedee5201d7ad527bb	(0.7460937499999999, 0.7460937499999999, 2.0)	(512, 512, 231)	(160, 204, 91, 76, 65, 49)	260	6	(201.87692307692308, 241.6, 109.36923076923077)	(-51.00784254807692, -150.87070312499992, 1298.3384615384612)	0.61823	0.144738	15.4071	106.449	69.6554	77.1107	15.9497	102.739	246.552	65.8098	0.425136	447.262	1.81407	289.461	-2.1	110	1216945	2.95398	71	2.09547	145	36.0135	53.6269	53	-37	182
	lbj_segment_4-5	v3.0.1.post15+g2791e23	1.19.2	2.0.2	1.1.1	3.6.7	{'minimumROIDimensions': 2, 'minimumROISize': None, 'normalize': False, 'normalizeScale': 1, 'removeOutliers': None, 'resampledPixelSpacing': None, 'interpolator': 'sitkBSpline', 'preCrop': False, 'padDistance': 5, 'distances': [1], 'force2D': False, 'force2Ddimension': 0, 'resegmentRange': None, 'label': 1, 'additionalInfo': True, 'binWidth': 22.0, 'symmetricalGLCM': True, 'correctMask': True}	{'Original': {}}	4cfd45192eabc496c6fe28ce7dd49477e936b18e	3D	(0.7460937499999999, 0.7460937499999999, 2.0)	(512, 512, 231)	-606.042	-1024	2948	4b86ecc8dc95ba54a883fef86682cc025c190376	(0.7460937499999999, 0.7460937499999999, 2.0)	(512, 512, 231)	(294, 201, 116, 8, 16, 4)	192	1	(297.4114583333333, 206.66145833333334, 117.65625)	(20.269877115885407, -176.93813069661448, 1314.9124999999997)	0.681222	0.38132	4.41822	11.5867	8.82703	12.5728	12.7493	13.6756	202.159	7.89308	0.700231	237.887	1.17673	213.756	42.1	108	1313770	2.2427	34.5	3.36443	120	20.8711	78.5312	83.5	-2	122
0008248537	lbj_segment_<3	v3.0.1.post15+g2791e23	1.19.2	2.0.2	1.1.1	3.6.7	{'minimumROIDimensions': 2, 'minimumROISize': None, 'normalize': False, 'normalizeScale': 1, 'removeOutliers': None, 'resampledPixelSpacing': None, 'interpolator': 'sitkBSpline', 'preCrop': False, 'padDistance': 5, 'distances': [1], 'force2D': False, 'force2Ddimension': 0, 'resegmentRange': None, 'label': 1, 'additionalInfo': True, 'binWidth': 22.0, 'symmetricalGLCM': True, 'correctMask': True}	{'Original': {}}	20a211d27e4049bf229a5cee45ae038a87d74036	3D	(0.7460937499999999, 0.7460937499999999, 2.0)	(512, 512, 263)	-608.3	-1024	3067	12953b6ba7900a13692524b00eeeceb1c60a1341	(0.7460937499999999, 0.7460937499999999, 2.0)	(512, 512, 263)	(129, 170, 173, 55, 56, 19)	113	7	(160.4867256637168, 194.72566371681415, 185.2920353982301)	(-66.88881014933628, -177.34335246128322, 1179.58407079646)	0.938995	0.755929	41.3923	54.7568	40.3033	16.1516	42.3437	48.0603	90.6421	51.4164	0.428689	227.63	2.5113	125.804	-9.6	79.6	308688	2.59695	47	2.61556	109	26.9567	40.6549	44	-50	159
	lbj_segment_3-4	v3.0.1.post15+g2791e23	1.19.2	2.0.2	1.1.1	3.6.7	{'minimumROIDimensions': 2, 'minimumROISize': None, 'normalize': False, 'normalizeScale': 1, 'removeOutliers': None, 'resampledPixelSpacing': None, 'interpolator': 'sitkBSpline', 'preCrop': False, 'padDistance': 5, 'distances': [1], 'force2D': False, 'force2Ddimension': 0, 'resegmentRange': None, 'label': 1, 'additionalInfo': True, 'binWidth': 22.0, 'symmetricalGLCM': True, 'correctMask': True}	{'Original': {}}	20a211d27e4049bf229a5cee45ae038a87d74036	3D	(0.7460937499999999, 0.7460937499999999, 2.0)	(512, 512, 263)	-608.3	-1024	3067	817974fa2536b0db0db05b4cce2485f043d2a175	(0.7460937499999999, 0.7460937499999999, 2.0)	(512, 512, 263)	(148, 174, 158, 49, 28, 45)	214	5	(172.51869158878506, 184.82242990654206, 174.47663551401868)	(-57.91183557242988, -184.73209331191592, 1157.9532710280373)	0.346584	0.0717733	8.65252	120.554	56.6126	15.5725	6.0152	92.5913	209.859	41.7819	0.483859	352.954	1.68186	238.249	-4	96.4	841130	2.79937	56.75	2.46431	137	32.1121	49.4019	52.5	-58	195
	lbj_segment_4-5	v3.0.1.post15+g2791e23	1.19.2	2.0.2	1.1.1	3.6.7	{'minimumROIDimensions': 2, 'minimumROISize': None, 'normalize': False, 'normalizeScale': 1, 'removeOutliers': None, 'resampledPixelSpacing': None, 'interpolator': 'sitkBSpline', 'preCrop': False, 'padDistance': 5, 'distances': [1], 'force2D': False, 'force2Ddimension': 0, 'resegmentRange': None, 'label': 1, 'additionalInfo': True, 'binWidth': 22.0, 'symmetricalGLCM': True, 'correctMask': True}	{'Original': {}}	20a211d27e4049bf229a5cee45ae038a87d74036	3D	(0.7460937499999999, 0.7460937499999999, 2.0)	(512, 512, 263)	-608.3	-1024	3067	3158b40f1720ee7dc506568af4a144f684d0bcde	(0.7460937499999999, 0.7460937499999999, 2.0)	(512, 512, 263)	(173, 177, 142, 12, 37, 50)	183	3	(177.2513661202186, 194.98907103825135, 175.59016393442624)	(-54.38081668374315, -177.14682590505467, 1160.1803278688524)	0.140857	0.0339886	5.83974	171.815	7.48596	100.801	18.0456	100.958	180.96	24.2014	0.516504	299.547	1.65532	203.736	6.2	77.8	531449	2.43342	45	2.57737	106	23.6712	45.5246	51	-30	136
0008310243	lbj_segment_<3	v3.0.1.post15+g2791e23	1.19.2	2.0.2	1.1.1	3.6.7	{'minimumROIDimensions': 2, 'minimumROISize': None, 'normalize': False, 'normalizeScale': 1, 'removeOutliers': None, 'resampledPixelSpacing': None, 'interpolator': 'sitkBSpline', 'preCrop': False, 'padDistance': 5, 'distances': [1], 'force2D': False, 'force2Ddimension': 0, 'resegmentRange': None, 'label': 1, 'additionalInfo': True, 'binWidth': 22.0, 'symmetricalGLCM': True, 'correctMask': True}	{'Original': {}}	fb623ab11bf5b48864ab4e71385f5394d8ac440d	3D	(0.80078125, 0.80078125, 2.0000002735426006)	(512, 512, 224)	-719.325	-1024	2976	1b7d5816e64632cef2c59f34a71208f55f44437f	(0.80078125, 0.80078125, 2.0000002735426006)	(512, 512, 224)	(180, 227, 94, 61, 40, 17)	49	2	(195.57142857142858, 255.0, 105.34693877551021)	(-58.390066964285694, 168.19921875, 491.49383336789606)	0.0517238	0.0258166	2.72484	105.546	6.21007	7.21327	4.87096	66.2606	53.1704	5.45923	0.661752	103.332	1.94342	62.8426	-7.2	72	101690	2.40845	39	2.4082	101	24.1333	34.5306	33	-19	120
	lbj_segment_3-4	v3.0.1.post15+g2791e23	1.19.2	2.0.2	1.1.1	3.6.7	{'minimumROIDimensions': 2, 'minimumROISize': None, 'normalize': False, 'normalizeScale': 1, 'removeOutliers': None, 'resampledPixelSpacing': None, 'interpolator': 'sitkBSpline', 'preCrop': False, 'padDistance': 5, 'distances': [1], 'force2D': False, 'force2Ddimension': 0, 'resegmentRange': None, 'label': 1, 'additionalInfo': True, 'binWidth': 22.0, 'symmetricalGLCM': True, 'correctMask': True}	{'Original': {}}	fb623ab11bf5b48864ab4e71385f5394d8ac440d	3D	(0.80078125, 0.80078125, 2.0000002735426006)	(512, 512, 224)	-719.325	-1024	2976	e190ad95bbff37502dfb39b5b6c571a9f5d0dfc5	(0.80078125, 0.80078125, 2.0000002735426006)	(512, 512, 224)	(187, 237, 108, 10, 5, 2)	44	1	(191.54545454545453, 239.04545454545453, 108.45454545454545)	(-61.61399147727275, 155.42311789772725, 497.7090475760293)	0.395295	0.305042	2.61877	8.58496	7.55249	4.66597	7.88678	8.85353	47.7197	3.39359	0.707241	89.9598	1.88517	56.4301	45.3	84	195506	1.5479	17.25	2.61013	89	11.7231	65.0455	66	32	57
	lbj_segment_5-6	v3.0.1.post15+g2791e23	1.19.2	2.0.2	1.1.1	3.6.7	{'minimumROIDimensions': 2, 'minimumROISize': None, 'normalize': False, 'normalizeScale': 1, 'removeOutliers': None, 'resampledPixelSpacing': None, 'interpolator': 'sitkBSpline', 'preCrop': False, 'padDistance': 5, 'distances': [1], 'force2D': False, 'force2Ddimension': 0, 'resegmentRange': None, 'label': 1, 'additionalInfo': True, 'binWidth': 22.0, 'symmetricalGLCM': True, 'correctMask': True}	{'Original': {}}	fb623ab11bf5b48864ab4e71385f5394d8ac440d	3D	(0.80078125, 0.80078125, 2.0000002735426006)	(512, 512, 224)	-719.325	-1024	2976	ed2cb1702beb16ef7a432b28a72f1a7d542dccfe	(0.80078125, 0.80078125, 2.0000002735426006)	(512, 512, 224)	(191, 231, 107, 7, 8, 1)	38	1	(193.8684210526316, 234.6315789473684, 107.0)	(-59.75380345394737, 151.88856907894737, 494.79995626905827)	0.753212	2.75584e-16	1.77636e-15	6.4458	5.60547	6.40625	6.84188	6.84188	42.2157	4.85505	0.793475	73.8924	1.75035	48.7351	26.8	88.2	174833	2.05147	22.75	3.37378	102	20.1274	62.8158	72	-3	105
0008321844	lbj_segment_<3	v3.0.1.post15+g2791e23	1.19.2	2.0.2	1.1.1	3.6.7	{'minimumROIDimensions': 2, 'minimumROISize': None, 'normalize': False, 'normalizeScale': 1, 'removeOutliers': None, 'resampledPixelSpacing': None, 'interpolator': 'sitkBSpline', 'preCrop': False, 'padDistance': 5, 'distances': [1], 'force2D': False, 'force2Ddimension': 0, 'resegmentRange': None, 'label': 1, 'additionalInfo': True, 'binWidth': 25.0, 'symmetricalGLCM': True, 'correctMask': True}	{'Original': {}}	f8233816b9b5ec57411ccb4edb5dfd72469e5206	3D	(0.693359375, 0.693359375, 1.9999999999999996)	(512, 512, 224)	-648.36	-1024	2681	31718168419c372bdacb0c2e560f2890abf797ba	(0.693359375, 0.693359375, 1.9999999999999996)	(512, 512, 224)	(173, 190, 115, 44, 41, 22)	114	5	(197.16666666666666, 208.1140350877193, 126.14912280701755)	(-44.445963541666686, -132.85550301535088, -397.50175438596466)	0.516044	0.113501	9.51629	83.8431	21.587	46.8687	21.5388	53.2582	95.3482	43.2667	0.504567	200.036	2.09795	109.61	6	96.7	470775	2.51207	49	2.58514	111	29.9095	53.2193	58	-35	146
	lbj_segment_3-4	v3.0.1.post15+g2791e23	1.19.2	2.0.2	1.1.1	3.6.7	{'minimumROIDimensions': 2, 'minimumROISize': None, 'normalize': False, 'normalizeScale': 1, 'removeOutliers': None, 'resampledPixelSpacing': None, 'interpolator': 'sitkBSpline', 'preCrop': False, 'padDistance': 5, 'distances': [1], 'force2D': False, 'force2Ddimension': 0, 'resegmentRange': None, 'label': 1, 'additionalInfo': True, 'binWidth': 25.0, 'symmetricalGLCM': True, 'correctMask': True}	{'Original': {}}	f8233816b9b5ec57411ccb4edb5dfd72469e5206	3D	(0.693359375, 0.693359375, 1.9999999999999996)	(512, 512, 224)	-648.36	-1024	2681	be5978a978e2c120854dae2373f2e8dcfeb9e02e	(0.693359375, 0.693359375, 1.9999999999999996)	(512, 512, 224)	(152, 172, 104, 83, 67, 54)	242	8	(184.91735537190084, 204.76446280991735, 129.80165289256198)	(-52.939138365185954, -135.17796035640495, -390.19669421487583)	0.291409	0.177034	30.6353	173.047	91.5255	109.382	46.4913	109.573	195.985	50.4276	0.409614	398.343	2.03252	232.682	-17	79.9	587600	2.55081	54.75	2.34157	110	29.1626	34.1074	35	-54	164
	lbj_segment_4-5	v3.0.1.post15+g2791e23	1.19.2	2.0.2	1.1.1	3.6.7	{'minimumROIDimensions': 2, 'minimumROISize': None, 'normalize': False, 'normalizeScale': 1, 'removeOutliers': None, 'resampledPixelSpacing': None, 'interpolator': 'sitkBSpline', 'preCrop': False, 'padDistance': 5, 'distances': [1], 'force2D': False, 'force2Ddimension': 0, 'resegmentRange': None, 'label': 1, 'additionalInfo': True, 'binWidth': 25.0, 'symmetricalGLCM': True, 'correctMask': True}	{'Original': {}}	f8233816b9b5ec57411ccb4edb5dfd72469e5206	3D	(0.693359375, 0.693359375, 1.9999999999999996)	(512, 512, 224)	-648.36	-1024	2681	d8babbbcf2dc56287ed09aec53fb9a2381d7033b	(0.693359375, 0.693359375, 1.9999999999999996)	(512, 512, 224)	(154, 205, 113, 58, 30, 20)	266	3	(192.8045112781955, 212.14285714285714, 123.7593984962406)	(-47.47050487546991, -130.06208147321428, -402.28120300751857)	0.542739	0.070633	4.55454	64.4818	48.435	8.71887	7.07091	51.2999	237.73	34.9968	0.577608	321.297	1.35152	255.758	28	103	1383763	2.278	42.75	2.89859	117	24.1276	65.6805	69.5	-29	146
	lbj_segment_5-6	v3.0.1.post15+g2791e23	1.19.2	2.0.2	1.1.1	3.6.7	{'minimumROIDimensions': 2, 'minimumROISize': None, 'normalize': False, 'normalizeScale': 1, 'removeOutliers': None, 'resampledPixelSpacing': None, 'interpolator': 'sitkBSpline', 'preCrop': False, 'padDistance': 5, 'distances': [1], 'force2D': False, 'force2Ddimension': 0, 'resegmentRange': None, 'label': 1, 'additionalInfo': True, 'binWidth': 25.0, 'symmetricalGLCM': True, 'correctMask': True}	{'Original': {}}	f8233816b9b5ec57411ccb4edb5dfd72469e5206	3D	(0.693359375, 0.693359375, 1.9999999999999996)	(512, 512, 224)	-648.36	-1024	2681	63872deab76fd3cdb764a81433b4ae3719e77b0d	(0.693359375, 0.693359375, 1.9999999999999996)	(512, 512, 224)	(157, 168, 104, 154, 66, 39)	731	5	(218.4733242134063, 203.32421340629276, 127.18604651162791)	(-29.672792781720233, -136.17657078274624, -395.427906976744)	0.451909	0.148994	24.9656	167.561	81.1533	14.2187	11.929	125.076	660.707	75.7224	0.453274	809.337	1.22496	702.852	28	103	4143891	2.24982	40	3.20726	126	23.4263	69.3174	73	-22	148
0008426774	lbj_segment_<3	v3.0.1.post15+g2791e23	1.19.2	2.0.2	1.1.1	3.6.7	{'minimumROIDimensions': 2, 'minimumROISize': None, 'normalize': False, 'normalizeScale': 1, 'removeOutliers': None, 'resampledPixelSpacing': None, 'interpolator': 'sitkBSpline', 'preCrop': False, 'padDistance': 5, 'distances': [1], 'force2D': False, 'force2Ddimension': 0, 'resegmentRange': None, 'label': 1, 'additionalInfo': True, 'binWidth': 25.0, 'symmetricalGLCM': True, 'correctMask': True}	{'Original': {}}	f1620480c29fea307984fd8307cc85cbeebb3000	3D	(0.76171875, 0.76171875, 2.0000002500000003)	(512, 512, 245)	-601.069	-1023	2165	602480384443c396997f2718dd642198081567d9	(0.76171875, 0.76171875, 2.0000002500000003)	(512, 512, 245)	(149, 214, 122, 52, 56, 48)	70	3	(183.18571428571428, 239.84285714285716, 156.75714285714287)	(-43.008562696428584, -11.926339660714234, 109.4691589035715)	0.546861	0.0216965	3.43623	158.377	4.60673	96.2201	7.18604	103.36	67.0632	86.6105	0.565536	141.15	2.10473	81.2302	-25.3	31.4	31764	1.77845	23.5	3.00611	47	16.3927	2.62857	4	-49	96
	lbj_segment_3-4	v3.0.1.post15+g2791e23	1.19.2	2.0.2	1.1.1	3.6.7	{'minimumROIDimensions': 2, 'minimumROISize': None, 'normalize': False, 'normalizeScale': 1, 'removeOutliers': None, 'resampledPixelSpacing': None, 'interpolator': 'sitkBSpline', 'preCrop': False, 'padDistance': 5, 'distances': [1], 'force2D': False, 'force2Ddimension': 0, 'resegmentRange': None, 'label': 1, 'additionalInfo': True, 'binWidth': 25.0, 'symmetricalGLCM': True, 'correctMask': True}	{'Original': {}}	f1620480c29fea307984fd8307cc85cbeebb3000	3D	(0.76171875, 0.76171875, 2.0000002500000003)	(512, 512, 245)	-601.069	-1023	2165	b1b7b397e9a4a6a4f71b399778667e775d72054b	(0.76171875, 0.76171875, 2.0000002500000003)	(512, 512, 245)	(163, 209, 109, 44, 67, 38)	242	4	(190.97107438016528, 238.46280991735537, 131.31404958677686)	(-37.07830793698349, -12.977547508264422, 58.582966002066144)	0.595105	0.0924756	11.322	122.432	22.1739	72.6778	52.8668	87.791	240.161	72.8597	0.453065	412.406	1.71721	280.824	-37.9	19	146712	1.89615	32.75	2.93847	58	18.1071	-10.6694	-14	-58	116
	lbj_segment_4-5	v3.0.1.post15+g2791e23	1.19.2	2.0.2	1.1.1	3.6.7	{'minimumROIDimensions': 2, 'minimumROISize': None, 'normalize': False, 'normalizeScale': 1, 'removeOutliers': None, 'resampledPixelSpacing': None, 'interpolator': 'sitkBSpline', 'preCrop': False, 'padDistance': 5, 'distances': [1], 'force2D': False, 'force2Ddimension': 0, 'resegmentRange': None, 'label': 1, 'additionalInfo': True, 'binWidth': 25.0, 'symmetricalGLCM': True, 'correctMask': True}	{'Original': {}}	f1620480c29fea307984fd8307cc85cbeebb3000	3D	(0.76171875, 0.76171875, 2.0000002500000003)	(512, 512, 245)	-601.069	-1023	2165	87325ba179b8b19c6645a8cb6d6a275409b14fe6	(0.76171875, 0.76171875, 2.0000002500000003)	(512, 512, 245)	(139, 205, 160, 145, 54, 11)	194	2	(219.8298969072165, 227.79896907216494, 165.10824742268042)	(-15.0960017152062, -21.100395027061808, 126.17137012242273)	0.0321014	0.0279212	5.98135	214.222	12.1875	8.56058	12.5626	117.363	200.61	6.87683	0.535664	309.38	1.5422	225.124	5	80.7	511641	2.17601	43	2.29318	98	24.2199	42.4588	39.5	-24	122
	lbj_segment_5-6	v3.0.1.post15+g2791e23	1.19.2	2.0.2	1.1.1	3.6.7	{'minimumROIDimensions': 2, 'minimumROISize': None, 'normalize': False, 'normalizeScale': 1, 'removeOutliers': None, 'resampledPixelSpacing': None, 'interpolator': 'sitkBSpline', 'preCrop': False, 'padDistance': 5, 'distances': [1], 'force2D': False, 'force2Ddimension': 0, 'resegmentRange': None, 'label': 1, 'additionalInfo': True, 'binWidth': 25.0, 'symmetricalGLCM': True, 'correctMask': True}	{'Original': {}}	f1620480c29fea307984fd8307cc85cbeebb3000	3D	(0.76171875, 0.76171875, 2.0000002500000003)	(512, 512, 245)	-601.069	-1023	2165	d55cd3dfb1db46afc09e63d3ee13c48ed4a77a5c	(0.76171875, 0.76171875, 2.0000002500000003)	(512, 512, 245)	(198, 215, 143, 13, 24, 23)	297	2	(204.13468013468014, 226.56902356902356, 152.55892255892255)	(-27.051342616161605, -22.03726757828281, 101.07271725757579)	0.0888669	0.0691325	5.39707	78.0685	10.0565	47.9999	8.20396	48.6065	327.773	6.9377	0.625353	367.627	1.12159	344.648	-21	56	363170	2.30706	45	2.53572	112	24.7177	18.5387	20	-49	161
0008593069	lbj_segment_<3	v3.0.1.post15+g2791e23	1.19.2	2.0.2	1.1.1	3.6.7	{'minimumROIDimensions': 2, 'minimumROISize': None, 'normalize': False, 'normalizeScale': 1, 'removeOutliers': None, 'resampledPixelSpacing': None, 'interpolator': 'sitkBSpline', 'preCrop': False, 'padDistance': 5, 'distances': [1], 'force2D': False, 'force2Ddimension': 0, 'resegmentRange': None, 'label': 1, 'additionalInfo': True, 'binWidth': 25.0, 'symmetricalGLCM': True, 'correctMask': True}	{'Original': {}}	9700251e5ca99ea76a9b0641b00fa4f49fd4716e	3D	(0.783203125, 0.783203125, 1.999999984251969)	(512, 512, 255)	-624.162	-1023	1613	4bf6c4aed016022938371342f55b16df5edca611	(0.783203125, 0.783203125, 1.999999984251969)	(512, 512, 255)	(156, 201, 123, 22, 44, 35)	41	2	(167.21951219512195, 220.8048780487805, 140.97560975609755)	(-74.7172984878049, -27.173327496951288, 1233.9237512921072)	0.0245483	0.0189781	2.84164	149.732	4.63904	5.0808	4.95341	79.4022	40.996	3.67569	0.666034	86.3275	2.10575	50.2994	10	62	80208	2.00224	22	4.01533	77	17.837	37.561	40	-38	115
	lbj_segment_3-4	v3.0.1.post15+g2791e23	1.19.2	2.0.2	1.1.1	3.6.7	{'minimumROIDimensions': 2, 'minimumROISize': None, 'normalize': False, 'normalizeScale': 1, 'removeOutliers': None, 'resampledPixelSpacing': None, 'interpolator': 'sitkBSpline', 'preCrop': False, 'padDistance': 5, 'distances': [1], 'force2D': False, 'force2Ddimension': 0, 'resegmentRange': None, 'label': 1, 'additionalInfo': True, 'binWidth': 25.0, 'symmetricalGLCM': True, 'correctMask': True}	{'Original': {}}	9700251e5ca99ea76a9b0641b00fa4f49fd4716e	3D	(0.783203125, 0.783203125, 1.999999984251969)	(512, 512, 255)	-624.162	-1023	1613	0e00c2bf129867116dbea31a4d3abebf54494020	(0.783203125, 0.783203125, 1.999999984251969)	(512, 512, 255)	(144, 157, 120, 94, 98, 38)	313	7	(211.98402555910542, 191.11182108626198, 142.2555910543131)	(-39.65759173202878, -50.429022500798794, 1236.483713868381)	0.755139	0.16765	21.9551	130.958	21.0767	78.6808	33.4859	112.403	337.221	98.8914	0.417136	561.671	1.66559	383.993	-7.8	72.8	562072	2.2931	41	2.42058	106	23.5306	31.0032	28	-36	142
	lbj_segment_4-5	v3.0.1.post15+g2791e23	1.19.2	2.0.2	1.1.1	3.6.7	{'minimumROIDimensions': 2, 'minimumROISize': None, 'normalize': False, 'normalizeScale': 1, 'removeOutliers': None, 'resampledPixelSpacing': None, 'interpolator': 'sitkBSpline', 'preCrop': False, 'padDistance': 5, 'distances': [1], 'force2D': False, 'force2Ddimension': 0, 'resegmentRange': None, 'label': 1, 'additionalInfo': True, 'binWidth': 25.0, 'symmetricalGLCM': True, 'correctMask': True}	{'Original': {}}	9700251e5ca99ea76a9b0641b00fa4f49fd4716e	3D	(0.783203125, 0.783203125, 1.999999984251969)	(512, 512, 255)	-624.162	-1023	1613	9f4987f6efb8186ccecff6e1842ba8acb9a38f9a	(0.783203125, 0.783203125, 1.999999984251969)	(512, 512, 255)	(169, 191, 144, 42, 29, 10)	200	3	(184.035, 204.34, 148.97)	(-61.547355890625, -40.068671437500086, 1249.9125316540162)	0.389053	0.0830402	4.91769	59.2206	8.67514	20.4313	35.2006	38.9168	224.558	23.0399	0.58083	307.601	1.36981	245.363	19	90	761653	2.23346	38.25	2.72346	132	22.1883	55.335	56	-23	155
	lbj_segment_5-6	v3.0.1.post15+g2791e23	1.19.2	2.0.2	1.1.1	3.6.7	{'minimumROIDimensions': 2, 'minimumROISize': None, 'normalize': False, 'normalizeScale': 1, 'removeOutliers': None, 'resampledPixelSpacing': None, 'interpolator': 'sitkBSpline', 'preCrop': False, 'padDistance': 5, 'distances': [1], 'force2D': False, 'force2Ddimension': 0, 'resegmentRange': None, 'label': 1, 'additionalInfo': True, 'binWidth': 25.0, 'symmetricalGLCM': True, 'correctMask': True}	{'Original': {}}	9700251e5ca99ea76a9b0641b00fa4f49fd4716e	3D	(0.783203125, 0.783203125, 1.999999984251969)	(512, 512, 255)	-624.162	-1023	1613	6a09ad728023f4df664f7b767cfacb33fce5893e	(0.783203125, 0.783203125, 1.999999984251969)	(512, 512, 255)	(148, 200, 126, 65, 36, 25)	332	4	(184.2289156626506, 211.86144578313252, 134.3222891566265)	(-61.39548053765063, -34.1778515956326, 1220.6171101979417)	0.906669	0.442782	31.2186	70.5056	52.7982	7.6212	41.3543	57.2842	376.939	63.9252	0.516059	488.989	1.29726	407.302	29	92	1485623	2.12357	36	2.70334	118	20.5158	61.991	64	-11	129
	lbj_segment_6-7	v3.0.1.post15+g2791e23	1.19.2	2.0.2	1.1.1	3.6.7	{'minimumROIDimensions': 2, 'minimumROISize': None, 'normalize': False, 'normalizeScale': 1, 'removeOutliers': None, 'resampledPixelSpacing': None, 'interpolator': 'sitkBSpline', 'preCrop': False, 'padDistance': 5, 'distances': [1], 'force2D': False, 'force2Ddimension': 0, 'resegmentRange': None, 'label': 1, 'additionalInfo': True, 'binWidth': 25.0, 'symmetricalGLCM': True, 'correctMask': True}	{'Original': {}}	9700251e5ca99ea76a9b0641b00fa4f49fd4716e	3D	(0.783203125, 0.783203125, 1.999999984251969)	(512, 512, 255)	-624.162	-1023	1613	38035bac3ead6582224fcc95e66164f7d3e8ffbd	(0.783203125, 0.783203125, 1.999999984251969)	(512, 512, 255)	(153, 205, 127, 24, 36, 19)	519	2	(162.3795761078998, 227.36608863198458, 133.4354527938343)	(-78.50795155611755, -22.03456686440279, 1218.8434374863232)	0.117826	0.112482	7.58443	67.428	12.4022	13.9171	10.6527	48.5527	614.072	7.94478	0.626036	558.082	0.908822	636.717	13	67.2	1026220	1.85772	27	2.96967	91	16.2895	39.4412	38	-25	116
	lbj_segment_8-9	v3.0.1.post15+g2791e23	1.19.2	2.0.2	1.1.1	3.6.7	{'minimumROIDimensions': 2, 'minimumROISize': None, 'normalize': False, 'normalizeScale': 1, 'removeOutliers': None, 'resampledPixelSpacing': None, 'interpolator': 'sitkBSpline', 'preCrop': False, 'padDistance': 5, 'distances': [1], 'force2D': False, 'force2Ddimension': 0, 'resegmentRange': None, 'label': 1, 'additionalInfo': True, 'binWidth': 25.0, 'symmetricalGLCM': True, 'correctMask': True}	{'Original': {}}	9700251e5ca99ea76a9b0641b00fa4f49fd4716e	3D	(0.783203125, 0.783203125, 1.999999984251969)	(512, 512, 255)	-624.162	-1023	1613	4522dcbeed5fc1f4852cdd83ed679bfe39bf0265	(0.783203125, 0.783203125, 1.999999984251969)	(512, 512, 255)	(149, 210, 132, 62, 24, 11)	1284	2	(171.1923676012461, 222.1456386292835, 137.75934579439252)	(-71.60574571855531, -26.123239620424528, 1227.4912234193469)	0.261761	0.147429	9.15217	62.0784	45.4714	16.0322	19.0562	50.2554	1534.18	16.2497	0.543617	1183.34	0.771315	1575.23	27	81	4855285	1.81008	24	4.86438	112	16.6316	57.3715	62	-52	164
0009175036	lbj_segment_3-4	v3.0.1.post15+g2791e23	1.19.2	2.0.2	1.1.1	3.6.7	{'minimumROIDimensions': 2, 'minimumROISize': None, 'normalize': False, 'normalizeScale': 1, 'removeOutliers': None, 'resampledPixelSpacing': None, 'interpolator': 'sitkBSpline', 'preCrop': False, 'padDistance': 5, 'distances': [1], 'force2D': False, 'force2Ddimension': 0, 'resegmentRange': None, 'label': 1, 'additionalInfo': True, 'binWidth': 25.0, 'symmetricalGLCM': True, 'correctMask': True}	{'Original': {}}	85e4449952e871b6d05941ae2ddf45bd1d740f6d	3D	(0.6796875, 0.6796875, 2.0)	(512, 512, 209)	-648.719	-1024	2053	bc9fea32908f18abd6ee8170b031c3f3d0e90d0a	(0.6796875, 0.6796875, 2.0)	(512, 512, 209)	(149, 166, 71, 95, 47, 26)	222	3	(204.26126126126127, 188.4144144144144, 84.43693693693693)	(-73.8263302364864, -173.0972339527027, -467.6261261261261)	0.13159	0.0309298	3.81302	123.28	7.3089	7.65747	7.59914	87.6379	175.512	16.2223	0.52878	286.691	1.63345	205.117	37.1	96	1178826	1.95579	28	3.79079	114	18.3301	68.8829	72	-11	125
	lbj_segment_4-5	v3.0.1.post15+g2791e23	1.19.2	2.0.2	1.1.1	3.6.7	{'minimumROIDimensions': 2, 'minimumROISize': None, 'normalize': False, 'normalizeScale': 1, 'removeOutliers': None, 'resampledPixelSpacing': None, 'interpolator': 'sitkBSpline', 'preCrop': False, 'padDistance': 5, 'distances': [1], 'force2D': False, 'force2Ddimension': 0, 'resegmentRange': None, 'label': 1, 'additionalInfo': True, 'binWidth': 25.0, 'symmetricalGLCM': True, 'correctMask': True}	{'Original': {}}	85e4449952e871b6d05941ae2ddf45bd1d740f6d	3D	(0.6796875, 0.6796875, 2.0)	(512, 512, 209)	-648.719	-1024	2053	b3f37b7b844225718d6dafcd3014e45d8fcda5ad	(0.6796875, 0.6796875, 2.0)	(512, 512, 209)	(173, 168, 64, 81, 37, 31)	785	5	(206.87770700636943, 186.60509554140128, 79.77707006369427)	(-72.04796476910818, -174.32700537420382, -476.94585987261144)	0.281553	0.0867543	9.95058	114.698	58.3969	24.7673	41.3494	82.2472	680.181	32.2936	0.430497	868.821	1.27734	725.301	15	96	3543589	2.37913	46	3.05575	127	26.1637	58.9924	63	-54	181
	lbj_segment_5-6	v3.0.1.post15+g2791e23	1.19.2	2.0.2	1.1.1	3.6.7	{'minimumROIDimensions': 2, 'minimumROISize': None, 'normalize': False, 'normalizeScale': 1, 'removeOutliers': None, 'resampledPixelSpacing': None, 'interpolator': 'sitkBSpline', 'preCrop': False, 'padDistance': 5, 'distances': [1], 'force2D': False, 'force2Ddimension': 0, 'resegmentRange': None, 'label': 1, 'additionalInfo': True, 'binWidth': 25.0, 'symmetricalGLCM': True, 'correctMask': True}	{'Original': {}}	85e4449952e871b6d05941ae2ddf45bd1d740f6d	3D	(0.6796875, 0.6796875, 2.0)	(512, 512, 209)	-648.719	-1024	2053	845cfc1772d0a93d4f29cc4ee54d02f72833076f	(0.6796875, 0.6796875, 2.0)	(512, 512, 209)	(186, 185, 88, 11, 9, 4)	210	1	(191.37142857142857, 189.11904761904762, 89.3952380952381)	(-82.58738839285706, -172.61830357142858, -457.70952380952383)	0.899565	0.758048	5.60041	7.38794	9.30789	8.69191	7.50739	9.40663	186.099	6.64593	0.836956	188.341	1.01205	194.03	49	115.1	1629417	1.98523	30	3.54156	128	19.5298	84.3667	87	9	119
0009188549	lbj_segment_<3	v3.0.1.post15+g2791e23	1.19.2	2.0.2	1.1.1	3.6.7	{'minimumROIDimensions': 2, 'minimumROISize': None, 'normalize': False, 'normalizeScale': 1, 'removeOutliers': None, 'resampledPixelSpacing': None, 'interpolator': 'sitkBSpline', 'preCrop': False, 'padDistance': 5, 'distances': [1], 'force2D': False, 'force2Ddimension': 0, 'resegmentRange': None, 'label': 1, 'additionalInfo': True, 'binWidth': 25.0, 'symmetricalGLCM': True, 'correctMask': True}	{'Original': {}}	2e1da1e27eb8b580e28c04fafcf119e6ea69e443	3D	(0.69921875, 0.69921875, 2.0)	(512, 512, 211)	-651.154	-1024	3071	b8f5d75a9e6eb09ade3866d0139b94551c9d48a5	(0.69921875, 0.69921875, 2.0)	(512, 512, 211)	(173, 217, 99, 86, 53, 33)	175	5	(192.8, 246.62857142857143, 109.85714285714286)	(-53.84101562500004, -127.20306919642857, -289.7857142857143)	0.604787	0.0450637	5.05978	112.281	79.7406	10.5935	68.6019	79.7529	146.794	67.906	0.45155	298.024	2.03021	171.117	43	103	1028277	2.00895	31.5	3.45648	129	18.544	72.84	72	-9	138
	lbj_segment_3-4	v3.0.1.post15+g2791e23	1.19.2	2.0.2	1.1.1	3.6.7	{'minimumROIDimensions': 2, 'minimumROISize': None, 'normalize': False, 'normalizeScale': 1, 'removeOutliers': None, 'resampledPixelSpacing': None, 'interpolator': 'sitkBSpline', 'preCrop': False, 'padDistance': 5, 'distances': [1], 'force2D': False, 'force2Ddimension': 0, 'resegmentRange': None, 'label': 1, 'additionalInfo': True, 'binWidth': 25.0, 'symmetricalGLCM': True, 'correctMask': True}	{'Original': {}}	2e1da1e27eb8b580e28c04fafcf119e6ea69e443	3D	(0.69921875, 0.69921875, 2.0)	(512, 512, 211)	-651.154	-1024	3071	7a114fd87301dbe2361076ed5824537d8d5ed2f7	(0.69921875, 0.69921875, 2.0)	(512, 512, 211)	(173, 232, 101, 44, 36, 35)	159	5	(190.0062893081761, 248.0691823899371, 116.73584905660377)	(-55.79443052279879, -126.19576700078616, -276.02830188679246)	0.267135	0.0940842	11.2727	119.815	63.0013	60.1018	9.1167	77.001	131.516	32.0068	0.475954	262.767	1.99799	155.472	46.8	100.2	936377	1.88584	29.5	2.81194	126	17.0929	73.7421	74	15	111
	lbj_segment_4-5	v3.0.1.post15+g2791e23	1.19.2	2.0.2	1.1.1	3.6.7	{'minimumROIDimensions': 2, 'minimumROISize': None, 'normalize': False, 'normalizeScale': 1, 'removeOutliers': None, 'resampledPixelSpacing': None, 'interpolator': 'sitkBSpline', 'preCrop': False, 'padDistance': 5, 'distances': [1], 'force2D': False, 'force2Ddimension': 0, 'resegmentRange': None, 'label': 1, 'additionalInfo': True, 'binWidth': 25.0, 'symmetricalGLCM': True, 'correctMask': True}	{'Original': {}}	2e1da1e27eb8b580e28c04fafcf119e6ea69e443	3D	(0.69921875, 0.69921875, 2.0)	(512, 512, 211)	-651.154	-1024	3071	492654499619d7fc53ed413672d9f557594e629d	(0.69921875, 0.69921875, 2.0)	(512, 512, 211)	(168, 216, 96, 80, 65, 50)	790	7	(192.8240506329114, 242.5746835443038, 121.87848101265823)	(-53.82419897151905, -130.03762361550633, -265.74303797468355)	0.710886	0.379653	38.3976	101.139	78.2534	78.0282	12.6053	112.994	719.345	71.8981	0.401318	967.431	1.34488	772.473	51	120	6570792	2.17788	38.75	2.71708	151	22.4385	87.0278	90	-14	165
	lbj_segment_5-6	v3.0.1.post15+g2791e23	1.19.2	2.0.2	1.1.1	3.6.7	{'minimumROIDimensions': 2, 'minimumROISize': None, 'normalize': False, 'normalizeScale': 1, 'removeOutliers': None, 'resampledPixelSpacing': None, 'interpolator': 'sitkBSpline', 'preCrop': False, 'padDistance': 5, 'distances': [1], 'force2D': False, 'force2Ddimension': 0, 'resegmentRange': None, 'label': 1, 'additionalInfo': True, 'binWidth': 25.0, 'symmetricalGLCM': True, 'correctMask': True}	{'Original': {}}	2e1da1e27eb8b580e28c04fafcf119e6ea69e443	3D	(0.69921875, 0.69921875, 2.0)	(512, 512, 211)	-651.154	-1024	3071	606b4ee29a64bf1c3aefb62c6d1f9c02c2495955	(0.69921875, 0.69921875, 2.0)	(512, 512, 211)	(149, 211, 106, 107, 49, 46)	1037	4	(203.33269045323047, 238.4599807135969, 123.96432015429123)	(-46.476360972155305, -132.91470098541467, -261.57135969141757)	0.336729	0.0734827	11.1356	151.541	67.7005	53.9553	49.1497	114.025	957.606	51.0282	0.413907	1135.11	1.18537	1013.99	55	120	9145460	2.07948	34	3.02457	144	20.2292	90.4436	94	0	144
	lbj_segment_6-7	v3.0.1.post15+g2791e23	1.19.2	2.0.2	1.1.1	3.6.7	{'minimumROIDimensions': 2, 'minimumROISize': None, 'normalize': False, 'normalizeScale': 1, 'removeOutliers': None, 'resampledPixelSpacing': None, 'interpolator': 'sitkBSpline', 'preCrop': False, 'padDistance': 5, 'distances': [1], 'force2D': False, 'force2Ddimension': 0, 'resegmentRange': None, 'label': 1, 'additionalInfo': True, 'binWidth': 25.0, 'symmetricalGLCM': True, 'correctMask': True}	{'Original': {}}	2e1da1e27eb8b580e28c04fafcf119e6ea69e443	3D	(0.69921875, 0.69921875, 2.0)	(512, 512, 211)	-651.154	-1024	3071	70bc30db3cfa4567768d2d26ad59248e62cf25fa	(0.69921875, 0.69921875, 2.0)	(512, 512, 211)	(176, 237, 105, 33, 30, 13)	876	2	(193.1689497716895, 251.29337899543378, 111.68264840182648)	(-53.583039026826526, -123.94134828053654, -286.134703196347)	0.196464	0.183213	8.93733	48.781	13.0538	11.8153	11.721	35.0425	833.953	9.58372	0.625499	684.991	0.821379	856.565	73	120	8565217	1.67531	24	3.11459	144	14.193	97.2591	99	29	115
	lbj_segment_7-8	v3.0.1.post15+g2791e23	1.19.2	2.0.2	1.1.1	3.6.7	{'minimumROIDimensions': 2, 'minimumROISize': None, 'normalize': False, 'normalizeScale': 1, 'removeOutliers': None, 'resampledPixelSpacing': None, 'interpolator': 'sitkBSpline', 'preCrop': False, 'padDistance': 5, 'distances': [1], 'force2D': False, 'force2Ddimension': 0, 'resegmentRange': None, 'label': 1, 'additionalInfo': True, 'binWidth': 25.0, 'symmetricalGLCM': True, 'correctMask': True}	{'Original': {}}	2e1da1e27eb8b580e28c04fafcf119e6ea69e443	3D	(0.69921875, 0.69921875, 2.0)	(512, 512, 211)	-651.154	-1024	3071	feae441dc8fa59dc93cab7c95e8f46a52ba15451	(0.69921875, 0.69921875, 2.0)	(512, 512, 211)	(177, 239, 129, 17, 16, 6)	449	1	(185.07572383073497, 246.60133630289533, 131.69265033407572)	(-59.241974352728334, -127.22211250695992, -246.11469933184856)	0.51704	0.394302	5.95617	15.1056	14.2533	12.9598	13.1928	17.1206	426.449	7.8102	0.6892	397.543	0.932216	439.038	69	124	4496549	1.81917	30	2.5945	146	16.7797	97.9621	99	36	110
	lbj_segment_8-9	v3.0.1.post15+g2791e23	1.19.2	2.0.2	1.1.1	3.6.7	{'minimumROIDimensions': 2, 'minimumROISize': None, 'normalize': False, 'normalizeScale': 1, 'removeOutliers': None, 'resampledPixelSpacing': None, 'interpolator': 'sitkBSpline', 'preCrop': False, 'padDistance': 5, 'distances': [1], 'force2D': False, 'force2Ddimension': 0, 'resegmentRange': None, 'label': 1, 'additionalInfo': True, 'binWidth': 25.0, 'symmetricalGLCM': True, 'correctMask': True}	{'Original': {}}	2e1da1e27eb8b580e28c04fafcf119e6ea69e443	3D	(0.69921875, 0.69921875, 2.0)	(512, 512, 211)	-651.154	-1024	3071	9bff275df8d0c43d69b0dc7175ecff8171f4f694	(0.69921875, 0.69921875, 2.0)	(512, 512, 211)	(174, 219, 104, 47, 35, 14)	911	2	(198.9495060373216, 233.9517014270033, 111.55982436882546)	(-49.54116570046659, -136.06697439283755, -286.3803512623491)	0.174404	0.158847	9.97453	62.7935	15.0053	14.4915	14.5498	43.1797	870.213	10.9514	0.572009	770.605	0.885536	890.788	74	122	9227503	1.73854	26	3.747	148	15.3616	98.7124	101	27	121
	lbj_segment_9-10	v3.0.1.post15+g2791e23	1.19.2	2.0.2	1.1.1	3.6.7	{'minimumROIDimensions': 2, 'minimumROISize': None, 'normalize': False, 'normalizeScale': 1, 'removeOutliers': None, 'resampledPixelSpacing': None, 'interpolator': 'sitkBSpline', 'preCrop': False, 'padDistance': 5, 'distances': [1], 'force2D': False, 'force2Ddimension': 0, 'resegmentRange': None, 'label': 1, 'additionalInfo': True, 'binWidth': 25.0, 'symmetricalGLCM': True, 'correctMask': True}	{'Original': {}}	2e1da1e27eb8b580e28c04fafcf119e6ea69e443	3D	(0.69921875, 0.69921875, 2.0)	(512, 512, 211)	-651.154	-1024	3071	158b08cf53f0f054a626a5379ece6a3aa0f1c9f9	(0.69921875, 0.69921875, 2.0)	(512, 512, 211)	(176, 230, 133, 14, 15, 5)	428	1	(181.63084112149534, 237.04439252336448, 135.3551401869159)	(-61.65070093457949, -133.90450679030374, -238.78971962616822)	0.830121	0.659758	6.93203	10.5069	13.5139	10.8444	10.696	13.8003	403.633	8.72202	0.750115	352.112	0.872357	418.504	58	117	3682602	1.89128	26	3.00037	149	16.9396	90.1822	92	31	118
0009357814	lbj_segment_<3	v3.0.1.post15+g2791e23	1.19.2	2.0.2	1.1.1	3.6.7	{'minimumROIDimensions': 2, 'minimumROISize': None, 'normalize': False, 'normalizeScale': 1, 'removeOutliers': None, 'resampledPixelSpacing': None, 'interpolator': 'sitkBSpline', 'preCrop': False, 'padDistance': 5, 'distances': [1], 'force2D': False, 'force2Ddimension': 0, 'resegmentRange': None, 'label': 1, 'additionalInfo': True, 'binWidth': 25.0, 'symmetricalGLCM': True, 'correctMask': True}	{'Original': {}}	5756e66300ec612a356aef14d38ad178989d470e	3D	(0.712890625, 0.712890625, 2.0)	(512, 512, 215)	-642.764	-1024	3064	6651d5e907730257e6e873a863c0ed8fdbb886b6	(0.712890625, 0.712890625, 2.0)	(512, 512, 215)	(157, 274, 94, 47, 27, 31)	65	4	(187.53846153846155, 289.2153846153846, 113.49230769230769)	(-54.44914362980768, -100.9646183894231, 409.9846153846154)	0.177936	0.130963	11.9418	91.1847	35.4346	26.2745	7.02116	70.6581	50.9907	16.225	0.529353	125.622	2.46363	66.0677	36	109.6	452899	2.07328	38	3.11577	127	22.2746	78.5385	84	0	127
	lbj_segment_3-4	v3.0.1.post15+g2791e23	1.19.2	2.0.2	1.1.1	3.6.7	{'minimumROIDimensions': 2, 'minimumROISize': None, 'normalize': False, 'normalizeScale': 1, 'removeOutliers': None, 'resampledPixelSpacing': None, 'interpolator': 'sitkBSpline', 'preCrop': False, 'padDistance': 5, 'distances': [1], 'force2D': False, 'force2Ddimension': 0, 'resegmentRange': None, 'label': 1, 'additionalInfo': True, 'binWidth': 25.0, 'symmetricalGLCM': True, 'correctMask': True}	{'Original': {}}	5756e66300ec612a356aef14d38ad178989d470e	3D	(0.712890625, 0.712890625, 2.0)	(512, 512, 215)	-642.764	-1024	3064	f758ef3c407f47004e887474ec63ebd49ec3116d	(0.712890625, 0.712890625, 2.0)	(512, 512, 215)	(189, 241, 104, 36, 61, 23)	153	3	(202.0261437908497, 261.62091503267976, 109.28104575163398)	(-44.12101077410131, -120.63645705678104, 401.562091503268)	0.388754	0.0456412	4.09344	89.6874	7.804	8.27802	28.0575	63.4737	136.413	34.8663	0.527232	243.063	1.78182	155.513	9.8	98.8	685970	2.39803	52	2.22532	121	27.679	58.4444	63	-21	142
	lbj_segment_4-5	v3.0.1.post15+g2791e23	1.19.2	2.0.2	1.1.1	3.6.7	{'minimumROIDimensions': 2, 'minimumROISize': None, 'normalize': False, 'normalizeScale': 1, 'removeOutliers': None, 'resampledPixelSpacing': None, 'interpolator': 'sitkBSpline', 'preCrop': False, 'padDistance': 5, 'distances': [1], 'force2D': False, 'force2Ddimension': 0, 'resegmentRange': None, 'label': 1, 'additionalInfo': True, 'binWidth': 25.0, 'symmetricalGLCM': True, 'correctMask': True}	{'Original': {}}	5756e66300ec612a356aef14d38ad178989d470e	3D	(0.712890625, 0.712890625, 2.0)	(512, 512, 215)	-642.764	-1024	3064	b9b3229c76aee0b5a8de0c3ca184738dcd86f150	(0.712890625, 0.712890625, 2.0)	(512, 512, 215)	(180, 269, 99, 23, 14, 32)	127	2	(190.86614173228347, 275.88188976377955, 112.74803149606299)	(-52.076871616633866, -110.4699418676181, 408.496062992126)	0.0469433	0.0373861	4.54749	121.636	65.4176	7.56077	7.12891	66.0323	114.094	5.70999	0.623178	182.549	1.59999	129.086	41.6	110	851043	2.10545	31.5	2.69841	135	20.1209	77.8189	80	11	124
	lbj_segment_5-6	v3.0.1.post15+g2791e23	1.19.2	2.0.2	1.1.1	3.6.7	{'minimumROIDimensions': 2, 'minimumROISize': None, 'normalize': False, 'normalizeScale': 1, 'removeOutliers': None, 'resampledPixelSpacing': None, 'interpolator': 'sitkBSpline', 'preCrop': False, 'padDistance': 5, 'distances': [1], 'force2D': False, 'force2Ddimension': 0, 'resegmentRange': None, 'label': 1, 'additionalInfo': True, 'binWidth': 25.0, 'symmetricalGLCM': True, 'correctMask': True}	{'Original': {}}	5756e66300ec612a356aef14d38ad178989d470e	3D	(0.712890625, 0.712890625, 2.0)	(512, 512, 215)	-642.764	-1024	3064	fe9bc536a1b12c9f131ee9a2991064df8771b3ad	(0.712890625, 0.712890625, 2.0)	(512, 512, 215)	(195, 242, 104, 14, 49, 19)	173	2	(202.09248554913296, 271.485549132948, 114.96531791907515)	(-44.07371635657515, -113.60405188764449, 412.9306358381503)	0.0606569	0.0551861	4.65956	84.4336	7.36856	45.9254	5.87865	50.9072	163.856	5.12148	0.680399	212.828	1.29887	175.842	44	117	1320371	2.15232	35	3.27062	130	22.2317	82.8035	88	-19	149
	lbj_segment_6-7	v3.0.1.post15+g2791e23	1.19.2	2.0.2	1.1.1	3.6.7	{'minimumROIDimensions': 2, 'minimumROISize': None, 'normalize': False, 'normalizeScale': 1, 'removeOutliers': None, 'resampledPixelSpacing': None, 'interpolator': 'sitkBSpline', 'preCrop': False, 'padDistance': 5, 'distances': [1], 'force2D': False, 'force2Ddimension': 0, 'resegmentRange': None, 'label': 1, 'additionalInfo': True, 'binWidth': 25.0, 'symmetricalGLCM': True, 'correctMask': True}	{'Original': {}}	5756e66300ec612a356aef14d38ad178989d470e	3D	(0.712890625, 0.712890625, 2.0)	(512, 512, 215)	-642.764	-1024	3064	5047ac5cb48617385ba10d65abbd30a93c460613	(0.712890625, 0.712890625, 2.0)	(512, 512, 215)	(194, 274, 114, 9, 14, 3)	187	1	(197.88235294117646, 280.7379679144385, 115.23529411764706)	(-47.075080422794116, -107.00808927974597, 413.47058823529414)	0.559886	0.513595	5.09286	9.91611	7.804	9.3178	10.5979	10.7849	180.585	5.55189	0.768249	201.111	1.11367	190.072	47	118	1531458	2.11926	30	3.46958	142	21.3034	86.0535	87	-8	150
	lbj_segment_7-8	v3.0.1.post15+g2791e23	1.19.2	2.0.2	1.1.1	3.6.7	{'minimumROIDimensions': 2, 'minimumROISize': None, 'normalize': False, 'normalizeScale': 1, 'removeOutliers': None, 'resampledPixelSpacing': None, 'interpolator': 'sitkBSpline', 'preCrop': False, 'padDistance': 5, 'distances': [1], 'force2D': False, 'force2Ddimension': 0, 'resegmentRange': None, 'label': 1, 'additionalInfo': True, 'binWidth': 25.0, 'symmetricalGLCM': True, 'correctMask': True}	{'Original': {}}	5756e66300ec612a356aef14d38ad178989d470e	3D	(0.712890625, 0.712890625, 2.0)	(512, 512, 215)	-642.764	-1024	3064	f6bfaf6253a4e6a466da14542ff35c5a225c1b85	(0.712890625, 0.712890625, 2.0)	(512, 512, 215)	(207, 233, 121, 14, 16, 4)	408	1	(212.89705882352942, 241.01470588235293, 122.73774509803921)	(-36.37123736213235, -135.32643037683823, 428.47549019607845)	0.687576	0.477895	5.82487	12.1886	10.7155	11.7125	13.8418	14.31	402.971	8.38058	0.787811	334.897	0.83107	414.702	27.7	112.3	3056730	2.29592	51	2.82124	135	27.9841	79.7108	91	-26	161
0009519094	lbj_segment_<3	v3.0.1.post15+g2791e23	1.19.2	2.0.2	1.1.1	3.6.7	{'minimumROIDimensions': 2, 'minimumROISize': None, 'normalize': False, 'normalizeScale': 1, 'removeOutliers': None, 'resampledPixelSpacing': None, 'interpolator': 'sitkBSpline', 'preCrop': False, 'padDistance': 5, 'distances': [1], 'force2D': False, 'force2Ddimension': 0, 'resegmentRange': None, 'label': 1, 'additionalInfo': True, 'binWidth': 25.0, 'symmetricalGLCM': True, 'correctMask': True}	{'Original': {}}	462525a4bf2acdb720e49a2b32bd85d9520585d9	3D	(0.71484375, 0.71484375, 2.0)	(512, 512, 235)	-623.361	-1024	3068	c252ac7ea3c4bbbc553222cc1d262d5a4562a4ad	(0.71484375, 0.71484375, 2.0)	(512, 512, 235)	(191, 264, 111, 8, 7, 3)	48	1	(194.66666666666666, 266.3125, 112.20833333333333)	(-45.486328125, -127.770751953125, 1293.8166666666668)	0.613519	0.312993	2.43252	7.7718	6.98391	6.16798	6.14932	8.53183	42.4131	4.76814	0.684756	85.8912	2.02511	49.0562	12.8	84.6	163962	2.27699	42	2.39126	103	24.2188	50.75	56.5	-14	117
	lbj_segment_3-4	v3.0.1.post15+g2791e23	1.19.2	2.0.2	1.1.1	3.6.7	{'minimumROIDimensions': 2, 'minimumROISize': None, 'normalize': False, 'normalizeScale': 1, 'removeOutliers': None, 'resampledPixelSpacing': None, 'interpolator': 'sitkBSpline', 'preCrop': False, 'padDistance': 5, 'distances': [1], 'force2D': False, 'force2Ddimension': 0, 'resegmentRange': None, 'label': 1, 'additionalInfo': True, 'binWidth': 25.0, 'symmetricalGLCM': True, 'correctMask': True}	{'Original': {}}	462525a4bf2acdb720e49a2b32bd85d9520585d9	3D	(0.71484375, 0.71484375, 2.0)	(512, 512, 235)	-623.361	-1024	3068	20486f929d81aea813a09baa879af9b0a7d229e9	(0.71484375, 0.71484375, 2.0)	(512, 512, 235)	(200, 267, 137, 11, 11, 11)	112	2	(205.60714285714286, 272.7767857142857, 143.19642857142858)	(-37.66559709821428, -123.14979771205356, 1355.7928571428572)	0.143464	0.123027	3.82127	31.0605	18.3514	23.1322	5.20414	23.4067	103.307	4.45606	0.670662	158.758	1.53675	114.464	12	97	577388	2.2034	54.75	2.39744	103	28.3364	63.4107	75.5	-17	120
	lbj_segment_4-5	v3.0.1.post15+g2791e23	1.19.2	2.0.2	1.1.1	3.6.7	{'minimumROIDimensions': 2, 'minimumROISize': None, 'normalize': False, 'normalizeScale': 1, 'removeOutliers': None, 'resampledPixelSpacing': None, 'interpolator': 'sitkBSpline', 'preCrop': False, 'padDistance': 5, 'distances': [1], 'force2D': False, 'force2Ddimension': 0, 'resegmentRange': None, 'label': 1, 'additionalInfo': True, 'binWidth': 25.0, 'symmetricalGLCM': True, 'correctMask': True}	{'Original': {}}	462525a4bf2acdb720e49a2b32bd85d9520585d9	3D	(0.71484375, 0.71484375, 2.0)	(512, 512, 235)	-623.361	-1024	3068	9891d3694dec323dc97ae4772e364c2fad8f482b	(0.71484375, 0.71484375, 2.0)	(512, 512, 235)	(179, 257, 114, 18, 17, 9)	425	2	(185.4564705882353, 264.56, 118.75764705882352)	(-52.07017922794117, -129.023515625, 1306.9152941176471)	0.450394	0.218073	5.2826	24.224	20.9517	14.3468	14.7369	22.2872	414.55	10.9103	0.607462	442.605	1.06768	434.351	52	115	3626979	1.93455	32	4.36367	130	19.6828	88.9153	96	-15	145
	lbj_segment_5-6	v3.0.1.post15+g2791e23	1.19.2	2.0.2	1.1.1	3.6.7	{'minimumROIDimensions': 2, 'minimumROISize': None, 'normalize': False, 'normalizeScale': 1, 'removeOutliers': None, 'resampledPixelSpacing': None, 'interpolator': 'sitkBSpline', 'preCrop': False, 'padDistance': 5, 'distances': [1], 'force2D': False, 'force2Ddimension': 0, 'resegmentRange': None, 'label': 1, 'additionalInfo': True, 'binWidth': 25.0, 'symmetricalGLCM': True, 'correctMask': True}	{'Original': {}}	462525a4bf2acdb720e49a2b32bd85d9520585d9	3D	(0.71484375, 0.71484375, 2.0)	(512, 512, 235)	-623.361	-1024	3068	6ffb926e75bcb81135f2b41b8f785cb802d4ead0	(0.71484375, 0.71484375, 2.0)	(512, 512, 235)	(165, 243, 122, 71, 13, 33)	395	2	(212.83544303797467, 248.84556962025317, 143.88101265822786)	(-32.498491890822805, -140.25687796677215, 1357.1620253164558)	0.081184	0.0505806	6.3822	126.179	79.104	12.521	10.1598	79.7057	384.273	10.2437	0.606121	421.714	1.09743	403.691	48.4	102.6	2657683	1.8081	27	3.41848	121	16.6595	79.3038	83	3	118
	lbj_segment_6-7	v3.0.1.post15+g2791e23	1.19.2	2.0.2	1.1.1	3.6.7	{'minimumROIDimensions': 2, 'minimumROISize': None, 'normalize': False, 'normalizeScale': 1, 'removeOutliers': None, 'resampledPixelSpacing': None, 'interpolator': 'sitkBSpline', 'preCrop': False, 'padDistance': 5, 'distances': [1], 'force2D': False, 'force2Ddimension': 0, 'resegmentRange': None, 'label': 1, 'additionalInfo': True, 'binWidth': 25.0, 'symmetricalGLCM': True, 'correctMask': True}	{'Original': {}}	462525a4bf2acdb720e49a2b32bd85d9520585d9	3D	(0.71484375, 0.71484375, 2.0)	(512, 512, 235)	-623.361	-1024	3068	c1645a8726ab170f14fbc939cae447f4e48d8ccb	(0.71484375, 0.71484375, 2.0)	(512, 512, 235)	(189, 254, 116, 11, 11, 6)	323	1	(194.42414860681114, 259.5356037151703, 118.3250773993808)	(-45.65969064434984, -132.61517390673373, 1306.0501547987617)	0.701352	0.515905	5.68719	11.0237	12.7435	12.7435	8.95697	13.2352	319.376	7.73151	0.77564	291.312	0.912129	330.107	65	108.8	2703218	1.66099	23	4.18233	123	14.7847	89.517	94	22	101
	lbj_segment_7-8	v3.0.1.post15+g2791e23	1.19.2	2.0.2	1.1.1	3.6.7	{'minimumROIDimensions': 2, 'minimumROISize': None, 'normalize': False, 'normalizeScale': 1, 'removeOutliers': None, 'resampledPixelSpacing': None, 'interpolator': 'sitkBSpline', 'preCrop': False, 'padDistance': 5, 'distances': [1], 'force2D': False, 'force2Ddimension': 0, 'resegmentRange': None, 'label': 1, 'additionalInfo': True, 'binWidth': 25.0, 'symmetricalGLCM': True, 'correctMask': True}	{'Original': {}}	462525a4bf2acdb720e49a2b32bd85d9520585d9	3D	(0.71484375, 0.71484375, 2.0)	(512, 512, 235)	-623.361	-1024	3068	796e9008f52f78b7cd40a5061549006442405eef	(0.71484375, 0.71484375, 2.0)	(512, 512, 235)	(207, 256, 117, 16, 13, 6)	475	1	(214.17684210526315, 262.7621052631579, 119.54315789473684)	(-31.539601151315793, -130.30872944078948, 1308.4863157894738)	0.813458	0.446387	5.68582	12.7374	12.8123	14.7507	11.5265	15.4446	472.932	10.3613	0.700814	418.871	0.88569	485.452	24	103	2935194	2.20524	40	3.41737	118	24.3907	72.5095	82	-30	148
	lbj_segment_8-9	v3.0.1.post15+g2791e23	1.19.2	2.0.2	1.1.1	3.6.7	{'minimumROIDimensions': 2, 'minimumROISize': None, 'normalize': False, 'normalizeScale': 1, 'removeOutliers': None, 'resampledPixelSpacing': None, 'interpolator': 'sitkBSpline', 'preCrop': False, 'padDistance': 5, 'distances': [1], 'force2D': False, 'force2Ddimension': 0, 'resegmentRange': None, 'label': 1, 'additionalInfo': True, 'binWidth': 25.0, 'symmetricalGLCM': True, 'correctMask': True}	{'Original': {}}	462525a4bf2acdb720e49a2b32bd85d9520585d9	3D	(0.71484375, 0.71484375, 2.0)	(512, 512, 235)	-623.361	-1024	3068	98d275a6cc6894dca69ea2f17f07746d602eab07	(0.71484375, 0.71484375, 2.0)	(512, 512, 235)	(203, 265, 133, 15, 19, 8)	553	1	(210.62748643761302, 273.29656419529834, 136.374321880651)	(-34.07683586686258, -122.7782373135172, 1342.148643761302)	0.38729	0.332458	6.68083	20.0953	15.4075	18.503	10.5545	19.2076	548.518	7.7827	0.665302	487.071	0.887978	565.168	57	102	3953736	1.53661	19	5.13014	121	14.0105	82.3544	86	3	118
0010786379	lbj_segment_4-5	v3.0.1.post15+g2791e23	1.19.2	2.0.2	1.1.1	3.6.7	{'minimumROIDimensions': 2, 'minimumROISize': None, 'normalize': False, 'normalizeScale': 1, 'removeOutliers': None, 'resampledPixelSpacing': None, 'interpolator': 'sitkBSpline', 'preCrop': False, 'padDistance': 5, 'distances': [1], 'force2D': False, 'force2Ddimension': 0, 'resegmentRange': None, 'label': 1, 'additionalInfo': True, 'binWidth': 25.0, 'symmetricalGLCM': True, 'correctMask': True}	{'Original': {}}	4fb581e6a40deb4281c87ec15b829211b0cdd0c9	3D	(0.779296875, 0.779296875, 2.0)	(512, 512, 238)	-738.738	-1023	3825	fdf052f5f69832c740e4f76138f759a715d48f07	(0.779296875, 0.779296875, 2.0)	(512, 512, 238)	(209, 237, 135, 28, 12, 3)	189	3	(221.46560846560845, 241.83068783068782, 136.010582010582)	(-26.522895402777863, -10.65245269444452, 1279.4575640211638)	0.254019	0.16289	4.13414	25.38	21.9118	7.40726	21.8759	21.9671	206.23	6.44701	0.544259	310.156	1.50393	229.561	82	127	2088497	1.69948	26	2.78021	144	14.4254	103.582	103	45	99
0011323163	lbj_segment_<3	v3.0.1.post15+g2791e23	1.19.2	2.0.2	1.1.1	3.6.7	{'minimumROIDimensions': 2, 'minimumROISize': None, 'normalize': False, 'normalizeScale': 1, 'removeOutliers': None, 'resampledPixelSpacing': None, 'interpolator': 'sitkBSpline', 'preCrop': False, 'padDistance': 5, 'distances': [1], 'force2D': False, 'force2Ddimension': 0, 'resegmentRange': None, 'label': 1, 'additionalInfo': True, 'binWidth': 25.0, 'symmetricalGLCM': True, 'correctMask': True}	{'Original': {}}	809cde76a607944ac26697cc52e602ccd4dd5fbe	3D	(0.744140625, 0.744140625, 2.0000000000000004)	(512, 512, 240)	-725.357	-1024	2943	6ce11af6e5a8810a081f1d2b5d87ccbec1255cdc	(0.744140625, 0.744140625, 2.0000000000000004)	(512, 512, 240)	(177, 238, 129, 3, 5, 1)	13	1	(178.0, 240.30769230769232, 129.0)	(-53.6708984375, -131.30521334134608, 884.9000000000001)	0.620633	0	0	3.7623	2.49299	3.7207	3.79439	3.79439	10.7057	2.33501	0.870501	26.9852	2.52063	14.3974	94.8	120.8	157847	0.77935	12	3.0664	122	9.08876	109.615	113	83	39
	lbj_segment_3-4	v3.0.1.post15+g2791e23	1.19.2	2.0.2	1.1.1	3.6.7	{'minimumROIDimensions': 2, 'minimumROISize': None, 'normalize': False, 'normalizeScale': 1, 'removeOutliers': None, 'resampledPixelSpacing': None, 'interpolator': 'sitkBSpline', 'preCrop': False, 'padDistance': 5, 'distances': [1], 'force2D': False, 'force2Ddimension': 0, 'resegmentRange': None, 'label': 1, 'additionalInfo': True, 'binWidth': 25.0, 'symmetricalGLCM': True, 'correctMask': True}	{'Original': {}}	809cde76a607944ac26697cc52e602ccd4dd5fbe	3D	(0.744140625, 0.744140625, 2.0000000000000004)	(512, 512, 240)	-725.357	-1024	2943	b1a68cb63cb7cb515a8abf5d425ab0706c09f6bb	(0.744140625, 0.744140625, 2.0000000000000004)	(512, 512, 240)	(179, 242, 133, 5, 5, 2)	35	1	(181.2, 244.28571428571428, 133.6)	(-51.289648437500006, -128.34500558035708, 894.1)	0.795338	0.700199	3.10984	4.44137	4.98597	4.98597	4.00732	5.46293	34.0092	3.53239	0.883244	57.4735	1.68994	38.7622	106.8	135.6	516259	1.22802	20	2.60826	140	10.3494	120.771	121	90	50
	lbj_segment_4-5	v3.0.1.post15+g2791e23	1.19.2	2.0.2	1.1.1	3.6.7	{'minimumROIDimensions': 2, 'minimumROISize': None, 'normalize': False, 'normalizeScale': 1, 'removeOutliers': None, 'resampledPixelSpacing': None, 'interpolator': 'sitkBSpline', 'preCrop': False, 'padDistance': 5, 'distances': [1], 'force2D': False, 'force2Ddimension': 0, 'resegmentRange': None, 'label': 1, 'additionalInfo': True, 'binWidth': 25.0, 'symmetricalGLCM': True, 'correctMask': True}	{'Original': {}}	809cde76a607944ac26697cc52e602ccd4dd5fbe	3D	(0.744140625, 0.744140625, 2.0000000000000004)	(512, 512, 240)	-725.357	-1024	2943	de9e88b9dda53d37db46dbd4f8efb0db5c7bcbaa	(0.744140625, 0.744140625, 2.0000000000000004)	(512, 512, 240)	(177, 204, 140, 34, 27, 14)	147	2	(186.34013605442178, 222.93197278911563, 143.66666666666666)	(-47.46466438137753, -144.23519212372443, 914.2333333333333)	0.101724	0.0966003	5.44747	56.3918	7.94566	7.06	7.32894	40.2374	149.511	5.73642	0.686815	198.347	1.32664	162.801	90.6	119	1649287	1.06854	15	2.86408	132	9.06761	105.34	107	73	59
0011386686	lbj_segment_<3	v3.0.1.post15+g2791e23	1.19.2	2.0.2	1.1.1	3.6.7	{'minimumROIDimensions': 2, 'minimumROISize': None, 'normalize': False, 'normalizeScale': 1, 'removeOutliers': None, 'resampledPixelSpacing': None, 'interpolator': 'sitkBSpline', 'preCrop': False, 'padDistance': 5, 'distances': [1], 'force2D': False, 'force2Ddimension': 0, 'resegmentRange': None, 'label': 1, 'additionalInfo': True, 'binWidth': 25.0, 'symmetricalGLCM': True, 'correctMask': True}	{'Original': {}}	e76dfdc7ecc6a99d99238f4bb38ad92f6ce9dc35	3D	(0.6562500000000001, 0.6562500000000001, 2.0)	(512, 512, 248)	-519.269	-1024	1835	a3cdf2d7abef9e2092886601fd6c0cab0baa9abd	(0.6562500000000001, 0.6562500000000001, 2.0)	(512, 512, 248)	(180, 205, 107, 62, 34, 26)	230	6	(213.31304347826088, 224.80434782608697, 123.03478260869565)	(-39.685190217391266, -161.14402173913035, 1379.0695652173913)	0.400148	0.243057	18.8184	77.4239	41.8984	36.9971	18.02	60.6396	172.517	30.981	0.445717	336.237	1.94901	198.105	-11	59	281305	2.22465	35	3.40277	104	21.4251	21.4913	18	-55	159
	lbj_segment_3-4	v3.0.1.post15+g2791e23	1.19.2	2.0.2	1.1.1	3.6.7	{'minimumROIDimensions': 2, 'minimumROISize': None, 'normalize': False, 'normalizeScale': 1, 'removeOutliers': None, 'resampledPixelSpacing': None, 'interpolator': 'sitkBSpline', 'preCrop': False, 'padDistance': 5, 'distances': [1], 'force2D': False, 'force2Ddimension': 0, 'resegmentRange': None, 'label': 1, 'additionalInfo': True, 'binWidth': 25.0, 'symmetricalGLCM': True, 'correctMask': True}	{'Original': {}}	e76dfdc7ecc6a99d99238f4bb38ad92f6ce9dc35	3D	(0.6562500000000001, 0.6562500000000001, 2.0)	(512, 512, 248)	-519.269	-1024	1835	342272acebd8c93dfa8d9143a5a7866b858691ce	(0.6562500000000001, 0.6562500000000001, 2.0)	(512, 512, 248)	(168, 283, 136, 5, 4, 1)	15	1	(169.8, 284.4, 136.0)	(-68.24062499999998, -122.03437499999993, 1405.0)	0.654654	0	0	3.58643	3.30009	2.80642	3.53401	3.55152	9.8335	2.34787	0.85392	25.9939	2.64341	12.9199	-15.2	5.6	1607	0.918296	15	1.6602	9	7.67111	-5.93333	-9	-17	26
	lbj_segment_5-6	v3.0.1.post15+g2791e23	1.19.2	2.0.2	1.1.1	3.6.7	{'minimumROIDimensions': 2, 'minimumROISize': None, 'normalize': False, 'normalizeScale': 1, 'removeOutliers': None, 'resampledPixelSpacing': None, 'interpolator': 'sitkBSpline', 'preCrop': False, 'padDistance': 5, 'distances': [1], 'force2D': False, 'force2Ddimension': 0, 'resegmentRange': None, 'label': 1, 'additionalInfo': True, 'binWidth': 25.0, 'symmetricalGLCM': True, 'correctMask': True}	{'Original': {}}	e76dfdc7ecc6a99d99238f4bb38ad92f6ce9dc35	3D	(0.6562500000000001, 0.6562500000000001, 2.0)	(512, 512, 248)	-519.269	-1024	1835	c344968c39dc95f0534b7c13fc9c1fcacaa52778	(0.6562500000000001, 0.6562500000000001, 2.0)	(512, 512, 248)	(136, 234, 137, 89, 38, 8)	557	2	(199.59964093357272, 257.7253141831239, 140.12746858168762)	(-48.68461063734287, -139.53963756732486, 1413.2549371633752)	0.134941	0.06923	5.63511	81.3969	13.0982	12.8492	55.843	62.7924	462.174	10.9838	0.587878	491.739	1.06397	479.76	7.6	86	1839528	2.31793	42	2.95851	111	24.2485	48.912	52	-41	152
	lbj_segment_6-7	v3.0.1.post15+g2791e23	1.19.2	2.0.2	1.1.1	3.6.7	{'minimumROIDimensions': 2, 'minimumROISize': None, 'normalize': False, 'normalizeScale': 1, 'removeOutliers': None, 'resampledPixelSpacing': None, 'interpolator': 'sitkBSpline', 'preCrop': False, 'padDistance': 5, 'distances': [1], 'force2D': False, 'force2Ddimension': 0, 'resegmentRange': None, 'label': 1, 'additionalInfo': True, 'binWidth': 25.0, 'symmetricalGLCM': True, 'correctMask': True}	{'Original': {}}	e76dfdc7ecc6a99d99238f4bb38ad92f6ce9dc35	3D	(0.6562500000000001, 0.6562500000000001, 2.0)	(512, 512, 248)	-519.269	-1024	1835	50a3457a09d45ecd1da46cbbe47080a1b33e0518	(0.6562500000000001, 0.6562500000000001, 2.0)	(512, 512, 248)	(157, 286, 133, 11, 9, 3)	150	1	(162.4, 289.32666666666665, 133.94)	(-73.09687499999998, -118.80124999999992, 1400.88)	0.730544	0.709161	5.0228	7.08273	8.89193	7.97261	6.75651	8.98827	121.95	5.17425	0.808963	147.009	1.20548	129.199	4.9	83.1	443194	2.22366	45.5	2.05762	105	24.0873	46.2267	47.5	-15	120
	lbj_segment_8-9	v3.0.1.post15+g2791e23	1.19.2	2.0.2	1.1.1	3.6.7	{'minimumROIDimensions': 2, 'minimumROISize': None, 'normalize': False, 'normalizeScale': 1, 'removeOutliers': None, 'resampledPixelSpacing': None, 'interpolator': 'sitkBSpline', 'preCrop': False, 'padDistance': 5, 'distances': [1], 'force2D': False, 'force2Ddimension': 0, 'resegmentRange': None, 'label': 1, 'additionalInfo': True, 'binWidth': 25.0, 'symmetricalGLCM': True, 'correctMask': True}	{'Original': {}}	e76dfdc7ecc6a99d99238f4bb38ad92f6ce9dc35	3D	(0.6562500000000001, 0.6562500000000001, 2.0)	(512, 512, 248)	-519.269	-1024	1835	d6bb9ee3a43cd656ac409ccc688d7bc0aa1b0028	(0.6562500000000001, 0.6562500000000001, 2.0)	(512, 512, 248)	(247, 227, 137, 18, 17, 5)	517	1	(255.02514506769825, 234.24564796905221, 139.01353965183753)	(-12.311623549323002, -154.9481685203094, 1411.027079303675)	0.795272	0.433005	5.48448	12.6661	11.9806	13.5798	11.8852	15.3231	433.14	10.073	0.680585	406.775	0.939129	445.307	1	84.4	1632840	2.4248	48	2.62549	119	26.8389	45.8607	49	-50	169
	lbj_segment_9-10	v3.0.1.post15+g2791e23	1.19.2	2.0.2	1.1.1	3.6.7	{'minimumROIDimensions': 2, 'minimumROISize': None, 'normalize': False, 'normalizeScale': 1, 'removeOutliers': None, 'resampledPixelSpacing': None, 'interpolator': 'sitkBSpline', 'preCrop': False, 'padDistance': 5, 'distances': [1], 'force2D': False, 'force2Ddimension': 0, 'resegmentRange': None, 'label': 1, 'additionalInfo': True, 'binWidth': 25.0, 'symmetricalGLCM': True, 'correctMask': True}	{'Original': {}}	e76dfdc7ecc6a99d99238f4bb38ad92f6ce9dc35	3D	(0.6562500000000001, 0.6562500000000001, 2.0)	(512, 512, 248)	-519.269	-1024	1835	14964efc8c0028ce749e76f10a8c485cd544e8fa	(0.6562500000000001, 0.6562500000000001, 2.0)	(512, 512, 248)	(155, 263, 137, 20, 15, 3)	401	1	(165.23690773067332, 270.81047381546136, 137.7281795511222)	(-71.23515430174561, -130.9525015586034, 1408.4563591022443)	0.685088	0.393594	4.83832	12.2927	12.6674	9.84375	12.6743	14.221	333.585	8.42157	0.737837	315.255	0.94505	345.393	-11	64	569561	2.26928	40	2.52718	92	23.1165	24.8105	25	-49	141
0011518876	lbj_segment_<3	v3.0.1.post15+g2791e23	1.19.2	2.0.2	1.1.1	3.6.7	{'minimumROIDimensions': 2, 'minimumROISize': None, 'normalize': False, 'normalizeScale': 1, 'removeOutliers': None, 'resampledPixelSpacing': None, 'interpolator': 'sitkBSpline', 'preCrop': False, 'padDistance': 5, 'distances': [1], 'force2D': False, 'force2Ddimension': 0, 'resegmentRange': None, 'label': 1, 'additionalInfo': True, 'binWidth': 25.0, 'symmetricalGLCM': True, 'correctMask': True}	{'Original': {}}	6d60ee889ff8717f8f00a238261d50db1eb32e57	3D	(0.7656250000000002, 0.7656250000000002, 2.0)	(512, 512, 247)	-629.661	-1024	2428	36054821ad1d1b644e1e3446d9f18e48a44b3d05	(0.7656250000000002, 0.7656250000000002, 2.0)	(512, 512, 247)	(140, 210, 133, 99, 26, 12)	104	3	(213.54807692307693, 225.0, 138.06730769230768)	(-42.1194411057692, -157.8515625, 1006.9346153846155)	0.475227	0.0775351	5.98497	77.1905	8.56615	8.56615	5.13597	76.1491	101.409	36.683	0.51865	202.766	1.99948	121.926	25.3	89	415692	2.11195	40.25	2.87311	105	22.7663	57.0385	63	-25	130
	lbj_segment_3-4	v3.0.1.post15+g2791e23	1.19.2	2.0.2	1.1.1	3.6.7	{'minimumROIDimensions': 2, 'minimumROISize': None, 'normalize': False, 'normalizeScale': 1, 'removeOutliers': None, 'resampledPixelSpacing': None, 'interpolator': 'sitkBSpline', 'preCrop': False, 'padDistance': 5, 'distances': [1], 'force2D': False, 'force2Ddimension': 0, 'resegmentRange': None, 'label': 1, 'additionalInfo': True, 'binWidth': 25.0, 'symmetricalGLCM': True, 'correctMask': True}	{'Original': {}}	6d60ee889ff8717f8f00a238261d50db1eb32e57	3D	(0.7656250000000002, 0.7656250000000002, 2.0)	(512, 512, 247)	-629.661	-1024	2428	5bb2c785734d2f57f0e0b6d54db1ddc1e0cc4603	(0.7656250000000002, 0.7656250000000002, 2.0)	(512, 512, 247)	(207, 215, 128, 5, 5, 2)	32	1	(209.28125, 217.15625, 128.5)	(-45.38623046874997, -163.85693359375, 987.8000000000002)	0.901354	0.610546	2.73194	4.47459	5.03775	5.03775	4.46432	5.53665	32.6796	4.03319	0.861308	57.391	1.75617	37.5156	-10.9	44	21310	1.78198	29.75	2.44415	64	17.3125	14.75	14	-16	80
	lbj_segment_4-5	v3.0.1.post15+g2791e23	1.19.2	2.0.2	1.1.1	3.6.7	{'minimumROIDimensions': 2, 'minimumROISize': None, 'normalize': False, 'normalizeScale': 1, 'removeOutliers': None, 'resampledPixelSpacing': None, 'interpolator': 'sitkBSpline', 'preCrop': False, 'padDistance': 5, 'distances': [1], 'force2D': False, 'force2Ddimension': 0, 'resegmentRange': None, 'label': 1, 'additionalInfo': True, 'binWidth': 25.0, 'symmetricalGLCM': True, 'correctMask': True}	{'Original': {}}	6d60ee889ff8717f8f00a238261d50db1eb32e57	3D	(0.7656250000000002, 0.7656250000000002, 2.0)	(512, 512, 247)	-629.661	-1024	2428	a186a09ea847594912602d203cedc27a40bc9c0c	(0.7656250000000002, 0.7656250000000002, 2.0)	(512, 512, 247)	(140, 202, 138, 71, 38, 11)	373	3	(177.28954423592492, 225.5201072386059, 144.30026809651474)	(-69.87988019436997, -157.45335539544237, 1019.4005361930297)	0.236328	0.103529	8.80999	85.0969	28.7633	13.8377	42.5732	63.2032	409.594	20.1108	0.530954	502.338	1.22643	437.292	15.4	92	1607840	2.18635	41	3.06295	108	23.5935	58.6113	63	-33	141
	lbj_segment_5-6	v3.0.1.post15+g2791e23	1.19.2	2.0.2	1.1.1	3.6.7	{'minimumROIDimensions': 2, 'minimumROISize': None, 'normalize': False, 'normalizeScale': 1, 'removeOutliers': None, 'resampledPixelSpacing': None, 'interpolator': 'sitkBSpline', 'preCrop': False, 'padDistance': 5, 'distances': [1], 'force2D': False, 'force2Ddimension': 0, 'resegmentRange': None, 'label': 1, 'additionalInfo': True, 'binWidth': 25.0, 'symmetricalGLCM': True, 'correctMask': True}	{'Original': {}}	6d60ee889ff8717f8f00a238261d50db1eb32e57	3D	(0.7656250000000002, 0.7656250000000002, 2.0)	(512, 512, 247)	-629.661	-1024	2428	50393032c2418d6c5c0b474fd56a7ebb387820a1	(0.7656250000000002, 0.7656250000000002, 2.0)	(512, 512, 247)	(184, 227, 136, 13, 25, 10)	273	2	(190.44322344322345, 235.7985347985348, 140.86813186813185)	(-59.809094551282044, -149.5839342948718, 1012.5362637362639)	0.279665	0.156401	5.11614	32.7116	13.1424	24.6518	8.72947	27.0406	302.519	9.14828	0.625355	348.491	1.15197	320.055	24.2	93	1326139	2.05436	37	3.78743	106	22.6255	63.5275	71	-35	141
0011583163	lbj_segment_<3	v3.0.1.post15+g2791e23	1.19.2	2.0.2	1.1.1	3.6.7	{'minimumROIDimensions': 2, 'minimumROISize': None, 'normalize': False, 'normalizeScale': 1, 'removeOutliers': None, 'resampledPixelSpacing': None, 'interpolator': 'sitkBSpline', 'preCrop': False, 'padDistance': 5, 'distances': [1], 'force2D': False, 'force2Ddimension': 0, 'resegmentRange': None, 'label': 1, 'additionalInfo': True, 'binWidth': 25.0, 'symmetricalGLCM': True, 'correctMask': True}	{'Original': {}}	3de9c315b86e28c67462541cb80f5f3b63b0ff1e	3D	(0.6875, 0.6875, 5.0)	(512, 512, 90)	-625.474	-1024	2976	76b8ae97748412899a8d96730054fe79eb55a894	(0.6875, 0.6875, 5.0)	(512, 512, 90)	(162, 243, 44, 42, 11, 15)	37	2	(177.64864864864865, 247.1081081081081, 53.08108108108108)	(-48.86655405405406, 162.88682432432432, 642.9054054054054)	0.0307727	0.0189847	2.69838	142.135	6.06765	5.70636	5.23584	80.2664	69.9137	4.37388	0.644463	127.349	1.82151	87.4414	-10	84.2	122589	2.33098	69	1.9753	88	32.8839	43.8108	59	-34	122
	lbj_segment_3-4	v3.0.1.post15+g2791e23	1.19.2	2.0.2	1.1.1	3.6.7	{'minimumROIDimensions': 2, 'minimumROISize': None, 'normalize': False, 'normalizeScale': 1, 'removeOutliers': None, 'resampledPixelSpacing': None, 'interpolator': 'sitkBSpline', 'preCrop': False, 'padDistance': 5, 'distances': [1], 'force2D': False, 'force2Ddimension': 0, 'resegmentRange': None, 'label': 1, 'additionalInfo': True, 'binWidth': 25.0, 'symmetricalGLCM': True, 'correctMask': True}	{'Original': {}}	3de9c315b86e28c67462541cb80f5f3b63b0ff1e	3D	(0.6875, 0.6875, 5.0)	(512, 512, 90)	-625.474	-1024	2976	5d48bd41fce958dc97250db266adebb902350692	(0.6875, 0.6875, 5.0)	(512, 512, 90)	(152, 250, 52, 18, 63, 7)	85	3	(161.42352941176472, 290.5882352941176, 54.68235294117647)	(-60.02132352941176, 192.77941176470586, 650.9117647058823)	0.143919	0.0640647	5.48604	85.6327	15.7531	45.9048	6.90929	55.8728	165.43	12.3241	0.550647	264.659	1.59983	200.879	-10.6	69	164180	2.15492	54	1.96594	82	25.7976	32.0706	38	-33	115
	lbj_segment_4-5	v3.0.1.post15+g2791e23	1.19.2	2.0.2	1.1.1	3.6.7	{'minimumROIDimensions': 2, 'minimumROISize': None, 'normalize': False, 'normalizeScale': 1, 'removeOutliers': None, 'resampledPixelSpacing': None, 'interpolator': 'sitkBSpline', 'preCrop': False, 'padDistance': 5, 'distances': [1], 'force2D': False, 'force2Ddimension': 0, 'resegmentRange': None, 'label': 1, 'additionalInfo': True, 'binWidth': 25.0, 'symmetricalGLCM': True, 'correctMask': True}	{'Original': {}}	3de9c315b86e28c67462541cb80f5f3b63b0ff1e	3D	(0.6875, 0.6875, 5.0)	(512, 512, 90)	-625.474	-1024	2976	93b391ba59fe056930befffb2ac25a8d30825db6	(0.6875, 0.6875, 5.0)	(512, 512, 90)	(152, 241, 41, 50, 47, 15)	446	4	(177.152466367713, 265.1614349775785, 45.65695067264574)	(-49.207679372197305, 175.29848654708522, 605.7847533632287)	0.677331	0.274634	20.043	72.9808	75.3144	75.3803	20.625	75.6432	959.985	49.4322	0.42088	1118.16	1.16476	1054.02	21	84	1501671	1.97825	34	2.51648	102	18.8509	53.2489	54	-7	109
	lbj_segment_5-6	v3.0.1.post15+g2791e23	1.19.2	2.0.2	1.1.1	3.6.7	{'minimumROIDimensions': 2, 'minimumROISize': None, 'normalize': False, 'normalizeScale': 1, 'removeOutliers': None, 'resampledPixelSpacing': None, 'interpolator': 'sitkBSpline', 'preCrop': False, 'padDistance': 5, 'distances': [1], 'force2D': False, 'force2Ddimension': 0, 'resegmentRange': None, 'label': 1, 'additionalInfo': True, 'binWidth': 25.0, 'symmetricalGLCM': True, 'correctMask': True}	{'Original': {}}	3de9c315b86e28c67462541cb80f5f3b63b0ff1e	3D	(0.6875, 0.6875, 5.0)	(512, 512, 90)	-625.474	-1024	2976	dc21fbcf24d6e2ef571f1b7c5038e0fca52d26f8	(0.6875, 0.6875, 5.0)	(512, 512, 90)	(137, 216, 42, 31, 36, 3)	235	2	(154.2595744680851, 238.7404255319149, 43.32340425531915)	(-64.94654255319149, 157.13404255319148, 594.1170212765958)	0.300185	0.175227	7.5691	43.1959	16.7986	15.3888	29.2329	32.1735	514.211	12.9667	0.572632	542.046	1.05413	555.371	16	97	1173616	2.09965	40.5	2.38878	115	24.7482	63.8979	71	-17	132
0012139563	lbj_segment_<3	v3.0.1.post15+g2791e23	1.19.2	2.0.2	1.1.1	3.6.7	{'minimumROIDimensions': 2, 'minimumROISize': None, 'normalize': False, 'normalizeScale': 1, 'removeOutliers': None, 'resampledPixelSpacing': None, 'interpolator': 'sitkBSpline', 'preCrop': False, 'padDistance': 5, 'distances': [1], 'force2D': False, 'force2Ddimension': 0, 'resegmentRange': None, 'label': 1, 'additionalInfo': True, 'binWidth': 22.0, 'symmetricalGLCM': True, 'correctMask': True}	{'Original': {}}	d75f3892d129d04d0986de88a2988f35e519d9ef	3D	(0.77734375, 0.77734375, 2.0)	(512, 512, 222)	-679.654	-1024	2149	38e82915e6a0809e5ba4585332a989cd964f0a7f	(0.77734375, 0.77734375, 2.0)	(512, 512, 222)	(181, 208, 101, 76, 27, 25)	73	8	(199.1095890410959, 224.42465753424656, 110.73972602739725)	(-54.834733518835606, -145.656223244863, 868.2794520547945)	0.698993	0.214184	14.3439	66.9697	56.8551	19.8107	56.3829	64.0363	62.2895	46.8113	0.431265	176.204	2.8288	88.2224	41.2	91.8	393355	1.87388	26	3.63416	120	16.2616	70.2603	75	11	109
	lbj_segment_3-4	v3.0.1.post15+g2791e23	1.19.2	2.0.2	1.1.1	3.6.7	{'minimumROIDimensions': 2, 'minimumROISize': None, 'normalize': False, 'normalizeScale': 1, 'removeOutliers': None, 'resampledPixelSpacing': None, 'interpolator': 'sitkBSpline', 'preCrop': False, 'padDistance': 5, 'distances': [1], 'force2D': False, 'force2Ddimension': 0, 'resegmentRange': None, 'label': 1, 'additionalInfo': True, 'binWidth': 22.0, 'symmetricalGLCM': True, 'correctMask': True}	{'Original': {}}	d75f3892d129d04d0986de88a2988f35e519d9ef	3D	(0.77734375, 0.77734375, 2.0)	(512, 512, 222)	-679.654	-1024	2149	f9e5efb493a9daaa07951fc3e82a1075efdc3a22	(0.77734375, 0.77734375, 2.0)	(512, 512, 222)	(173, 212, 84, 34, 15, 30)	113	4	(182.28318584070797, 220.52212389380531, 107.22123893805309)	(-67.91463288163717, -148.68983337942478, 861.2424778761062)	0.16359	0.132154	8.13105	61.5272	37.3914	11.3846	8.11571	65.3693	118.184	10.0652	0.568569	204.836	1.7332	136.564	21.6	94.8	514686	2.3039	37	2.83749	110	22.7384	61.3982	67	-15	125
	lbj_segment_5-6	v3.0.1.post15+g2791e23	1.19.2	2.0.2	1.1.1	3.6.7	{'minimumROIDimensions': 2, 'minimumROISize': None, 'normalize': False, 'normalizeScale': 1, 'removeOutliers': None, 'resampledPixelSpacing': None, 'interpolator': 'sitkBSpline', 'preCrop': False, 'padDistance': 5, 'distances': [1], 'force2D': False, 'force2Ddimension': 0, 'resegmentRange': None, 'label': 1, 'additionalInfo': True, 'binWidth': 22.0, 'symmetricalGLCM': True, 'correctMask': True}	{'Original': {}}	d75f3892d129d04d0986de88a2988f35e519d9ef	3D	(0.77734375, 0.77734375, 2.0)	(512, 512, 222)	-679.654	-1024	2149	7cc9d068962d6bc7a3d384b84e1275aeb84c0363	(0.77734375, 0.77734375, 2.0)	(512, 512, 222)	(189, 224, 105, 6, 5, 3)	60	1	(191.78333333333333, 226.01666666666668, 105.81666666666666)	(-60.529752604166674, -144.41868489583334, 858.4333333333334)	0.699744	0.609302	3.75351	6.16035	7.14889	6.75783	5.21458	7.51964	66.62	4.31067	0.85166	93.3156	1.40071	72.5116	46	102.4	387065	2.03602	33.75	3.45167	121	19.6533	76.4833	82	5	116
	lbj_segment_4-5	v3.0.1.post15+g2791e23	1.19.2	2.0.2	1.1.1	3.6.7	{'minimumROIDimensions': 2, 'minimumROISize': None, 'normalize': False, 'normalizeScale': 1, 'removeOutliers': None, 'resampledPixelSpacing': None, 'interpolator': 'sitkBSpline', 'preCrop': False, 'padDistance': 5, 'distances': [1], 'force2D': False, 'force2Ddimension': 0, 'resegmentRange': None, 'label': 1, 'additionalInfo': True, 'binWidth': 22.0, 'symmetricalGLCM': True, 'correctMask': True}	{'Original': {}}	d75f3892d129d04d0986de88a2988f35e519d9ef	3D	(0.77734375, 0.77734375, 2.0)	(512, 512, 222)	-679.654	-1024	2149	e9d6e560d44a30cc75c533c217ace1da6c3ecb7d	(0.77734375, 0.77734375, 2.0)	(512, 512, 222)	(189, 207, 87, 7, 10, 3)	76	1	(192.1315789473684, 211.92105263157896, 88.22368421052632)	(-60.25904605263159, -155.37582236842104, 823.2473684210527)	0.690994	0.42069	3.3055	7.85735	7.14889	7.59957	8.00324	9.18374	84.2444	5.42938	0.728349	127.596	1.5146	91.848	24.5	93	310521	2.30817	36.75	2.479	115	21.1021	58.3816	58	-3	118
0013212497	lbj_segment_<3	v3.0.1.post15+g2791e23	1.19.2	2.0.2	1.1.1	3.6.7	{'minimumROIDimensions': 2, 'minimumROISize': None, 'normalize': False, 'normalizeScale': 1, 'removeOutliers': None, 'resampledPixelSpacing': None, 'interpolator': 'sitkBSpline', 'preCrop': False, 'padDistance': 5, 'distances': [1], 'force2D': False, 'force2Ddimension': 0, 'resegmentRange': None, 'label': 1, 'additionalInfo': True, 'binWidth': 25.0, 'symmetricalGLCM': True, 'correctMask': True}	{'Original': {}}	4f2735e95504497b558c497cec27e4dd842118da	3D	(0.80859375, 0.80859375, 2.0)	(512, 512, 263)	-616.68	-1024	2370	7186c3c053ac8f555b12575d454daf829f4ba634	(0.80859375, 0.80859375, 2.0)	(512, 512, 263)	(178, 182, 124, 27, 55, 45)	58	4	(192.1551724137931, 212.10344827586206, 155.93103448275863)	(-49.220231681034534, -174.5901804956897, 1417.3620689655177)	0.47113	0.0945575	12.0043	126.953	5.68732	60.9138	5.42421	95.0077	56.8282	59.8114	0.511222	139.825	2.46048	75.8436	-23.2	51.3	53497	2.18864	48	2.03403	66	24.4501	9.77586	5	-47	113
	lbj_segment_3-4	v3.0.1.post15+g2791e23	1.19.2	2.0.2	1.1.1	3.6.7	{'minimumROIDimensions': 2, 'minimumROISize': None, 'normalize': False, 'normalizeScale': 1, 'removeOutliers': None, 'resampledPixelSpacing': None, 'interpolator': 'sitkBSpline', 'preCrop': False, 'padDistance': 5, 'distances': [1], 'force2D': False, 'force2Ddimension': 0, 'resegmentRange': None, 'label': 1, 'additionalInfo': True, 'binWidth': 25.0, 'symmetricalGLCM': True, 'correctMask': True}	{'Original': {}}	4f2735e95504497b558c497cec27e4dd842118da	3D	(0.80859375, 0.80859375, 2.0)	(512, 512, 263)	-616.68	-1024	2370	12dc416745b2049b7b65fd97fe3001742c0258d6	(0.80859375, 0.80859375, 2.0)	(512, 512, 263)	(181, 237, 184, 5, 4, 1)	15	1	(183.06666666666666, 238.6, 184.0)	(-56.569140625000074, -153.16523437500007, 1473.5000000000005)	0.758098	0	0	4.02243	4.04297	3.23438	4.12304	4.12304	15.2559	3.0494	0.871621	34.1283	2.23706	19.6147	-42.4	24.6	13298	1.9656	22	2.60278	33	19.8667	-16	-23	-57	90
0013345174	lbj_segment_<3	v3.0.1.post15+g2791e23	1.19.2	2.0.2	1.1.1	3.6.7	{'minimumROIDimensions': 2, 'minimumROISize': None, 'normalize': False, 'normalizeScale': 1, 'removeOutliers': None, 'resampledPixelSpacing': None, 'interpolator': 'sitkBSpline', 'preCrop': False, 'padDistance': 5, 'distances': [1], 'force2D': False, 'force2Ddimension': 0, 'resegmentRange': None, 'label': 1, 'additionalInfo': True, 'binWidth': 25.0, 'symmetricalGLCM': True, 'correctMask': True}	{'Original': {}}	f4369c51ac515801f06811cd809d603e62d0721c	3D	(0.7636720000000001, 0.7636720000000001, 2.500000000000001)	(512, 512, 173)	-1136.68	-3024	3071	2ce95528c365668fd1c3c5d5995834726ac4f99a	(0.7636720000000001, 0.7636720000000001, 2.500000000000001)	(512, 512, 173)	(158, 227, 75, 87, 86, 41)	164	13	(200.70731707317074, 260.280487804878, 96.46341463414635)	(-75.16744175609759, 3.2689206829268187, -332.5194634146343)	0.448511	0.231782	36.8715	159.079	54.3804	57.748	69.5571	113.72	180.122	71.3485	0.359453	429.096	2.38225	239.11	-24.4	87	442294	2.59595	53.75	2.2203	103	31.7551	34.8171	37.5	-48	151
	lbj_segment_3-4	v3.0.1.post15+g2791e23	1.19.2	2.0.2	1.1.1	3.6.7	{'minimumROIDimensions': 2, 'minimumROISize': None, 'normalize': False, 'normalizeScale': 1, 'removeOutliers': None, 'resampledPixelSpacing': None, 'interpolator': 'sitkBSpline', 'preCrop': False, 'padDistance': 5, 'distances': [1], 'force2D': False, 'force2Ddimension': 0, 'resegmentRange': None, 'label': 1, 'additionalInfo': True, 'binWidth': 25.0, 'symmetricalGLCM': True, 'correctMask': True}	{'Original': {}}	f4369c51ac515801f06811cd809d603e62d0721c	3D	(0.7636720000000001, 0.7636720000000001, 2.500000000000001)	(512, 512, 173)	-1136.68	-3024	3071	7f14a54a73bd4eb21ca063d86a799b20be3f8ecc	(0.7636720000000001, 0.7636720000000001, 2.500000000000001)	(512, 512, 173)	(155, 238, 63, 106, 52, 39)	184	9	(207.72826086956522, 261.1467391304348, 90.1413043478261)	(-69.80574356521743, 3.930452565217422, -348.3247391304349)	0.865456	0.173124	21.1409	122.114	91.5599	18.8013	85.2478	100.828	218.334	105.684	0.406354	431.512	1.97639	268.27	-12	81.7	413730	2.39566	49	2.2355	101	27.5473	34.163	38.5	-48	149
	lbj_segment_4-5	v3.0.1.post15+g2791e23	1.19.2	2.0.2	1.1.1	3.6.7	{'minimumROIDimensions': 2, 'minimumROISize': None, 'normalize': False, 'normalizeScale': 1, 'removeOutliers': None, 'resampledPixelSpacing': None, 'interpolator': 'sitkBSpline', 'preCrop': False, 'padDistance': 5, 'distances': [1], 'force2D': False, 'force2Ddimension': 0, 'resegmentRange': None, 'label': 1, 'additionalInfo': True, 'binWidth': 25.0, 'symmetricalGLCM': True, 'correctMask': True}	{'Original': {}}	f4369c51ac515801f06811cd809d603e62d0721c	3D	(0.7636720000000001, 0.7636720000000001, 2.500000000000001)	(512, 512, 173)	-1136.68	-3024	3071	400266126b18a563f4862f956f7738e64fdac823	(0.7636720000000001, 0.7636720000000001, 2.500000000000001)	(512, 512, 173)	(158, 241, 90, 99, 43, 22)	251	3	(227.5577689243028, 249.4780876494024, 99.29482071713147)	(-54.66250349003988, -4.980569848605569, -325.44094820717146)	0.835701	0.0525347	5.11612	97.3856	60.1846	15.3079	80.2692	81.4715	333.697	81.3852	0.486978	477.76	1.43172	365.955	6	97	1208428	2.23173	32	3.7746	115	23.4504	61.6574	66	-32	147
0013402498	lbj_segment_3-4	v3.0.1.post15+g2791e23	1.19.2	2.0.2	1.1.1	3.6.7	{'minimumROIDimensions': 2, 'minimumROISize': None, 'normalize': False, 'normalizeScale': 1, 'removeOutliers': None, 'resampledPixelSpacing': None, 'interpolator': 'sitkBSpline', 'preCrop': False, 'padDistance': 5, 'distances': [1], 'force2D': False, 'force2Ddimension': 0, 'resegmentRange': None, 'label': 1, 'additionalInfo': True, 'binWidth': 25.0, 'symmetricalGLCM': True, 'correctMask': True}	{'Original': {}}	bb8ed1309ea438db1ca360ac09441ad33a41fd01	3D	(0.75, 0.75, 2.0)	(512, 512, 214)	-665.585	-1024	2976	58050c4f6dd0eb62efea0d1c37353cf69259d02c	(0.75, 0.75, 2.0)	(512, 512, 214)	(177, 219, 92, 5, 7, 2)	48	1	(179.08333333333334, 222.04166666666666, 92.45833333333333)	(-46.6875, 144.53125, 632.9166666666665)	0.751824	0.629989	3.31827	5.26719	5	6.0208	5.3033	6.20484	48.75	3.96	0.865003	74.6076	1.53041	54	88.7	131.9	607560	1.55404	20	3.69798	143	13.8177	111.125	114	55	88
0013455801	lbj_segment_3-4	v3.0.1.post15+g2791e23	1.19.2	2.0.2	1.1.1	3.6.7	{'minimumROIDimensions': 2, 'minimumROISize': None, 'normalize': False, 'normalizeScale': 1, 'removeOutliers': None, 'resampledPixelSpacing': None, 'interpolator': 'sitkBSpline', 'preCrop': False, 'padDistance': 5, 'distances': [1], 'force2D': False, 'force2Ddimension': 0, 'resegmentRange': None, 'label': 1, 'additionalInfo': True, 'binWidth': 25.0, 'symmetricalGLCM': True, 'correctMask': True}	{'Original': {}}	01551a6ff5f1c437223f9498e94cf415b9235cd1	3D	(0.9531249999999999, 0.9531249999999999, 2.0)	(512, 512, 253)	-1152.47	-3024	3071	6545d0c6e9ccb1d546aaf8fd34e352c528525fb3	(0.9531249999999999, 0.9531249999999999, 2.0)	(512, 512, 253)	(196, 196, 100, 41, 60, 37)	92	4	(228.77173913043478, 230.34782608695653, 120.3586956521739)	(-36.214498641304374, -24.92629076086959, -395.1146086956522)	0.404112	0.219599	29.1692	132.83	6.6465	32.4546	6.02809	79.6016	142.096	53.678	0.564624	233.228	1.64134	167.154	36.1	111	565284	2.23728	46.75	2.63109	126	23.5714	72.7174	73.5	2	124
	lbj_segment_4-5	v3.0.1.post15+g2791e23	1.19.2	2.0.2	1.1.1	3.6.7	{'minimumROIDimensions': 2, 'minimumROISize': None, 'normalize': False, 'normalizeScale': 1, 'removeOutliers': None, 'resampledPixelSpacing': None, 'interpolator': 'sitkBSpline', 'preCrop': False, 'padDistance': 5, 'distances': [1], 'force2D': False, 'force2Ddimension': 0, 'resegmentRange': None, 'label': 1, 'additionalInfo': True, 'binWidth': 25.0, 'symmetricalGLCM': True, 'correctMask': True}	{'Original': {}}	01551a6ff5f1c437223f9498e94cf415b9235cd1	3D	(0.9531249999999999, 0.9531249999999999, 2.0)	(512, 512, 253)	-1152.47	-3024	3071	766e9eb84f05bdf48f44033436748041fe1bd7e1	(0.9531249999999999, 0.9531249999999999, 2.0)	(512, 512, 253)	(192, 194, 109, 62, 73, 25)	324	8	(226.42283950617283, 238.52469135802468, 121.25308641975309)	(-38.45329359567904, -17.132716049382736, -393.3258271604938)	0.617937	0.472483	48.537	102.727	62.3037	54.5255	75.3511	88.7722	529.7	63.4791	0.424324	746.116	1.40856	588.674	47.3	113	2485813	2.11374	32.25	3.39765	146	20.1795	83.7068	87	-11	157
	lbj_segment_5-6	v3.0.1.post15+g2791e23	1.19.2	2.0.2	1.1.1	3.6.7	{'minimumROIDimensions': 2, 'minimumROISize': None, 'normalize': False, 'normalizeScale': 1, 'removeOutliers': None, 'resampledPixelSpacing': None, 'interpolator': 'sitkBSpline', 'preCrop': False, 'padDistance': 5, 'distances': [1], 'force2D': False, 'force2Ddimension': 0, 'resegmentRange': None, 'label': 1, 'additionalInfo': True, 'binWidth': 25.0, 'symmetricalGLCM': True, 'correctMask': True}	{'Original': {}}	01551a6ff5f1c437223f9498e94cf415b9235cd1	3D	(0.9531249999999999, 0.9531249999999999, 2.0)	(512, 512, 253)	-1152.47	-3024	3071	cb139ccd7acaad242b00bb53d38503c88a606482	(0.9531249999999999, 0.9531249999999999, 2.0)	(512, 512, 253)	(187, 224, 83, 38, 30, 45)	291	4	(207.43642611683848, 239.94501718213058, 104.08247422680412)	(-56.54971885738834, -15.778967998281814, -427.66705154639175)	0.175277	0.079716	11.7231	147.061	40.1813	40.2829	8.52501	98.1872	489.199	25.7764	0.522003	575.177	1.17575	528.716	32	104	1712834	2.14168	36.5	3.0466	129	21.704	71.7595	76	-19	148
	lbj_segment_6-7	v3.0.1.post15+g2791e23	1.19.2	2.0.2	1.1.1	3.6.7	{'minimumROIDimensions': 2, 'minimumROISize': None, 'normalize': False, 'normalizeScale': 1, 'removeOutliers': None, 'resampledPixelSpacing': None, 'interpolator': 'sitkBSpline', 'preCrop': False, 'padDistance': 5, 'distances': [1], 'force2D': False, 'force2Ddimension': 0, 'resegmentRange': None, 'label': 1, 'additionalInfo': True, 'binWidth': 25.0, 'symmetricalGLCM': True, 'correctMask': True}	{'Original': {}}	01551a6ff5f1c437223f9498e94cf415b9235cd1	3D	(0.9531249999999999, 0.9531249999999999, 2.0)	(512, 512, 253)	-1152.47	-3024	3071	1ef7863113557ea17006cc93c58fb7f26c7ea5e2	(0.9531249999999999, 0.9531249999999999, 2.0)	(512, 512, 253)	(198, 210, 109, 47, 44, 19)	505	4	(220.52475247524754, 235.43762376237623, 119.05346534653465)	(-44.07490779702971, -20.075077351485163, -397.72506930693066)	0.257867	0.109646	10.2461	93.4467	21.0835	21.4042	29.4391	64.4719	863.479	24.0968	0.49918	878.473	1.01736	917.532	9	109	2749777	2.5657	64	2.01307	141	32.9628	62.996	68	-31	172
	lbj_segment_9-10	v3.0.1.post15+g2791e23	1.19.2	2.0.2	1.1.1	3.6.7	{'minimumROIDimensions': 2, 'minimumROISize': None, 'normalize': False, 'normalizeScale': 1, 'removeOutliers': None, 'resampledPixelSpacing': None, 'interpolator': 'sitkBSpline', 'preCrop': False, 'padDistance': 5, 'distances': [1], 'force2D': False, 'force2Ddimension': 0, 'resegmentRange': None, 'label': 1, 'additionalInfo': True, 'binWidth': 25.0, 'symmetricalGLCM': True, 'correctMask': True}	{'Original': {}}	01551a6ff5f1c437223f9498e94cf415b9235cd1	3D	(0.9531249999999999, 0.9531249999999999, 2.0)	(512, 512, 253)	-1152.47	-3024	3071	f6b0f8cc0d77837589361792e68f1409058523f0	(0.9531249999999999, 0.9531249999999999, 2.0)	(512, 512, 253)	(223, 239, 106, 34, 19, 18)	1589	2	(239.45940843297672, 246.31088735053493, 114.64568911264946)	(-26.027813837319087, -9.711497994021414, -406.5406217747011)	0.268144	0.242278	11.9454	49.3043	42.6529	23.0395	20.5751	45.076	2811.27	13.2206	0.507029	1899.85	0.675798	2887.05	49	109	11880612	1.97359	27	4.60937	135	18.429	82.9301	87	-31	166
0013640947	lbj_segment_<3	v3.0.1.post15+g2791e23	1.19.2	2.0.2	1.1.1	3.6.7	{'minimumROIDimensions': 2, 'minimumROISize': None, 'normalize': False, 'normalizeScale': 1, 'removeOutliers': None, 'resampledPixelSpacing': None, 'interpolator': 'sitkBSpline', 'preCrop': False, 'padDistance': 5, 'distances': [1], 'force2D': False, 'force2Ddimension': 0, 'resegmentRange': None, 'label': 1, 'additionalInfo': True, 'binWidth': 25.0, 'symmetricalGLCM': True, 'correctMask': True}	{'Original': {}}	ba4154a4984f2b0f3a55b5971529fa57c90cc6de	3D	(0.7734374999999999, 0.7734374999999999, 4.999999999999997)	(512, 512, 43)	-677.855	-1024	2976	d4abbc34fdf9cfe8b4b79556f8253b4f1b645a1e	(0.7734374999999999, 0.7734374999999999, 4.999999999999997)	(512, 512, 43)	(161, 200, 0, 66, 49, 15)	107	4	(197.13084112149534, 226.25233644859813, 7.962616822429907)	(-68.53161507009344, 145.99204147196255, -760.4869038878504)	0.759719	0.118429	13.9844	118.082	80.5531	65.0046	10.0844	80.9716	261.466	89.7091	0.501791	394.068	1.50715	320.04	3.2	81.8	310004	2.32916	52.5	2.67537	94	26.6818	42.8224	45	-41	135
	lbj_segment_4-5	v3.0.1.post15+g2791e23	1.19.2	2.0.2	1.1.1	3.6.7	{'minimumROIDimensions': 2, 'minimumROISize': None, 'normalize': False, 'normalizeScale': 1, 'removeOutliers': None, 'resampledPixelSpacing': None, 'interpolator': 'sitkBSpline', 'preCrop': False, 'padDistance': 5, 'distances': [1], 'force2D': False, 'force2Ddimension': 0, 'resegmentRange': None, 'label': 1, 'additionalInfo': True, 'binWidth': 25.0, 'symmetricalGLCM': True, 'correctMask': True}	{'Original': {}}	ba4154a4984f2b0f3a55b5971529fa57c90cc6de	3D	(0.7734374999999999, 0.7734374999999999, 4.999999999999997)	(512, 512, 43)	-677.855	-1024	2976	b21b5babc9946a8410dad1c05a9eeb033aeb012f	(0.7734374999999999, 0.7734374999999999, 4.999999999999997)	(512, 512, 43)	(165, 206, 1, 71, 51, 1)	89	2	(200.46067415730337, 229.56179775280899, 1.0)	(-65.95619733146066, 148.55170294943815, -795.2999879999999)	0.0464176	3.02096e-17	3.55271e-15	117.602	7.9552	7.36967	65.8558	65.8558	229.063	5.45881	0.658088	275.108	1.20102	266.201	26.4	73	253630	1.72494	27	3.00112	83	15.0304	50.0225	52	-7	90
	lbj_segment_5-6	v3.0.1.post15+g2791e23	1.19.2	2.0.2	1.1.1	3.6.7	{'minimumROIDimensions': 2, 'minimumROISize': None, 'normalize': False, 'normalizeScale': 1, 'removeOutliers': None, 'resampledPixelSpacing': None, 'interpolator': 'sitkBSpline', 'preCrop': False, 'padDistance': 5, 'distances': [1], 'force2D': False, 'force2Ddimension': 0, 'resegmentRange': None, 'label': 1, 'additionalInfo': True, 'binWidth': 25.0, 'symmetricalGLCM': True, 'correctMask': True}	{'Original': {}}	ba4154a4984f2b0f3a55b5971529fa57c90cc6de	3D	(0.7734374999999999, 0.7734374999999999, 4.999999999999997)	(512, 512, 43)	-677.855	-1024	2976	a1f334850b307e1bd6db480c51c40043aa1ce3fa	(0.7734374999999999, 0.7734374999999999, 4.999999999999997)	(512, 512, 43)	(179, 207, 13, 14, 13, 1)	94	1	(185.0531914893617, 212.6595744680851, 13.0)	(-77.8729222074468, 135.47888962765953, -735.2999879999999)	0.387345	2.56793e-16	3.55271e-15	13.8349	8.57057	7.9552	13.3067	13.6351	253.24	5.3589	0.75942	254.893	1.00652	281.157	9.3	70.7	240783	1.82937	42.5	2.02143	91	21.4153	44.3298	50.5	-13	104
0013706117	lbj_segment_<3	v3.0.1.post15+g2791e23	1.19.2	2.0.2	1.1.1	3.6.7	{'minimumROIDimensions': 2, 'minimumROISize': None, 'normalize': False, 'normalizeScale': 1, 'removeOutliers': None, 'resampledPixelSpacing': None, 'interpolator': 'sitkBSpline', 'preCrop': False, 'padDistance': 5, 'distances': [1], 'force2D': False, 'force2Ddimension': 0, 'resegmentRange': None, 'label': 1, 'additionalInfo': True, 'binWidth': 25.0, 'symmetricalGLCM': True, 'correctMask': True}	{'Original': {}}	e91b9c5cf525caa9450db425eb03ddb42c2bff6a	3D	(0.7832031249999999, 0.7832031249999999, 1.9999997540322576)	(512, 512, 249)	-580.408	-1023	1658	3004d7ff4f02579700f2840072ff13f059a5882e	(0.7832031249999999, 0.7832031249999999, 1.9999997540322576)	(512, 512, 249)	(152, 225, 128, 17, 17, 38)	63	5	(161.93650793650792, 232.47619047619048, 144.22222222222223)	(-83.74444493253971, -18.032319130952402, -105.68309302956999)	0.128162	0.0343851	3.88476	112.978	51.1882	61.2946	9.16716	77.0461	58.3759	14.4794	0.515308	141.223	2.41921	77.2893	-17	50.8	72730	2.24062	42	2.76323	75	23.6856	18.6032	23	-62	137
	lbj_segment_3-4	v3.0.1.post15+g2791e23	1.19.2	2.0.2	1.1.1	3.6.7	{'minimumROIDimensions': 2, 'minimumROISize': None, 'normalize': False, 'normalizeScale': 1, 'removeOutliers': None, 'resampledPixelSpacing': None, 'interpolator': 'sitkBSpline', 'preCrop': False, 'padDistance': 5, 'distances': [1], 'force2D': False, 'force2Ddimension': 0, 'resegmentRange': None, 'label': 1, 'additionalInfo': True, 'binWidth': 25.0, 'symmetricalGLCM': True, 'correctMask': True}	{'Original': {}}	e91b9c5cf525caa9450db425eb03ddb42c2bff6a	3D	(0.7832031249999999, 0.7832031249999999, 1.9999997540322576)	(512, 512, 249)	-580.408	-1023	1658	4d1df7712a22cfcdd6dc1b45bc8af6c3fab8874f	(0.7832031249999999, 0.7832031249999999, 1.9999997540322576)	(512, 512, 249)	(143, 205, 109, 63, 54, 40)	328	9	(175.83231707317074, 241.3048780487805, 130.1737804878049)	(-72.86120379230184, -11.11766343445123, -133.77997304294115)	0.42959	0.343763	33.6979	98.0266	68.4141	80.4625	55.3808	80.7997	350.715	42.1113	0.405858	592.58	1.68963	402.395	2	75	731776	2.22074	38	2.83166	116	22.2394	38.4146	41.5	-43	159
	lbj_segment_4-5	v3.0.1.post15+g2791e23	1.19.2	2.0.2	1.1.1	3.6.7	{'minimumROIDimensions': 2, 'minimumROISize': None, 'normalize': False, 'normalizeScale': 1, 'removeOutliers': None, 'resampledPixelSpacing': None, 'interpolator': 'sitkBSpline', 'preCrop': False, 'padDistance': 5, 'distances': [1], 'force2D': False, 'force2Ddimension': 0, 'resegmentRange': None, 'label': 1, 'additionalInfo': True, 'binWidth': 25.0, 'symmetricalGLCM': True, 'correctMask': True}	{'Original': {}}	e91b9c5cf525caa9450db425eb03ddb42c2bff6a	3D	(0.7832031249999999, 0.7832031249999999, 1.9999997540322576)	(512, 512, 249)	-580.408	-1023	1658	cf61434ccdc90610001c964f3e6f23d19b6feb68	(0.7832031249999999, 0.7832031249999999, 1.9999997540322576)	(512, 512, 249)	(153, 218, 108, 47, 28, 53)	319	4	(182.05956112852664, 232.9843260188088, 136.80877742946709)	(-67.98400678800942, -17.634345786050176, -120.50998079161201)	0.277529	0.042968	5.43932	126.59	107.173	63.114	9.46348	110.893	359.354	35.1324	0.493025	495.789	1.37967	391.354	-6	71	623716	2.29845	43	2.26027	101	24.0185	33.4796	35	-32	133
	lbj_segment_5-6	v3.0.1.post15+g2791e23	1.19.2	2.0.2	1.1.1	3.6.7	{'minimumROIDimensions': 2, 'minimumROISize': None, 'normalize': False, 'normalizeScale': 1, 'removeOutliers': None, 'resampledPixelSpacing': None, 'interpolator': 'sitkBSpline', 'preCrop': False, 'padDistance': 5, 'distances': [1], 'force2D': False, 'force2Ddimension': 0, 'resegmentRange': None, 'label': 1, 'additionalInfo': True, 'binWidth': 25.0, 'symmetricalGLCM': True, 'correctMask': True}	{'Original': {}}	e91b9c5cf525caa9450db425eb03ddb42c2bff6a	3D	(0.7832031249999999, 0.7832031249999999, 1.9999997540322576)	(512, 512, 249)	-580.408	-1023	1658	44d27819abcb8d02fd2fa81f2a842560d311c5e6	(0.7832031249999999, 0.7832031249999999, 1.9999997540322576)	(512, 512, 249)	(173, 213, 116, 19, 28, 82)	297	3	(181.34343434343435, 225.03367003367003, 163.5050505050505)	(-68.54487952398992, -23.86132439941079, -67.11744120686723)	0.127279	0.0216143	5.18315	239.802	164.269	77.9287	7.38872	164.362	341.974	30.5217	0.591906	399.54	1.16833	364.364	-6.4	76	715302	2.31576	49	2.11247	96	26.3026	38.1145	39	-40	136
0014294569	lbj_segment_<3	v3.0.1.post15+g2791e23	1.19.2	2.0.2	1.1.1	3.6.7	{'minimumROIDimensions': 2, 'minimumROISize': None, 'normalize': False, 'normalizeScale': 1, 'removeOutliers': None, 'resampledPixelSpacing': None, 'interpolator': 'sitkBSpline', 'preCrop': False, 'padDistance': 5, 'distances': [1], 'force2D': False, 'force2Ddimension': 0, 'resegmentRange': None, 'label': 1, 'additionalInfo': True, 'binWidth': 25.0, 'symmetricalGLCM': True, 'correctMask': True}	{'Original': {}}	6e5f8433988f0f922407ec3aefddf9d570be87d9	3D	(0.8046875000000001, 0.8046875000000001, 2.000000000000001)	(512, 512, 250)	-610.105	-1024	2049	0d818014b5fcd0df882e312b01c37ed571d636d8	(0.8046875000000001, 0.8046875000000001, 2.000000000000001)	(512, 512, 250)	(181, 211, 119, 3, 4, 1)	9	1	(182.11111111111111, 212.33333333333334, 119.0)	(-80.05512152777777, -138.73567708333326, 964.9000000000002)	0.719408	0	0	3.12682	2.56712	3.21875	3.31781	3.31781	8.30987	2.24946	0.892418	22.232	2.67537	11.6554	10	53.4	14478	1.53049	31	1.46209	55	17.6049	35.5556	46	6	49
	lbj_segment_3-4	v3.0.1.post15+g2791e23	1.19.2	2.0.2	1.1.1	3.6.7	{'minimumROIDimensions': 2, 'minimumROISize': None, 'normalize': False, 'normalizeScale': 1, 'removeOutliers': None, 'resampledPixelSpacing': None, 'interpolator': 'sitkBSpline', 'preCrop': False, 'padDistance': 5, 'distances': [1], 'force2D': False, 'force2Ddimension': 0, 'resegmentRange': None, 'label': 1, 'additionalInfo': True, 'binWidth': 25.0, 'symmetricalGLCM': True, 'correctMask': True}	{'Original': {}}	6e5f8433988f0f922407ec3aefddf9d570be87d9	3D	(0.8046875000000001, 0.8046875000000001, 2.000000000000001)	(512, 512, 250)	-610.105	-1024	2049	b9880a0f107de25da3685371236bf6c2bd59021d	(0.8046875000000001, 0.8046875000000001, 2.000000000000001)	(512, 512, 250)	(179, 203, 119, 28, 7, 9)	73	2	(193.1917808219178, 206.12328767123287, 122.4931506849315)	(-71.13864511986301, -143.7328232020547, 971.8863013698632)	0.100675	0.0896742	4.00376	44.6478	26.3387	5.13423	7.19734	28.4997	81.9655	4.49492	0.626377	145.681	1.77734	94.5382	25	69.8	195855	1.7357	22	4.22454	85	14.1805	48.1781	48	-13	98
	lbj_segment_4-5	v3.0.1.post15+g2791e23	1.19.2	2.0.2	1.1.1	3.6.7	{'minimumROIDimensions': 2, 'minimumROISize': None, 'normalize': False, 'normalizeScale': 1, 'removeOutliers': None, 'resampledPixelSpacing': None, 'interpolator': 'sitkBSpline', 'preCrop': False, 'padDistance': 5, 'distances': [1], 'force2D': False, 'force2Ddimension': 0, 'resegmentRange': None, 'label': 1, 'additionalInfo': True, 'binWidth': 25.0, 'symmetricalGLCM': True, 'correctMask': True}	{'Original': {}}	6e5f8433988f0f922407ec3aefddf9d570be87d9	3D	(0.8046875000000001, 0.8046875000000001, 2.000000000000001)	(512, 512, 250)	-610.105	-1024	2049	2c6d1eba3c6b2a2c7501d40bfdb3d409f47dc205	(0.8046875000000001, 0.8046875000000001, 2.000000000000001)	(512, 512, 250)	(191, 134, 122, 96, 64, 48)	153	2	(248.80392156862746, 158.15032679738562, 151.37254901960785)	(-26.388250612745082, -182.33606515522868, 1029.645098039216)	0.0304809	0.019552	4.61502	236.039	10.0375	6.80884	9.17485	131.01	178.878	7.19466	0.593875	258.52	1.44523	198.142	-4.6	75.8	360268	2.32288	38	3.11565	96	24.763	37.2549	38	-60	156
	lbj_segment_5-6	v3.0.1.post15+g2791e23	1.19.2	2.0.2	1.1.1	3.6.7	{'minimumROIDimensions': 2, 'minimumROISize': None, 'normalize': False, 'normalizeScale': 1, 'removeOutliers': None, 'resampledPixelSpacing': None, 'interpolator': 'sitkBSpline', 'preCrop': False, 'padDistance': 5, 'distances': [1], 'force2D': False, 'force2Ddimension': 0, 'resegmentRange': None, 'label': 1, 'additionalInfo': True, 'binWidth': 25.0, 'symmetricalGLCM': True, 'correctMask': True}	{'Original': {}}	6e5f8433988f0f922407ec3aefddf9d570be87d9	3D	(0.8046875000000001, 0.8046875000000001, 2.000000000000001)	(512, 512, 250)	-610.105	-1024	2049	a784b24f4d9b5c825e570f6c46df6e865e893148	(0.8046875000000001, 0.8046875000000001, 2.000000000000001)	(512, 512, 250)	(212, 192, 124, 6, 7, 3)	74	1	(214.64864864864865, 194.72972972972974, 124.97297297297297)	(-53.87257179054055, -152.901076858108, 976.8459459459461)	0.776665	0.679629	4.28453	6.30422	6.80884	7.70135	6.12832	7.74328	89.1962	4.89627	0.852226	113.282	1.27003	95.8333	6.9	91	350703	2.05162	41.5	2.97966	104	25.4251	61.4189	73.5	-19	123
0014529263	lbj_segment_<3	v3.0.1.post15+g2791e23	1.19.2	2.0.2	1.1.1	3.6.7	{'minimumROIDimensions': 2, 'minimumROISize': None, 'normalize': False, 'normalizeScale': 1, 'removeOutliers': None, 'resampledPixelSpacing': None, 'interpolator': 'sitkBSpline', 'preCrop': False, 'padDistance': 5, 'distances': [1], 'force2D': False, 'force2Ddimension': 0, 'resegmentRange': None, 'label': 1, 'additionalInfo': True, 'binWidth': 25.0, 'symmetricalGLCM': True, 'correctMask': True}	{'Original': {}}	119da632e9b9fa4b18a8c0ebf25c7435646a54a3	3D	(0.6562500000000001, 0.6562500000000001, 2.0)	(512, 512, 240)	-673.863	-1024	2976	ee034ee60dd7ad41fa3bb598e6c0f3227cafbc98	(0.6562500000000001, 0.6562500000000001, 2.0)	(512, 512, 240)	(173, 254, 119, 51, 47, 43)	238	5	(207.98319327731093, 279.33193277310926, 134.52941176470588)	(-27.511029411764696, 199.31158088235298, 614.5588235294118)	0.27166	0.139926	19.4413	138.94	74.0465	89.7276	16.4062	89.7372	185.15	37.7444	0.456692	343.988	1.85789	204.996	40.7	95.3	1219609	1.84137	30	2.43094	112	17.2686	68.4916	68	10	102
	lbj_segment_3-4	v3.0.1.post15+g2791e23	1.19.2	2.0.2	1.1.1	3.6.7	{'minimumROIDimensions': 2, 'minimumROISize': None, 'normalize': False, 'normalizeScale': 1, 'removeOutliers': None, 'resampledPixelSpacing': None, 'interpolator': 'sitkBSpline', 'preCrop': False, 'padDistance': 5, 'distances': [1], 'force2D': False, 'force2Ddimension': 0, 'resegmentRange': None, 'label': 1, 'additionalInfo': True, 'binWidth': 25.0, 'symmetricalGLCM': True, 'correctMask': True}	{'Original': {}}	119da632e9b9fa4b18a8c0ebf25c7435646a54a3	3D	(0.6562500000000001, 0.6562500000000001, 2.0)	(512, 512, 240)	-673.863	-1024	2976	d54ce867698a8c3d339de5551ecf67b02b1f02d6	(0.6562500000000001, 0.6562500000000001, 2.0)	(512, 512, 240)	(159, 278, 129, 65, 34, 31)	309	6	(198.042071197411, 291.2588996763754, 137.16504854368932)	(-34.03489077669906, 207.13865291262138, 619.8300970873787)	0.517519	0.0979557	7.81581	79.7892	60.6461	8.9165	17.9242	63.6046	240.167	41.2924	0.466355	400.66	1.66826	266.15	32.8	91.4	1532389	1.96159	26	3.98047	112	18.246	66.1909	70	-26	138
	lbj_segment_5-6	v3.0.1.post15+g2791e23	1.19.2	2.0.2	1.1.1	3.6.7	{'minimumROIDimensions': 2, 'minimumROISize': None, 'normalize': False, 'normalizeScale': 1, 'removeOutliers': None, 'resampledPixelSpacing': None, 'interpolator': 'sitkBSpline', 'preCrop': False, 'padDistance': 5, 'distances': [1], 'force2D': False, 'force2Ddimension': 0, 'resegmentRange': None, 'label': 1, 'additionalInfo': True, 'binWidth': 25.0, 'symmetricalGLCM': True, 'correctMask': True}	{'Original': {}}	119da632e9b9fa4b18a8c0ebf25c7435646a54a3	3D	(0.6562500000000001, 0.6562500000000001, 2.0)	(512, 512, 240)	-673.863	-1024	2976	b5cbf6d32f16cfc0a52fe7792f2501c21518971b	(0.6562500000000001, 0.6562500000000001, 2.0)	(512, 512, 240)	(155, 296, 140, 24, 16, 10)	283	2	(165.74558303886926, 302.86572438162545, 144.9964664310954)	(-55.22946113074207, 214.75563162544174, 635.4929328621909)	0.203123	0.16164	5.99537	37.0908	24.6666	8.2529	8.92597	24.8059	227.032	7.53399	0.602679	298.622	1.31533	243.756	34.2	100	1665034	2.04611	33.5	3.02063	130	20.3778	72.2898	77	-2	132
0014841899	lbj_segment_<3	v3.0.1.post15+g2791e23	1.19.2	2.0.2	1.1.1	3.6.7	{'minimumROIDimensions': 2, 'minimumROISize': None, 'normalize': False, 'normalizeScale': 1, 'removeOutliers': None, 'resampledPixelSpacing': None, 'interpolator': 'sitkBSpline', 'preCrop': False, 'padDistance': 5, 'distances': [1], 'force2D': False, 'force2Ddimension': 0, 'resegmentRange': None, 'label': 1, 'additionalInfo': True, 'binWidth': 25.0, 'symmetricalGLCM': True, 'correctMask': True}	{'Original': {}}	ef4a81dd2a4fb86b1c457a92f43d1a3d4fba8006	3D	(0.7460937499999999, 0.7460937499999999, 2.0)	(512, 512, 235)	-638.222	-1024	3068	0918c910abff7149b6075c06abd136adc4b015a3	(0.7460937499999999, 0.7460937499999999, 2.0)	(512, 512, 235)	(152, 167, 109, 95, 28, 25)	50	3	(202.92, 185.04, 125.08)	(-52.229609375000024, -165.06976562500003, 646.06)	0.466909	0.026204	2.88407	110.062	4.99064	4.99064	4.01784	78.2494	45.6458	51.3889	0.634816	97.2978	2.13158	55.6656	5.8	77.1	141266	2.12677	46.75	1.9875	96	24.2848	44.96	51.5	-15	111
	lbj_segment_3-4	v3.0.1.post15+g2791e23	1.19.2	2.0.2	1.1.1	3.6.7	{'minimumROIDimensions': 2, 'minimumROISize': None, 'normalize': False, 'normalizeScale': 1, 'removeOutliers': None, 'resampledPixelSpacing': None, 'interpolator': 'sitkBSpline', 'preCrop': False, 'padDistance': 5, 'distances': [1], 'force2D': False, 'force2Ddimension': 0, 'resegmentRange': None, 'label': 1, 'additionalInfo': True, 'binWidth': 25.0, 'symmetricalGLCM': True, 'correctMask': True}	{'Original': {}}	ef4a81dd2a4fb86b1c457a92f43d1a3d4fba8006	3D	(0.7460937499999999, 0.7460937499999999, 2.0)	(512, 512, 235)	-638.222	-1024	3068	795f7cb50153c73b852e7de37c7e814d8a59d215	(0.7460937499999999, 0.7460937499999999, 2.0)	(512, 512, 235)	(203, 149, 107, 116, 25, 42)	287	3	(277.4076655052265, 158.39721254355402, 123.21254355400697)	(3.345172310540022, -184.94778282883277, 642.3250871080138)	0.164147	0.0215065	4.1279	191.937	12.0453	10.6732	7.78945	110.181	299.017	31.5059	0.559635	386.405	1.29225	319.52	-1.4	82	860957	2.30801	50	2.26403	99	26.6972	44.6098	52	-30	129
	lbj_segment_4-5	v3.0.1.post15+g2791e23	1.19.2	2.0.2	1.1.1	3.6.7	{'minimumROIDimensions': 2, 'minimumROISize': None, 'normalize': False, 'normalizeScale': 1, 'removeOutliers': None, 'resampledPixelSpacing': None, 'interpolator': 'sitkBSpline', 'preCrop': False, 'padDistance': 5, 'distances': [1], 'force2D': False, 'force2Ddimension': 0, 'resegmentRange': None, 'label': 1, 'additionalInfo': True, 'binWidth': 25.0, 'symmetricalGLCM': True, 'correctMask': True}	{'Original': {}}	ef4a81dd2a4fb86b1c457a92f43d1a3d4fba8006	3D	(0.7460937499999999, 0.7460937499999999, 2.0)	(512, 512, 235)	-638.222	-1024	3068	32feceff06f2c603f5d61bd0dc675336dac4fc2f	(0.7460937499999999, 0.7460937499999999, 2.0)	(512, 512, 235)	(195, 148, 113, 139, 64, 26)	321	5	(270.89096573208724, 179.10903426791276, 124.85046728971963)	(-1.51689666082558, -169.49482208917448, 645.6009345794391)	0.281205	0.0714328	13.2319	185.235	20.6707	20.8717	11.6782	109.057	322.86	52.089	0.472186	482	1.49291	357.373	22	79	1050520	1.90116	30	2.8482	105	17.9638	52.6916	55	-16	121
	lbj_segment_5-6	v3.0.1.post15+g2791e23	1.19.2	2.0.2	1.1.1	3.6.7	{'minimumROIDimensions': 2, 'minimumROISize': None, 'normalize': False, 'normalizeScale': 1, 'removeOutliers': None, 'resampledPixelSpacing': None, 'interpolator': 'sitkBSpline', 'preCrop': False, 'padDistance': 5, 'distances': [1], 'force2D': False, 'force2Ddimension': 0, 'resegmentRange': None, 'label': 1, 'additionalInfo': True, 'binWidth': 25.0, 'symmetricalGLCM': True, 'correctMask': True}	{'Original': {}}	ef4a81dd2a4fb86b1c457a92f43d1a3d4fba8006	3D	(0.7460937499999999, 0.7460937499999999, 2.0)	(512, 512, 235)	-638.222	-1024	3068	afa115721f6976aab6e1e1c8e1c066e8782a3d8a	(0.7460937499999999, 0.7460937499999999, 2.0)	(512, 512, 235)	(199, 192, 123, 11, 13, 5)	277	1	(204.5162454873646, 198.87725631768953, 125.07220216606498)	(-51.03866059341158, -154.74587516922384, 646.04440433213)	0.846328	0.464294	4.866	10.4804	11.2817	10.6732	11.0159	12.8502	296.698	8.86988	0.753634	285.452	0.962097	308.387	17	114.4	1847412	2.4646	50	3.06482	131	29.4525	73.0542	82	-40	171
0014881713	lbj_segment_<3	v3.0.1.post15+g2791e23	1.19.2	2.0.2	1.1.1	3.6.7	{'minimumROIDimensions': 2, 'minimumROISize': None, 'normalize': False, 'normalizeScale': 1, 'removeOutliers': None, 'resampledPixelSpacing': None, 'interpolator': 'sitkBSpline', 'preCrop': False, 'padDistance': 5, 'distances': [1], 'force2D': False, 'force2Ddimension': 0, 'resegmentRange': None, 'label': 1, 'additionalInfo': True, 'binWidth': 25.0, 'symmetricalGLCM': True, 'correctMask': True}	{'Original': {}}	068792c9c1124a8b2580bb585e6a0bcaf4135a58	3D	(0.84375, 0.84375, 2.0)	(512, 512, 238)	-719.737	-1024	2372	06ec84046e81c18403101773b51fb4a3298f4972	(0.84375, 0.84375, 2.0)	(512, 512, 238)	(178, 212, 93, 23, 31, 48)	72	3	(188.33333333333334, 232.26388888888889, 106.40277777777777)	(-51.671875, -148.60546875, 279.80555555555554)	0.174371	0.0272899	3.93715	144.271	20.252	97.6215	7.209	98.4674	85.2517	25.1568	0.556343	168.375	1.97503	102.516	28.1	75.8	223932	1.72898	24.5	2.48856	88	14.4784	52.8889	54.5	13	75
	lbj_segment_3-4	v3.0.1.post15+g2791e23	1.19.2	2.0.2	1.1.1	3.6.7	{'minimumROIDimensions': 2, 'minimumROISize': None, 'normalize': False, 'normalizeScale': 1, 'removeOutliers': None, 'resampledPixelSpacing': None, 'interpolator': 'sitkBSpline', 'preCrop': False, 'padDistance': 5, 'distances': [1], 'force2D': False, 'force2Ddimension': 0, 'resegmentRange': None, 'label': 1, 'additionalInfo': True, 'binWidth': 25.0, 'symmetricalGLCM': True, 'correctMask': True}	{'Original': {}}	068792c9c1124a8b2580bb585e6a0bcaf4135a58	3D	(0.84375, 0.84375, 2.0)	(512, 512, 238)	-719.737	-1024	2372	94468405d599f58483023c0aa307788daed4d0f2	(0.84375, 0.84375, 2.0)	(512, 512, 238)	(192, 194, 132, 29, 33, 10)	284	4	(208.83450704225353, 217.29225352112675, 138.41549295774647)	(-34.37400968309859, -161.2377860915493, 343.83098591549293)	0.593833	0.309519	10.1327	32.7369	28.5331	24.6183	30.2458	30.2458	369.246	19.4402	0.509914	488.125	1.32195	404.367	36.3	83	1142360	1.63206	25	2.83652	99	14.3241	60.8732	63	4	95
	lbj_segment_4-5	v3.0.1.post15+g2791e23	1.19.2	2.0.2	1.1.1	3.6.7	{'minimumROIDimensions': 2, 'minimumROISize': None, 'normalize': False, 'normalizeScale': 1, 'removeOutliers': None, 'resampledPixelSpacing': None, 'interpolator': 'sitkBSpline', 'preCrop': False, 'padDistance': 5, 'distances': [1], 'force2D': False, 'force2Ddimension': 0, 'resegmentRange': None, 'label': 1, 'additionalInfo': True, 'binWidth': 25.0, 'symmetricalGLCM': True, 'correctMask': True}	{'Original': {}}	068792c9c1124a8b2580bb585e6a0bcaf4135a58	3D	(0.84375, 0.84375, 2.0)	(512, 512, 238)	-719.737	-1024	2372	0915c1d8a76f29dc602e20fe03620a8ccde67ebf	(0.84375, 0.84375, 2.0)	(512, 512, 238)	(181, 210, 97, 78, 57, 50)	522	5	(223.23371647509578, 221.5785440613027, 129.91379310344828)	(-22.224676724137936, -157.62122844827584, 326.82758620689657)	0.438317	0.114578	17.6072	153.67	101.277	94.6378	17.8787	102.397	694.709	67.3562	0.446804	848.989	1.22208	743.238	48	82	2357863	1.37609	18	3.25085	111	11.1708	65.7452	67	13	98
	lbj_segment_6-7	v3.0.1.post15+g2791e23	1.19.2	2.0.2	1.1.1	3.6.7	{'minimumROIDimensions': 2, 'minimumROISize': None, 'normalize': False, 'normalizeScale': 1, 'removeOutliers': None, 'resampledPixelSpacing': None, 'interpolator': 'sitkBSpline', 'preCrop': False, 'padDistance': 5, 'distances': [1], 'force2D': False, 'force2Ddimension': 0, 'resegmentRange': None, 'label': 1, 'additionalInfo': True, 'binWidth': 25.0, 'symmetricalGLCM': True, 'correctMask': True}	{'Original': {}}	068792c9c1124a8b2580bb585e6a0bcaf4135a58	3D	(0.84375, 0.84375, 2.0)	(512, 512, 238)	-719.737	-1024	2372	6ddae63499134e2ca1d072088b755f379176d372	(0.84375, 0.84375, 2.0)	(512, 512, 238)	(169, 262, 127, 17, 25, 7)	401	2	(176.5511221945137, 274.6982543640898, 129.9351620947631)	(-61.61311564837905, -112.80147288029923, 326.8703241895262)	0.370742	0.214702	6.42509	29.9257	12.4656	18.6753	20.8391	24.4588	545.148	11.0947	0.593722	543.555	0.997078	570.955	45	82	1775570	1.47933	18	4.24245	102	11.6255	64.788	67	1	101
	lbj_segment_5-6	v3.0.1.post15+g2791e23	1.19.2	2.0.2	1.1.1	3.6.7	{'minimumROIDimensions': 2, 'minimumROISize': None, 'normalize': False, 'normalizeScale': 1, 'removeOutliers': None, 'resampledPixelSpacing': None, 'interpolator': 'sitkBSpline', 'preCrop': False, 'padDistance': 5, 'distances': [1], 'force2D': False, 'force2Ddimension': 0, 'resegmentRange': None, 'label': 1, 'additionalInfo': True, 'binWidth': 25.0, 'symmetricalGLCM': True, 'correctMask': True}	{'Original': {}}	068792c9c1124a8b2580bb585e6a0bcaf4135a58	3D	(0.84375, 0.84375, 2.0)	(512, 512, 238)	-719.737	-1024	2372	1b1e03bc0fb1a84c7d191f093442de12566e3f6e	(0.84375, 0.84375, 2.0)	(512, 512, 238)	(214, 207, 147, 16, 7, 2)	114	1	(221.47368421052633, 210.06140350877192, 147.3684210526316)	(-23.70970394736841, -167.3388157894737, 361.7368421052632)	0.419592	0.266091	3.32291	12.4878	13.6473	5.90625	12.7683	13.7513	148.553	5.2398	0.709843	191.092	1.28636	162.316	64	101.7	794471	1.47181	19.75	2.65989	117	12.12	82.114	81	45	72
0014957552	lbj_segment_<3	v3.0.1.post15+g2791e23	1.19.2	2.0.2	1.1.1	3.6.7	{'minimumROIDimensions': 2, 'minimumROISize': None, 'normalize': False, 'normalizeScale': 1, 'removeOutliers': None, 'resampledPixelSpacing': None, 'interpolator': 'sitkBSpline', 'preCrop': False, 'padDistance': 5, 'distances': [1], 'force2D': False, 'force2Ddimension': 0, 'resegmentRange': None, 'label': 1, 'additionalInfo': True, 'binWidth': 25.0, 'symmetricalGLCM': True, 'correctMask': True}	{'Original': {}}	057b6b2516198c4ee1a67967a876657e4d834372	3D	(0.91015625, 0.91015625, 2.0)	(512, 512, 271)	-662.372	-1024	3071	577b53c7767bbc430383d364f9c1cedf5dd14b06	(0.91015625, 0.91015625, 2.0)	(512, 512, 271)	(154, 223, 173, 3, 3, 1)	8	1	(155.125, 224.125, 173.0)	(-95.35693359374991, -154.0561523437499, -239.5)	0.790569	0	0	3.15287	2.73047	2.73047	3.28162	3.28162	8.97416	2.49257	0.899902	23.2069	2.58597	13.2542	-13.3	12.2	885	0.811278	13.5	1.94888	15	8.71875	2.625	6	-14	29
	lbj_segment_3-4	v3.0.1.post15+g2791e23	1.19.2	2.0.2	1.1.1	3.6.7	{'minimumROIDimensions': 2, 'minimumROISize': None, 'normalize': False, 'normalizeScale': 1, 'removeOutliers': None, 'resampledPixelSpacing': None, 'interpolator': 'sitkBSpline', 'preCrop': False, 'padDistance': 5, 'distances': [1], 'force2D': False, 'force2Ddimension': 0, 'resegmentRange': None, 'label': 1, 'additionalInfo': True, 'binWidth': 25.0, 'symmetricalGLCM': True, 'correctMask': True}	{'Original': {}}	057b6b2516198c4ee1a67967a876657e4d834372	3D	(0.91015625, 0.91015625, 2.0)	(512, 512, 271)	-662.372	-1024	3071	7ec739fcdf0186a3645b15873928d1b7982cc5f4	(0.91015625, 0.91015625, 2.0)	(512, 512, 271)	(161, 216, 133, 49, 35, 45)	228	6	(183.58771929824562, 228.78070175438597, 158.25877192982455)	(-69.45141173245605, -149.81873629385953, -268.9824561403509)	0.501888	0.195558	22.7508	116.338	58.5981	84.961	44.1121	100.047	330.525	58.3886	0.463197	499.101	1.51002	377.743	-17	61	349237	2.32303	43.25	2.49997	95	24.1008	25.7149	29	-53	148
	lbj_segment_4-5	v3.0.1.post15+g2791e23	1.19.2	2.0.2	1.1.1	3.6.7	{'minimumROIDimensions': 2, 'minimumROISize': None, 'normalize': False, 'normalizeScale': 1, 'removeOutliers': None, 'resampledPixelSpacing': None, 'interpolator': 'sitkBSpline', 'preCrop': False, 'padDistance': 5, 'distances': [1], 'force2D': False, 'force2Ddimension': 0, 'resegmentRange': None, 'label': 1, 'additionalInfo': True, 'binWidth': 25.0, 'symmetricalGLCM': True, 'correctMask': True}	{'Original': {}}	057b6b2516198c4ee1a67967a876657e4d834372	3D	(0.91015625, 0.91015625, 2.0)	(512, 512, 271)	-662.372	-1024	3071	4dd05d3acfb2bfd899e27fc3e3fbe58964bf859b	(0.91015625, 0.91015625, 2.0)	(512, 512, 271)	(157, 195, 141, 123, 55, 68)	419	8	(199.236276849642, 226.23150357995226, 169.20286396181385)	(-55.208779273567956, -152.13890494480896, -247.0942720763723)	0.230243	0.0896386	23.128	258.014	56.2656	56.1182	34.8365	165.308	619.217	59.4059	0.396881	885.222	1.42958	694.186	-3.2	67.2	781872	2.24399	38.5	3.07852	111	22.6357	32.4487	35	-54	165
	lbj_segment_5-6	v3.0.1.post15+g2791e23	1.19.2	2.0.2	1.1.1	3.6.7	{'minimumROIDimensions': 2, 'minimumROISize': None, 'normalize': False, 'normalizeScale': 1, 'removeOutliers': None, 'resampledPixelSpacing': None, 'interpolator': 'sitkBSpline', 'preCrop': False, 'padDistance': 5, 'distances': [1], 'force2D': False, 'force2Ddimension': 0, 'resegmentRange': None, 'label': 1, 'additionalInfo': True, 'binWidth': 25.0, 'symmetricalGLCM': True, 'correctMask': True}	{'Original': {}}	057b6b2516198c4ee1a67967a876657e4d834372	3D	(0.91015625, 0.91015625, 2.0)	(512, 512, 271)	-662.372	-1024	3071	4a0dae7df56a8b8802335ce6a0d207399d764bd8	(0.91015625, 0.91015625, 2.0)	(512, 512, 271)	(156, 196, 142, 60, 62, 32)	201	2	(173.29353233830847, 240.82089552238807, 150.02985074626866)	(-78.82073033271135, -138.86027868470137, -285.44029850746267)	0.0615951	0.0376301	5.6869	151.126	10.8174	9.20378	9.84485	98.0706	293.938	9.30865	0.632258	338.138	1.15037	333.011	14	71	502076	1.9012	30	3.61883	92	17.4945	44.607	48	-38	130
	lbj_segment_6-7	v3.0.1.post15+g2791e23	1.19.2	2.0.2	1.1.1	3.6.7	{'minimumROIDimensions': 2, 'minimumROISize': None, 'normalize': False, 'normalizeScale': 1, 'removeOutliers': None, 'resampledPixelSpacing': None, 'interpolator': 'sitkBSpline', 'preCrop': False, 'padDistance': 5, 'distances': [1], 'force2D': False, 'force2Ddimension': 0, 'resegmentRange': None, 'label': 1, 'additionalInfo': True, 'binWidth': 25.0, 'symmetricalGLCM': True, 'correctMask': True}	{'Original': {}}	057b6b2516198c4ee1a67967a876657e4d834372	3D	(0.91015625, 0.91015625, 2.0)	(512, 512, 271)	-662.372	-1024	3071	b96ef68c6bd425be9c8d1e07080988d4d4e76714	(0.91015625, 0.91015625, 2.0)	(512, 512, 271)	(172, 196, 147, 69, 39, 62)	275	2	(191.95272727272726, 220.53454545454545, 165.07636363636362)	(-61.83794744318175, -157.32402698863626, -255.34727272727275)	0.0407747	0.0310585	7.32139	235.729	11.3939	12.1177	12.143	140.829	420.405	9.6118	0.617635	439.404	1.04519	455.611	3	67.6	594710	2.18958	34.5	3.17045	112	21.0641	38.0727	40	-44	156
0014985420	lbj_segment_<3	v3.0.1.post15+g2791e23	1.19.2	2.0.2	1.1.1	3.6.7	{'minimumROIDimensions': 2, 'minimumROISize': None, 'normalize': False, 'normalizeScale': 1, 'removeOutliers': None, 'resampledPixelSpacing': None, 'interpolator': 'sitkBSpline', 'preCrop': False, 'padDistance': 5, 'distances': [1], 'force2D': False, 'force2Ddimension': 0, 'resegmentRange': None, 'label': 1, 'additionalInfo': True, 'binWidth': 25.0, 'symmetricalGLCM': True, 'correctMask': True}	{'Original': {}}	c153c88b2ccd03731ab0c067236524d00c85b409	3D	(0.58984375, 0.58984375, 0.9999999999999999)	(512, 512, 389)	-576.668	-1024	1945	a4ea43811bd12e28a07db738a975752e20782337	(0.58984375, 0.58984375, 1.0)	(512, 512, 389)	(199, 261, 144, 24, 23, 44)	131	2	(208.85496183206106, 270.90076335877865, 167.16030534351145)	(-24.51328423187023, -131.9159559875954, 1033.7603053435116)	0.0489922	0.0330034	2.85756	86.5838	4.24828	5.1251	5.03963	47.2228	41.1265	4.24193	0.61671	93.4296	2.27176	45.577	35	103	715703	2.03895	31.5	3.09928	114	18.7215	70.0534	74	-11	125
	lbj_segment_3-4	v3.0.1.post15+g2791e23	1.19.2	2.0.2	1.1.1	3.6.7	{'minimumROIDimensions': 2, 'minimumROISize': None, 'normalize': False, 'normalizeScale': 1, 'removeOutliers': None, 'resampledPixelSpacing': None, 'interpolator': 'sitkBSpline', 'preCrop': False, 'padDistance': 5, 'distances': [1], 'force2D': False, 'force2Ddimension': 0, 'resegmentRange': None, 'label': 1, 'additionalInfo': True, 'binWidth': 25.0, 'symmetricalGLCM': True, 'correctMask': True}	{'Original': {}}	c153c88b2ccd03731ab0c067236524d00c85b409	3D	(0.58984375, 0.58984375, 0.9999999999999999)	(512, 512, 389)	-576.668	-1024	1945	30cfd636ec4e21ced7939826564e33522c46f025	(0.58984375, 0.58984375, 1.0)	(512, 512, 389)	(185, 275, 175, 8, 10, 3)	131	1	(188.6946564885496, 279.23664122137404, 175.95419847328245)	(-36.40471433683207, -126.99909052958014, 1042.5541984732827)	0.76789	0.524554	2.87372	5.4784	4.82355	5.98261	6.35281	6.35281	42.6487	4.20681	0.766949	76.97	1.80475	45.577	65	122	1168574	1.82449	28.5	2.40994	142	17.2074	92.1679	92	50	92
	lbj_segment_4-5	v3.0.1.post15+g2791e23	1.19.2	2.0.2	1.1.1	3.6.7	{'minimumROIDimensions': 2, 'minimumROISize': None, 'normalize': False, 'normalizeScale': 1, 'removeOutliers': None, 'resampledPixelSpacing': None, 'interpolator': 'sitkBSpline', 'preCrop': False, 'padDistance': 5, 'distances': [1], 'force2D': False, 'force2Ddimension': 0, 'resegmentRange': None, 'label': 1, 'additionalInfo': True, 'binWidth': 25.0, 'symmetricalGLCM': True, 'correctMask': True}	{'Original': {}}	c153c88b2ccd03731ab0c067236524d00c85b409	3D	(0.58984375, 0.58984375, 0.9999999999999999)	(512, 512, 389)	-576.668	-1024	1945	91fb38c075e3d8d49f5558cde46254e0b8fac90c	(0.58984375, 0.58984375, 1.0)	(512, 512, 389)	(190, 263, 199, 40, 23, 24)	291	2	(208.57731958762886, 273.3745704467354, 210.0721649484536)	(-24.677049774484544, -130.4567963380584, 1076.6721649484539)	0.143062	0.0735581	3.90912	53.1432	27.2835	7.35526	9.51094	33.9462	92.821	7.60275	0.494389	200.53	2.1604	101.243	-6	126	1645368	2.93607	82	1.97985	166	44.1691	55.677	44	-46	212
0015062290	lbj_segment_<3	v3.0.1.post15+g2791e23	1.19.2	2.0.2	1.1.1	3.6.7	{'minimumROIDimensions': 2, 'minimumROISize': None, 'normalize': False, 'normalizeScale': 1, 'removeOutliers': None, 'resampledPixelSpacing': None, 'interpolator': 'sitkBSpline', 'preCrop': False, 'padDistance': 5, 'distances': [1], 'force2D': False, 'force2Ddimension': 0, 'resegmentRange': None, 'label': 1, 'additionalInfo': True, 'binWidth': 25.0, 'symmetricalGLCM': True, 'correctMask': True}	{'Original': {}}	755a292f45f75223bd2448a3b80b764d60b7ef4c	3D	(0.6171875, 0.6171875, 2.0)	(512, 512, 116)	-453.127	-1024	1528	248d5b9c17c84a2a01acb60c518683a1a9b740f3	(0.6171875, 0.6171875, 2.0)	(512, 512, 116)	(170, 227, 0, 60, 58, 59)	409	10	(200.32518337408314, 252.1564792176039, 10.726161369193154)	(-65.05320713630806, -151.5635792328851, 882.1523227383863)	0.273015	0.228265	26.0575	114.155	56.1223	59.299	38.6519	121.168	274.072	31.1659	0.397882	512.83	1.87115	311.593	7	88	1459596	2.33241	47	2.70021	106	25.7221	50.8117	54	-42	148
	lbj_segment_3-4	v3.0.1.post15+g2791e23	1.19.2	2.0.2	1.1.1	3.6.7	{'minimumROIDimensions': 2, 'minimumROISize': None, 'normalize': False, 'normalizeScale': 1, 'removeOutliers': None, 'resampledPixelSpacing': None, 'interpolator': 'sitkBSpline', 'preCrop': False, 'padDistance': 5, 'distances': [1], 'force2D': False, 'force2Ddimension': 0, 'resegmentRange': None, 'label': 1, 'additionalInfo': True, 'binWidth': 25.0, 'symmetricalGLCM': True, 'correctMask': True}	{'Original': {}}	755a292f45f75223bd2448a3b80b764d60b7ef4c	3D	(0.6171875, 0.6171875, 2.0)	(512, 512, 116)	-453.127	-1024	1528	81d2121d9344170b54827d54cd35828ac5fa64d9	(0.6171875, 0.6171875, 2.0)	(512, 512, 116)	(156, 175, 5, 103, 100, 69)	418	10	(195.51196172248802, 228.5287081339713, 28.318181818181817)	(-68.02386737440192, -166.1463441985646, 917.3363636363636)	0.380437	0.14669	31.2162	212.803	62.6127	140.413	31.5008	142.577	279.278	80.9581	0.392394	526.567	1.88546	318.449	-8.3	86	1129363	2.47924	51	2.25371	110	28.9199	38.7679	38	-48	158
	lbj_segment_4-5	v3.0.1.post15+g2791e23	1.19.2	2.0.2	1.1.1	3.6.7	{'minimumROIDimensions': 2, 'minimumROISize': None, 'normalize': False, 'normalizeScale': 1, 'removeOutliers': None, 'resampledPixelSpacing': None, 'interpolator': 'sitkBSpline', 'preCrop': False, 'padDistance': 5, 'distances': [1], 'force2D': False, 'force2Ddimension': 0, 'resegmentRange': None, 'label': 1, 'additionalInfo': True, 'binWidth': 25.0, 'symmetricalGLCM': True, 'correctMask': True}	{'Original': {}}	755a292f45f75223bd2448a3b80b764d60b7ef4c	3D	(0.6171875, 0.6171875, 2.0)	(512, 512, 116)	-453.127	-1024	1528	707be0a1e8829810f8cf46029760295343ed2f8a	(0.6171875, 0.6171875, 2.0)	(512, 512, 116)	(192, 234, 1, 9, 9, 3)	117	1	(196.11111111111111, 238.15384615384616, 2.0854700854700856)	(-67.65407986111111, -160.20582932692307, 864.8709401709401)	0.812054	0.70331	4.2159	5.99437	7.05075	7.05075	6.07859	7.28982	83.7707	4.86776	0.839101	110.34	1.31716	89.1354	10.2	98.8	405098	2.3578	44	2.46161	123	26.269	49.1453	45	-24	147
	lbj_segment_5-6	v3.0.1.post15+g2791e23	1.19.2	2.0.2	1.1.1	3.6.7	{'minimumROIDimensions': 2, 'minimumROISize': None, 'normalize': False, 'normalizeScale': 1, 'removeOutliers': None, 'resampledPixelSpacing': None, 'interpolator': 'sitkBSpline', 'preCrop': False, 'padDistance': 5, 'distances': [1], 'force2D': False, 'force2Ddimension': 0, 'resegmentRange': None, 'label': 1, 'additionalInfo': True, 'binWidth': 25.0, 'symmetricalGLCM': True, 'correctMask': True}	{'Original': {}}	755a292f45f75223bd2448a3b80b764d60b7ef4c	3D	(0.6171875, 0.6171875, 2.0)	(512, 512, 116)	-453.127	-1024	1528	69f6529c0306546763d3a6a7d6d0f0402876e234	(0.6171875, 0.6171875, 2.0)	(512, 512, 116)	(172, 226, 0, 68, 53, 26)	801	4	(208.7378277153558, 245.87640449438203, 10.696629213483146)	(-59.861028206928836, -155.43956285112358, 882.0932584269663)	0.351901	0.167785	15.4892	92.3157	21.882	57.5628	23.8397	61.4637	588.649	32.486	0.531527	639.042	1.08561	610.234	0	97	3280971	2.52789	56	2.25944	125	30.3873	52.7428	57	-48	173
	lbj_segment_6-7	v3.0.1.post15+g2791e23	1.19.2	2.0.2	1.1.1	3.6.7	{'minimumROIDimensions': 2, 'minimumROISize': None, 'normalize': False, 'normalizeScale': 1, 'removeOutliers': None, 'resampledPixelSpacing': None, 'interpolator': 'sitkBSpline', 'preCrop': False, 'padDistance': 5, 'distances': [1], 'force2D': False, 'force2Ddimension': 0, 'resegmentRange': None, 'label': 1, 'additionalInfo': True, 'binWidth': 25.0, 'symmetricalGLCM': True, 'correctMask': True}	{'Original': {}}	755a292f45f75223bd2448a3b80b764d60b7ef4c	3D	(0.6171875, 0.6171875, 2.0)	(512, 512, 116)	-453.127	-1024	1528	617d31e4240186c3df10f730c515611f121208c6	(0.6171875, 0.6171875, 2.0)	(512, 512, 116)	(208, 260, 17, 10, 13, 5)	353	1	(212.6317280453258, 265.6940509915014, 19.161473087818695)	(-57.457761597025495, -143.20835915368272, 899.0229461756373)	0.682254	0.571216	5.65177	9.89427	10.6636	11.4392	8.02344	11.588	261.026	6.7504	0.824203	239.647	0.918097	268.93	-13.8	103.8	1763326	2.59933	56	2.74234	120	33.4958	57.3428	66	-64	184
	lbj_segment_8-9	v3.0.1.post15+g2791e23	1.19.2	2.0.2	1.1.1	3.6.7	{'minimumROIDimensions': 2, 'minimumROISize': None, 'normalize': False, 'normalizeScale': 1, 'removeOutliers': None, 'resampledPixelSpacing': None, 'interpolator': 'sitkBSpline', 'preCrop': False, 'padDistance': 5, 'distances': [1], 'force2D': False, 'force2Ddimension': 0, 'resegmentRange': None, 'label': 1, 'additionalInfo': True, 'binWidth': 25.0, 'symmetricalGLCM': True, 'correctMask': True}	{'Original': {}}	755a292f45f75223bd2448a3b80b764d60b7ef4c	3D	(0.6171875, 0.6171875, 2.0)	(512, 512, 116)	-453.127	-1024	1528	3dc5b27369bc4e62050bbf0b6bcc03eb840f4212	(0.6171875, 0.6171875, 2.0)	(512, 512, 116)	(198, 242, 3, 19, 15, 6)	829	1	(207.97949336550062, 249.11821471652593, 5.284680337756333)	(-60.32906268848009, -153.43875810464417, 871.2693606755126)	0.701524	0.601504	7.79881	12.9655	15.1561	13.7874	10.5465	15.6507	620.329	9.09563	0.779353	451.334	0.727572	631.566	28	102	4879738	2.12536	38	3.75013	121	22.871	71.0905	80	-38	159
0015089570	lbj_segment_<3	v3.0.1.post15+g2791e23	1.19.2	2.0.2	1.1.1	3.6.7	{'minimumROIDimensions': 2, 'minimumROISize': None, 'normalize': False, 'normalizeScale': 1, 'removeOutliers': None, 'resampledPixelSpacing': None, 'interpolator': 'sitkBSpline', 'preCrop': False, 'padDistance': 5, 'distances': [1], 'force2D': False, 'force2Ddimension': 0, 'resegmentRange': None, 'label': 1, 'additionalInfo': True, 'binWidth': 25.0, 'symmetricalGLCM': True, 'correctMask': True}	{'Original': {}}	fede45a939f2720b1b4d8802efc487c61d2303ab	3D	(0.78515625, 0.78515625, 4.999999972972974)	(512, 512, 75)	-628.42	-1024	2976	41fb9ab83766c76f679682d799769c3e24d0625c	(0.78515625, 0.78515625, 4.999999972972974)	(512, 512, 75)	(158, 197, 2, 73, 25, 3)	50	2	(207.76, 204.7, 3.48)	(-12.87593750000002, 129.721484375, 851.1000119059462)	0.0336206	0.0163766	1.57741	96.3208	8.65645	5.52705	9.19002	61.2119	123.551	3.23836	0.61313	195.657	1.58362	154.118	-24.1	83.1	122081	2.58354	82.25	1.7017	105	36.9112	26.14	18.5	-38	143
	lbj_segment_3-4	v3.0.1.post15+g2791e23	1.19.2	2.0.2	1.1.1	3.6.7	{'minimumROIDimensions': 2, 'minimumROISize': None, 'normalize': False, 'normalizeScale': 1, 'removeOutliers': None, 'resampledPixelSpacing': None, 'interpolator': 'sitkBSpline', 'preCrop': False, 'padDistance': 5, 'distances': [1], 'force2D': False, 'force2Ddimension': 0, 'resegmentRange': None, 'label': 1, 'additionalInfo': True, 'binWidth': 25.0, 'symmetricalGLCM': True, 'correctMask': True}	{'Original': {}}	fede45a939f2720b1b4d8802efc487c61d2303ab	3D	(0.78515625, 0.78515625, 4.999999972972974)	(512, 512, 75)	-628.42	-1024	2976	c44cce42ea30d4d07f59b70765022c8610d0b163	(0.78515625, 0.78515625, 4.999999972972974)	(512, 512, 75)	(209, 200, 4, 6, 8, 1)	33	1	(211.5151515151515, 203.63636363636363, 4.0)	(-9.927556818181841, 128.88636363636363, 853.7000118918921)	0.529014	0	0	7.10041	5.90453	7.43014	7.02265	8.06663	85.2784	3.75622	0.813691	115.146	1.35024	101.718	-45	100.8	158540	2.93501	86	2.07719	116	48.9109	38.8485	48	-78	194
	lbj_segment_4-5	v3.0.1.post15+g2791e23	1.19.2	2.0.2	1.1.1	3.6.7	{'minimumROIDimensions': 2, 'minimumROISize': None, 'normalize': False, 'normalizeScale': 1, 'removeOutliers': None, 'resampledPixelSpacing': None, 'interpolator': 'sitkBSpline', 'preCrop': False, 'padDistance': 5, 'distances': [1], 'force2D': False, 'force2Ddimension': 0, 'resegmentRange': None, 'label': 1, 'additionalInfo': True, 'binWidth': 25.0, 'symmetricalGLCM': True, 'correctMask': True}	{'Original': {}}	fede45a939f2720b1b4d8802efc487c61d2303ab	3D	(0.78515625, 0.78515625, 4.999999972972974)	(512, 512, 75)	-628.42	-1024	2976	91e6b0e86374370fa398e544f0d6d99b98632426	(0.78515625, 0.78515625, 4.999999972972974)	(512, 512, 75)	(211, 203, 5, 18, 7, 1)	60	1	(219.7, 205.8, 5.0)	(-3.5011718750000114, 130.58515625, 858.7000118648651)	0.230914	2.41365e-16	3.55271e-15	14.7193	11.7773	5.90453	14.6679	14.7842	154.631	3.39889	0.647047	215.318	1.39246	184.941	75	132.6	648850	1.96185	19.75	4.27636	178	17.2289	101.233	98	67	111
	lbj_segment_6-7
0015122162	lbj_segment_<3	v3.0.1.post15+g2791e23	1.19.2	2.0.2	1.1.1	3.6.7	{'minimumROIDimensions': 2, 'minimumROISize': None, 'normalize': False, 'normalizeScale': 1, 'removeOutliers': None, 'resampledPixelSpacing': None, 'interpolator': 'sitkBSpline', 'preCrop': False, 'padDistance': 5, 'distances': [1], 'force2D': False, 'force2Ddimension': 0, 'resegmentRange': None, 'label': 1, 'additionalInfo': True, 'binWidth': 25.0, 'symmetricalGLCM': True, 'correctMask': True}	{'Original': {}}	32e95f9a4af06fa286dcbd8d007aaf5598619c6f	3D	(0.73828125, 0.73828125, 2.0)	(512, 512, 243)	-559.426	-1024	1993	da6f393667bbb8eef3b61c4bac3198d33daa8f8e	(0.73828125, 0.73828125, 2.0)	(512, 512, 243)	(167, 186, 113, 77, 54, 35)	236	5	(202.61864406779662, 208.94915254237287, 123.57203389830508)	(-51.04131355932202, -150.36761784957628, 570.6440677966102)	0.528469	0.226268	24.583	108.646	64.3486	17.8332	9.45461	78.2956	218.296	57.4158	0.435267	402.803	1.84521	257.268	-12.5	75.5	534048	2.42598	49.75	2.37423	102	27.5488	34.2034	38.5	-48	150
	lbj_segment_3-4	v3.0.1.post15+g2791e23	1.19.2	2.0.2	1.1.1	3.6.7	{'minimumROIDimensions': 2, 'minimumROISize': None, 'normalize': False, 'normalizeScale': 1, 'removeOutliers': None, 'resampledPixelSpacing': None, 'interpolator': 'sitkBSpline', 'preCrop': False, 'padDistance': 5, 'distances': [1], 'force2D': False, 'force2Ddimension': 0, 'resegmentRange': None, 'label': 1, 'additionalInfo': True, 'binWidth': 25.0, 'symmetricalGLCM': True, 'correctMask': True}	{'Original': {}}	32e95f9a4af06fa286dcbd8d007aaf5598619c6f	3D	(0.73828125, 0.73828125, 2.0)	(512, 512, 243)	-559.426	-1024	1993	67cd41ca35986e73d0cac5d9893684a2e7e58a30	(0.73828125, 0.73828125, 2.0)	(512, 512, 243)	(117, 183, 114, 92, 45, 32)	198	7	(169.85858585858585, 203.010101010101, 130.1818181818182)	(-75.2274502840909, -154.75230823863637, 583.8636363636364)	0.787246	0.0502174	5.35537	106.644	23.7584	10.886	13.7922	75.6649	167.56	83.9549	0.41226	356.528	2.12776	215.843	-11	71	337385	2.34561	42.5	2.44629	103	24.5687	28.4495	27	-38	141
	lbj_segment_4-5	v3.0.1.post15+g2791e23	1.19.2	2.0.2	1.1.1	3.6.7	{'minimumROIDimensions': 2, 'minimumROISize': None, 'normalize': False, 'normalizeScale': 1, 'removeOutliers': None, 'resampledPixelSpacing': None, 'interpolator': 'sitkBSpline', 'preCrop': False, 'padDistance': 5, 'distances': [1], 'force2D': False, 'force2Ddimension': 0, 'resegmentRange': None, 'label': 1, 'additionalInfo': True, 'binWidth': 25.0, 'symmetricalGLCM': True, 'correctMask': True}	{'Original': {}}	32e95f9a4af06fa286dcbd8d007aaf5598619c6f	3D	(0.73828125, 0.73828125, 2.0)	(512, 512, 243)	-559.426	-1024	1993	cbaaa3caa7280e4e5b52a02cdaa04638e02a2b62	(0.73828125, 0.73828125, 2.0)	(512, 512, 243)	(185, 179, 146, 21, 15, 22)	267	3	(193.68539325842696, 186.2546816479401, 162.6629213483146)	(-57.636565133426984, -167.12252018960672, 648.8258426966293)	0.325125	0.16127	8.09696	50.2076	44.4989	44.3946	14.2011	44.8405	265.943	16.3238	0.51731	386.598	1.45368	291.062	-11	53.8	320761	2.14592	34	3.40372	106	20.5431	22.573	21	-30	136
	lbj_segment_5-6	v3.0.1.post15+g2791e23	1.19.2	2.0.2	1.1.1	3.6.7	{'minimumROIDimensions': 2, 'minimumROISize': None, 'normalize': False, 'normalizeScale': 1, 'removeOutliers': None, 'resampledPixelSpacing': None, 'interpolator': 'sitkBSpline', 'preCrop': False, 'padDistance': 5, 'distances': [1], 'force2D': False, 'force2Ddimension': 0, 'resegmentRange': None, 'label': 1, 'additionalInfo': True, 'binWidth': 25.0, 'symmetricalGLCM': True, 'correctMask': True}	{'Original': {}}	32e95f9a4af06fa286dcbd8d007aaf5598619c6f	3D	(0.73828125, 0.73828125, 2.0)	(512, 512, 243)	-559.426	-1024	1993	2d50342585b110cb9acb3597648189c27ffdc82c	(0.73828125, 0.73828125, 2.0)	(512, 512, 243)	(174, 174, 146, 103, 45, 45)	1109	5	(206.99639314697927, 186.75924256086566, 163.50225428313797)	(-47.809303496956716, -166.7500123281109, 650.504508566276)	0.457664	0.0950617	9.7328	102.384	52.6303	52.1309	21.8137	118.948	1150.8	46.8575	0.396126	1340.66	1.16498	1208.94	6	82	3330866	2.33342	42	2.92367	154	24.1642	45.9098	47	-42	196
	lbj_segment_6-7	v3.0.1.post15+g2791e23	1.19.2	2.0.2	1.1.1	3.6.7	{'minimumROIDimensions': 2, 'minimumROISize': None, 'normalize': False, 'normalizeScale': 1, 'removeOutliers': None, 'resampledPixelSpacing': None, 'interpolator': 'sitkBSpline', 'preCrop': False, 'padDistance': 5, 'distances': [1], 'force2D': False, 'force2Ddimension': 0, 'resegmentRange': None, 'label': 1, 'additionalInfo': True, 'binWidth': 25.0, 'symmetricalGLCM': True, 'correctMask': True}	{'Original': {}}	32e95f9a4af06fa286dcbd8d007aaf5598619c6f	3D	(0.73828125, 0.73828125, 2.0)	(512, 512, 243)	-559.426	-1024	1993	fc63245e8422b09a66f97cf25a68890af496052d	(0.73828125, 0.73828125, 2.0)	(512, 512, 243)	(175, 186, 167, 9, 17, 3)	170	1	(178.7058823529412, 194.21176470588236, 167.7235294117647)	(-68.69565716911765, -161.2479549632353, 658.9470588235295)	0.556719	0.438248	4.58264	10.4567	7.91883	11.9806	12.0183	12.9007	174.146	5.82147	0.751152	200.77	1.15288	185.32	-25	63	271654	2.59796	46.75	3.06302	130	28.2526	17.8941	16	-63	193
	lbj_segment_21-22	v3.0.1.post15+g2791e23	1.19.2	2.0.2	1.1.1	3.6.7	{'minimumROIDimensions': 2, 'minimumROISize': None, 'normalize': False, 'normalizeScale': 1, 'removeOutliers': None, 'resampledPixelSpacing': None, 'interpolator': 'sitkBSpline', 'preCrop': False, 'padDistance': 5, 'distances': [1], 'force2D': False, 'force2Ddimension': 0, 'resegmentRange': None, 'label': 1, 'additionalInfo': True, 'binWidth': 25.0, 'symmetricalGLCM': True, 'correctMask': True}	{'Original': {}}	32e95f9a4af06fa286dcbd8d007aaf5598619c6f	3D	(0.73828125, 0.73828125, 2.0)	(512, 512, 243)	-559.426	-1024	1993	79919c9fa077d3b453a573aee0e8f0a7cfdde074	(0.73828125, 0.73828125, 2.0)	(512, 512, 243)	(203, 160, 150, 45, 30, 15)	4708	1	(226.72344944774852, 173.95815632965164, 156.64146134239593)	(-33.2451877124044, -176.20081427224937, 636.7829226847919)	0.83168	0.562196	15.9561	28.3818	35.0576	31.0798	31.8746	35.857	5063.92	23.6046	0.512626	2781.9	0.549357	5132.28	11	94	18046542	2.48473	43	3.56999	192	25.9368	52.2268	52	-69	261
0015134392	lbj_segment_<3	v3.0.1.post15+g2791e23	1.19.2	2.0.2	1.1.1	3.6.7	{'minimumROIDimensions': 2, 'minimumROISize': None, 'normalize': False, 'normalizeScale': 1, 'removeOutliers': None, 'resampledPixelSpacing': None, 'interpolator': 'sitkBSpline', 'preCrop': False, 'padDistance': 5, 'distances': [1], 'force2D': False, 'force2Ddimension': 0, 'resegmentRange': None, 'label': 1, 'additionalInfo': True, 'binWidth': 25.0, 'symmetricalGLCM': True, 'correctMask': True}	{'Original': {}}	9b0ef75303a515bb495cb01766892138cdea3f1b	3D	(0.732421875, 0.732421875, 4.999999999999999)	(512, 512, 102)	-558.008	-1024	2976	5c5ce38eaa5bbf8fd7a323786400f368b73d1683	(0.732421875, 0.732421875, 4.999999999999999)	(512, 512, 102)	(200, 171, 42, 37, 18, 13)	95	3	(210.21052631578948, 176.41052631578947, 45.463157894736845)	(-17.53721217105263, 140.70692845394737, 673.415765473684)	0.0823633	0.0501936	4.67893	93.2176	15.6305	15.6305	9.54961	70.3315	215.918	7.67772	0.475101	366.345	1.69669	254.81	-19	48.6	75637	2.13635	35.5	2.43627	62	21.2527	11.7158	8	-51	113
	lbj_segment_3-4	v3.0.1.post15+g2791e23	1.19.2	2.0.2	1.1.1	3.6.7	{'minimumROIDimensions': 2, 'minimumROISize': None, 'normalize': False, 'normalizeScale': 1, 'removeOutliers': None, 'resampledPixelSpacing': None, 'interpolator': 'sitkBSpline', 'preCrop': False, 'padDistance': 5, 'distances': [1], 'force2D': False, 'force2Ddimension': 0, 'resegmentRange': None, 'label': 1, 'additionalInfo': True, 'binWidth': 25.0, 'symmetricalGLCM': True, 'correctMask': True}	{'Original': {}}	9b0ef75303a515bb495cb01766892138cdea3f1b	3D	(0.732421875, 0.732421875, 4.999999999999999)	(512, 512, 102)	-558.008	-1024	2976	d0efa895a8d2df2d3ed4f8d850aef345b659f4a7	(0.732421875, 0.732421875, 4.999999999999999)	(512, 512, 102)	(173, 134, 43, 114, 77, 18)	544	13	(223.8253676470588, 172.1433823529412, 52.6875)	(-7.565404555376858, 137.58157887178308, 709.5374759999997)	0.41819	0.120038	19.2849	160.657	103.218	75.3301	96.8488	106.836	1321.88	67.1849	0.338504	1720.74	1.30174	1459.12	-18	56	586124	2.29579	40.25	2.63261	87	23.3039	15.6287	14	-60	147
	lbj_segment_4-5	v3.0.1.post15+g2791e23	1.19.2	2.0.2	1.1.1	3.6.7	{'minimumROIDimensions': 2, 'minimumROISize': None, 'normalize': False, 'normalizeScale': 1, 'removeOutliers': None, 'resampledPixelSpacing': None, 'interpolator': 'sitkBSpline', 'preCrop': False, 'padDistance': 5, 'distances': [1], 'force2D': False, 'force2Ddimension': 0, 'resegmentRange': None, 'label': 1, 'additionalInfo': True, 'binWidth': 25.0, 'symmetricalGLCM': True, 'correctMask': True}	{'Original': {}}	9b0ef75303a515bb495cb01766892138cdea3f1b	3D	(0.732421875, 0.732421875, 4.999999999999999)	(512, 512, 102)	-558.008	-1024	2976	e25383f9a647b20a6697f86da12a40cf0db9895f	(0.732421875, 0.732421875, 4.999999999999999)	(512, 512, 102)	(123, 142, 30, 185, 61, 25)	271	7	(257.99630996309963, 160.8560885608856, 47.37638376383764)	(17.462141086254604, 129.31451798892988, 682.981894819188)	0.700381	0.262771	48.6398	185.104	137.111	41.2934	131.838	139.36	622.72	129.643	0.437159	806.689	1.29543	726.879	-19	50	238136	2.1884	38	2.75446	96	21.7102	13.0185	10	-47	143
	lbj_segment_5-6	v3.0.1.post15+g2791e23	1.19.2	2.0.2	1.1.1	3.6.7	{'minimumROIDimensions': 2, 'minimumROISize': None, 'normalize': False, 'normalizeScale': 1, 'removeOutliers': None, 'resampledPixelSpacing': None, 'interpolator': 'sitkBSpline', 'preCrop': False, 'padDistance': 5, 'distances': [1], 'force2D': False, 'force2Ddimension': 0, 'resegmentRange': None, 'label': 1, 'additionalInfo': True, 'binWidth': 25.0, 'symmetricalGLCM': True, 'correctMask': True}	{'Original': {}}	9b0ef75303a515bb495cb01766892138cdea3f1b	3D	(0.732421875, 0.732421875, 4.999999999999999)	(512, 512, 102)	-558.008	-1024	2976	b48a8f7e7e55f4d16d4e219370943663fe51924b	(0.732421875, 0.732421875, 4.999999999999999)	(512, 512, 102)	(137, 146, 42, 118, 61, 17)	145	2	(211.41379310344828, 169.9655172413793, 51.66896551724138)	(-16.65591325431035, 135.98646282327584, 704.4448035862067)	0.0474415	0.0259167	5.81895	224.525	10.6495	16.3845	8.9103	125.852	352.04	10.6518	0.587994	410.052	1.16479	388.92	-17	60.6	160328	2.12807	40	2.29215	79	23.3774	17.4483	14	-43	122
	lbj_segment_6-7	v3.0.1.post15+g2791e23	1.19.2	2.0.2	1.1.1	3.6.7	{'minimumROIDimensions': 2, 'minimumROISize': None, 'normalize': False, 'normalizeScale': 1, 'removeOutliers': None, 'resampledPixelSpacing': None, 'interpolator': 'sitkBSpline', 'preCrop': False, 'padDistance': 5, 'distances': [1], 'force2D': False, 'force2Ddimension': 0, 'resegmentRange': None, 'label': 1, 'additionalInfo': True, 'binWidth': 25.0, 'symmetricalGLCM': True, 'correctMask': True}	{'Original': {}}	9b0ef75303a515bb495cb01766892138cdea3f1b	3D	(0.732421875, 0.732421875, 4.999999999999999)	(512, 512, 102)	-558.008	-1024	2976	cbaec1709ba95e53be95c2295f2a2f1dd1dbc8fa	(0.732421875, 0.732421875, 4.999999999999999)	(512, 512, 102)	(157, 144, 46, 141, 76, 5)	201	2	(237.48756218905473, 174.86069651741295, 48.35820895522388)	(2.4410855876865583, 139.57179920708955, 687.8910207761191)	0.0565307	0.0261773	5.43133	207.482	17.1364	10.923	14.0884	115.731	485.703	11.7291	0.559008	534.54	1.10055	539.124	-20	45	181935	2.04348	38	2.40794	84	20.8732	16.1642	17	-41	125
	lbj_segment_7-8	v3.0.1.post15+g2791e23	1.19.2	2.0.2	1.1.1	3.6.7	{'minimumROIDimensions': 2, 'minimumROISize': None, 'normalize': False, 'normalizeScale': 1, 'removeOutliers': None, 'resampledPixelSpacing': None, 'interpolator': 'sitkBSpline', 'preCrop': False, 'padDistance': 5, 'distances': [1], 'force2D': False, 'force2Ddimension': 0, 'resegmentRange': None, 'label': 1, 'additionalInfo': True, 'binWidth': 25.0, 'symmetricalGLCM': True, 'correctMask': True}	{'Original': {}}	9b0ef75303a515bb495cb01766892138cdea3f1b	3D	(0.732421875, 0.732421875, 4.999999999999999)	(512, 512, 102)	-558.008	-1024	2976	faca521b9b353d7dc9d7e4f983a12cf6a7d9b30b	(0.732421875, 0.732421875, 4.999999999999999)	(512, 512, 102)	(184, 193, 51, 12, 11, 2)	130	1	(188.7846153846154, 199.04615384615386, 51.34615384615385)	(-33.23001802884616, 157.28575721153848, 702.830745230769)	0.820743	0.701332	6.79728	9.69195	12.3953	11.9771	9.17722	12.7579	322.424	7.9546	0.72986	311.551	0.966278	348.687	-12.2	97.2	469653	2.66845	67.5	1.90783	113	35.9644	43.4538	50.5	-45	158
	lbj_segment_8-9	v3.0.1.post15+g2791e23	1.19.2	2.0.2	1.1.1	3.6.7	{'minimumROIDimensions': 2, 'minimumROISize': None, 'normalize': False, 'normalizeScale': 1, 'removeOutliers': None, 'resampledPixelSpacing': None, 'interpolator': 'sitkBSpline', 'preCrop': False, 'padDistance': 5, 'distances': [1], 'force2D': False, 'force2Ddimension': 0, 'resegmentRange': None, 'label': 1, 'additionalInfo': True, 'binWidth': 25.0, 'symmetricalGLCM': True, 'correctMask': True}	{'Original': {}}	9b0ef75303a515bb495cb01766892138cdea3f1b	3D	(0.732421875, 0.732421875, 4.999999999999999)	(512, 512, 102)	-558.008	-1024	2976	081140cb2cddc01f54fb34d40ef683785c46b63d	(0.732421875, 0.732421875, 4.999999999999999)	(512, 512, 102)	(124, 160, 50, 14, 11, 2)	153	1	(130.0718954248366, 164.98039215686273, 50.21568627450981)	(-76.23249846813725, 132.3352481617647, 697.1784073725488)	0.796432	0.713762	7.15994	10.0313	12.8417	11.5902	10.4867	13.1717	384.45	7.98922	0.769618	332.228	0.864163	410.378	-24	100	690587	2.70536	85	1.80898	111	42.2353	47	59	-52	163
[truncated: 692 more rows]
[truncated: 81 more columns]

## Sheet: Sheet2
Image type	Feature Class	Feature Name	lbj_segment_<3	lbj_segment_3-4	lbj_segment_4-5	lbj_segment_5-6	lbj_segment_6-7	lbj_segment_7-8
[truncated: 129 more rows]
