# Supplementary material for: Comprehensive machine learning analysis of a radiomics-based model for predicting microsatellite instability in right Colon Cancer
Source: Front Oncol. 2026 Mar 11;16:1759980. doi: 10.3389/fonc.2026.1759980 (PMC13012956; doi:10.3389/fonc.2026.1759980)
Supplement: Supplementary file 6 [file Table6.xlsx]

## Sheet: Sheet1
	Image type	diagnostics	diagnostics	diagnostics	diagnostics	diagnostics	diagnostics	diagnostics	diagnostics	diagnostics	diagnostics	diagnostics	diagnostics	diagnostics	diagnostics	diagnostics	diagnostics	diagnostics	diagnostics	diagnostics	diagnostics	diagnostics	diagnostics	original	original	original	original	original	original	original	original	original	original	original	original	original	original	original	original	original	original	original	original	original	original	original	original	original	original
	Feature Class	Versions	Versions	Versions	Versions	Versions	Configuration	Configuration	Image-original	Image-original	Image-original	Image-original	Image-original	Image-original	Image-original	Mask-original	Mask-original	Mask-original	Mask-original	Mask-original	Mask-original	Mask-original	Mask-original	shape	shape	shape	shape	shape	shape	shape	shape	shape	shape	shape	shape	shape	shape	firstorder	firstorder	firstorder	firstorder	firstorder	firstorder	firstorder	firstorder	firstorder	firstorder	firstorder	firstorder
	Feature Name	PyRadiomics	Numpy	SimpleITK	PyWavelet	Python	Settings	EnabledImageTypes	Hash	Dimensionality	Spacing	Size	Mean	Minimum	Maximum	Hash	Spacing	Size	BoundingBox	VoxelNum	VolumeNum	CenterOfMassIndex	CenterOfMass	Elongation	Flatness	LeastAxisLength	MajorAxisLength	Maximum2DDiameterColumn	Maximum2DDiameterRow	Maximum2DDiameterSlice	Maximum3DDiameter	MeshVolume	MinorAxisLength	Sphericity	SurfaceArea	SurfaceVolumeRatio	VoxelVolume	10Percentile	90Percentile	Energy	Entropy	InterquartileRange	Kurtosis	Maximum	MeanAbsoluteDeviation	Mean	Median	Minimum	Range
0000045994	yuanfazao_segment_Segment_1	v3.0.1.post4+gad5b2de	1.19.2	2.0.2	1.1.1	3.6.7	{'minimumROIDimensions': 2, 'minimumROISize': None, 'normalize': False, 'normalizeScale': 1, 'removeOutliers': None, 'resampledPixelSpacing': None, 'interpolator': 'sitkBSpline', 'preCrop': False, 'padDistance': 5, 'distances': [1], 'force2D': False, 'force2Ddimension': 0, 'resegmentRange': None, 'label': 1, 'additionalInfo': True, 'binWidth': 25.0, 'symmetricalGLCM': True, 'correctMask': True}	{'Original': {}}	23a8a48a0d11022fa68fde098192ff68d0bfa90c	3D	(0.7890625, 0.7890625, 2.000000010135135)	(512, 512, 297)	-564.696	-1023	4683	3647f388e322e2366fc6208db9d4d2fa3b91394d	(0.7890625, 0.7890625, 2.000000010135135)	(512, 512, 297)	(74, 235, 191, 64, 69, 15)	11444	1	(105.04430269136665, 273.9956308982873, 197.40020971688222)	(-113.46572890759356, 14.594208505679774, 1150.1315984344424)	0.865323	0.421547	19.3347	45.866	45.8093	54.9818	54.6735	60.5818	14114.7	39.6889	0.42362	6667.38	0.472372	14250.5	16	94	53462250	2.37567	40	14.1757	137	25.784	58.6054	65	-357	494
0000063443	yuanfazao_segment_Segment_1	v3.0.1.post4+gad5b2de	1.19.2	2.0.2	1.1.1	3.6.7	{'minimumROIDimensions': 2, 'minimumROISize': None, 'normalize': False, 'normalizeScale': 1, 'removeOutliers': None, 'resampledPixelSpacing': None, 'interpolator': 'sitkBSpline', 'preCrop': False, 'padDistance': 5, 'distances': [1], 'force2D': False, 'force2Ddimension': 0, 'resegmentRange': None, 'label': 1, 'additionalInfo': True, 'binWidth': 25.0, 'symmetricalGLCM': True, 'correctMask': True}	{'Original': {}}	8edd3e3a31717206f5dc886b80ef9d3fe9060064	3D	(0.857422, 0.857422, 1.25)	(512, 512, 357)	-1144.32	-3024	3071	423992338d17d9f2c91363678fa96ffc9e85895f	(0.857422, 0.857422, 1.25)	(512, 512, 357)	(131, 192, 135, 108, 106, 115)	245152	1	(179.39917683722751, 251.9408040725754, 209.34417014750034)	(-68.42019899787076, -3.4804118904842483, -404.3787873156248)	0.463788	0.301403	50.6057	167.901	154.518	142.172	100.186	172.301	225341	77.8703	0.351193	50991.7	0.226286	225286	23	85	904666244	2.10219	32	9.3165	163	19.8604	54.8911	57	-452	615
0000072218	yuanfazao_segment_Segment_1	v3.0.1.post4+gad5b2de	1.19.2	2.0.2	1.1.1	3.6.7	{'minimumROIDimensions': 2, 'minimumROISize': None, 'normalize': False, 'normalizeScale': 1, 'removeOutliers': None, 'resampledPixelSpacing': None, 'interpolator': 'sitkBSpline', 'preCrop': False, 'padDistance': 5, 'distances': [1], 'force2D': False, 'force2Ddimension': 0, 'resegmentRange': None, 'label': 1, 'additionalInfo': True, 'binWidth': 22.0, 'symmetricalGLCM': True, 'correctMask': True}	{'Original': {}}	2ac7df1f9162157ddb818ec1dba355ead28c339e	3D	(0.6562499999999999, 0.6562499999999999, 4.999999999999997)	(512, 512, 78)	-631.222	-1024	3071	54bd2c4eac4e30472fc329cee5e41525f45b6b94	(0.6562499999999999, 0.6562499999999999, 4.999999999999997)	(512, 512, 78)	(87, 225, 34, 69, 111, 17)	31066	1	(120.79205562351123, 290.99887336638125, 42.70375973733342)	(-88.40208849707074, -115.20386435331238, 945.618798686667)	0.431046	0.405054	38.2268	94.3747	86.6956	108.6	53.7044	108.632	66500.5	40.6798	0.363707	21824.8	0.328189	66895	3	104	150299029	2.86592	56	4.73799	167	32.1853	56.677	62	-372	539
0000102649	yuanfazao_segment_Segment_1	v3.0.1.post4+gad5b2de	1.19.2	2.0.2	1.1.1	3.6.7	{'minimumROIDimensions': 2, 'minimumROISize': None, 'normalize': False, 'normalizeScale': 1, 'removeOutliers': None, 'resampledPixelSpacing': None, 'interpolator': 'sitkBSpline', 'preCrop': False, 'padDistance': 5, 'distances': [1], 'force2D': False, 'force2Ddimension': 0, 'resegmentRange': None, 'label': 1, 'additionalInfo': True, 'binWidth': 22.0, 'symmetricalGLCM': True, 'correctMask': True}	{'Original': {}}	e2b411a6e3c7373238fef62b3e8e1ead1671fac6	3D	(0.78125, 0.78125, 2.0)	(512, 512, 270)	-620.266	-1024	2896	4b1609823abc6ee3d71d20b0e70c71ad505e5374	(0.78125, 0.78125, 2.0)	(512, 512, 270)	(99, 196, 135, 93, 92, 42)	132957	1	(144.10446234496868, 239.78938303361238, 156.64969877479186)	(-82.02776379299321, -149.27391950499032, 772.3993975495837)	0.822819	0.680777	52.5078	77.1293	90.787	90.1813	73.1419	91.4648	162105	63.4635	0.537446	26751.4	0.165025	162301	28	81	496994823	2.05144	27	5.91742	126	17.2442	56.7204	60	-171	297
0000105465	yuanfazao_segment_Segment_1	v3.0.1.post4+gad5b2de	1.19.2	2.0.2	1.1.1	3.6.7	{'minimumROIDimensions': 2, 'minimumROISize': None, 'normalize': False, 'normalizeScale': 1, 'removeOutliers': None, 'resampledPixelSpacing': None, 'interpolator': 'sitkBSpline', 'preCrop': False, 'padDistance': 5, 'distances': [1], 'force2D': False, 'force2Ddimension': 0, 'resegmentRange': None, 'label': 1, 'additionalInfo': True, 'binWidth': 22.0, 'symmetricalGLCM': True, 'correctMask': True}	{'Original': {}}	091583f7a97e00738f3794c03f429e447ff0214c	3D	(0.7695312500000002, 0.7695312500000002, 4.999999999999999)	(512, 512, 104)	-631.278	-1024	2976	5463eca9d89272ddfa35d2e81462ab4b51af786f	(0.7695312500000002, 0.7695312500000002, 4.999999999999999)	(512, 512, 104)	(87, 188, 55, 85, 125, 18)	40516	1	(128.6795586928621, 245.60321848158753, 63.956683779247705)	(-91.9770583496335, 161.99935172215922, -22.21658110376154)	0.506877	0.394466	40.5683	102.843	87.4381	111.947	75.6532	118.282	119770	52.129	0.464272	25309.2	0.211314	119963	27	87	170467428	2.21228	31	9.68975	129	19.5363	59.2907	63	-260	389
0000106266	yuanfazao_segment_Segment_1	v3.0.1.post4+gad5b2de	1.19.2	2.0.2	1.1.1	3.6.7	{'minimumROIDimensions': 2, 'minimumROISize': None, 'normalize': False, 'normalizeScale': 1, 'removeOutliers': None, 'resampledPixelSpacing': None, 'interpolator': 'sitkBSpline', 'preCrop': False, 'padDistance': 5, 'distances': [1], 'force2D': False, 'force2Ddimension': 0, 'resegmentRange': None, 'label': 1, 'additionalInfo': True, 'binWidth': 22.0, 'symmetricalGLCM': True, 'correctMask': True}	{'Original': {}}	a0247f2ae31e0fb89cc69b4ca8ea4643d8cb422d	3D	(0.7265624999999999, 0.7265624999999999, 2.0)	(512, 512, 266)	-580.422	-1024	1800	ee054f7f122950d05d3d4d50b7b824b18a795dac	(0.7265624999999999, 0.7265624999999999, 2.0)	(512, 512, 266)	(104, 157, 123, 78, 76, 33)	48850	1	(134.49893551688842, 199.07303991811668, 136.53482088024566)	(-89.91483591351076, -198.49771318449334, 118.16964176049134)	0.676666	0.537468	33.9913	63.2435	68.8537	70.2896	58.856	71.9542	51457.3	42.7947	0.454979	14704.8	0.285766	51575.2	-6	73	112917881	2.515	45	3.15146	119	25.1884	36.7348	41	-166	285
0000121562	yuanfazao_segment_Segment_1	v3.0.1.post4+gad5b2de	1.19.2	2.0.2	1.1.1	3.6.7	{'minimumROIDimensions': 2, 'minimumROISize': None, 'normalize': False, 'normalizeScale': 1, 'removeOutliers': None, 'resampledPixelSpacing': None, 'interpolator': 'sitkBSpline', 'preCrop': False, 'padDistance': 5, 'distances': [1], 'force2D': False, 'force2Ddimension': 0, 'resegmentRange': None, 'label': 1, 'additionalInfo': True, 'binWidth': 22.0, 'symmetricalGLCM': True, 'correctMask': True}	{'Original': {}}	cf7d022433cbb04ab5744834d124b1042ba725e1	3D	(0.890625, 0.890625, 2.5)	(512, 512, 215)	-1075.15	-3024	3071	87ff154abca56f6c743fc0968400a357d02d1463	(0.890625, 0.890625, 2.5)	(512, 512, 215)	(76, 199, 112, 56, 53, 21)	23013	1	(102.63598835440838, 224.32012340850824, 121.90422804501803)	(-119.99182287185502, -28.21489008929734, -469.3944298874548)	0.789443	0.667897	34.7131	51.9737	57.5392	62.4632	47.5297	63.0949	45553.9	41.0303	0.59438	10377.8	0.227813	45635.5	26	78	82389143	1.96859	26	5.53671	112	16.8379	55.5805	61	-127	239
0000143083	yuanfazao_segment_Segment_1	v3.0.1.post4+gad5b2de	1.19.2	2.0.2	1.1.1	3.6.7	{'minimumROIDimensions': 2, 'minimumROISize': None, 'normalize': False, 'normalizeScale': 1, 'removeOutliers': None, 'resampledPixelSpacing': None, 'interpolator': 'sitkBSpline', 'preCrop': False, 'padDistance': 5, 'distances': [1], 'force2D': False, 'force2Ddimension': 0, 'resegmentRange': None, 'label': 1, 'additionalInfo': True, 'binWidth': 25.0, 'symmetricalGLCM': True, 'correctMask': True}	{'Original': {}}	6f76c6b6baed7faade34c9b9b5c81ad8d7605275	3D	(0.8535156249999998, 0.8535156249999998, 2.0)	(512, 512, 256)	-669.208	-1024	2976	21048e952a4bdcf9ffe5dd600077b4344489ec29	(0.8535156249999998, 0.8535156249999998, 2.0)	(512, 512, 256)	(115, 206, 124, 77, 69, 69)	72889	8	(152.14319033050253, 239.22760636035616, 147.4771364677798)	(-76.64340981556722, 158.6844999599133, 709.6542849355594)	0.400426	0.386844	45.6833	118.092	139.159	139.159	56.9558	141.013	106173	47.2873	0.405345	26750.6	0.251954	106198	53	124	671529616	2.24396	38	4.62509	182	22.7691	91.4347	95	-102	284
0000160858	yuanfazao_segment_Segment_1	v3.0.1.post4+gad5b2de	1.19.2	2.0.2	1.1.1	3.6.7	{'minimumROIDimensions': 2, 'minimumROISize': None, 'normalize': False, 'normalizeScale': 1, 'removeOutliers': None, 'resampledPixelSpacing': None, 'interpolator': 'sitkBSpline', 'preCrop': False, 'padDistance': 5, 'distances': [1], 'force2D': False, 'force2Ddimension': 0, 'resegmentRange': None, 'label': 1, 'additionalInfo': True, 'binWidth': 25.0, 'symmetricalGLCM': True, 'correctMask': True}	{'Original': {}}	e2b6b0b7c72de3b5c7bdf1da9ca451a8a308a682	3D	(0.7460937499999999, 0.7460937499999999, 2.0)	(512, 512, 241)	-639.936	-1024	2934	6752ed78f2ffe1e0ab2076af6b458888f01d5f61	(0.7460937499999999, 0.7460937499999999, 2.0)	(512, 512, 241)	(123, 127, 127, 96, 96, 38)	100046	3	(167.10564140495373, 170.99238350358834, 142.50107950342843)	(-87.95047848302276, -197.0506044953696, 1483.8021590068565)	0.867167	0.685425	50.7701	74.0709	87.2284	81.4362	83.4158	94.1359	111232	64.2319	0.342355	32670.9	0.293718	111382	13	75	252348032	2.13284	33	22.264	147	20.1014	42.3166	42	-556	703
0000176215	yuanfazao_segment_Segment_1	v3.0.1.post4+gad5b2de	1.19.2	2.0.2	1.1.1	3.6.7	{'minimumROIDimensions': 2, 'minimumROISize': None, 'normalize': False, 'normalizeScale': 1, 'removeOutliers': None, 'resampledPixelSpacing': None, 'interpolator': 'sitkBSpline', 'preCrop': False, 'padDistance': 5, 'distances': [1], 'force2D': False, 'force2Ddimension': 0, 'resegmentRange': None, 'label': 1, 'additionalInfo': True, 'binWidth': 25.0, 'symmetricalGLCM': True, 'correctMask': True}	{'Original': {}}	4efe12e4e7e302e8fb4dcff7bfb2e482b63e7524	3D	(0.6718750000000001, 0.6718750000000001, 2.0)	(512, 512, 260)	-488.272	-1024	1597	d8d705771b27d9ee021e290374b6841816706940	(0.6718750000000001, 0.6718750000000001, 2.0)	(512, 512, 260)	(112, 127, 154, 78, 129, 26)	47807	1	(148.11019306796075, 200.50375468027696, 164.4436170435292)	(-83.15252653246382, -181.45060232418902, 970.3872340870585)	0.451212	0.389675	32.4804	83.3525	50.1921	94.5023	68.2871	97.793	43044.8	37.6096	0.373588	15899.1	0.369361	43161.7	5	73	114810441	2.17815	34	6.7019	126	21.1501	40.6562	43	-331	457
0000177290	yuanfazao_segment_Segment_1	v3.0.1.post4+gad5b2de	1.19.2	2.0.2	1.1.1	3.6.7	{'minimumROIDimensions': 2, 'minimumROISize': None, 'normalize': False, 'normalizeScale': 1, 'removeOutliers': None, 'resampledPixelSpacing': None, 'interpolator': 'sitkBSpline', 'preCrop': False, 'padDistance': 5, 'distances': [1], 'force2D': False, 'force2Ddimension': 0, 'resegmentRange': None, 'label': 1, 'additionalInfo': True, 'binWidth': 25.0, 'symmetricalGLCM': True, 'correctMask': True}	{'Original': {}}	83b94f577f3467eea6af76c6311bc38d91351170	3D	(0.8828129999999998, 0.8828129999999998, 5.000000000000001)	(512, 512, 81)	-1103.66	-3024	3071	c1fd3c05ff264707a3f73633e3febb276479e0d9	(0.8828129999999998, 0.8828129999999998, 5.000000000000001)	(512, 512, 81)	(125, 208, 0, 54, 51, 11)	8378	1	(152.8733587968489, 232.20649319646694, 5.249940319885414)	(-90.81441150047752, -21.005089121747403, -392.8672984005731)	0.655338	0.570538	32.7216	57.3521	60.6666	64.4236	47.8758	64.8095	32395.5	37.585	0.435313	11289.5	0.348488	32647.3	-1	76	19975543	2.35596	44	4.37772	113	24.8401	37.5673	39	-188	301
0000251658	yuanfazao_segment_Segment_1	v3.0.1.post4+gad5b2de	1.19.2	2.0.2	1.1.1	3.6.7	{'minimumROIDimensions': 2, 'minimumROISize': None, 'normalize': False, 'normalizeScale': 1, 'removeOutliers': None, 'resampledPixelSpacing': None, 'interpolator': 'sitkBSpline', 'preCrop': False, 'padDistance': 5, 'distances': [1], 'force2D': False, 'force2Ddimension': 0, 'resegmentRange': None, 'label': 1, 'additionalInfo': True, 'binWidth': 25.0, 'symmetricalGLCM': True, 'correctMask': True}	{'Original': {}}	2297912ba60604838d06188e37cc988d477d618a	3D	(0.6953125, 0.6953125, 2.0)	(512, 512, 229)	-540.682	-1024	1608	3c64f2d0106728423baef471f165337b0a560c76	(0.6953125, 0.6953125, 2.0)	(512, 512, 229)	(121, 149, 87, 108, 108, 49)	116823	2	(176.11100553829297, 200.9628925810842, 107.75575015193925)	(-74.20016021165567, -175.9203325022149, 853.3115003038785)	0.437115	0.366505	40.954	111.742	91.2077	109.225	67.5026	121.475	112837	48.844	0.375408	30080.3	0.266581	112958	24	83	395130889	2.03562	32	4.90769	134	19.0228	52.8574	53	-244	378
0000293450	yuanfazao_segment_Segment_1	v3.0.1.post4+gad5b2de	1.19.2	2.0.2	1.1.1	3.6.7	{'minimumROIDimensions': 2, 'minimumROISize': None, 'normalize': False, 'normalizeScale': 1, 'removeOutliers': None, 'resampledPixelSpacing': None, 'interpolator': 'sitkBSpline', 'preCrop': False, 'padDistance': 5, 'distances': [1], 'force2D': False, 'force2Ddimension': 0, 'resegmentRange': None, 'label': 1, 'additionalInfo': True, 'binWidth': 25.0, 'symmetricalGLCM': True, 'correctMask': True}	{'Original': {}}	ef217625723bc3b13e4067970e24eee29f4efd0b	3D	(0.8125, 0.8125, 2.0)	(512, 512, 212)	-717.766	-1024	1590	758007b59792d0279fb6380e70ca554e4e0f26d9	(0.8125, 0.8125, 2.0)	(512, 512, 212)	(127, 260, 115, 39, 43, 16)	7166	1	(143.7181133128663, 280.26667596985766, 122.33617080658667)	(-87.82278293329612, -105.87707577449066, 1381.6723416131733)	0.579131	0.547096	20.7378	37.9051	37.3485	45.6098	29.2951	46.4772	9413.5	21.952	0.506921	4253.15	0.451814	9461.36	26	82	24451137	1.97358	30	4.5747	113	17.8986	53.6069	55	-77	190
0000307884	yuanfazao_segment_Segment_1	v3.0.1.post4+gad5b2de	1.19.2	2.0.2	1.1.1	3.6.7	{'minimumROIDimensions': 2, 'minimumROISize': None, 'normalize': False, 'normalizeScale': 1, 'removeOutliers': None, 'resampledPixelSpacing': None, 'interpolator': 'sitkBSpline', 'preCrop': False, 'padDistance': 5, 'distances': [1], 'force2D': False, 'force2Ddimension': 0, 'resegmentRange': None, 'label': 1, 'additionalInfo': True, 'binWidth': 25.0, 'symmetricalGLCM': True, 'correctMask': True}	{'Original': {}}	3aab9e31d279398765b49c9a3e5b9b960d3edda7	3D	(0.6953125000000002, 0.6953125000000002, 5.000000000000002)	(512, 512, 93)	-495.7	-1024	2976	4da425b95b0b3b1a7771865145a7a01624ebd94a	(0.6953125000000002, 0.6953125000000002, 5.000000000000002)	(512, 512, 93)	(98, 178, 44, 48, 60, 7)	6621	1	(120.0045310376076, 202.24180637365956, 47.647334239540854)	(-84.55934951291346, 169.62125599418522, 609.7366711977043)	0.765901	0.541401	22.1445	40.9023	44.2757	46.4487	43.1766	50.9044	15882.2	31.3271	0.579028	5277.07	0.332262	16004.9	-11	68	11526614	2.35439	42	4.33304	119	24.3847	28.1202	29	-177	296
0000331215	yuanfazao_segment_Segment_1	v3.0.1.post4+gad5b2de	1.19.2	2.0.2	1.1.1	3.6.7	{'minimumROIDimensions': 2, 'minimumROISize': None, 'normalize': False, 'normalizeScale': 1, 'removeOutliers': None, 'resampledPixelSpacing': None, 'interpolator': 'sitkBSpline', 'preCrop': False, 'padDistance': 5, 'distances': [1], 'force2D': False, 'force2Ddimension': 0, 'resegmentRange': None, 'label': 1, 'additionalInfo': True, 'binWidth': 25.0, 'symmetricalGLCM': True, 'correctMask': True}	{'Original': {}}	7da38f34e395640902f192d26c80fdd9eecadd57	3D	(0.7109374999999999, 0.7109374999999999, 2.0)	(512, 512, 237)	-588.691	-1024	2148	56acd59755e716c9d1b320e0274f21a1a804baaa	(0.7109374999999999, 0.7109374999999999, 2.0)	(512, 512, 237)	(123, 288, 125, 43, 54, 12)	10956	1	(145.7015334063527, 315.8177254472435, 129.51944140197153)	(-85.05984734392116, -99.61786706485029, -588.4611171960569)	0.71826	0.555487	19.6292	35.3369	32.1805	39.6312	38.9721	40.9571	11012.7	25.3811	0.590908	4050.97	0.367847	11075	16	82	36768262	2.15554	35	3.42848	126	21.2402	51.3478	55	-59	185
0000347988	yuanfazao_segment_Segment_1	v3.0.1.post4+gad5b2de	1.19.2	2.0.2	1.1.1	3.6.7	{'minimumROIDimensions': 2, 'minimumROISize': None, 'normalize': False, 'normalizeScale': 1, 'removeOutliers': None, 'resampledPixelSpacing': None, 'interpolator': 'sitkBSpline', 'preCrop': False, 'padDistance': 5, 'distances': [1], 'force2D': False, 'force2Ddimension': 0, 'resegmentRange': None, 'label': 1, 'additionalInfo': True, 'binWidth': 25.0, 'symmetricalGLCM': True, 'correctMask': True}	{'Original': {}}	135ecd087a7d85d5851aee0fc6d586b590171646	3D	(0.7460937499999999, 0.7460937499999999, 2.0)	(512, 512, 229)	-597.515	-1024	3067	75d623bb1fae624ea2f73ef2900dc7481215bd56	(0.7460937499999999, 0.7460937499999999, 2.0)	(512, 512, 229)	(131, 148, 86, 73, 65, 33)	39937	1	(157.37939755114306, 182.51766532288354, 99.73523299196233)	(-69.20716823332685, -164.9516637630049, 1100.9704659839247)	0.630796	0.565128	34.145	60.4199	73.3843	69.6921	53.3965	74.4387	44345.8	38.1127	0.51825	11690.9	0.263629	44462.3	36	87	172253189	1.86091	26	5.57282	144	16.3469	62.0701	63	-195	339
0000382010	yuanfazao_segment_Segment_1	v3.0.1.post4+gad5b2de	1.19.2	2.0.2	1.1.1	3.6.7	{'minimumROIDimensions': 2, 'minimumROISize': None, 'normalize': False, 'normalizeScale': 1, 'removeOutliers': None, 'resampledPixelSpacing': None, 'interpolator': 'sitkBSpline', 'preCrop': False, 'padDistance': 5, 'distances': [1], 'force2D': False, 'force2Ddimension': 0, 'resegmentRange': None, 'label': 1, 'additionalInfo': True, 'binWidth': 25.0, 'symmetricalGLCM': True, 'correctMask': True}	{'Original': {}}	0bbbf608a8b0c95f23fa6fda6b6877d8ab976238	3D	(0.720703125, 0.720703125, 2.0)	(512, 512, 220)	-666.674	-1024	2041	d43edb7ec418d8e4acf7f52c5f537e711fa69035	(0.720703125, 0.720703125, 2.0)	(512, 512, 220)	(121, 162, 90, 97, 130, 38)	101417	1	(161.3864736681227, 226.4010570219983, 106.0296301409034)	(-69.82791253215376, -157.97169913844263, 384.65926028180684)	0.521312	0.49835	45.6162	91.5346	94.5344	102.795	78.4905	107.587	105173	47.7181	0.350117	30775.6	0.292619	105355	27	100	487779389	2.30549	40	4.17356	182	23.244	62.79	63	-193	375
0000502843	yuanfazao_segment_Segment_1	v3.0.1.post4+gad5b2de	1.19.2	2.0.2	1.1.1	3.6.7	{'minimumROIDimensions': 2, 'minimumROISize': None, 'normalize': False, 'normalizeScale': 1, 'removeOutliers': None, 'resampledPixelSpacing': None, 'interpolator': 'sitkBSpline', 'preCrop': False, 'padDistance': 5, 'distances': [1], 'force2D': False, 'force2Ddimension': 0, 'resegmentRange': None, 'label': 1, 'additionalInfo': True, 'binWidth': 25.0, 'symmetricalGLCM': True, 'correctMask': True}	{'Original': {}}	c89faf51765d65cc598f8920d44fa967c18564e3	3D	(0.953125, 0.953125, 2.5)	(512, 512, 231)	-1166.04	-3024	3071	4a7fd1ea990510de95fefd0553cc1e90f1317939	(0.953125, 0.953125, 2.5)	(512, 512, 231)	(136, 192, 153, 39, 49, 18)	11704	1	(156.51196172248802, 215.20685235816813, 161.6226930963773)	(-78.2265364832536, -38.88096884612099, -370.0982672590567)	0.775493	0.598021	28.1942	47.1458	53.3161	50.3666	45.8492	55.1914	26451.4	36.5613	0.497612	8627.65	0.32617	26581.2	26	72	33843380	1.70839	24	4.34432	105	14.67	50.3308	52	-103	208
0000537377	yuanfazao_segment_Segment_1	v3.0.1.post4+gad5b2de	1.19.2	2.0.2	1.1.1	3.6.7	{'minimumROIDimensions': 2, 'minimumROISize': None, 'normalize': False, 'normalizeScale': 1, 'removeOutliers': None, 'resampledPixelSpacing': None, 'interpolator': 'sitkBSpline', 'preCrop': False, 'padDistance': 5, 'distances': [1], 'force2D': False, 'force2Ddimension': 0, 'resegmentRange': None, 'label': 1, 'additionalInfo': True, 'binWidth': 25.0, 'symmetricalGLCM': True, 'correctMask': True}	{'Original': {}}	1953959645de020829de3b46980c6add95c3554c	3D	(0.73828125, 0.73828125, 1.5)	(512, 512, 282)	-576.254	-1024	2720	7c63c6ef8821d98d908e55773650a8b59790f5b3	(0.73828125, 0.73828125, 1.5)	(512, 512, 282)	(126, 182, 165, 81, 79, 34)	42286	1	(171.67182992006812, 220.05141181478504, 180.18791089249396)	(-91.88876619182471, -160.67102799611573, 902.7818663387409)	0.668432	0.547578	34.3016	62.6424	59.4623	58.5048	69.9616	73.1308	34492.9	41.8722	0.320023	16012.4	0.464223	34572.6	18	109	226016969	2.59742	49	4.32741	187	28.7402	63.268	64	-244	431
0000695991	yuanfazao_segment_Segment_1	v3.0.1.post4+gad5b2de	1.19.2	2.0.2	1.1.1	3.6.7	{'minimumROIDimensions': 2, 'minimumROISize': None, 'normalize': False, 'normalizeScale': 1, 'removeOutliers': None, 'resampledPixelSpacing': None, 'interpolator': 'sitkBSpline', 'preCrop': False, 'padDistance': 5, 'distances': [1], 'force2D': False, 'force2Ddimension': 0, 'resegmentRange': None, 'label': 1, 'additionalInfo': True, 'binWidth': 25.0, 'symmetricalGLCM': True, 'correctMask': True}	{'Original': {}}	19ac872c6d07722b50ac2c1f83d7ff0bf2244830	3D	(0.8671875, 0.8671875, 2.0)	(512, 512, 231)	-717.772	-1023	3680	6d7b6cb4d2a9a49e090d24a7bf88d18f9c81bb46	(0.8671875, 0.8671875, 2.0)	(512, 512, 231)	(128, 228, 103, 47, 52, 27)	22299	1	(148.91317996322704, 254.37710211220235, 118.28938517422306)	(-102.75544975063909, -0.9737627620744718, 1336.225130348446)	0.718729	0.639726	33.5046	52.3734	57.8719	59.746	45.0687	61.8238	33476.6	37.6423	0.461846	10876.3	0.324893	33538.3	45	92	115061532	1.76803	23	5.44606	153	14.8672	69.0261	71	-76	229
0000719521	yuanfazao_segment_Segment_1	v3.0.1.post4+gad5b2de	1.19.2	2.0.2	1.1.1	3.6.7	{'minimumROIDimensions': 2, 'minimumROISize': None, 'normalize': False, 'normalizeScale': 1, 'removeOutliers': None, 'resampledPixelSpacing': None, 'interpolator': 'sitkBSpline', 'preCrop': False, 'padDistance': 5, 'distances': [1], 'force2D': False, 'force2Ddimension': 0, 'resegmentRange': None, 'label': 1, 'additionalInfo': True, 'binWidth': 25.0, 'symmetricalGLCM': True, 'correctMask': True}	{'Original': {}}	7dc4da9e5b378196efb3aa7a02f862cb14869fea	3D	(0.740234375, 0.740234375, 2.0)	(512, 512, 263)	-620.092	-1024	3038	30b4712b2bfa2df5473a5d90505792d1fe6b51c1	(0.740234375, 0.740234375, 2.0)	(512, 512, 263)	(106, 181, 140, 91, 105, 38)	78444	2	(148.7836290857172, 236.5373514864107, 155.65302636275558)	(-87.9951261260023, -164.53680427080147, 946.1060527255111)	0.585526	0.511528	44.1924	86.3929	79.9819	93.4549	81.3214	98.4018	85909.8	50.5853	0.305231	30847.3	0.359066	85966.3	21	106	436732851	2.51573	42	4.26032	269	26.5682	66.1993	69	-348	617
0000762683	yuanfazao_segment_Segment_1	v3.0.1.post4+gad5b2de	1.19.2	2.0.2	1.1.1	3.6.7	{'minimumROIDimensions': 2, 'minimumROISize': None, 'normalize': False, 'normalizeScale': 1, 'removeOutliers': None, 'resampledPixelSpacing': None, 'interpolator': 'sitkBSpline', 'preCrop': False, 'padDistance': 5, 'distances': [1], 'force2D': False, 'force2Ddimension': 0, 'resegmentRange': None, 'label': 1, 'additionalInfo': True, 'binWidth': 25.0, 'symmetricalGLCM': True, 'correctMask': True}	{'Original': {}}	d74b680cef30d46105e3c35a213b3826c988324a	3D	(0.8554687500000002, 0.8554687500000002, 2.0)	(512, 512, 224)	-656.579	-1024	3070	a06ec7069dccfad046d7bdb94b39d24e2096b286	(0.8554687500000002, 0.8554687500000002, 2.0)	(512, 512, 224)	(106, 172, 131, 69, 78, 29)	48446	1	(141.4275275564546, 212.70476406720886, 144.6475044379309)	(-102.58543541068921, -173.10998698937993, 345.8950088758618)	0.812456	0.686168	42.8098	62.3897	71.5092	71.5092	65.9599	76.8238	70871.2	50.6889	0.4554	18186	0.256607	70908.2	20	80	154482716	2.02738	31	3.72131	130	18.7956	51.1334	53	-95	225
0001037633	yuanfazao_segment_Segment_1	v3.0.1.post4+gad5b2de	1.19.2	2.0.2	1.1.1	3.6.7	{'minimumROIDimensions': 2, 'minimumROISize': None, 'normalize': False, 'normalizeScale': 1, 'removeOutliers': None, 'resampledPixelSpacing': None, 'interpolator': 'sitkBSpline', 'preCrop': False, 'padDistance': 5, 'distances': [1], 'force2D': False, 'force2Ddimension': 0, 'resegmentRange': None, 'label': 1, 'additionalInfo': True, 'binWidth': 25.0, 'symmetricalGLCM': True, 'correctMask': True}	{'Original': {}}	d14e5eeb79795e733190ee264dbdc4f3972fda17	3D	(0.798828125, 0.798828125, 2.0)	(512, 512, 252)	-657.168	-1024	3065	6347fe733c3de7e8bb1a879258e2ba96a2118abd	(0.798828125, 0.798828125, 2.0)	(512, 512, 252)	(161, 169, 166, 70, 60, 25)	18792	1	(200.46173903788846, 198.32960834397616, 176.13654746700723)	(-47.96611080762429, -178.66931677209718, 693.6730949340144)	0.482393	0.406631	24.3954	59.994	52.0156	43.0223	57.6597	69.8732	23894.4	28.9407	0.531857	7543.17	0.315687	23983.3	36	97	99993279	2.04298	32	4.12091	138	19.37	68.6317	71	-74	212
0001258243	yuanfazao_segment_Segment_1	v3.0.1.post4+gad5b2de	1.19.2	2.0.2	1.1.1	3.6.7	{'minimumROIDimensions': 2, 'minimumROISize': None, 'normalize': False, 'normalizeScale': 1, 'removeOutliers': None, 'resampledPixelSpacing': None, 'interpolator': 'sitkBSpline', 'preCrop': False, 'padDistance': 5, 'distances': [1], 'force2D': False, 'force2Ddimension': 0, 'resegmentRange': None, 'label': 1, 'additionalInfo': True, 'binWidth': 25.0, 'symmetricalGLCM': True, 'correctMask': True}	{'Original': {}}	9d694dc92640a80d0235a247750cc99512706c19	3D	(0.822265625, 0.822265625, 2.0)	(512, 512, 233)	-607.207	-1024	2976	ec7d6c52f7c0290908d01b37f7c73ae520c03ffc	(0.822265625, 0.822265625, 2.0)	(512, 512, 233)	(103, 218, 131, 67, 72, 32)	42251	1	(131.78625357979692, 259.3744053395186, 143.5775957965492)	(-94.1366938337998, 170.7746575155026, 765.6551915930984)	0.64122	0.613204	38.4501	62.7037	71.7842	75.6328	55.6535	79.5751	57026.8	40.2069	0.51685	13862.4	0.243086	57133.6	30	87	167931963	1.99883	28	4.05864	150	17.9734	58.5542	59	-71	221
0001329788	yuanfazao_segment_Segment_1	v3.0.1.post4+gad5b2de	1.19.2	2.0.2	1.1.1	3.6.7	{'minimumROIDimensions': 2, 'minimumROISize': None, 'normalize': False, 'normalizeScale': 1, 'removeOutliers': None, 'resampledPixelSpacing': None, 'interpolator': 'sitkBSpline', 'preCrop': False, 'padDistance': 5, 'distances': [1], 'force2D': False, 'force2Ddimension': 0, 'resegmentRange': None, 'label': 1, 'additionalInfo': True, 'binWidth': 25.0, 'symmetricalGLCM': True, 'correctMask': True}	{'Original': {}}	2fe271a0775517199a88b92b157ede85a05f49b9	3D	(0.61328125, 0.61328125, 2.0000000000000004)	(512, 512, 252)	-440.662	-1024	1754	71620204a00b614cf282207b71a5c733e0e9268f	(0.61328125, 0.61328125, 2.0000000000000004)	(512, 512, 252)	(82, 247, 85, 93, 59, 17)	16333	1	(115.8854466417682, 281.6948509153248, 92.18110573685178)	(-83.6229878017281, -140.43518908708594, -761.3377885262964)	0.713526	0.446534	21.561	48.2853	49.2293	36.5347	60.017	61.1922	12193.2	34.4528	0.375989	6813.78	0.558818	12286.1	29	84	60048803	1.90411	28	3.2761	142	17.1639	56.6454	58	-62	204
0001375930	yuanfazao_segment_Segment_1	v3.0.1.post4+gad5b2de	1.19.2	2.0.2	1.1.1	3.6.7	{'minimumROIDimensions': 2, 'minimumROISize': None, 'normalize': False, 'normalizeScale': 1, 'removeOutliers': None, 'resampledPixelSpacing': None, 'interpolator': 'sitkBSpline', 'preCrop': False, 'padDistance': 5, 'distances': [1], 'force2D': False, 'force2Ddimension': 0, 'resegmentRange': None, 'label': 1, 'additionalInfo': True, 'binWidth': 25.0, 'symmetricalGLCM': True, 'correctMask': True}	{'Original': {}}	49bbb0d3e787e6f4173c03bcf604b6078e424186	3D	(0.76953125, 0.76953125, 2.0)	(512, 512, 275)	-592.316	-1024	1795	c1fe23dbc0a8ae342d43ee6d69965aadabbc35a5	(0.76953125, 0.76953125, 2.0)	(512, 512, 275)	(99, 173, 153, 76, 96, 29)	48103	1	(137.19994594931708, 228.1676194831923, 167.75155395713364)	(-88.03558846868961, -160.53312094457476, 145.1031079142673)	0.827039	0.701574	45.0027	64.1454	71.3498	86.1728	60.7296	86.5157	56612	53.0507	0.315457	22602.2	0.399247	56971.1	29	96	224866972	2.19504	35	3.73595	190	21.1247	62.8288	64	-115	305
0001461357	yuanfazao_segment_Segment_1	v3.0.1.post4+gad5b2de	1.19.2	2.0.2	1.1.1	3.6.7	{'minimumROIDimensions': 2, 'minimumROISize': None, 'normalize': False, 'normalizeScale': 1, 'removeOutliers': None, 'resampledPixelSpacing': None, 'interpolator': 'sitkBSpline', 'preCrop': False, 'padDistance': 5, 'distances': [1], 'force2D': False, 'force2Ddimension': 0, 'resegmentRange': None, 'label': 1, 'additionalInfo': True, 'binWidth': 25.0, 'symmetricalGLCM': True, 'correctMask': True}	{'Original': {}}	5cc81d6344fad013a336b436c8abe459017aa740	3D	(0.7031250000000001, 0.7031250000000001, 1.9999999825327512)	(512, 512, 230)	-557.923	-1024	2976	f1e48b48bdac761eb7de7eb69a02e6776413f57b	(0.7031250000000001, 0.7031250000000001, 1.9999999825327512)	(512, 512, 230)	(98, 201, 120, 84, 106, 25)	73303	1	(140.26371362700027, 255.46213661105276, 131.97277055509323)	(-81.37707635601545, 178.6218148046465, 1106.345562804985)	0.757814	0.509162	35.5016	69.7256	67.7498	81.2809	68.9636	81.3904	72428.9	52.839	0.483588	17376	0.239905	72479.8	18	78	214342375	2.02987	31	3.53469	125	18.8199	48.5245	50	-130	255
0001467093	yuanfazao_segment_Segment_1	v3.0.1.post4+gad5b2de	1.19.2	2.0.2	1.1.1	3.6.7	{'minimumROIDimensions': 2, 'minimumROISize': None, 'normalize': False, 'normalizeScale': 1, 'removeOutliers': None, 'resampledPixelSpacing': None, 'interpolator': 'sitkBSpline', 'preCrop': False, 'padDistance': 5, 'distances': [1], 'force2D': False, 'force2Ddimension': 0, 'resegmentRange': None, 'label': 1, 'additionalInfo': True, 'binWidth': 25.0, 'symmetricalGLCM': True, 'correctMask': True}	{'Original': {}}	94ee93e1178f5aef73da400ca9f6223b192b5b57	3D	(0.76171875, 0.76171875, 2.0)	(512, 512, 239)	-570.209	-1024	2736	0d631023bcfed3c8cb74a6536b23dbd9de9e84e1	(0.76171875, 0.76171875, 2.0)	(512, 512, 239)	(95, 198, 127, 85, 92, 30)	36794	1	(131.4080013045605, 241.1055878675871, 141.60925694406697)	(-112.52320213129177, -140.96449361648638, 1541.2185138881339)	0.448997	0.431473	34.3913	79.7066	63.5674	72.2826	48.7738	95.3788	42556.6	35.788	0.385251	15300.9	0.359544	42696.9	30	97	179093229	2.18644	34	4.648	153	21.0777	64.1682	66	-143	296
0001561584	yuanfazao_segment_Segment_1	v3.0.1.post4+gad5b2de	1.19.2	2.0.2	1.1.1	3.6.7	{'minimumROIDimensions': 2, 'minimumROISize': None, 'normalize': False, 'normalizeScale': 1, 'removeOutliers': None, 'resampledPixelSpacing': None, 'interpolator': 'sitkBSpline', 'preCrop': False, 'padDistance': 5, 'distances': [1], 'force2D': False, 'force2Ddimension': 0, 'resegmentRange': None, 'label': 1, 'additionalInfo': True, 'binWidth': 25.0, 'symmetricalGLCM': True, 'correctMask': True}	{'Original': {}}	77b3c5951aa579a902673975fcdf6bc76305a14a	3D	(0.8066406250000001, 0.8066406250000001, 2.0000000000000004)	(512, 512, 227)	-714.525	-1024	3070	de38fb10bb2104f26b0b2e0c0cc3dd96b635424e	(0.8066406250000001, 0.8066406250000001, 2.0000000000000004)	(512, 512, 227)	(138, 210, 95, 66, 57, 27)	31565	1	(171.69111357516238, 236.21457310312056, 107.77044194519246)	(-56.60365252628503, -142.55640880549055, -450.65911610961496)	0.860802	0.587771	32.051	54.5298	58.4891	64.6196	53.1282	64.8006	41022.5	46.9394	0.413025	13926.9	0.339496	41076.7	42	95	168931288	1.86714	28	4.9266	131	16.9175	69.8961	72	-144	275
0001816411	yuanfazao_segment_Segment_1	v3.0.1.post4+gad5b2de	1.19.2	2.0.2	1.1.1	3.6.7	{'minimumROIDimensions': 2, 'minimumROISize': None, 'normalize': False, 'normalizeScale': 1, 'removeOutliers': None, 'resampledPixelSpacing': None, 'interpolator': 'sitkBSpline', 'preCrop': False, 'padDistance': 5, 'distances': [1], 'force2D': False, 'force2Ddimension': 0, 'resegmentRange': None, 'label': 1, 'additionalInfo': True, 'binWidth': 19.0, 'symmetricalGLCM': True, 'correctMask': True}	{'Original': {}}	9f0209b1d685b0f3876c69d0a6204f803ad61db5	3D	(0.7421875, 0.7421875, 2.0000000000000004)	(512, 512, 240)	-686.6	-1024	3067	b43db104819fc741849e42d52ad18663dad3ccb0	(0.7421875, 0.7421875, 2.0000000000000004)	(512, 512, 240)	(122, 265, 119, 44, 43, 6)	3214	1	(143.57000622277536, 285.9122588674549, 121.27878033602987)	(-77.07304225653391, -134.92840162181082, 885.9575606720598)	0.858947	0.377574	11.8457	31.3733	33.2029	31.1719	33.6285	33.6285	3474.3	26.948	0.375543	2953.94	0.850227	3540.81	21	122	21472588	3.07986	57	3.91626	164	32.3334	71.0672	72	-139	303
0001866300	yuanfazao_segment_Segment_1	v3.0.1.post4+gad5b2de	1.19.2	2.0.2	1.1.1	3.6.7	{'minimumROIDimensions': 2, 'minimumROISize': None, 'normalize': False, 'normalizeScale': 1, 'removeOutliers': None, 'resampledPixelSpacing': None, 'interpolator': 'sitkBSpline', 'preCrop': False, 'padDistance': 5, 'distances': [1], 'force2D': False, 'force2Ddimension': 0, 'resegmentRange': None, 'label': 1, 'additionalInfo': True, 'binWidth': 19.0, 'symmetricalGLCM': True, 'correctMask': True}	{'Original': {}}	54c6cddda09ef4201446b108413fe9cf88d914d0	3D	(0.685546875, 0.685546875, 4.999999999999998)	(512, 512, 103)	-588.323	-1024	2710	10202934ac6b5260f5b9a7623618db76056a5a4f	(0.685546875, 0.685546875, 4.999999999999998)	(512, 512, 103)	(126, 178, 59, 113, 100, 8)	12980	1	(165.05808936825886, 219.36263482280432, 63.12280431432974)	(-68.34494264011941, 144.88336879453968, 786.2139975716487)	0.445922	0.312438	25.7409	82.3871	69.4205	66.2305	81.4763	90.1015	30357.4	36.7382	0.364689	12904.4	0.425082	30501.3	41	110	80645105	2.57111	35	3.96277	149	21.3804	73.809	73	-86	235
0002025996	yuanfazao_segment_Segment_1	v3.0.1.post4+gad5b2de	1.19.2	2.0.2	1.1.1	3.6.7	{'minimumROIDimensions': 2, 'minimumROISize': None, 'normalize': False, 'normalizeScale': 1, 'removeOutliers': None, 'resampledPixelSpacing': None, 'interpolator': 'sitkBSpline', 'preCrop': False, 'padDistance': 5, 'distances': [1], 'force2D': False, 'force2Ddimension': 0, 'resegmentRange': None, 'label': 1, 'additionalInfo': True, 'binWidth': 19.0, 'symmetricalGLCM': True, 'correctMask': True}	{'Original': {}}	3d12872206a123b313943996d398740cdf645506	3D	(0.751953, 0.751953, 2.4999999999999996)	(512, 512, 191)	-1065.57	-3024	1628	500fe81d0e5d978950dfa66840b25acb5470187d	(0.751953, 0.751953, 2.4999999999999996)	(512, 512, 191)	(116, 243, 101, 47, 53, 12)	6556	1	(144.11058572300183, 263.39261744966444, 106.83389261744966)	(-83.64961273383165, 5.5588688691275365, -430.49426845637583)	0.827822	0.628111	24.5284	39.0511	42.4817	44.7805	41.3643	45.4074	9132.22	32.3273	0.432978	4879.81	0.534351	9267.45	22	88	22689214	2.48581	32	3.289	128	19.9654	53.0153	52	-87	215
0002047602	yuanfazao_segment_Segment_1	v3.0.1.post4+gad5b2de	1.19.2	2.0.2	1.1.1	3.6.7	{'minimumROIDimensions': 2, 'minimumROISize': None, 'normalize': False, 'normalizeScale': 1, 'removeOutliers': None, 'resampledPixelSpacing': None, 'interpolator': 'sitkBSpline', 'preCrop': False, 'padDistance': 5, 'distances': [1], 'force2D': False, 'force2Ddimension': 0, 'resegmentRange': None, 'label': 1, 'additionalInfo': True, 'binWidth': 19.0, 'symmetricalGLCM': True, 'correctMask': True}	{'Original': {}}	182524dbf43d624dc95b22e0334ea172dbdf184a	3D	(0.806640625, 0.806640625, 2.0)	(512, 512, 241)	-641.898	-1024	1784	dc5d07ab4b04eb98b41a9aa2e603194b4894c26a	(0.806640625, 0.806640625, 2.0)	(512, 512, 241)	(126, 197, 94, 89, 95, 60)	112889	1	(168.10887686134168, 242.1860322972123, 121.18315336303803)	(-67.49323018801928, -163.73958722900647, 807.8663067260759)	0.431227	0.372349	44.0513	118.306	103.079	132.279	73.0978	133.26	146779	51.0169	0.43986	30592.3	0.208424	146907	26	80	365806411	2.21766	29	2.98435	123	16.8044	52.9911	54	-68	191
0002123370	yuanfazao_segment_Segment_1	v3.0.1.post4+gad5b2de	1.19.2	2.0.2	1.1.1	3.6.7	{'minimumROIDimensions': 2, 'minimumROISize': None, 'normalize': False, 'normalizeScale': 1, 'removeOutliers': None, 'resampledPixelSpacing': None, 'interpolator': 'sitkBSpline', 'preCrop': False, 'padDistance': 5, 'distances': [1], 'force2D': False, 'force2Ddimension': 0, 'resegmentRange': None, 'label': 1, 'additionalInfo': True, 'binWidth': 25.0, 'symmetricalGLCM': True, 'correctMask': True}	{'Original': {}}	10fd4d4523be140611cf00eae4c82d9e9a30cfa1	3D	(0.837890625, 0.837890625, 2.0)	(512, 512, 256)	-634.161	-1024	3067	50de463bd2eaceabc1ff9f7870027424700c2387	(0.837890625, 0.837890625, 2.0)	(512, 512, 256)	(118, 215, 104, 82, 58, 21)	40109	1	(151.33969931935476, 242.8107905956269, 114.26931611359046)	(-85.27493943749376, -176.63216959858605, 696.438632227181)	0.65778	0.621656	37.35	60.0815	72.3843	53.7336	66.1244	73.4339	56148.9	39.5204	0.575494	12321.7	0.219447	56317.9	31	80	142451202	1.77797	25	4.89711	125	15.46	56.1013	58	-103	228
0002253002	yuanfazao_segment_Segment_1	v3.0.1.post4+gad5b2de	1.19.2	2.0.2	1.1.1	3.6.7	{'minimumROIDimensions': 2, 'minimumROISize': None, 'normalize': False, 'normalizeScale': 1, 'removeOutliers': None, 'resampledPixelSpacing': None, 'interpolator': 'sitkBSpline', 'preCrop': False, 'padDistance': 5, 'distances': [1], 'force2D': False, 'force2Ddimension': 0, 'resegmentRange': None, 'label': 1, 'additionalInfo': True, 'binWidth': 25.0, 'symmetricalGLCM': True, 'correctMask': True}	{'Original': {}}	5054d8433cd739306a2a34057754ff6fed7a7771	3D	(0.8085937500000001, 0.8085937500000001, 1.9999999999999993)	(512, 512, 245)	-752.714	-1024	2391	dfa1ca859bd747bc40b0f3934b59b2fa2578c49c	(0.8085937500000001, 0.8085937500000001, 1.9999999999999993)	(512, 512, 245)	(140, 184, 106, 73, 82, 44)	78186	1	(178.43607551224005, 223.16195994167754, 128.42121351648632)	(-64.31340769127468, -126.14833707840916, -387.9575729670272)	0.651194	0.518712	42.2883	81.5255	97.5719	90.8658	62.5603	100.699	102298	53.0889	0.466076	22695.4	0.221856	102240	41	111	522075308	2.24916	38	3.9216	308	22.2755	76.7528	77	-209	517
0002618434	yuanfazao_segment_Segment_1	v3.0.1.post4+gad5b2de	1.19.2	2.0.2	1.1.1	3.6.7	{'minimumROIDimensions': 2, 'minimumROISize': None, 'normalize': False, 'normalizeScale': 1, 'removeOutliers': None, 'resampledPixelSpacing': None, 'interpolator': 'sitkBSpline', 'preCrop': False, 'padDistance': 5, 'distances': [1], 'force2D': False, 'force2Ddimension': 0, 'resegmentRange': None, 'label': 1, 'additionalInfo': True, 'binWidth': 25.0, 'symmetricalGLCM': True, 'correctMask': True}	{'Original': {}}	0e7d8ceb92c5399db656823160a314b5ec6fce28	3D	(0.80859375, 0.80859375, 2.0000000007662835)	(512, 512, 262)	-625.631	-1024	2976	bae97b6749cb1dbb07d4dc9ff9723cb76c15b7f0	(0.80859375, 0.80859375, 2.0000000007662835)	(512, 512, 262)	(99, 177, 116, 71, 78, 32)	35967	2	(135.8854227486307, 222.06831261990158, 130.70642533433426)	(-77.12389644934933, 140.56304965749854, 199.71283856882667)	0.763325	0.739314	44.8235	60.6285	81.932	71.672	60.9939	82.187	46823.7	46.2793	0.286825	21903.4	0.467783	47032.2	30	91	156633499	2.05478	32	4.5176	262	19.205	61.2312	63	-151	413
0003035897	yuanfazao_segment_Segment_1	v3.0.1.post4+gad5b2de	1.19.2	2.0.2	1.1.1	3.6.7	{'minimumROIDimensions': 2, 'minimumROISize': None, 'normalize': False, 'normalizeScale': 1, 'removeOutliers': None, 'resampledPixelSpacing': None, 'interpolator': 'sitkBSpline', 'preCrop': False, 'padDistance': 5, 'distances': [1], 'force2D': False, 'force2Ddimension': 0, 'resegmentRange': None, 'label': 1, 'additionalInfo': True, 'binWidth': 25.0, 'symmetricalGLCM': True, 'correctMask': True}	{'Original': {}}	c1f9969ae6c0ac15ecfaff6aabd2e04a3c4df308	3D	(0.7109374999999999, 0.7109374999999999, 2.0)	(512, 512, 262)	-609.371	-1024	3066	cd527d03d5a918667e8b675f2dadb812ddccd974	(0.7109374999999999, 0.7109374999999999, 2.0)	(512, 512, 262)	(155, 156, 140, 131, 92, 25)	51137	2	(219.0412225981188, 188.89668928564444, 151.34853432935057)	(-30.91991205914988, -169.85079121098718, -520.8029313412985)	0.608885	0.500564	39.0514	78.0148	90.3776	61.8011	98.6053	102.712	51211.4	47.502	0.233117	28608	0.558625	51692.6	48	113	370121802	2.1098	34	3.18644	176	20.1337	81.2553	82	-59	235
0003326853	yuanfazao_segment_Segment_1	v3.0.1.post4+gad5b2de	1.19.2	2.0.2	1.1.1	3.6.7	{'minimumROIDimensions': 2, 'minimumROISize': None, 'normalize': False, 'normalizeScale': 1, 'removeOutliers': None, 'resampledPixelSpacing': None, 'interpolator': 'sitkBSpline', 'preCrop': False, 'padDistance': 5, 'distances': [1], 'force2D': False, 'force2Ddimension': 0, 'resegmentRange': None, 'label': 1, 'additionalInfo': True, 'binWidth': 25.0, 'symmetricalGLCM': True, 'correctMask': True}	{'Original': {}}	8186c852d5484a709ef9bf0a537182dbfe917f52	3D	(0.8164060000000002, 0.8164060000000002, 2.5)	(512, 512, 209)	-1089.16	-3024	3071	990b67ae1a5ea1420004dcdecd0ce932b87d8c38	(0.8164060000000002, 0.8164060000000002, 2.5)	(512, 512, 209)	(113, 267, 88, 58, 63, 13)	14868	1	(145.41047888081786, 298.36151466236214, 94.59584342211461)	(-98.71601257882703, 34.58413073944038, -406.11739144471346)	0.814105	0.573937	25.4757	44.3876	48.396	53.5762	50.1276	53.9729	24688.3	36.1362	0.605694	6769.53	0.2742	24774.5	29.7	95	70937101	2.12159	36	3.21927	135	20.6604	64.0808	67	-58	193
0003782933	yuanfazao_segment_Segment_1	v3.0.1.post4+gad5b2de	1.19.2	2.0.2	1.1.1	3.6.7	{'minimumROIDimensions': 2, 'minimumROISize': None, 'normalize': False, 'normalizeScale': 1, 'removeOutliers': None, 'resampledPixelSpacing': None, 'interpolator': 'sitkBSpline', 'preCrop': False, 'padDistance': 5, 'distances': [1], 'force2D': False, 'force2Ddimension': 0, 'resegmentRange': None, 'label': 1, 'additionalInfo': True, 'binWidth': 25.0, 'symmetricalGLCM': True, 'correctMask': True}	{'Original': {}}	b919352e4949a5bbc91d6782f339c357caa57242	3D	(0.734375, 0.734375, 2.0)	(512, 512, 219)	-610.245	-1024	1572	5ee73b30a7178c1978e444f8fd4de05a5828a65a	(0.734375, 0.734375, 2.0)	(512, 512, 219)	(123, 223, 73, 83, 73, 27)	34224	1	(159.1763966806919, 256.37123071528754, 87.35901706404861)	(-73.73764618761687, -153.8601899434607, 104.21803412809723)	0.798083	0.740617	37.4191	50.5242	61.0842	54.452	60.8646	61.7166	36781.8	40.3225	0.428009	12496.4	0.339745	36914.5	54	105	234223867	1.85935	26	4.69919	157	16.3473	79.9644	81	-90	247
0004505744	yuanfazao_segment_Segment_1	v3.0.1.post4+gad5b2de	1.19.2	2.0.2	1.1.1	3.6.7	{'minimumROIDimensions': 2, 'minimumROISize': None, 'normalize': False, 'normalizeScale': 1, 'removeOutliers': None, 'resampledPixelSpacing': None, 'interpolator': 'sitkBSpline', 'preCrop': False, 'padDistance': 5, 'distances': [1], 'force2D': False, 'force2Ddimension': 0, 'resegmentRange': None, 'label': 1, 'additionalInfo': True, 'binWidth': 25.0, 'symmetricalGLCM': True, 'correctMask': True}	{'Original': {}}	f45388d19897d90085b2bf3f62cd3007a20dfd8d	3D	(0.77734375, 0.77734375, 2.0)	(512, 512, 285)	-532.065	-1024	3071	4de2628a246e3eeddd742c32dba71f2aedc68af0	(0.77734375, 0.77734375, 2.0)	(512, 512, 285)	(97, 164, 132, 82, 97, 32)	59499	1	(134.33558547202475, 212.87796433553504, 147.56310190087228)	(-113.18640035573077, -163.6319730360489, -462.87379619825543)	0.758516	0.687282	45.8782	66.753	69.975	81.2987	67.9142	82.9965	71666.4	50.6332	0.359565	23205.1	0.323794	71906.1	22	78	181839899	1.95489	30	3.4385	140	17.7685	50.4966	51	-110	250
0004653244	yuanfazao_segment_Segment_1	v3.0.1.post4+gad5b2de	1.19.2	2.0.2	1.1.1	3.6.7	{'minimumROIDimensions': 2, 'minimumROISize': None, 'normalize': False, 'normalizeScale': 1, 'removeOutliers': None, 'resampledPixelSpacing': None, 'interpolator': 'sitkBSpline', 'preCrop': False, 'padDistance': 5, 'distances': [1], 'force2D': False, 'force2Ddimension': 0, 'resegmentRange': None, 'label': 1, 'additionalInfo': True, 'binWidth': 25.0, 'symmetricalGLCM': True, 'correctMask': True}	{'Original': {}}	5c37500877f3e4ca7dc492a98c63f86c66458c93	3D	(0.69921875, 0.69921875, 2.000000001716738)	(512, 512, 234)	-602.099	-1024	2976	7f25ec6821eb0d177378336452a399bd6b6c4e6b	(0.69921875, 0.69921875, 2.000000001716738)	(512, 512, 234)	(110, 201, 96, 72, 79, 22)	31585	2	(137.38955200253284, 243.44261516542662, 107.48652841538706)	(-77.93464918572901, 156.21964107270065, 171.07303261530032)	0.703911	0.653401	32.125	49.1658	48.0253	51.7562	56.1643	61.6605	30859.5	34.6083	0.481798	9875.17	0.320004	30884.2	33	102	176833206	2.18637	40	3.13583	135	22.2391	69.6187	73	-63	198
0004734336	yuanfazao_segment_Segment_1	v3.0.1.post4+gad5b2de	1.19.2	2.0.2	1.1.1	3.6.7	{'minimumROIDimensions': 2, 'minimumROISize': None, 'normalize': False, 'normalizeScale': 1, 'removeOutliers': None, 'resampledPixelSpacing': None, 'interpolator': 'sitkBSpline', 'preCrop': False, 'padDistance': 5, 'distances': [1], 'force2D': False, 'force2Ddimension': 0, 'resegmentRange': None, 'label': 1, 'additionalInfo': True, 'binWidth': 25.0, 'symmetricalGLCM': True, 'correctMask': True}	{'Original': {}}	f81244b3be42b49b62b04aeaad95c71d8efb4556	3D	(0.69921875, 0.69921875, 2.0)	(512, 512, 220)	-643.662	-1024	3071	38ba2103f3cca6cafbc61fe27aba2d9de3b4fe17	(0.69921875, 0.69921875, 2.0)	(512, 512, 220)	(120, 198, 70, 98, 81, 37)	44998	2	(164.41817414107294, 234.67705231343615, 87.65705142450776)	(-67.68612042479666, -149.05979545271455, 1610.1141028490156)	0.605203	0.430734	37.7041	87.5345	80.551	74.5562	71.8972	93.0839	43667.6	52.9762	0.254468	23566.3	0.539674	43999.7	35	83	172050122	1.75119	25	3.67217	125	15.135	58.7728	59	-59	184
0005157766	yuanfazao_segment_Segment_1	v3.0.1.post4+gad5b2de	1.19.2	2.0.2	1.1.1	3.6.7	{'minimumROIDimensions': 2, 'minimumROISize': None, 'normalize': False, 'normalizeScale': 1, 'removeOutliers': None, 'resampledPixelSpacing': None, 'interpolator': 'sitkBSpline', 'preCrop': False, 'padDistance': 5, 'distances': [1], 'force2D': False, 'force2Ddimension': 0, 'resegmentRange': None, 'label': 1, 'additionalInfo': True, 'binWidth': 25.0, 'symmetricalGLCM': True, 'correctMask': True}	{'Original': {}}	a1140d433d4cbc87dd3e60ed4f322b101ec7257a	3D	(0.7910159999999999, 0.7910159999999999, 2.0)	(512, 512, 248)	-1141.5	-3024	3071	a5c4b364aa725afeadb20f5a2515de162957792d	(0.7910159999999999, 0.7910159999999999, 2.0)	(512, 512, 248)	(96, 219, 108, 71, 92, 31)	45324	2	(130.58895949166003, 267.35815462006883, 123.93844320889595)	(-99.16355161874503, 8.58907003494835, -468.29611358220814)	0.711495	0.595466	41.3197	69.3906	69.364	75.0731	61.7803	81.3713	56606.2	49.371	0.351596	20277.6	0.358222	56719	55	109	342088894	1.89181	27	5.82901	157	17.0963	83.9283	87	-156	313
0005198621	yuanfazao_segment_Segment_1	v3.0.1.post4+gad5b2de	1.19.2	2.0.2	1.1.1	3.6.7	{'minimumROIDimensions': 2, 'minimumROISize': None, 'normalize': False, 'normalizeScale': 1, 'removeOutliers': None, 'resampledPixelSpacing': None, 'interpolator': 'sitkBSpline', 'preCrop': False, 'padDistance': 5, 'distances': [1], 'force2D': False, 'force2Ddimension': 0, 'resegmentRange': None, 'label': 1, 'additionalInfo': True, 'binWidth': 25.0, 'symmetricalGLCM': True, 'correctMask': True}	{'Original': {}}	0ccd5758f62b6b16f8524c5f042a2ae84ec204ff	3D	(0.910156, 0.910156, 1.2499999999999998)	(512, 512, 409)	-1139.05	-3024	2695	3d95d16546889fbc1dc91054352e5b5a5eb5d788	(0.910156, 0.910156, 1.2499999999999998)	(512, 512, 409)	(134, 272, 202, 37, 49, 40)	18594	1	(149.82144777885338, 299.62046896848443, 217.8402172743896)	(-87.03211037538989, 39.70136755447993, -240.888728407013)	0.483005	0.393656	22.9909	58.4035	54.2053	58.3276	37.7139	62.8316	19208.4	28.2092	0.556224	6235.83	0.324641	19253.7	49	116	143827916	2.1779	36	3.8733	174	21.2315	83.6982	86	-75	249
0005516223	yuanfazao_segment_Segment_2	v3.0.1.post4+gad5b2de	1.19.2	2.0.2	1.1.1	3.6.7	{'minimumROIDimensions': 2, 'minimumROISize': None, 'normalize': False, 'normalizeScale': 1, 'removeOutliers': None, 'resampledPixelSpacing': None, 'interpolator': 'sitkBSpline', 'preCrop': False, 'padDistance': 5, 'distances': [1], 'force2D': False, 'force2Ddimension': 0, 'resegmentRange': None, 'label': 1, 'additionalInfo': True, 'binWidth': 25.0, 'symmetricalGLCM': True, 'correctMask': True}	{'Original': {}}	d5aaa827b1873923f47ed93c8edf60a8483e9698	3D	(0.6562500000000001, 0.6562500000000001, 2.0)	(512, 512, 248)	-536.816	-1024	1854	ef57bd39afe4927b0586f61a4d73db7306a6bc64	(0.6562500000000001, 0.6562500000000001, 2.0)	(512, 512, 248)	(121, 167, 150, 83, 118, 29)	82890	1	(158.95483170466883, 230.8089757509953, 167.29390758837013)	(-63.35776669381109, -174.20348466340937, 723.5878151767402)	0.717343	0.641628	42.3686	66.0331	66.4399	86.5757	78.498	87.2102	71198.7	47.3684	0.418198	19864.8	0.279005	71395.5	17	80	235152564	2.0724	34	2.92522	196	19.8378	47.2827	46	-71	267
0005601578	yuanfazao_segment_Segment_1	v3.0.1.post4+gad5b2de	1.19.2	2.0.2	1.1.1	3.6.7	{'minimumROIDimensions': 2, 'minimumROISize': None, 'normalize': False, 'normalizeScale': 1, 'removeOutliers': None, 'resampledPixelSpacing': None, 'interpolator': 'sitkBSpline', 'preCrop': False, 'padDistance': 5, 'distances': [1], 'force2D': False, 'force2Ddimension': 0, 'resegmentRange': None, 'label': 1, 'additionalInfo': True, 'binWidth': 25.0, 'symmetricalGLCM': True, 'correctMask': True}	{'Original': {}}	65f6732ead242140152d55383d202071a1afc755	3D	(0.7734375, 0.7734375, 2.0)	(512, 512, 209)	-571.911	-1024	3069	757de41f7bc318be7540d292444dd417f657213a	(0.7734375, 0.7734375, 2.0)	(512, 512, 209)	(107, 219, 103, 67, 89, 33)	47562	1	(136.12882132795087, 267.6947983684454, 115.07552247592616)	(-90.326146004163, -141.06808563690552, -152.14895504814774)	0.659139	0.471225	34.0026	72.1578	73.6032	78.8166	64.715	91.8813	56866.7	47.562	0.418639	17082.4	0.300394	56903.7	39	99	254372525	2.01837	32	3.20309	158	18.7543	69.2449	70	-47	205
0005705543	yuanfazao_segment_Segment_1	v3.0.1.post4+gad5b2de	1.19.2	2.0.2	1.1.1	3.6.7	{'minimumROIDimensions': 2, 'minimumROISize': None, 'normalize': False, 'normalizeScale': 1, 'removeOutliers': None, 'resampledPixelSpacing': None, 'interpolator': 'sitkBSpline', 'preCrop': False, 'padDistance': 5, 'distances': [1], 'force2D': False, 'force2Ddimension': 0, 'resegmentRange': None, 'label': 1, 'additionalInfo': True, 'binWidth': 25.0, 'symmetricalGLCM': True, 'correctMask': True}	{'Original': {}}	47614e97257c5d5705bf9d231fa17fe45f89f6fd	3D	(0.69921875, 0.69921875, 1.0)	(512, 512, 386)	-603.003	-1024	3070	8258febb2a470c236f024d7f356cfdb77ecac788	(0.69921875, 0.69921875, 1.0)	(512, 512, 386)	(132, 208, 193, 45, 51, 22)	21922	1	(153.1623027096068, 233.7308183559894, 203.49283824468571)	(-76.55643677726712, -135.72141997764803, 1579.4928382446858)	0.767463	0.686761	23.8077	34.6667	34.2275	39.5909	36.3594	40.5966	10699.2	26.6054	0.404521	5804.64	0.542533	10717.8	32	91	98952613	1.98281	31	3.52773	174	18.3774	63.0515	65	-84	258
0006457347	yuanfazao_segment_Segment_1	v3.0.1.post4+gad5b2de	1.19.2	2.0.2	1.1.1	3.6.7	{'minimumROIDimensions': 2, 'minimumROISize': None, 'normalize': False, 'normalizeScale': 1, 'removeOutliers': None, 'resampledPixelSpacing': None, 'interpolator': 'sitkBSpline', 'preCrop': False, 'padDistance': 5, 'distances': [1], 'force2D': False, 'force2Ddimension': 0, 'resegmentRange': None, 'label': 1, 'additionalInfo': True, 'binWidth': 25.0, 'symmetricalGLCM': True, 'correctMask': True}	{'Original': {}}	a6a81b6bece7cb0b67f9221f285cbd6a8027b568	3D	(0.7421875, 0.7421875, 1.9999999999999998)	(512, 512, 233)	-549.185	-1024	3071	02ba065164fa92b90c619a36dbc7796da5978882	(0.7421875, 0.7421875, 1.9999999999999998)	(512, 512, 233)	(87, 216, 106, 71, 85, 33)	51292	2	(119.02320049910317, 253.99458005147002, 121.42258051937924)	(-91.29137462957186, -154.1173038680497, 461.1451610387585)	0.69329	0.586002	39.8268	67.9636	69.0582	73.1234	58.6892	75.5177	56469.2	47.1185	0.395509	17997.1	0.318707	56507.6	31	98	270115147	2.16603	34	4.22996	161	21.2527	67.2799	71	-131	292
0006609096	yuanfazao_segment_Segment_1	v3.0.1.post4+gad5b2de	1.19.2	2.0.2	1.1.1	3.6.7	{'minimumROIDimensions': 2, 'minimumROISize': None, 'normalize': False, 'normalizeScale': 1, 'removeOutliers': None, 'resampledPixelSpacing': None, 'interpolator': 'sitkBSpline', 'preCrop': False, 'padDistance': 5, 'distances': [1], 'force2D': False, 'force2Ddimension': 0, 'resegmentRange': None, 'label': 1, 'additionalInfo': True, 'binWidth': 25.0, 'symmetricalGLCM': True, 'correctMask': True}	{'Original': {}}	c15ea2d7a62f8b3ce3d696eca1126f07353ebc5f	3D	(0.894531, 0.894531, 5.0)	(512, 512, 99)	-1169.45	-3024	3071	6be54b0b5311be01bb47ed0c337d305fe3037a53	(0.894531, 0.894531, 5.0)	(512, 512, 99)	(138, 220, 45, 79, 83, 18)	28186	1	(166.30114241112608, 257.2714822961754, 52.67824451855531)	(-74.774738277833, 0.690050829880164, -372.1877774072236)	0.554958	0.449671	41.2882	91.8188	78.5234	105.716	76.7109	112.931	112472	50.9555	0.535562	21039.5	0.187065	112770	45	100	161709070	1.92912	30	3.66687	134	17.575	72.411	74	-44	178
0007367022	yuanfazao_segment_Segment_1	v3.0.1.post4+gad5b2de	1.19.2	2.0.2	1.1.1	3.6.7	{'minimumROIDimensions': 2, 'minimumROISize': None, 'normalize': False, 'normalizeScale': 1, 'removeOutliers': None, 'resampledPixelSpacing': None, 'interpolator': 'sitkBSpline', 'preCrop': False, 'padDistance': 5, 'distances': [1], 'force2D': False, 'force2Ddimension': 0, 'resegmentRange': None, 'label': 1, 'additionalInfo': True, 'binWidth': 25.0, 'symmetricalGLCM': True, 'correctMask': True}	{'Original': {}}	8747912ad77681cf9988086bbd2bcf4c21b89364	3D	(0.6621093749999999, 0.6621093749999999, 4.999999999999999)	(512, 512, 86)	-555.396	-1024	1963	b1d3345e878dd4c03835ec32a8dae149b650bbd9	(0.6621093749999999, 0.6621093749999999, 4.999999999999999)	(512, 512, 86)	(85, 209, 32, 83, 84, 12)	26727	1	(126.25966251356306, 250.93399932652375, 38.01302054102593)	(-100.57123907793383, -133.02319185216496, 1127.0651027051297)	0.816312	0.720175	39.6325	55.0317	65.3207	64.8086	58.775	66.9382	58375.7	44.923	0.550073	13229.8	0.226631	58584.1	38	98	145628920	2.03123	32	3.68047	144	18.9971	69.7673	72	-81	225
0007428015	yuanfazao_segment_Segment_1	v3.0.1.post4+gad5b2de	1.19.2	2.0.2	1.1.1	3.6.7	{'minimumROIDimensions': 2, 'minimumROISize': None, 'normalize': False, 'normalizeScale': 1, 'removeOutliers': None, 'resampledPixelSpacing': None, 'interpolator': 'sitkBSpline', 'preCrop': False, 'padDistance': 5, 'distances': [1], 'force2D': False, 'force2Ddimension': 0, 'resegmentRange': None, 'label': 1, 'additionalInfo': True, 'binWidth': 25.0, 'symmetricalGLCM': True, 'correctMask': True}	{'Original': {}}	edf3737320e855fb4d4e853c0bf77b03876783f1	3D	(0.71484375, 0.71484375, 2.0)	(512, 512, 239)	-633.718	-1024	3071	68d1f05ef63c91f9234481a399f791b30954b858	(0.71484375, 0.71484375, 2.0)	(512, 512, 239)	(128, 183, 108, 67, 99, 22)	32851	1	(164.2511339076436, 235.31624608078903, 117.24148427749536)	(-83.22868162070789, -141.92823034068596, 802.2829685549907)	0.882128	0.626809	33.5058	53.4545	61.3105	70.4655	63.6974	72.9335	33398.9	47.1537	0.360433	13914.9	0.416629	33573.8	42	85	143034290	1.59014	22	3.46893	119	13.3518	63.7879	64	-55	174
0007871844	yuanfazao_segment_Segment_1	v3.0.1.post4+gad5b2de	1.19.2	2.0.2	1.1.1	3.6.7	{'minimumROIDimensions': 2, 'minimumROISize': None, 'normalize': False, 'normalizeScale': 1, 'removeOutliers': None, 'resampledPixelSpacing': None, 'interpolator': 'sitkBSpline', 'preCrop': False, 'padDistance': 5, 'distances': [1], 'force2D': False, 'force2Ddimension': 0, 'resegmentRange': None, 'label': 1, 'additionalInfo': True, 'binWidth': 25.0, 'symmetricalGLCM': True, 'correctMask': True}	{'Original': {}}	69e651bc410402e16aa34f49112c75ec34657678	3D	(0.716796875, 0.716796875, 2.0)	(512, 512, 270)	-582.964	-1023	1821	0bd1f26c0e6c65655dcc50ad047ee353cb2f1a0c	(0.716796875, 0.716796875, 2.0)	(512, 512, 270)	(105, 215, 137, 58, 65, 20)	26979	1	(132.1010044849698, 244.56058415804884, 146.25864561325474)	(-117.96612880081277, -7.841339527336089, 1393.1254412265096)	0.856655	0.74615	31.4254	42.1167	50.0634	50.2561	48.4143	57.3905	27642.6	36.0795	0.562811	7855.5	0.284181	27723.5	42	93	135636510	1.82638	27	3.42231	143	16.1111	67.9127	69	-43	186
0007933136	yuanfazao_segment_Segment_1	v3.0.1.post4+gad5b2de	1.19.2	2.0.2	1.1.1	3.6.7	{'minimumROIDimensions': 2, 'minimumROISize': None, 'normalize': False, 'normalizeScale': 1, 'removeOutliers': None, 'resampledPixelSpacing': None, 'interpolator': 'sitkBSpline', 'preCrop': False, 'padDistance': 5, 'distances': [1], 'force2D': False, 'force2Ddimension': 0, 'resegmentRange': None, 'label': 1, 'additionalInfo': True, 'binWidth': 25.0, 'symmetricalGLCM': True, 'correctMask': True}	{'Original': {}}	5542e175392ceed8c5adc2606da9ab86be3b3a11	3D	(0.8027340000000001, 0.8027340000000001, 2.4999945054945054)	(512, 512, 183)	-1064.16	-3024	1610	5e65a2d9887d434aaf807afa2bfd7be9092bad1b	(0.8027340000000001, 0.8027340000000001, 2.4999945054945054)	(512, 512, 183)	(120, 191, 70, 46, 54, 22)	16492	1	(143.56518311908803, 221.19421537715255, 81.35174630123696)	(-70.55234629408194, -27.939882713436845, -715.2880812345246)	0.689298	0.563089	29.5496	52.4777	59.1163	58.5468	44.2743	60.0303	26521.8	36.1728	0.388467	11071.3	0.417442	26567.8	21	91	73353142	2.20903	37	4.5127	140	22.7325	59.8359	65	-101	241
0007991275	yuanfazao_segment_Segment_1	v3.0.1.post4+gad5b2de	1.19.2	2.0.2	1.1.1	3.6.7	{'minimumROIDimensions': 2, 'minimumROISize': None, 'normalize': False, 'normalizeScale': 1, 'removeOutliers': None, 'resampledPixelSpacing': None, 'interpolator': 'sitkBSpline', 'preCrop': False, 'padDistance': 5, 'distances': [1], 'force2D': False, 'force2Ddimension': 0, 'resegmentRange': None, 'label': 1, 'additionalInfo': True, 'binWidth': 25.0, 'symmetricalGLCM': True, 'correctMask': True}	{'Original': {}}	4cfd45192eabc496c6fe28ce7dd49477e936b18e	3D	(0.7460937499999999, 0.7460937499999999, 2.0)	(512, 512, 231)	-606.042	-1024	2948	bc554a3f242ad674dcfee3e9ff27b3df43c2000c	(0.7460937499999999, 0.7460937499999999, 2.0)	(512, 512, 231)	(115, 222, 116, 49, 57, 13)	11072	1	(138.98843930635837, 251.78504335260115, 121.87518063583815)	(-97.92854723627167, -143.27170593614514, 1323.3503612716759)	0.827608	0.748573	26.8951	35.9285	40.369	44.313	43.4532	45.4018	12196.5	29.7347	0.361732	7083.61	0.580789	12326.6	28	91	44999614	2.10421	31	4.52205	157	19.4866	58.4214	59	-108	265
0008248537	yuanfazao_segment_Segment_1	v3.0.1.post4+gad5b2de	1.19.2	2.0.2	1.1.1	3.6.7	{'minimumROIDimensions': 2, 'minimumROISize': None, 'normalize': False, 'normalizeScale': 1, 'removeOutliers': None, 'resampledPixelSpacing': None, 'interpolator': 'sitkBSpline', 'preCrop': False, 'padDistance': 5, 'distances': [1], 'force2D': False, 'force2Ddimension': 0, 'resegmentRange': None, 'label': 1, 'additionalInfo': True, 'binWidth': 25.0, 'symmetricalGLCM': True, 'correctMask': True}	{'Original': {}}	20a211d27e4049bf229a5cee45ae038a87d74036	3D	(0.7460937499999999, 0.7460937499999999, 2.0)	(512, 512, 263)	-608.3	-1024	3067	471266a4400700e3f125272a4c9003ae8520801f	(0.7460937499999999, 0.7460937499999999, 2.0)	(512, 512, 263)	(109, 175, 185, 67, 50, 20)	19237	1	(143.2024224151375, 197.46436554556323, 194.99740084212715)	(-79.784520776206, -175.30002414373996, 1198.994801684254)	0.594552	0.510269	25.9916	50.937	57.3052	43.7281	42.4684	59.7704	21347.7	30.2847	0.466061	7985.01	0.374046	21416.8	41	97	103517353	1.9462	29	3.85987	151	17.5866	69.8291	71	-77	228
0008310243	yuanfazao_segment_Segment_1	v3.0.1.post4+gad5b2de	1.19.2	2.0.2	1.1.1	3.6.7	{'minimumROIDimensions': 2, 'minimumROISize': None, 'normalize': False, 'normalizeScale': 1, 'removeOutliers': None, 'resampledPixelSpacing': None, 'interpolator': 'sitkBSpline', 'preCrop': False, 'padDistance': 5, 'distances': [1], 'force2D': False, 'force2Ddimension': 0, 'resegmentRange': None, 'label': 1, 'additionalInfo': True, 'binWidth': 25.0, 'symmetricalGLCM': True, 'correctMask': True}	{'Original': {}}	fb623ab11bf5b48864ab4e71385f5394d8ac440d	3D	(0.80078125, 0.80078125, 2.0000002735426006)	(512, 512, 224)	-719.325	-1024	2976	2091406d20e09374cf1072ecd31dc4ecafcc241e	(0.80078125, 0.80078125, 2.0000002735426006)	(512, 512, 224)	(126, 227, 95, 52, 50, 15)	13270	1	(152.80128108515447, 252.3920874152223, 102.62155237377543)	(-92.63959913102865, 166.110851250471, 486.0430598189172)	0.653627	0.563813	25.4214	45.0883	44.6377	41.606	47.7926	55.8283	16944.7	29.4709	0.470661	6778.48	0.400035	17018.8	35	82	51476023	1.70933	25	3.44415	116	14.8044	59.4463	61	-58	174
0008321844	yuanfazao_segment_Segment_1	v3.0.1.post4+gad5b2de	1.19.2	2.0.2	1.1.1	3.6.7	{'minimumROIDimensions': 2, 'minimumROISize': None, 'normalize': False, 'normalizeScale': 1, 'removeOutliers': None, 'resampledPixelSpacing': None, 'interpolator': 'sitkBSpline', 'preCrop': False, 'padDistance': 5, 'distances': [1], 'force2D': False, 'force2Ddimension': 0, 'resegmentRange': None, 'label': 1, 'additionalInfo': True, 'binWidth': 25.0, 'symmetricalGLCM': True, 'correctMask': True}	{'Original': {}}	f8233816b9b5ec57411ccb4edb5dfd72469e5206	3D	(0.693359375, 0.693359375, 1.9999999999999996)	(512, 512, 224)	-648.36	-1024	2681	a77774241be672e2480ea0687525f52adc786061	(0.693359375, 0.693359375, 1.9999999999999996)	(512, 512, 224)	(100, 164, 123, 91, 114, 25)	72683	1	(138.46911932638994, 218.14736595902755, 133.53375617407096)	(-85.14445827955385, -125.89879899325237, -382.73248765185787)	0.729323	0.569839	39.1252	68.6601	63.2224	80.2732	79.1676	80.3211	69736.4	50.0754	0.406706	20145.4	0.28888	69884.3	41	100	391976857	1.95183	31	2.71817	150	18.0865	69.9409	69	-60	210
0008426774	yuanfazao_segment_Segment_1	v3.0.1.post4+gad5b2de	1.19.2	2.0.2	1.1.1	3.6.7	{'minimumROIDimensions': 2, 'minimumROISize': None, 'normalize': False, 'normalizeScale': 1, 'removeOutliers': None, 'resampledPixelSpacing': None, 'interpolator': 'sitkBSpline', 'preCrop': False, 'padDistance': 5, 'distances': [1], 'force2D': False, 'force2Ddimension': 0, 'resegmentRange': None, 'label': 1, 'additionalInfo': True, 'binWidth': 25.0, 'symmetricalGLCM': True, 'correctMask': True}	{'Original': {}}	f1620480c29fea307984fd8307cc85cbeebb3000	3D	(0.76171875, 0.76171875, 2.0000002500000003)	(512, 512, 245)	-601.069	-1023	2165	ad541052a92941cc77d8c782d911f0884a141fa5	(0.76171875, 0.76171875, 2.0000002500000003)	(512, 512, 245)	(100, 242, 163, 41, 52, 15)	10236	1	(119.32161000390778, 270.3011918718249, 170.00595935912466)	(-91.65504837983588, 11.274344996116696, 135.9667952197392)	0.838395	0.61469	22.3686	36.3901	40.1343	41.3805	38.5177	48.4461	11816.1	30.5093	0.487466	5146.63	0.435561	11878.2	30	94	47479383	2.10075	35	3.39021	144	20.3433	63.1906	66	-90	234
0008593069	yuanfazao_segment_Segment_1	v3.0.1.post4+gad5b2de	1.19.2	2.0.2	1.1.1	3.6.7	{'minimumROIDimensions': 2, 'minimumROISize': None, 'normalize': False, 'normalizeScale': 1, 'removeOutliers': None, 'resampledPixelSpacing': None, 'interpolator': 'sitkBSpline', 'preCrop': False, 'padDistance': 5, 'distances': [1], 'force2D': False, 'force2Ddimension': 0, 'resegmentRange': None, 'label': 1, 'additionalInfo': True, 'binWidth': 25.0, 'symmetricalGLCM': True, 'correctMask': True}	{'Original': {}}	9700251e5ca99ea76a9b0641b00fa4f49fd4716e	3D	(0.783203125, 0.783203125, 1.999999984251969)	(512, 512, 255)	-624.162	-1023	1613	3d5c679c9007915a86891595584c58e8de0416d4	(0.783203125, 0.783203125, 1.999999984251969)	(512, 512, 255)	(99, 187, 125, 68, 67, 29)	36631	1	(131.35393519150446, 217.82738663973137, 139.83546722721192)	(-102.80733047696624, -29.505308073179208, 1231.6434662522909)	0.583957	0.562526	36.4999	64.8857	68.8376	66.5105	48.6343	74.221	44759	37.8904	0.419431	14534.9	0.324736	44939.4	32	88	154167481	1.90857	30	3.66983	128	17.4309	61.0537	63	-116	244
0009175036	yuanfazao_segment_Segment_1	v3.0.1.post4+gad5b2de	1.19.2	2.0.2	1.1.1	3.6.7	{'minimumROIDimensions': 2, 'minimumROISize': None, 'normalize': False, 'normalizeScale': 1, 'removeOutliers': None, 'resampledPixelSpacing': None, 'interpolator': 'sitkBSpline', 'preCrop': False, 'padDistance': 5, 'distances': [1], 'force2D': False, 'force2Ddimension': 0, 'resegmentRange': None, 'label': 1, 'additionalInfo': True, 'binWidth': 25.0, 'symmetricalGLCM': True, 'correctMask': True}	{'Original': {}}	85e4449952e871b6d05941ae2ddf45bd1d740f6d	3D	(0.6796875, 0.6796875, 2.0)	(512, 512, 209)	-648.719	-1024	2053	61cda99f0e6391f478dc6ce32cf49210372990d1	(0.6796875, 0.6796875, 2.0)	(512, 512, 209)	(99, 151, 75, 80, 99, 29)	80839	1	(138.72217617734015, 196.86645059933943, 90.38575440072242)	(-118.37242712946403, -167.3524906082615, -455.72849119855516)	0.708217	0.668904	45.3131	67.7424	66.4602	81.8512	60.5265	84.3966	74675.6	47.9763	0.453501	18910	0.253229	74691.2	45	91	425852627	1.68374	23	4.56318	132	14.5335	70.105	73	-58	190
0009188549	yuanfazao_segment_Segment_1	v3.0.1.post4+gad5b2de	1.19.2	2.0.2	1.1.1	3.6.7	{'minimumROIDimensions': 2, 'minimumROISize': None, 'normalize': False, 'normalizeScale': 1, 'removeOutliers': None, 'resampledPixelSpacing': None, 'interpolator': 'sitkBSpline', 'preCrop': False, 'padDistance': 5, 'distances': [1], 'force2D': False, 'force2Ddimension': 0, 'resegmentRange': None, 'label': 1, 'additionalInfo': True, 'binWidth': 25.0, 'symmetricalGLCM': True, 'correctMask': True}	{'Original': {}}	2e1da1e27eb8b580e28c04fafcf119e6ea69e443	3D	(0.69921875, 0.69921875, 2.0)	(512, 512, 211)	-651.154	-1024	3071	2c2f737ecd47da17743cf7fef80e71b30e505a1e	(0.69921875, 0.69921875, 2.0)	(512, 512, 211)	(103, 215, 106, 84, 98, 38)	86080	1	(140.55701672862455, 264.28439823420075, 123.18753485130111)	(-90.3702890842821, -114.85778404717993, -263.1249302973978)	0.537147	0.481038	41.2342	85.7192	88.553	89.6047	64.3471	98.5356	84172.2	46.0438	0.373144	24891.7	0.295723	84170.2	42	101	481110428	2.01012	31	3.61552	178	18.4268	71.008	71	-135	313
0009357814	yuanfazao_segment_Segment_1	v3.0.1.post4+gad5b2de	1.19.2	2.0.2	1.1.1	3.6.7	{'minimumROIDimensions': 2, 'minimumROISize': None, 'normalize': False, 'normalizeScale': 1, 'removeOutliers': None, 'resampledPixelSpacing': None, 'interpolator': 'sitkBSpline', 'preCrop': False, 'padDistance': 5, 'distances': [1], 'force2D': False, 'force2Ddimension': 0, 'resegmentRange': None, 'label': 1, 'additionalInfo': True, 'binWidth': 25.0, 'symmetricalGLCM': True, 'correctMask': True}	{'Original': {}}	5756e66300ec612a356aef14d38ad178989d470e	3D	(0.712890625, 0.712890625, 2.0)	(512, 512, 215)	-642.764	-1024	3064	24b54db5d498d9fc1b1ab7fac0c242609c98393e	(0.712890625, 0.712890625, 2.0)	(512, 512, 215)	(118, 237, 103, 83, 84, 28)	56337	1	(159.353515451657, 276.47773221861297, 117.34329126506559)	(-74.54192746122109, -110.04517136759037, 417.6865825301312)	0.863663	0.726331	40.5111	55.775	67.2094	63.192	61.1634	67.5199	57247.9	48.1708	0.393497	18255	0.318877	57262.4	55	119	482951753	2.10074	33	3.78443	177	20.2484	88.9453	92	-70	247
0009519094	yuanfazao_segment_Segment_1	v3.0.1.post4+gad5b2de	1.19.2	2.0.2	1.1.1	3.6.7	{'minimumROIDimensions': 2, 'minimumROISize': None, 'normalize': False, 'normalizeScale': 1, 'removeOutliers': None, 'resampledPixelSpacing': None, 'interpolator': 'sitkBSpline', 'preCrop': False, 'padDistance': 5, 'distances': [1], 'force2D': False, 'force2Ddimension': 0, 'resegmentRange': None, 'label': 1, 'additionalInfo': True, 'binWidth': 25.0, 'symmetricalGLCM': True, 'correctMask': True}	{'Original': {}}	462525a4bf2acdb720e49a2b32bd85d9520585d9	3D	(0.71484375, 0.71484375, 2.0)	(512, 512, 235)	-623.361	-1024	3068	30257a1f1555f96d60635ef96e4a2f92a8507da0	(0.71484375, 0.71484375, 2.0)	(512, 512, 235)	(129, 246, 110, 78, 83, 46)	88886	2	(161.96605764687354, 287.36748194316317, 129.85582656436335)	(-68.86215410399275, -112.71972970469196, 1329.1116531287269)	0.608041	0.544653	43.1014	79.1355	94.6312	92.1776	62.3596	94.978	90743.2	48.1176	0.400663	24373.3	0.268596	90841.8	35	90	387565449	1.92671	29	3.76275	157	17.2616	62.2472	63	-86	243
0010786379	yuanfazao_segment_Segment_1	v3.0.1.post4+gad5b2de	1.19.2	2.0.2	1.1.1	3.6.7	{'minimumROIDimensions': 2, 'minimumROISize': None, 'normalize': False, 'normalizeScale': 1, 'removeOutliers': None, 'resampledPixelSpacing': None, 'interpolator': 'sitkBSpline', 'preCrop': False, 'padDistance': 5, 'distances': [1], 'force2D': False, 'force2Ddimension': 0, 'resegmentRange': None, 'label': 1, 'additionalInfo': True, 'binWidth': 25.0, 'symmetricalGLCM': True, 'correctMask': True}	{'Original': {}}	4fb581e6a40deb4281c87ec15b829211b0cdd0c9	3D	(0.779296875, 0.779296875, 2.0)	(512, 512, 238)	-738.738	-1023	3825	5d7ec45e6884b8553ebdcb10e4ae03fd2dd7e647	(0.779296875, 0.779296875, 2.0)	(512, 512, 238)	(167, 240, 121, 75, 55, 17)	15806	1	(201.9349614070606, 261.65626977097304, 127.86283689738075)	(-41.74306762223213, 4.797561356676198, 1263.1620737947612)	0.900864	0.784226	32.0036	40.8091	58.6037	46.3347	55.1156	64.2008	19103	36.7635	0.385933	8954.48	0.468746	19198.1	52	114	110642455	2.05548	32	3.5777	161	19.3358	79.9755	77	-78	239
0011323163	yuanfazao_segment_Segment_1	v3.0.1.post4+gad5b2de	1.19.2	2.0.2	1.1.1	3.6.7	{'minimumROIDimensions': 2, 'minimumROISize': None, 'normalize': False, 'normalizeScale': 1, 'removeOutliers': None, 'resampledPixelSpacing': None, 'interpolator': 'sitkBSpline', 'preCrop': False, 'padDistance': 5, 'distances': [1], 'force2D': False, 'force2Ddimension': 0, 'resegmentRange': None, 'label': 1, 'additionalInfo': True, 'binWidth': 25.0, 'symmetricalGLCM': True, 'correctMask': True}	{'Original': {}}	809cde76a607944ac26697cc52e602ccd4dd5fbe	3D	(0.744140625, 0.744140625, 2.0000000000000004)	(512, 512, 240)	-725.357	-1024	2943	1ddc6bbf6c0b76503f1bf0aa5f1a63141700e152	(0.744140625, 0.744140625, 2.0000000000000004)	(512, 512, 240)	(109, 210, 115, 69, 79, 35)	44572	1	(146.03910526788118, 249.70104549941667, 127.32996051332675)	(-77.4542986190181, -124.31523762641058, 881.5599210266536)	0.631066	0.528945	35.1239	66.4037	71.27	85.2079	58.5748	86.4338	49276.9	41.9051	0.398804	16298.7	0.330758	49363.1	45	110	317865651	2.11163	33	3.66537	183	20.2443	80.4207	84	-95	278
0011386686	yuanfazao_segment_Segment_1	v3.0.1.post4+gad5b2de	1.19.2	2.0.2	1.1.1	3.6.7	{'minimumROIDimensions': 2, 'minimumROISize': None, 'normalize': False, 'normalizeScale': 1, 'removeOutliers': None, 'resampledPixelSpacing': None, 'interpolator': 'sitkBSpline', 'preCrop': False, 'padDistance': 5, 'distances': [1], 'force2D': False, 'force2Ddimension': 0, 'resegmentRange': None, 'label': 1, 'additionalInfo': True, 'binWidth': 25.0, 'symmetricalGLCM': True, 'correctMask': True}	{'Original': {}}	e76dfdc7ecc6a99d99238f4bb38ad92f6ce9dc35	3D	(0.6562500000000001, 0.6562500000000001, 2.0)	(512, 512, 248)	-519.269	-1024	1835	6c6cdd83c965af3610df0144239e667e607ca892	(0.6562500000000001, 0.6562500000000001, 2.0)	(512, 512, 248)	(97, 220, 125, 88, 82, 21)	28175	1	(134.18534161490683, 261.4701685891748, 134.1199290150843)	(-91.61274456521738, -137.08207686335393, 1401.2398580301685)	0.862713	0.690114	32.9632	47.7649	63.3368	54.8207	49.9138	66.1945	24156.3	41.2074	0.349804	11552.6	0.478244	24267.9	34	91	128935263	1.98878	29	6.04816	148	18.0928	63.3561	65	-179	327
0011518876	yuanfazao_segment_Segment_1	v3.0.1.post4+gad5b2de	1.19.2	2.0.2	1.1.1	3.6.7	{'minimumROIDimensions': 2, 'minimumROISize': None, 'normalize': False, 'normalizeScale': 1, 'removeOutliers': None, 'resampledPixelSpacing': None, 'interpolator': 'sitkBSpline', 'preCrop': False, 'padDistance': 5, 'distances': [1], 'force2D': False, 'force2Ddimension': 0, 'resegmentRange': None, 'label': 1, 'additionalInfo': True, 'binWidth': 25.0, 'symmetricalGLCM': True, 'correctMask': True}	{'Original': {}}	6d60ee889ff8717f8f00a238261d50db1eb32e57	3D	(0.7656250000000002, 0.7656250000000002, 2.0)	(512, 512, 247)	-629.661	-1024	2428	85ecf309cb784d12f870d0d45f41a45daa68d4ec	(0.7656250000000002, 0.7656250000000002, 2.0)	(512, 512, 247)	(125, 209, 144, 46, 55, 22)	12351	1	(142.74852238685128, 235.62067848757187, 152.26095053032142)	(-96.32535004756699, -149.7201055329528, 1035.321901060643)	0.848557	0.62011	25.2322	40.6899	48.5767	47.6827	41.2728	53.153	14365.7	34.5277	0.426091	6707.06	0.466882	14479.9	32	77	42619880	1.68904	23	7.57912	129	14.5383	55.4933	58	-147	276
0011583163	yuanfazao_segment_Segment_1	v3.0.1.post4+gad5b2de	1.19.2	2.0.2	1.1.1	3.6.7	{'minimumROIDimensions': 2, 'minimumROISize': None, 'normalize': False, 'normalizeScale': 1, 'removeOutliers': None, 'resampledPixelSpacing': None, 'interpolator': 'sitkBSpline', 'preCrop': False, 'padDistance': 5, 'distances': [1], 'force2D': False, 'force2Ddimension': 0, 'resegmentRange': None, 'label': 1, 'additionalInfo': True, 'binWidth': 25.0, 'symmetricalGLCM': True, 'correctMask': True}	{'Original': {}}	3de9c315b86e28c67462541cb80f5f3b63b0ff1e	3D	(0.6875, 0.6875, 5.0)	(512, 512, 90)	-625.474	-1024	2976	7d2b01d48d091e3b3f0c599ec5d0de37419248e7	(0.6875, 0.6875, 5.0)	(512, 512, 90)	(92, 216, 38, 86, 107, 19)	63278	1	(133.98471822750403, 271.3014633837985, 47.594756471443475)	(-78.88550621859098, 179.51975607636146, 615.4737823572174)	0.570398	0.533162	49.8778	93.551	104.124	114.518	67.1114	116.035	149462	53.3613	0.48562	28046.2	0.187648	149544	21	94	290542952	2.17959	39	3.5158	151	22.7016	61.6364	67	-113	264
0012139563	yuanfazao_segment_Segment_1	v3.0.1.post4+gad5b2de	1.19.2	2.0.2	1.1.1	3.6.7	{'minimumROIDimensions': 2, 'minimumROISize': None, 'normalize': False, 'normalizeScale': 1, 'removeOutliers': None, 'resampledPixelSpacing': None, 'interpolator': 'sitkBSpline', 'preCrop': False, 'padDistance': 5, 'distances': [1], 'force2D': False, 'force2Ddimension': 0, 'resegmentRange': None, 'label': 1, 'additionalInfo': True, 'binWidth': 25.0, 'symmetricalGLCM': True, 'correctMask': True}	{'Original': {}}	d75f3892d129d04d0986de88a2988f35e519d9ef	3D	(0.77734375, 0.77734375, 2.0)	(512, 512, 222)	-679.654	-1024	2149	a317847a3f84136eab26300594630dd008deb3f5	(0.77734375, 0.77734375, 2.0)	(512, 512, 222)	(139, 205, 100, 51, 52, 17)	12426	1	(163.308466119427, 232.56413970706583, 108.55343634315146)	(-82.66451266497666, -139.32904764958553, 863.906872686303)	0.688013	0.652242	26.5947	40.7742	43.5495	50.9479	36.8727	51.1609	14950.3	28.0532	0.488632	6006.22	0.401747	15017.2	43	101	73877053	1.97157	29	3.57328	143	18.0313	73.6115	75	-54	197
0013212497	yuanfazao_segment_Segment_1	v3.0.1.post4+gad5b2de	1.19.2	2.0.2	1.1.1	3.6.7	{'minimumROIDimensions': 2, 'minimumROISize': None, 'normalize': False, 'normalizeScale': 1, 'removeOutliers': None, 'resampledPixelSpacing': None, 'interpolator': 'sitkBSpline', 'preCrop': False, 'padDistance': 5, 'distances': [1], 'force2D': False, 'force2Ddimension': 0, 'resegmentRange': None, 'label': 1, 'additionalInfo': True, 'binWidth': 25.0, 'symmetricalGLCM': True, 'correctMask': True}	{'Original': {}}	4f2735e95504497b558c497cec27e4dd842118da	3D	(0.80859375, 0.80859375, 2.0)	(512, 512, 263)	-616.68	-1024	2370	d1ee2da553b4d53951958cbe11bd80564469507d	(0.80859375, 0.80859375, 2.0)	(512, 512, 263)	(120, 212, 181, 46, 46, 12)	5436	1	(139.6668506254599, 232.60448859455482, 185.29874908020602)	(-91.6619606270696, -158.01316742549673, 1476.0974981604124)	0.8619	0.693786	22.0297	31.7529	37.249	41.1451	36.5302	42.6397	7018.74	27.3678	0.454447	3900.98	0.555795	7108.37	29	84	20481556	1.96657	28	5.81288	155	17.5979	56.8389	58	-115	270
0013345174	yuanfazao_segment_Segment_1	v3.0.1.post4+gad5b2de	1.19.2	2.0.2	1.1.1	3.6.7	{'minimumROIDimensions': 2, 'minimumROISize': None, 'normalize': False, 'normalizeScale': 1, 'removeOutliers': None, 'resampledPixelSpacing': None, 'interpolator': 'sitkBSpline', 'preCrop': False, 'padDistance': 5, 'distances': [1], 'force2D': False, 'force2Ddimension': 0, 'resegmentRange': None, 'label': 1, 'additionalInfo': True, 'binWidth': 25.0, 'symmetricalGLCM': True, 'correctMask': True}	{'Original': {}}	f4369c51ac515801f06811cd809d603e62d0721c	3D	(0.7636720000000001, 0.7636720000000001, 2.500000000000001)	(512, 512, 173)	-1136.68	-3024	3071	691958f6bd5ee29fb08da170cd1cac6793c1327a	(0.7636720000000001, 0.7636720000000001, 2.500000000000001)	(512, 512, 173)	(131, 234, 104, 66, 62, 9)	7179	1	(162.79426103914193, 265.111993313832, 108.27023262292798)	(-104.12058108371643, 6.958606157960702, -303.0024184426802)	0.388608	0.304587	19.7398	64.8084	37.7989	44.6001	61.0221	62.3592	10364.3	25.185	0.404075	5689.17	0.54892	10466.9	36	90	34419542	1.83204	26	3.75543	117	16.8629	65.7342	69	-34	151
0013402498	yuanfazao_segment_Segment_1	v3.0.1.post4+gad5b2de	1.19.2	2.0.2	1.1.1	3.6.7	{'minimumROIDimensions': 2, 'minimumROISize': None, 'normalize': False, 'normalizeScale': 1, 'removeOutliers': None, 'resampledPixelSpacing': None, 'interpolator': 'sitkBSpline', 'preCrop': False, 'padDistance': 5, 'distances': [1], 'force2D': False, 'force2Ddimension': 0, 'resegmentRange': None, 'label': 1, 'additionalInfo': True, 'binWidth': 25.0, 'symmetricalGLCM': True, 'correctMask': True}	{'Original': {}}	bb8ed1309ea438db1ca360ac09441ad33a41fd01	3D	(0.75, 0.75, 2.0)	(512, 512, 214)	-665.585	-1024	2976	0d668c079ff1c5a70ef57594bd0e3413e8164dab	(0.75, 0.75, 2.0)	(512, 512, 214)	(113, 232, 100, 53, 50, 8)	3354	1	(135.92516398330352, 254.8288610614192, 103.97376267143709)	(-79.05612701252235, 169.1216457960644, 655.947525342874)	0.776397	0.254827	11.0907	43.5226	35.2003	35.4762	46.0502	46.0502	3705.7	33.7908	0.404618	2862.11	0.772353	3773.25	55	128	33096536	2.26079	32	5.87752	170	22.324	94.5534	98	-86	256
0013455801	yuanfazao_segment_Segment_1	v3.0.1.post4+gad5b2de	1.19.2	2.0.2	1.1.1	3.6.7	{'minimumROIDimensions': 2, 'minimumROISize': None, 'normalize': False, 'normalizeScale': 1, 'removeOutliers': None, 'resampledPixelSpacing': None, 'interpolator': 'sitkBSpline', 'preCrop': False, 'padDistance': 5, 'distances': [1], 'force2D': False, 'force2Ddimension': 0, 'resegmentRange': None, 'label': 1, 'additionalInfo': True, 'binWidth': 25.0, 'symmetricalGLCM': True, 'correctMask': True}	{'Original': {}}	01551a6ff5f1c437223f9498e94cf415b9235cd1	3D	(0.9531249999999999, 0.9531249999999999, 2.0)	(512, 512, 253)	-1152.47	-3024	3071	203b1d64914d11dd2743ebc814214922104692cc	(0.9531249999999999, 0.9531249999999999, 2.0)	(512, 512, 253)	(129, 184, 99, 108, 95, 60)	97773	1	(188.1772677528561, 223.98055700448998, 122.89833594141533)	(-74.90610417305905, -30.995094105095518, -390.03532811716934)	0.477078	0.373776	48.4736	129.686	120.984	104.542	82.6201	151.819	177377	61.8704	0.429614	35536.2	0.200343	177643	33	100	515075292	2.15888	35	3.33456	176	20.7498	67.6671	70	-89	265
0013640947	yuanfazao_segment_Segment_1	v3.0.1.post4+gad5b2de	1.19.2	2.0.2	1.1.1	3.6.7	{'minimumROIDimensions': 2, 'minimumROISize': None, 'normalize': False, 'normalizeScale': 1, 'removeOutliers': None, 'resampledPixelSpacing': None, 'interpolator': 'sitkBSpline', 'preCrop': False, 'padDistance': 5, 'distances': [1], 'force2D': False, 'force2Ddimension': 0, 'resegmentRange': None, 'label': 1, 'additionalInfo': True, 'binWidth': 25.0, 'symmetricalGLCM': True, 'correctMask': True}	{'Original': {}}	ba4154a4984f2b0f3a55b5971529fa57c90cc6de	3D	(0.7734374999999999, 0.7734374999999999, 4.999999999999997)	(512, 512, 43)	-677.855	-1024	2976	3fd7db5d8baa9c9817a53d662d18afd836cccdbb	(0.7734374999999999, 0.7734374999999999, 4.999999999999997)	(512, 512, 43)	(121, 200, 0, 55, 67, 5)	6067	1	(143.8931926817208, 235.91148837975936, 1.2884456897972638)	(-109.70760878523156, 153.46279179372007, -793.8577595510136)	0.564756	0.406308	21.7869	53.6217	41.4902	48.9824	58.2342	59.9541	17990.7	30.2832	0.496536	6687	0.371693	18146.6	6	64	11423736	2.00897	29	4.13492	107	18.2745	36.1678	38	-80	187
0013706117	yuanfazao_segment_Segment_1	v3.0.1.post4+gad5b2de	1.19.2	2.0.2	1.1.1	3.6.7	{'minimumROIDimensions': 2, 'minimumROISize': None, 'normalize': False, 'normalizeScale': 1, 'removeOutliers': None, 'resampledPixelSpacing': None, 'interpolator': 'sitkBSpline', 'preCrop': False, 'padDistance': 5, 'distances': [1], 'force2D': False, 'force2Ddimension': 0, 'resegmentRange': None, 'label': 1, 'additionalInfo': True, 'binWidth': 25.0, 'symmetricalGLCM': True, 'correctMask': True}	{'Original': {}}	e91b9c5cf525caa9450db425eb03ddb42c2bff6a	3D	(0.7832031249999999, 0.7832031249999999, 1.9999997540322576)	(512, 512, 249)	-580.408	-1023	1658	5b18677bcff7d3597a808a816d45933506eded8d	(0.7832031249999999, 0.7832031249999999, 1.9999997540322576)	(512, 512, 249)	(97, 228, 156, 58, 58, 21)	11303	1	(118.92064053791029, 260.78536671680087, 163.9037423692825)	(-117.43460670370699, 4.139516166869413, -66.32005757646851)	0.78864	0.727778	32.5348	44.7042	47.2031	52.8691	46.4935	55.1352	13745.2	35.2556	0.367251	7555.92	0.549714	13866.7	33	86	46603860	1.89679	28	4.95718	142	17.0595	60.3217	62	-139	281
0014294569	yuanfazao_segment_Segment_1	v3.0.1.post4+gad5b2de	1.19.2	2.0.2	1.1.1	3.6.7	{'minimumROIDimensions': 2, 'minimumROISize': None, 'normalize': False, 'normalizeScale': 1, 'removeOutliers': None, 'resampledPixelSpacing': None, 'interpolator': 'sitkBSpline', 'preCrop': False, 'padDistance': 5, 'distances': [1], 'force2D': False, 'force2Ddimension': 0, 'resegmentRange': None, 'label': 1, 'additionalInfo': True, 'binWidth': 25.0, 'symmetricalGLCM': True, 'correctMask': True}	{'Original': {}}	6e5f8433988f0f922407ec3aefddf9d570be87d9	3D	(0.8046875000000001, 0.8046875000000001, 2.000000000000001)	(512, 512, 250)	-610.105	-1024	2049	8c3459361b85415e961e2008cb67f59de60f795c	(0.8046875000000001, 0.8046875000000001, 2.000000000000001)	(512, 512, 250)	(129, 185, 119, 43, 37, 9)	3289	1	(152.39100030404379, 203.56734569778047, 122.87169352386744)	(-103.97052319283978, -145.7895577588172, 972.6433870477351)	0.493677	0.383493	13.6222	35.5213	31.4465	24.4698	36.7082	38.9907	4201.82	17.536	0.499925	2518.86	0.599469	4259.4	40	81	13063254	1.54586	21	3.97271	106	12.7162	60.9012	62	-25	131
0014529263	yuanfazao_segment_Segment_1	v3.0.1.post4+gad5b2de	1.19.2	2.0.2	1.1.1	3.6.7	{'minimumROIDimensions': 2, 'minimumROISize': None, 'normalize': False, 'normalizeScale': 1, 'removeOutliers': None, 'resampledPixelSpacing': None, 'interpolator': 'sitkBSpline', 'preCrop': False, 'padDistance': 5, 'distances': [1], 'force2D': False, 'force2Ddimension': 0, 'resegmentRange': None, 'label': 1, 'additionalInfo': True, 'binWidth': 25.0, 'symmetricalGLCM': True, 'correctMask': True}	{'Original': {}}	119da632e9b9fa4b18a8c0ebf25c7435646a54a3	3D	(0.6562500000000001, 0.6562500000000001, 2.0)	(512, 512, 240)	-673.863	-1024	2976	a76b85617e389cb6f0fe487005999caf0e135ec7	(0.6562500000000001, 0.6562500000000001, 2.0)	(512, 512, 240)	(98, 244, 126, 98, 99, 41)	87594	1	(140.7243875151266, 293.07249354978654, 144.70089275521156)	(-71.64962069319817, 208.32882389204744, 634.9017855104232)	0.516494	0.425329	39.5977	93.099	89.4567	100.295	58.2992	104.16	75301.5	48.0851	0.345455	24962.9	0.331507	75447.2	43	111	631368813	2.16848	37	3.24735	190	21.8806	80.4265	85	-112	302
0014841899	yuanfazao_segment_Segment_1	v3.0.1.post4+gad5b2de	1.19.2	2.0.2	1.1.1	3.6.7	{'minimumROIDimensions': 2, 'minimumROISize': None, 'normalize': False, 'normalizeScale': 1, 'removeOutliers': None, 'resampledPixelSpacing': None, 'interpolator': 'sitkBSpline', 'preCrop': False, 'padDistance': 5, 'distances': [1], 'force2D': False, 'force2Ddimension': 0, 'resegmentRange': None, 'label': 1, 'additionalInfo': True, 'binWidth': 25.0, 'symmetricalGLCM': True, 'correctMask': True}	{'Original': {}}	ef4a81dd2a4fb86b1c457a92f43d1a3d4fba8006	3D	(0.7460937499999999, 0.7460937499999999, 2.0)	(512, 512, 235)	-638.222	-1024	3068	1558d6edb7d150de959ac6878a98b7aeca241c13	(0.7460937499999999, 0.7460937499999999, 2.0)	(512, 512, 235)	(138, 181, 129, 64, 67, 19)	32379	1	(169.95626795145, 214.15951697087618, 138.39670774267273)	(-76.82364383309788, -143.34387601001038, 672.6934154853454)	0.916983	0.7887	34.0356	43.154	56.2135	54.7795	49.0893	57.8172	36001.3	39.5715	0.586467	8990.55	0.249728	36047.9	33	89	136191594	1.93307	29	3.35129	164	17.4908	60.9891	61	-65	229
0014881713	yuanfazao_segment_Segment_1	v3.0.1.post4+gad5b2de	1.19.2	2.0.2	1.1.1	3.6.7	{'minimumROIDimensions': 2, 'minimumROISize': None, 'normalize': False, 'normalizeScale': 1, 'removeOutliers': None, 'resampledPixelSpacing': None, 'interpolator': 'sitkBSpline', 'preCrop': False, 'padDistance': 5, 'distances': [1], 'force2D': False, 'force2Ddimension': 0, 'resegmentRange': None, 'label': 1, 'additionalInfo': True, 'binWidth': 25.0, 'symmetricalGLCM': True, 'correctMask': True}	{'Original': {}}	068792c9c1124a8b2580bb585e6a0bcaf4135a58	3D	(0.84375, 0.84375, 2.0)	(512, 512, 238)	-719.737	-1024	2372	bd6657dcaaba432644f68b16a51707ce3c811221	(0.84375, 0.84375, 2.0)	(512, 512, 238)	(128, 189, 121, 70, 114, 28)	64043	1	(160.48612650875194, 240.34984307418452, 134.34298830473276)	(-75.16795575824057, -141.7829449061568, 335.6859766094655)	0.404152	0.3792	38.434	101.355	54.5058	100.761	96.8844	102.592	91040.7	40.963	0.488269	20043.9	0.220164	91186.2	34	74	203960377	1.56002	21	4.36811	163	12.7625	53.9725	55	-95	258
0014957552	yuanfazao_segment_Segment_1	v3.0.1.post4+gad5b2de	1.19.2	2.0.2	1.1.1	3.6.7	{'minimumROIDimensions': 2, 'minimumROISize': None, 'normalize': False, 'normalizeScale': 1, 'removeOutliers': None, 'resampledPixelSpacing': None, 'interpolator': 'sitkBSpline', 'preCrop': False, 'padDistance': 5, 'distances': [1], 'force2D': False, 'force2Ddimension': 0, 'resegmentRange': None, 'label': 1, 'additionalInfo': True, 'binWidth': 25.0, 'symmetricalGLCM': True, 'correctMask': True}	{'Original': {}}	057b6b2516198c4ee1a67967a876657e4d834372	3D	(0.91015625, 0.91015625, 2.0)	(512, 512, 271)	-662.372	-1024	3071	02309fc8b142a9f1a3f94578a49c01b76252da1b	(0.91015625, 0.91015625, 2.0)	(512, 512, 271)	(110, 213, 141, 52, 56, 32)	32736	1	(132.43682795698925, 239.54634042033234, 156.9627627077224)	(-116.00671517977142, -140.02032297680677, -271.5744745845552)	0.564459	0.479497	38.539	80.3737	73.8089	77.4893	51.2362	79.2022	54155.4	45.3677	0.405796	17058.4	0.31499	54236	9	66	68437702	1.98574	29	8.30187	118	18.1617	39.0449	41	-375	493
0014985420	yuanfazao_segment_Segment_1	v3.0.1.post4+gad5b2de	1.19.2	2.0.2	1.1.1	3.6.7	{'minimumROIDimensions': 2, 'minimumROISize': None, 'normalize': False, 'normalizeScale': 1, 'removeOutliers': None, 'resampledPixelSpacing': None, 'interpolator': 'sitkBSpline', 'preCrop': False, 'padDistance': 5, 'distances': [1], 'force2D': False, 'force2Ddimension': 0, 'resegmentRange': None, 'label': 1, 'additionalInfo': True, 'binWidth': 25.0, 'symmetricalGLCM': True, 'correctMask': True}	{'Original': {}}	c153c88b2ccd03731ab0c067236524d00c85b409	3D	(0.58984375, 0.58984375, 0.9999999999999999)	(512, 512, 389)	-576.668	-1024	1945	bc5e3d99bbc630c1597c7919f30921a2654f7742	(0.58984375, 0.58984375, 1.0)	(512, 512, 389)	(96, 238, 172, 114, 130, 68)	317482	2	(149.7247088023888, 301.96601697104086, 206.78389326009034)	(-59.39089441734099, -113.59231030223762, 1073.3838932600906)	0.69351	0.53946	44.1864	81.9086	85.846	91.8411	70.3127	99.3677	110431	56.8044	0.328645	33870.2	0.30671	110457	26	115	2002070050	2.55322	47	5.73387	260	27.8468	71.2424	72	-523	783
0015062290	yuanfazao_segment_Segment_1	v3.0.1.post4+gad5b2de	1.19.2	2.0.2	1.1.1	3.6.7	{'minimumROIDimensions': 2, 'minimumROISize': None, 'normalize': False, 'normalizeScale': 1, 'removeOutliers': None, 'resampledPixelSpacing': None, 'interpolator': 'sitkBSpline', 'preCrop': False, 'padDistance': 5, 'distances': [1], 'force2D': False, 'force2Ddimension': 0, 'resegmentRange': None, 'label': 1, 'additionalInfo': True, 'binWidth': 25.0, 'symmetricalGLCM': True, 'correctMask': True}	{'Original': {}}	755a292f45f75223bd2448a3b80b764d60b7ef4c	3D	(0.6171875, 0.6171875, 2.0)	(512, 512, 116)	-453.127	-1024	1528	339417decaa979c40a9220b7f87948cc3b53fc3a	(0.6171875, 0.6171875, 2.0)	(512, 512, 116)	(81, 220, 10, 116, 88, 36)	113976	1	(136.52285568891696, 267.84688004492176, 26.23553204183337)	(-104.43120625449656, -141.87965997227485, 913.1710640836667)	0.757595	0.504094	39.204	77.7713	85.1361	76.2795	70.9792	87.9386	86708	58.9191	0.401046	23622.7	0.27244	86831.6	26	83	409569114	1.98285	30	3.74505	161	18.212	55.3252	57	-105	266
0015089570	yuanfazao_segment_Segment_1	v3.0.1.post4+gad5b2de	1.19.2	2.0.2	1.1.1	3.6.7	{'minimumROIDimensions': 2, 'minimumROISize': None, 'normalize': False, 'normalizeScale': 1, 'removeOutliers': None, 'resampledPixelSpacing': None, 'interpolator': 'sitkBSpline', 'preCrop': False, 'padDistance': 5, 'distances': [1], 'force2D': False, 'force2Ddimension': 0, 'resegmentRange': None, 'label': 1, 'additionalInfo': True, 'binWidth': 25.0, 'symmetricalGLCM': True, 'correctMask': True}	{'Original': {}}	72ec28ae7865218944ee182acd958f9d078b71ac	3D	(0.77734375, 0.77734375, 5.0)	(512, 512, 110)	-599.864	-1024	2976	d831bb75e5c5ff6231303a783c0228a6ea32a8a6	(0.77734375, 0.77734375, 5.0)	(512, 512, 110)	(105, 236, 58, 62, 39, 6)	6547	1	(135.60226057736367, 255.95952344585305, 60.330533068581026)	(-68.590430254315, 169.96853580361233, 817.6526653429052)	0.672254	0.561768	24.1932	43.0662	48.1953	41.56	48.8182	49.8735	19637.8	28.9514	0.671115	5245.04	0.267089	19780.6	37	86	29075395	1.75444	25	4.22112	119	15.3853	63.7417	66	-85	204
0015122162	yuanfazao_segment_Segment_1	v3.0.1.post4+gad5b2de	1.19.2	2.0.2	1.1.1	3.6.7	{'minimumROIDimensions': 2, 'minimumROISize': None, 'normalize': False, 'normalizeScale': 1, 'removeOutliers': None, 'resampledPixelSpacing': None, 'interpolator': 'sitkBSpline', 'preCrop': False, 'padDistance': 5, 'distances': [1], 'force2D': False, 'force2Ddimension': 0, 'resegmentRange': None, 'label': 1, 'additionalInfo': True, 'binWidth': 25.0, 'symmetricalGLCM': True, 'correctMask': True}	{'Original': {}}	32e95f9a4af06fa286dcbd8d007aaf5598619c6f	3D	(0.73828125, 0.73828125, 2.0)	(512, 512, 243)	-559.426	-1024	1993	f4b398c869beffe3bf1a3fab9cb4eca86cd962ec	(0.73828125, 0.73828125, 2.0)	(512, 512, 243)	(110, 161, 140, 65, 106, 33)	35984	2	(140.15629168519342, 210.2277401067141, 154.02717874610937)	(-97.15609715429079, -149.42366062434, 631.5543574922187)	0.773152	0.630739	40.2429	63.8028	77.4167	81.6019	70.1989	89.1787	39046.7	49.3293	0.300723	18508.6	0.474012	39226.8	5	87	123147958	2.45656	42	3.89082	198	25.77	48.2443	51	-159	357
0015134392	yuanfazao_segment_Segment_1	v3.0.1.post4+gad5b2de	1.19.2	2.0.2	1.1.1	3.6.7	{'minimumROIDimensions': 2, 'minimumROISize': None, 'normalize': False, 'normalizeScale': 1, 'removeOutliers': None, 'resampledPixelSpacing': None, 'interpolator': 'sitkBSpline', 'preCrop': False, 'padDistance': 5, 'distances': [1], 'force2D': False, 'force2Ddimension': 0, 'resegmentRange': None, 'label': 1, 'additionalInfo': True, 'binWidth': 25.0, 'symmetricalGLCM': True, 'correctMask': True}	{'Original': {}}	9b0ef75303a515bb495cb01766892138cdea3f1b	3D	(0.732421875, 0.732421875, 4.999999999999999)	(512, 512, 102)	-558.008	-1024	2976	9b9bd45cfb5a669ee8fc7ed19419139bf6972bb8	(0.732421875, 0.732421875, 4.999999999999999)	(512, 512, 102)	(95, 158, 39, 66, 71, 10)	15250	1	(122.64295081967214, 194.6809836065574, 45.45009836065574)	(-81.67362000512294, 154.08861103995903, 673.3504678032784)	0.910816	0.782167	36.0193	46.0506	56.8717	58.3246	52.5152	59.2553	40838.3	41.9436	0.544573	10531.1	0.257873	40903.7	29	96	75731310	2.12925	34	3.88837	134	20.836	65.259	69	-105	239
0015142143	yuanfazao_segment_Segment_1	v3.0.1.post4+gad5b2de	1.19.2	2.0.2	1.1.1	3.6.7	{'minimumROIDimensions': 2, 'minimumROISize': None, 'normalize': False, 'normalizeScale': 1, 'removeOutliers': None, 'resampledPixelSpacing': None, 'interpolator': 'sitkBSpline', 'preCrop': False, 'padDistance': 5, 'distances': [1], 'force2D': False, 'force2Ddimension': 0, 'resegmentRange': None, 'label': 1, 'additionalInfo': True, 'binWidth': 25.0, 'symmetricalGLCM': True, 'correctMask': True}	{'Original': {}}	5c6184dca490940f55baad397ea470134d884493	3D	(0.80078125, 0.80078125, 1.0)	(512, 512, 469)	-630.443	-1024	2156	c716c9011e2f2a7a29b4f30ff387f3e6d0ee3e78	(0.80078125, 0.80078125, 1.0)	(512, 512, 469)	(115, 160, 164, 80, 79, 57)	98493	2	(150.7427939041353, 199.19075467292092, 195.30525011929782)	(-79.88760644395411, -170.09138785957504, 919.5052501192978)	0.947346	0.836996	48.4358	57.8686	68.7826	75.5908	63.079	77.4748	63133.9	54.8215	0.279291	27453.7	0.43485	63158.7	32	109	604275661	2.3501	40	3.56098	186	24.0935	72.2078	74	-204	390
0015205527	yuanfazao_segment_Segment_1	v3.0.1.post4+gad5b2de	1.19.2	2.0.2	1.1.1	3.6.7	{'minimumROIDimensions': 2, 'minimumROISize': None, 'normalize': False, 'normalizeScale': 1, 'removeOutliers': None, 'resampledPixelSpacing': None, 'interpolator': 'sitkBSpline', 'preCrop': False, 'padDistance': 5, 'distances': [1], 'force2D': False, 'force2Ddimension': 0, 'resegmentRange': None, 'label': 1, 'additionalInfo': True, 'binWidth': 25.0, 'symmetricalGLCM': True, 'correctMask': True}	{'Original': {}}	3c32b94ba83d134c797efb8b34f3b875c0b3588e	3D	(0.71875, 0.71875, 2.0)	(512, 512, 287)	-489.619	-1023	3389	25ecfda80486c88d7ca267ec85cdf30530ee735d	(0.71875, 0.71875, 2.0)	(512, 512, 287)	(47, 239, 149, 91, 76, 32)	61973	1	(84.56974811611508, 277.90674971358493, 163.69456053442627)	(-127.91690954154228, 16.10485135663916, 1494.6525510688525)	0.763151	0.672194	43.8839	65.2846	79.2379	78.3989	59.5566	82.706	63926.6	49.822	0.361199	21405.5	0.334845	64030.7	26	72	172870305	1.70869	24	3.71335	120	14.5194	49.4541	50	-72	192
0015342944	yuanfazao_segment_Segment_1	v3.0.1.post4+gad5b2de	1.19.2	2.0.2	1.1.1	3.6.7	{'minimumROIDimensions': 2, 'minimumROISize': None, 'normalize': False, 'normalizeScale': 1, 'removeOutliers': None, 'resampledPixelSpacing': None, 'interpolator': 'sitkBSpline', 'preCrop': False, 'padDistance': 5, 'distances': [1], 'force2D': False, 'force2Ddimension': 0, 'resegmentRange': None, 'label': 1, 'additionalInfo': True, 'binWidth': 25.0, 'symmetricalGLCM': True, 'correctMask': True}	{'Original': {}}	4a27f6a7a0074af0f6ba551a4152f7d63e28e893	3D	(0.7460937499999999, 0.7460937499999999, 2.0)	(512, 512, 253)	-608.157	-1024	3071	9ee839698286e1fb2a63d9cdcce943b6fcfe9fc0	(0.7460937499999999, 0.7460937499999999, 2.0)	(512, 512, 253)	(130, 198, 99, 85, 108, 32)	48925	1	(170.47206949412364, 255.80049054675524, 115.12022483392948)	(-73.43880752586863, -152.77580588113182, 1221.9404496678587)	0.914851	0.822694	53.2635	64.7428	71.2911	79.9322	79.3705	81.3891	54093.3	59.23	0.285362	24239.2	0.448099	54468.8	29	79	167842789	1.79119	26	3.54641	134	15.6389	55.0522	56	-41	175
0015475065	yuanfazao_segment_Segment_1	v3.0.1.post4+gad5b2de	1.19.2	2.0.2	1.1.1	3.6.7	{'minimumROIDimensions': 2, 'minimumROISize': None, 'normalize': False, 'normalizeScale': 1, 'removeOutliers': None, 'resampledPixelSpacing': None, 'interpolator': 'sitkBSpline', 'preCrop': False, 'padDistance': 5, 'distances': [1], 'force2D': False, 'force2Ddimension': 0, 'resegmentRange': None, 'label': 1, 'additionalInfo': True, 'binWidth': 25.0, 'symmetricalGLCM': True, 'correctMask': True}	{'Original': {}}	1125eabb9e86f2f5d93b28f9c7501b8f75b655d9	3D	(0.7402343750000002, 0.7402343750000002, 2.000000015936255)	(512, 512, 252)	-587.576	-1023	1655	100ee979a473732c9650bfcf932a97733d3ada78	(0.7402343750000002, 0.7402343750000002, 2.000000015936255)	(512, 512, 252)	(136, 188, 161, 48, 52, 18)	13847	1	(160.19383259911893, 209.46269950169713, 168.8619917671698)	(-70.54890144713661, -34.078392548548464, 1223.1135122253677)	0.723193	0.541226	22.8135	42.1515	44.603	45.2343	43.9739	48.0423	15145.5	30.4837	0.501578	5902.03	0.389688	15174.8	36	92	66510490	1.91743	29	3.36257	140	17.5918	65.6932	68	-38	178
0015483590	yuanfazao_segment_Segment_1	v3.0.1.post4+gad5b2de	1.19.2	2.0.2	1.1.1	3.6.7	{'minimumROIDimensions': 2, 'minimumROISize': None, 'normalize': False, 'normalizeScale': 1, 'removeOutliers': None, 'resampledPixelSpacing': None, 'interpolator': 'sitkBSpline', 'preCrop': False, 'padDistance': 5, 'distances': [1], 'force2D': False, 'force2Ddimension': 0, 'resegmentRange': None, 'label': 1, 'additionalInfo': True, 'binWidth': 25.0, 'symmetricalGLCM': True, 'correctMask': True}	{'Original': {}}	1384b4d9bd53773cd882b1be0c9fdb0b1f7abce2	3D	(0.79296875, 0.79296875, 2.0)	(512, 512, 249)	-651.924	-1024	3049	35a1047449fa75240384b9db1e46654805278ab6	(0.79296875, 0.79296875, 2.0)	(512, 512, 249)	(106, 217, 128, 75, 84, 33)	44977	1	(145.58783378171066, 259.80407763968253, 142.9506859061298)	(-81.15691305590907, -136.087000934158, 1379.5013718122595)	0.805687	0.712187	55.0674	77.3216	81.3614	82.6744	68.554	89.6843	56064.4	62.297	0.219338	32296.9	0.576069	56563	42	123	333360347	2.39668	43	3.03593	196	25.113	80.2099	78	-141	337
0015534387	yuanfazao_segment_Segment_1	v3.0.1.post4+gad5b2de	1.19.2	2.0.2	1.1.1	3.6.7	{'minimumROIDimensions': 2, 'minimumROISize': None, 'normalize': False, 'normalizeScale': 1, 'removeOutliers': None, 'resampledPixelSpacing': None, 'interpolator': 'sitkBSpline', 'preCrop': False, 'padDistance': 5, 'distances': [1], 'force2D': False, 'force2Ddimension': 0, 'resegmentRange': None, 'label': 1, 'additionalInfo': True, 'binWidth': 25.0, 'symmetricalGLCM': True, 'correctMask': True}	{'Original': {}}	c2cb5cb434cc7eaf0fc4200fc9097d5850fa8b0a	3D	(0.67578125, 0.67578125, 2.0)	(512, 512, 264)	-499.786	-1024	1873	d6c3fb0cc40cf2c0b823d6e21120cae7a6242ce1	(0.67578125, 0.67578125, 2.0)	(512, 512, 264)	(106, 209, 128, 63, 63, 16)	17833	1	(137.82644535411876, 237.8653058935681, 135.80732350137384)	(-87.52158185053693, -162.9171956266122, 746.6146470027475)	0.859589	0.622466	27.2445	43.7686	47.7646	51.6532	43.2711	53.8181	16200	37.623	0.419122	7387.32	0.456008	16288	32	102	98563467	2.20919	38	3.23152	154	22.132	69.0059	72	-63	217
0015618273	yuanfazao_segment_Segment_1	v3.0.1.post4+gad5b2de	1.19.2	2.0.2	1.1.1	3.6.7	{'minimumROIDimensions': 2, 'minimumROISize': None, 'normalize': False, 'normalizeScale': 1, 'removeOutliers': None, 'resampledPixelSpacing': None, 'interpolator': 'sitkBSpline', 'preCrop': False, 'padDistance': 5, 'distances': [1], 'force2D': False, 'force2Ddimension': 0, 'resegmentRange': None, 'label': 1, 'additionalInfo': True, 'binWidth': 25.0, 'symmetricalGLCM': True, 'correctMask': True}	{'Original': {}}	c2cb5cb434cc7eaf0fc4200fc9097d5850fa8b0a	3D	(0.67578125, 0.67578125, 2.0)	(512, 512, 264)	-499.786	-1024	1873	d6c3fb0cc40cf2c0b823d6e21120cae7a6242ce1	(0.67578125, 0.67578125, 2.0)	(512, 512, 264)	(106, 209, 128, 63, 63, 16)	17833	1	(137.82644535411876, 237.8653058935681, 135.80732350137384)	(-87.52158185053693, -162.9171956266122, 746.6146470027475)	0.859589	0.622466	27.2445	43.7686	47.7646	51.6532	43.2711	53.8181	16200	37.623	0.419122	7387.32	0.456008	16288	32	102	98563467	2.20919	38	3.23152	154	22.132	69.0059	72	-63	217
0015809338	yuanfazao_segment_Segment_1	v3.0.1.post4+gad5b2de	1.19.2	2.0.2	1.1.1	3.6.7	{'minimumROIDimensions': 2, 'minimumROISize': None, 'normalize': False, 'normalizeScale': 1, 'removeOutliers': None, 'resampledPixelSpacing': None, 'interpolator': 'sitkBSpline', 'preCrop': False, 'padDistance': 5, 'distances': [1], 'force2D': False, 'force2Ddimension': 0, 'resegmentRange': None, 'label': 1, 'additionalInfo': True, 'binWidth': 25.0, 'symmetricalGLCM': True, 'correctMask': True}	{'Original': {}}	f3860d4d2983c9880f3285ac1e99c00eb564f3cb	3D	(0.7812500000000001, 0.7812500000000001, 2.0000000000000004)	(512, 512, 244)	-632.516	-1024	3070	e0d12d7b7f5dcca98a2d65fc6106b499be7b49ee	(0.7812500000000001, 0.7812500000000001, 2.0000000000000004)	(512, 512, 244)	(128, 238, 144, 31, 45, 15)	4925	1	(144.06781725888325, 261.4127918781726, 149.8107614213198)	(-74.05639276649744, -109.88063134517759, -485.5784771573603)	0.874247	0.431641	14.2889	33.1037	34.5747	41.6602	30.9063	44.0597	5950.27	28.9408	0.463123	3428.82	0.576247	6011.96	12	104	24855126	2.54351	52	2.77016	156	29.1465	61.5078	66	-91	247
0016129644	yuanfazao_segment_Segment_1	v3.0.1.post4+gad5b2de	1.19.2	2.0.2	1.1.1	3.6.7	{'minimumROIDimensions': 2, 'minimumROISize': None, 'normalize': False, 'normalizeScale': 1, 'removeOutliers': None, 'resampledPixelSpacing': None, 'interpolator': 'sitkBSpline', 'preCrop': False, 'padDistance': 5, 'distances': [1], 'force2D': False, 'force2Ddimension': 0, 'resegmentRange': None, 'label': 1, 'additionalInfo': True, 'binWidth': 25.0, 'symmetricalGLCM': True, 'correctMask': True}	{'Original': {}}	a0285cec8960d7fc403fe3a653941b4019d8faf8	3D	(0.83203125, 0.83203125, 2.0)	(512, 512, 260)	-607.065	-1024	3067	83fff7dc614675e7f80c0adc4478d34fdfc06dff	(0.83203125, 0.83203125, 2.0)	(512, 512, 260)	(95, 177, 127, 74, 71, 17)	27091	1	(128.11453988409434, 213.30729762651802, 136.2605662397106)	(-105.98868361206213, -159.10564689668618, 1013.5211324794212)	0.809725	0.593979	32.2585	54.3091	60.7383	63.5575	62.13	64.0998	37331.8	43.9754	0.409701	13184.7	0.353176	37508.9	0	64	48127843	2.1062	33	3.5423	132	19.9647	33.6029	36	-89	221
0016146673	yuanfazao_segment_Segment_1	v3.0.1.post4+gad5b2de	1.19.2	2.0.2	1.1.1	3.6.7	{'minimumROIDimensions': 2, 'minimumROISize': None, 'normalize': False, 'normalizeScale': 1, 'removeOutliers': None, 'resampledPixelSpacing': None, 'interpolator': 'sitkBSpline', 'preCrop': False, 'padDistance': 5, 'distances': [1], 'force2D': False, 'force2Ddimension': 0, 'resegmentRange': None, 'label': 1, 'additionalInfo': True, 'binWidth': 25.0, 'symmetricalGLCM': True, 'correctMask': True}	{'Original': {}}	a98d55a581e46f97d253c8309b54f6878c34eab5	3D	(0.7109374999999999, 0.7109374999999999, 2.0)	(512, 512, 205)	-597.372	-1024	1779	a0db97de7f81a5f49327247d9a7a48730bb5bd73	(0.7109374999999999, 0.7109374999999999, 2.0)	(512, 512, 205)	(105, 179, 109, 110, 141, 28)	102315	1	(149.62934076137418, 241.100571763671, 123.4594536480477)	(-89.26742180246055, -164.23709351176518, 624.9189072960953)	0.668308	0.594992	47.2257	79.3721	81.2387	85.4484	98.9455	109.408	103259	53.045	0.425269	25028.7	0.242388	103427	32	100	529071114	2.18426	36	3.25151	184	21.2854	66.8008	68	-125	309
0016236073	yuanfazao_segment_Segment_1	v3.0.1.post4+gad5b2de	1.19.2	2.0.2	1.1.1	3.6.7	{'minimumROIDimensions': 2, 'minimumROISize': None, 'normalize': False, 'normalizeScale': 1, 'removeOutliers': None, 'resampledPixelSpacing': None, 'interpolator': 'sitkBSpline', 'preCrop': False, 'padDistance': 5, 'distances': [1], 'force2D': False, 'force2Ddimension': 0, 'resegmentRange': None, 'label': 1, 'additionalInfo': True, 'binWidth': 25.0, 'symmetricalGLCM': True, 'correctMask': True}	{'Original': {}}	02cc172355f20f891c8ab7e219b737025b85bb67	3D	(0.822265625, 0.822265625, 2.0)	(512, 512, 321)	-569.773	-1024	3042	328201e3daf7e0fbdc899958332ce9bd83d3d2a0	(0.822265625, 0.822265625, 2.0)	(512, 512, 321)	(200, 169, 156, 80, 67, 17)	37171	1	(240.3013370638401, 201.24887681256894, 164.95843533937747)	(-16.497338078365857, -209.108833714665, 1274.416870678755)	0.781339	0.557323	34.0106	61.025	65.4144	59.9169	64.3787	73.1707	50201.1	47.6812	0.48293	13627.3	0.271454	50264.2	12	69	81056183	1.99286	30	4.3431	136	18.149	40.463	41	-123	259
0016369343	yuanfazao_segment_Segment_1	v3.0.1.post4+gad5b2de	1.19.2	2.0.2	1.1.1	3.6.7	{'minimumROIDimensions': 2, 'minimumROISize': None, 'normalize': False, 'normalizeScale': 1, 'removeOutliers': None, 'resampledPixelSpacing': None, 'interpolator': 'sitkBSpline', 'preCrop': False, 'padDistance': 5, 'distances': [1], 'force2D': False, 'force2Ddimension': 0, 'resegmentRange': None, 'label': 1, 'additionalInfo': True, 'binWidth': 25.0, 'symmetricalGLCM': True, 'correctMask': True}	{'Original': {}}	1d64c7ecf8a478a7c0b0570fb77566360dfb3e1b	3D	(0.705078125, 0.705078125, 5.0)	(512, 512, 95)	-600.979	-1024	2976	932f7494b0c6558185ea7f601801705b85691fe9	(0.705078125, 0.705078125, 5.0)	(512, 512, 95)	(79, 197, 55, 96, 102, 12)	30637	1	(125.48562196037471, 245.54656134739042, 60.270457290204654)	(-86.02283295372017, 175.6295090750155, 742.1522744510232)	0.922646	0.79089	51.6633	65.3231	72.0453	73.9681	69.6173	77.6082	75848.8	60.2701	0.343518	25225.2	0.332572	76153.6	42	77	116197017	1.36802	18	3.77696	116	11.0299	59.8958	60	-24	140
0016389822	yuanfazao_segment_Segment_1	v3.0.1.post4+gad5b2de	1.19.2	2.0.2	1.1.1	3.6.7	{'minimumROIDimensions': 2, 'minimumROISize': None, 'normalize': False, 'normalizeScale': 1, 'removeOutliers': None, 'resampledPixelSpacing': None, 'interpolator': 'sitkBSpline', 'preCrop': False, 'padDistance': 5, 'distances': [1], 'force2D': False, 'force2Ddimension': 0, 'resegmentRange': None, 'label': 1, 'additionalInfo': True, 'binWidth': 25.0, 'symmetricalGLCM': True, 'correctMask': True}	{'Original': {}}	fd3196095d3c94a430f6a03184f6886fa5490b0f	3D	(0.755859375, 0.755859375, 1.9999999999999998)	(512, 512, 222)	-641.155	-1024	2976	a056630a08acc11f820734212bff42044061c86a	(0.755859375, 0.755859375, 1.9999999999999998)	(512, 512, 222)	(165, 196, 108, 78, 60, 16)	26156	1	(206.6441351888668, 224.3319314879951, 116.45962685425906)	(-46.30609312872767, 133.0633935270588, 525.5192297085182)	0.759345	0.528253	27.2374	51.5613	61.8755	44.7893	59.3723	62.6409	29844.5	39.1528	0.476229	9770.38	0.327376	29887.1	63	119	227846729	1.96233	30	3.47652	176	17.7618	90.571	91	-27	203
0016390989	yuanfazao_segment_Segment_1	v3.0.1.post4+gad5b2de	1.19.2	2.0.2	1.1.1	3.6.7	{'minimumROIDimensions': 2, 'minimumROISize': None, 'normalize': False, 'normalizeScale': 1, 'removeOutliers': None, 'resampledPixelSpacing': None, 'interpolator': 'sitkBSpline', 'preCrop': False, 'padDistance': 5, 'distances': [1], 'force2D': False, 'force2Ddimension': 0, 'resegmentRange': None, 'label': 1, 'additionalInfo': True, 'binWidth': 25.0, 'symmetricalGLCM': True, 'correctMask': True}	{'Original': {}}	5c34fa1b5cdc35d447f7e2f956344ebe1589dedc	3D	(0.75390625, 0.75390625, 2.0)	(512, 512, 273)	-597.722	-1024	1709	8e8af0631b0c795471ba816f2844ea64e750da9b	(0.75390625, 0.75390625, 2.0)	(512, 512, 273)	(105, 221, 141, 71, 92, 42)	79027	1	(140.89411213888923, 262.9834107330406, 160.65036000354308)	(-100.4020951452906, -139.85820987704372, 931.1007200070861)	0.622153	0.4797	39.0901	81.4886	78.8772	90.0385	65.832	92.0676	89680.9	50.6983	0.412817	23470.7	0.261714	89833.9	36	84	325618883	1.7599	25	4.53754	128	15.2768	61.0495	63	-73	201
0016432800	yuanfazao_segment_Segment_1	v3.0.1.post4+gad5b2de	1.19.2	2.0.2	1.1.1	3.6.7	{'minimumROIDimensions': 2, 'minimumROISize': None, 'normalize': False, 'normalizeScale': 1, 'removeOutliers': None, 'resampledPixelSpacing': None, 'interpolator': 'sitkBSpline', 'preCrop': False, 'padDistance': 5, 'distances': [1], 'force2D': False, 'force2Ddimension': 0, 'resegmentRange': None, 'label': 1, 'additionalInfo': True, 'binWidth': 25.0, 'symmetricalGLCM': True, 'correctMask': True}	{'Original': {}}	781595721071aa07c1fb6fe54a48fa94b9a2cad5	3D	(0.64453125, 0.64453125, 2.0)	(512, 512, 237)	-584.728	-1024	3070	6016c857ebb15b3510a6f8b942139461b4edb4ee	(0.64453125, 0.64453125, 2.0)	(512, 512, 237)	(130, 170, 118, 146, 152, 54)	289893	2	(192.165605930464, 242.75080805676578, 144.92253693604192)	(-50.82099617763062, -133.71725261966267, 874.0450738720839)	0.842201	0.662076	61.4544	92.8207	109.606	112.168	107.793	117.244	240783	78.1738	0.323511	57855.8	0.240281	240855	34	85	1183029550	1.79111	27	3.07604	145	15.8457	60.745	62	-92	237
0016501516	yuanfazao_segment_Segment_1	v3.0.1.post4+gad5b2de	1.19.2	2.0.2	1.1.1	3.6.7	{'minimumROIDimensions': 2, 'minimumROISize': None, 'normalize': False, 'normalizeScale': 1, 'removeOutliers': None, 'resampledPixelSpacing': None, 'interpolator': 'sitkBSpline', 'preCrop': False, 'padDistance': 5, 'distances': [1], 'force2D': False, 'force2Ddimension': 0, 'resegmentRange': None, 'label': 1, 'additionalInfo': True, 'binWidth': 25.0, 'symmetricalGLCM': True, 'correctMask': True}	{'Original': {}}	85bc952660e524d82930abcb5f0174a032208bdc	3D	(0.73828125, 0.73828125, 2.0)	(512, 512, 226)	-617.811	-1024	3071	a5bc6c7f331483207fb4f3a5e5f65cd0858a0b6e	(0.73828125, 0.73828125, 2.0)	(512, 512, 226)	(116, 234, 134, 86, 98, 24)	40263	1	(157.41117154707797, 284.82529866130193, 146.43883962943644)	(-74.41714288125884, -144.34968184771068, 200.3776792588729)	0.828443	0.511047	31.2624	61.1733	65.9944	76.2283	70.5551	76.3176	43815.9	50.6786	0.41442	14503.2	0.331004	43891.4	27	84	153074874	1.9654	29	5.91596	141	17.9402	57.1677	59	-312	453
0016556762	yuanfazao_segment_Segment_1	v3.0.1.post4+gad5b2de	1.19.2	2.0.2	1.1.1	3.6.7	{'minimumROIDimensions': 2, 'minimumROISize': None, 'normalize': False, 'normalizeScale': 1, 'removeOutliers': None, 'resampledPixelSpacing': None, 'interpolator': 'sitkBSpline', 'preCrop': False, 'padDistance': 5, 'distances': [1], 'force2D': False, 'force2Ddimension': 0, 'resegmentRange': None, 'label': 1, 'additionalInfo': True, 'binWidth': 25.0, 'symmetricalGLCM': True, 'correctMask': True}	{'Original': {}}	13a2572fca62d9a5f874dfae83f88dec090ea699	3D	(0.705078125, 0.705078125, 2.0)	(512, 512, 270)	-543.785	-1024	1823	fd1896abe83ceb37ef49b11a145021f495aac076	(0.705078125, 0.705078125, 2.0)	(512, 512, 270)	(108, 192, 143, 87, 92, 29)	98464	1	(145.82611919077024, 241.20368865778354, 157.99221035099123)	(-82.32865424244514, -143.0800163955862, 410.48442070198246)	0.870906	0.678009	43.8023	64.6042	68.996	76.2012	66.8598	82.3904	97760.2	56.2642	0.549874	18663.6	0.190912	97899.8	20	80	318334311	2.01275	31	3.33462	125	18.8217	51.6555	54	-70	195
0016684583	yuanfazao_segment_Segment_1	v3.0.1.post4+gad5b2de	1.19.2	2.0.2	1.1.1	3.6.7	{'minimumROIDimensions': 2, 'minimumROISize': None, 'normalize': False, 'normalizeScale': 1, 'removeOutliers': None, 'resampledPixelSpacing': None, 'interpolator': 'sitkBSpline', 'preCrop': False, 'padDistance': 5, 'distances': [1], 'force2D': False, 'force2Ddimension': 0, 'resegmentRange': None, 'label': 1, 'additionalInfo': True, 'binWidth': 25.0, 'symmetricalGLCM': True, 'correctMask': True}	{'Original': {}}	a519bca7ea8e8800e00e852cdbedbf9b9ff851af	3D	(0.669921875, 0.669921875, 2.0)	(512, 512, 218)	-602.115	-1024	3066	b5c776fda671dc6f72a1992463c38438dd1c6a38	(0.669921875, 0.669921875, 2.0)	(512, 512, 218)	(127, 179, 122, 70, 57, 24)	22403	1	(158.98937642280052, 210.274204347632, 134.8763558451993)	(-88.65457790425668, -149.7977498218012, 1129.9527116903985)	0.478138	0.416841	25.3467	60.8066	60.9832	55.6388	36.2563	63.8216	20046	29.0739	0.443641	8043.97	0.401276	20108.7	43	106	137710081	2.08554	35	2.96819	171	19.8351	74.4393	75	-57	228
0016741628	yuanfazao_segment_Segment_1	v3.0.1.post4+gad5b2de	1.19.2	2.0.2	1.1.1	3.6.7	{'minimumROIDimensions': 2, 'minimumROISize': None, 'normalize': False, 'normalizeScale': 1, 'removeOutliers': None, 'resampledPixelSpacing': None, 'interpolator': 'sitkBSpline', 'preCrop': False, 'padDistance': 5, 'distances': [1], 'force2D': False, 'force2Ddimension': 0, 'resegmentRange': None, 'label': 1, 'additionalInfo': True, 'binWidth': 25.0, 'symmetricalGLCM': True, 'correctMask': True}	{'Original': {}}	b2c77ac002d1f6f78b9bfc376e46744a909ab78f	3D	(0.732422, 0.732422, 2.5)	(512, 512, 175)	-1124.93	-3024	1690	39097fd071003b387af6a2d2fe88465a45d7b2df	(0.732422, 0.732422, 2.5)	(512, 512, 175)	(111, 166, 58, 134, 132, 41)	260695	1	(172.38180632539942, 232.88032758587622, 79.914889046587)	(-64.14777264753826, -16.933324708897317, -404.3677773835325)	0.686583	0.568037	64.4775	113.509	117.796	121.08	103.875	130.247	349588	77.9335	0.477009	50310.9	0.143915	349619	32	96	1209319716	2.067	37	2.89727	177	20.368	63.4561	63	-197	374
0016750102	yuanfazao_segment_Segment_1	v3.0.1.post4+gad5b2de	1.19.2	2.0.2	1.1.1	3.6.7	{'minimumROIDimensions': 2, 'minimumROISize': None, 'normalize': False, 'normalizeScale': 1, 'removeOutliers': None, 'resampledPixelSpacing': None, 'interpolator': 'sitkBSpline', 'preCrop': False, 'padDistance': 5, 'distances': [1], 'force2D': False, 'force2Ddimension': 0, 'resegmentRange': None, 'label': 1, 'additionalInfo': True, 'binWidth': 25.0, 'symmetricalGLCM': True, 'correctMask': True}	{'Original': {}}	0ebda7e306052b39ebd4fa308f728cc2cffd1614	3D	(0.666015625, 0.666015625, 2.0)	(512, 512, 219)	-591.462	-1024	1523	20c8f77f096e1566db37d05879e965f69e51b94b	(0.666015625, 0.666015625, 2.0)	(512, 512, 219)	(89, 195, 116, 97, 160, 31)	185661	1	(132.22171053694638, 283.834585615719, 130.7912431797739)	(-95.10526700566655, -119.62872325203085, 664.6824863595477)	0.669582	0.584398	51.0403	87.3382	69.862	100.219	107.545	114.012	164613	58.4801	0.548929	26461.3	0.160749	164710	39	87	812126157	1.74659	25	3.58598	160	15.0838	63.3284	64	-97	257
0016795751	yuanfazao_segment_Segment_1	v3.0.1.post4+gad5b2de	1.19.2	2.0.2	1.1.1	3.6.7	{'minimumROIDimensions': 2, 'minimumROISize': None, 'normalize': False, 'normalizeScale': 1, 'removeOutliers': None, 'resampledPixelSpacing': None, 'interpolator': 'sitkBSpline', 'preCrop': False, 'padDistance': 5, 'distances': [1], 'force2D': False, 'force2Ddimension': 0, 'resegmentRange': None, 'label': 1, 'additionalInfo': True, 'binWidth': 25.0, 'symmetricalGLCM': True, 'correctMask': True}	{'Original': {}}	6ecc49fd82c6c01c2621c4c3417b1e65b5fb0199	3D	(0.8359380000000001, 0.8359380000000001, 2.5000049504950494)	(512, 512, 203)	-1139.66	-3024	1622	dbbc5d5314f4d76e3cf56dc70eef81bcd9266199	(0.8359380000000001, 0.8359380000000001, 2.5000049504950494)	(512, 512, 203)	(122, 252, 124, 29, 46, 9)	4140	1	(134.787922705314, 273.4572463768116, 127.89806763285024)	(-98.69965346956522, 14.593303621739125, -382.0511977591239)	0.739072	0.633832	19.7625	31.1795	29.0597	36.8661	39.3513	39.3513	7182.22	23.0439	0.52061	3457.89	0.481451	7232.52	40	90	18902557	1.77687	26	4.53844	122	15.7408	64.435	65	-54	176
0016851313	yuanfazao_segment_Segment_1	v3.0.1.post4+gad5b2de	1.19.2	2.0.2	1.1.1	3.6.7	{'minimumROIDimensions': 2, 'minimumROISize': None, 'normalize': False, 'normalizeScale': 1, 'removeOutliers': None, 'resampledPixelSpacing': None, 'interpolator': 'sitkBSpline', 'preCrop': False, 'padDistance': 5, 'distances': [1], 'force2D': False, 'force2Ddimension': 0, 'resegmentRange': None, 'label': 1, 'additionalInfo': True, 'binWidth': 25.0, 'symmetricalGLCM': True, 'correctMask': True}	{'Original': {}}	8fecb451d28b29684623cc1ac677f219ee459bf0	3D	(0.7675781249999999, 0.7675781249999999, 1.0)	(512, 512, 234)	-665.063	-1024	3057	d1ac5c03afaa24cff03ad6742546d266d7dbd37a	(0.7675781249999999, 0.7675781249999999, 1.0)	(512, 512, 234)	(110, 200, 0, 67, 63, 33)	69877	1	(141.79960502024986, 231.01702992400934, 14.087539533752164)	(-70.27393599031606, -146.29259226536007, 473.5875395337522)	0.935182	0.759942	33.3454	43.8789	52.9968	50.6304	51.031	55.7608	41128.5	41.0348	0.623576	9240.39	0.224671	41169.9	13	69	151698582	1.90708	29	3.11619	129	17.1749	41.2998	42	-80	209
0016862978	yuanfazao_segment_Segment_1	v3.0.1.post4+gad5b2de	1.19.2	2.0.2	1.1.1	3.6.7	{'minimumROIDimensions': 2, 'minimumROISize': None, 'normalize': False, 'normalizeScale': 1, 'removeOutliers': None, 'resampledPixelSpacing': None, 'interpolator': 'sitkBSpline', 'preCrop': False, 'padDistance': 5, 'distances': [1], 'force2D': False, 'force2Ddimension': 0, 'resegmentRange': None, 'label': 1, 'additionalInfo': True, 'binWidth': 25.0, 'symmetricalGLCM': True, 'correctMask': True}	{'Original': {}}	1e785bf6c7c938ff9baf3b54b436d5b336cd6712	3D	(0.650390625, 0.650390625, 2.0)	(512, 512, 248)	-529.521	-1024	3071	b5a1b20924d56350f7fbb81bd3f24056ab1d2b02	(0.650390625, 0.650390625, 2.0)	(512, 512, 248)	(99, 189, 116, 85, 96, 23)	61474	1	(140.34144516380908, 236.3984611380421, 126.73920681914305)	(-71.89804445400695, -136.42346179889057, 88.5784136382861)	0.901469	0.602682	34.2585	56.8434	64.7205	69.9469	60.8176	71.9604	52006.2	51.2425	0.429632	15682.8	0.301557	52008	39	90	300967576	1.77681	25	3.63582	125	15.7458	67.0299	70	-50	175
0016893920	yuanfazao_segment_Segment_1	v3.0.1.post4+gad5b2de	1.19.2	2.0.2	1.1.1	3.6.7	{'minimumROIDimensions': 2, 'minimumROISize': None, 'normalize': False, 'normalizeScale': 1, 'removeOutliers': None, 'resampledPixelSpacing': None, 'interpolator': 'sitkBSpline', 'preCrop': False, 'padDistance': 5, 'distances': [1], 'force2D': False, 'force2Ddimension': 0, 'resegmentRange': None, 'label': 1, 'additionalInfo': True, 'binWidth': 25.0, 'symmetricalGLCM': True, 'correctMask': True}	{'Original': {}}	3db25502bd860ec7ce2cc7d42415c506be07bd49	3D	(0.7734375, 0.7734375, 2.0)	(512, 512, 228)	-675.031	-1024	3071	1d33f9fc2b1b3d8851a45a4618261e31cad95725	(0.7734375, 0.7734375, 2.0)	(512, 512, 228)	(140, 190, 105, 61, 64, 20)	26295	2	(167.2457881726564, 223.54504658680358, 115.5554287887431)	(-59.25911696021106, -124.71515928051912, 837.1108575774862)	0.906511	0.713641	34.2994	48.0626	52.5874	56.5641	49.506	59.8942	31397.6	43.5693	0.3697	13018.6	0.414638	31459.6	37	88	114846054	1.83649	27	3.20208	135	16.2198	62.8687	63	-50	185
0016979142	yuanfazao_segment_Segment_1	v3.0.1.post4+gad5b2de	1.19.2	2.0.2	1.1.1	3.6.7	{'minimumROIDimensions': 2, 'minimumROISize': None, 'normalize': False, 'normalizeScale': 1, 'removeOutliers': None, 'resampledPixelSpacing': None, 'interpolator': 'sitkBSpline', 'preCrop': False, 'padDistance': 5, 'distances': [1], 'force2D': False, 'force2Ddimension': 0, 'resegmentRange': None, 'label': 1, 'additionalInfo': True, 'binWidth': 25.0, 'symmetricalGLCM': True, 'correctMask': True}	{'Original': {}}	0e2865df286f51c8b9272f72595d7b56b6fe19b7	3D	(0.70703125, 0.70703125, 2.0)	(512, 512, 232)	-573.959	-1023	12263	cc07b322aeb8041cbd58afb856f4c1181a957c0c	(0.70703125, 0.70703125, 2.0)	(512, 512, 232)	(90, 308, 111, 63, 67, 25)	25933	1	(123.53133073689894, 339.882234990167, 124.38036478617977)	(-95.04277481492697, 59.660877457891445, 581.1578855723595)	0.612501	0.567107	30.7002	54.1348	58.888	54.6658	40.027	61.7699	25903	33.1576	0.456766	9268.81	0.357828	25927.5	44	112	183555687	2.20778	38	3.21789	177	21.8772	79.5921	82	-66	243
0017072849	yuanfazao_segment_Segment_1	v3.0.1.post4+gad5b2de	1.19.2	2.0.2	1.1.1	3.6.7	{'minimumROIDimensions': 2, 'minimumROISize': None, 'normalize': False, 'normalizeScale': 1, 'removeOutliers': None, 'resampledPixelSpacing': None, 'interpolator': 'sitkBSpline', 'preCrop': False, 'padDistance': 5, 'distances': [1], 'force2D': False, 'force2Ddimension': 0, 'resegmentRange': None, 'label': 1, 'additionalInfo': True, 'binWidth': 25.0, 'symmetricalGLCM': True, 'correctMask': True}	{'Original': {}}	3588abb3f2e36efef40ac6dd518cae66635f08ea	3D	(0.8515625000000001, 0.8515625000000001, 1.9999999863013693)	(512, 512, 293)	-630.78	-1024	2976	49460e8dd38ccc50863561954606f448bf895fe5	(0.8515625000000001, 0.8515625000000001, 1.9999999863013693)	(512, 512, 293)	(112, 180, 163, 66, 74, 26)	26394	1	(148.4434720012124, 221.5421686746988, 176.36239296809882)	(-82.59110587396755, 144.65700301204822, 1041.124807520274)	0.679145	0.556955	37.9655	68.1663	61.7006	75.2249	54.48	76.6493	38098.5	46.2948	0.310316	17644.9	0.463138	38279.7	-2	57	36743055	2.01463	31	8.83899	112	18.5673	28.3792	30	-307	419
0017091579	yuanfazao_segment_Segment_1	v3.0.1.post4+gad5b2de	1.19.2	2.0.2	1.1.1	3.6.7	{'minimumROIDimensions': 2, 'minimumROISize': None, 'normalize': False, 'normalizeScale': 1, 'removeOutliers': None, 'resampledPixelSpacing': None, 'interpolator': 'sitkBSpline', 'preCrop': False, 'padDistance': 5, 'distances': [1], 'force2D': False, 'force2Ddimension': 0, 'resegmentRange': None, 'label': 1, 'additionalInfo': True, 'binWidth': 25.0, 'symmetricalGLCM': True, 'correctMask': True}	{'Original': {}}	33ab409a638903cc90ca70442b38f6893dc82c0e	3D	(0.839844, 0.839844, 2.5000000000000004)	(512, 512, 201)	-1127.88	-3024	3071	0ad084feb929cde03180b7a9a4c8268d8e1d954e	(0.839844, 0.839844, 2.5000000000000004)	(512, 512, 201)	(166, 202, 83, 52, 59, 19)	14929	1	(188.5928059481546, 231.69689865362716, 93.40819880768973)	(-61.550463481278086, -20.41074984714311, -388.82450298077566)	0.767765	0.663604	33.2764	50.1449	52.635	63.8887	45.4215	63.977	26229.9	38.4995	0.366624	11644.7	0.443947	26325	51	92	81929450	1.54173	21	3.33967	119	12.7131	72.3229	73	-26	145
0017260079	yuanfazao_segment_Segment_1	v3.0.1.post4+gad5b2de	1.19.2	2.0.2	1.1.1	3.6.7	{'minimumROIDimensions': 2, 'minimumROISize': None, 'normalize': False, 'normalizeScale': 1, 'removeOutliers': None, 'resampledPixelSpacing': None, 'interpolator': 'sitkBSpline', 'preCrop': False, 'padDistance': 5, 'distances': [1], 'force2D': False, 'force2Ddimension': 0, 'resegmentRange': None, 'label': 1, 'additionalInfo': True, 'binWidth': 25.0, 'symmetricalGLCM': True, 'correctMask': True}	{'Original': {}}	e166ac3723521074ad0a85d2c2312817564db1db	3D	(0.783203125, 0.783203125, 2.0)	(512, 512, 239)	-702.129	-1023	1668	ba6995c27619ddf6f8fb20604caa057abe8698c5	(0.783203125, 0.783203125, 2.0)	(512, 512, 239)	(116, 228, 159, 69, 69, 19)	21334	1	(147.44234555170152, 260.060794975157, 168.88989406581044)	(-80.61848920657754, 3.572029314527242, 1620.282958131621)	0.695306	0.613608	29.6962	48.3961	50.3449	50.3515	59.9035	59.9035	26094.3	33.6501	0.451241	9428.43	0.361322	26172.9	61	113	174261905	1.84321	27	3.24885	156	16.2967	87.9995	89	-10	166
0017287544	yuanfazao_segment_Segment_1	v3.0.1.post4+gad5b2de	1.19.2	2.0.2	1.1.1	3.6.7	{'minimumROIDimensions': 2, 'minimumROISize': None, 'normalize': False, 'normalizeScale': 1, 'removeOutliers': None, 'resampledPixelSpacing': None, 'interpolator': 'sitkBSpline', 'preCrop': False, 'padDistance': 5, 'distances': [1], 'force2D': False, 'force2Ddimension': 0, 'resegmentRange': None, 'label': 1, 'additionalInfo': True, 'binWidth': 25.0, 'symmetricalGLCM': True, 'correctMask': True}	{'Original': {}}	57df9a544d01448ecdd7583e77e66b795032e85f	3D	(0.6796875, 0.6796875, 1.0)	(512, 512, 435)	-532.265	-1024	3071	b453b6de48d7b0c65ec094d5591084ceeca4d12a	(0.6796875, 0.6796875, 1.0)	(512, 512, 435)	(95, 180, 218, 92, 80, 52)	75858	2	(140.86675103482824, 214.9061404202589, 247.39949642753567)	(-83.91478640601518, -150.5911389331052, 227.89949642753567)	0.793084	0.718976	37.5499	52.227	64.0951	71.8914	57.5812	73.6248	35005.6	41.4204	0.265615	19483	0.556569	35044.5	17	88	265514367	2.28222	36	3.74202	176	22.3005	51.7282	52	-116	292
0017361454	Segmentation_18_segment_Segment_1	v3.0.1.post4+gad5b2de	1.19.2	2.0.2	1.1.1	3.6.7	{'minimumROIDimensions': 2, 'minimumROISize': None, 'normalize': False, 'normalizeScale': 1, 'removeOutliers': None, 'resampledPixelSpacing': None, 'interpolator': 'sitkBSpline', 'preCrop': False, 'padDistance': 5, 'distances': [1], 'force2D': False, 'force2Ddimension': 0, 'resegmentRange': None, 'label': 1, 'additionalInfo': True, 'binWidth': 25.0, 'symmetricalGLCM': True, 'correctMask': True}	{'Original': {}}	1b2e08efb1e16539de59301f3bf18163110e3f56	3D	(0.7792970000000001, 0.7792970000000001, 2.5000000000000013)	(512, 512, 201)	-1009.24	-3024	3071	99d01792860590969538fb46b140f5311a9926b8	(0.7792970000000001, 0.7792970000000001, 2.5000000000000013)	(512, 512, 201)	(114, 238, 104, 52, 63, 14)	13690	1	(139.9564645726808, 267.15836376917457, 109.71110299488677)	(-93.17334702790353, 8.695711410226437, -372.7922425127832)	0.93474	0.868152	35.2243	40.5739	45.1808	50.5913	44.1456	51.4411	20729.1	37.9261	0.39692	9193.94	0.443528	20785	28	84	54593840	1.93364	29	3.75257	128	17.8281	58.9286	62	-58	186
0017372108	yuanfazao_segment_Segment_1	v3.0.1.post4+gad5b2de	1.19.2	2.0.2	1.1.1	3.6.7	{'minimumROIDimensions': 2, 'minimumROISize': None, 'normalize': False, 'normalizeScale': 1, 'removeOutliers': None, 'resampledPixelSpacing': None, 'interpolator': 'sitkBSpline', 'preCrop': False, 'padDistance': 5, 'distances': [1], 'force2D': False, 'force2Ddimension': 0, 'resegmentRange': None, 'label': 1, 'additionalInfo': True, 'binWidth': 25.0, 'symmetricalGLCM': True, 'correctMask': True}	{'Original': {}}	9838984324f913566680e4d982f6ddec657f325a	3D	(0.74609375, 0.74609375, 2.0000000000000004)	(512, 512, 236)	-654.147	-1024	3071	972ad2c0bc59e05b88b28ebec6a72f027fc59fac	(0.74609375, 0.74609375, 2.0000000000000004)	(512, 512, 236)	(111, 243, 124, 62, 58, 16)	11045	1	(140.8437301946582, 269.9797193300136, 130.66355817111815)	(-95.54432630007923, -123.19677190612254, 701.0271163422362)	0.834034	0.786339	31.8457	40.4986	48.33	42.0231	44.5162	49.0218	12178.9	33.7772	0.347276	7371.39	0.605257	12296.5	45	87	50545150	1.63486	21	4.63071	143	13.5213	65.2398	65	-47	190
0017382161	yuanfazao_segment_Segment_1	v3.0.1.post4+gad5b2de	1.19.2	2.0.2	1.1.1	3.6.7	{'minimumROIDimensions': 2, 'minimumROISize': None, 'normalize': False, 'normalizeScale': 1, 'removeOutliers': None, 'resampledPixelSpacing': None, 'interpolator': 'sitkBSpline', 'preCrop': False, 'padDistance': 5, 'distances': [1], 'force2D': False, 'force2Ddimension': 0, 'resegmentRange': None, 'label': 1, 'additionalInfo': True, 'binWidth': 25.0, 'symmetricalGLCM': True, 'correctMask': True}	{'Original': {}}	493582c22112e432b2f57cf6c6706fbe64d185c9	3D	(0.7890625, 0.7890625, 1.9999999999999991)	(512, 512, 222)	-720.747	-1024	1609	5d0f366df85a7f63d48d7164642680c1782edfbf	(0.7890625, 0.7890625, 1.9999999999999991)	(512, 512, 222)	(101, 254, 117, 76, 67, 26)	32991	1	(145.96965839168257, 283.1234276014671, 127.4595798854233)	(-82.42628517531297, -114.70338915821733, 971.0191597708466)	0.732278	0.667487	40.2627	60.3198	70.6175	62.7257	57.6664	70.8332	41049.9	44.1709	0.362822	15861	0.386385	41081.7	46	94	176830442	1.76663	25	5.23585	200	15.1984	70.4779	72	-135	335
0017388080	yuanfazao_segment_Segment_1	v3.0.1.post4+gad5b2de	1.19.2	2.0.2	1.1.1	3.6.7	{'minimumROIDimensions': 2, 'minimumROISize': None, 'normalize': False, 'normalizeScale': 1, 'removeOutliers': None, 'resampledPixelSpacing': None, 'interpolator': 'sitkBSpline', 'preCrop': False, 'padDistance': 5, 'distances': [1], 'force2D': False, 'force2Ddimension': 0, 'resegmentRange': None, 'label': 1, 'additionalInfo': True, 'binWidth': 25.0, 'symmetricalGLCM': True, 'correctMask': True}	{'Original': {}}	4f7ff7ee12fc684ecae1d4a17f917b565b29af6a	3D	(0.75390625, 0.75390625, 2.0)	(512, 512, 256)	-584.548	-1024	1879	d27e67f0821d9c133feabec4e452f12611136743	(0.75390625, 0.75390625, 2.0)	(512, 512, 256)	(61, 209, 133, 117, 120, 39)	217289	1	(120.29788898655707, 267.4226444965, 151.50573199747802)	(-97.92971650622852, -147.51144379756053, 717.0114639949561)	0.96883	0.865942	66.892	77.2477	92.1161	98.3855	89.9173	101.32	246896	74.8399	0.529687	35931.4	0.145532	247003	21	72	556048305	1.82724	27	3.16403	133	16.1966	46.359	46	-87	220
0017415127	yuanfazao_segment_Segment_1	v3.0.1.post4+gad5b2de	1.19.2	2.0.2	1.1.1	3.6.7	{'minimumROIDimensions': 2, 'minimumROISize': None, 'normalize': False, 'normalizeScale': 1, 'removeOutliers': None, 'resampledPixelSpacing': None, 'interpolator': 'sitkBSpline', 'preCrop': False, 'padDistance': 5, 'distances': [1], 'force2D': False, 'force2Ddimension': 0, 'resegmentRange': None, 'label': 1, 'additionalInfo': True, 'binWidth': 25.0, 'symmetricalGLCM': True, 'correctMask': True}	{'Original': {}}	1699199c3e090c62d28ed1c72a9aa56bddd9a382	3D	(0.75390625, 0.75390625, 2.0)	(512, 512, 249)	-672.224	-1024	1684	fce1d9b05182f93a2d1483203166e4a7c44bccba	(0.75390625, 0.75390625, 2.0)	(512, 512, 249)	(113, 236, 125, 43, 38, 19)	10237	1	(132.83305655953893, 256.1630360457165, 133.0042004493504)	(-104.4793753281601, -130.00013298115903, 638.5084008987008)	0.529719	0.408802	18.7418	45.8456	48.9841	43.4696	28.4993	51.0967	11614.8	24.2853	0.554562	4472.41	0.385062	11636.9	30	81	35465325	1.80335	28	3.38473	115	16.1159	55.3439	56	-58	173
0017428268	yuanfazao_segment_Segment_1	v3.0.1.post4+gad5b2de	1.19.2	2.0.2	1.1.1	3.6.7	{'minimumROIDimensions': 2, 'minimumROISize': None, 'normalize': False, 'normalizeScale': 1, 'removeOutliers': None, 'resampledPixelSpacing': None, 'interpolator': 'sitkBSpline', 'preCrop': False, 'padDistance': 5, 'distances': [1], 'force2D': False, 'force2Ddimension': 0, 'resegmentRange': None, 'label': 1, 'additionalInfo': True, 'binWidth': 25.0, 'symmetricalGLCM': True, 'correctMask': True}	{'Original': {}}	74e89a2722973d4d4e734d505f8deff207239a52	3D	(0.8789062499999999, 0.8789062499999999, 2.000000000000001)	(512, 512, 231)	-691.679	-1024	2976	6792c624e535e79f36c1a40567e8ad625cdc22b3	(0.8789062499999999, 0.8789062499999999, 2.000000000000001)	(512, 512, 231)	(127, 211, 104, 61, 45, 29)	16127	1	(156.6589570285856, 233.65560860668444, 116.00731692193216)	(-86.31146354909461, 154.36137475196873, 644.4146578438645)	0.398369	0.358524	25.7472	71.8145	76.3216	61.8969	38.5218	76.5692	24773.4	28.6086	0.387948	10593.4	0.427611	24915.4	24	81	53162239	1.97441	29	4.18239	125	17.9725	52.5299	54	-91	216
0017523300	yuanfazao_segment_Segment_1	v3.0.1.post4+gad5b2de	1.19.2	2.0.2	1.1.1	3.6.7	{'minimumROIDimensions': 2, 'minimumROISize': None, 'normalize': False, 'normalizeScale': 1, 'removeOutliers': None, 'resampledPixelSpacing': None, 'interpolator': 'sitkBSpline', 'preCrop': False, 'padDistance': 5, 'distances': [1], 'force2D': False, 'force2Ddimension': 0, 'resegmentRange': None, 'label': 1, 'additionalInfo': True, 'binWidth': 25.0, 'symmetricalGLCM': True, 'correctMask': True}	{'Original': {}}	24f088d1aef922955679013e39a3e884841ce170	3D	(0.83203125, 0.83203125, 2.0)	(512, 512, 228)	-669.413	-1024	3071	71d1b70e7940d8a9512d6ca6cdac9b1df94933b8	(0.83203125, 0.83203125, 2.0)	(512, 512, 228)	(114, 238, 150, 43, 52, 10)	10495	1	(135.13978084802287, 262.79666507860884, 154.6829919009052)	(-104.14346359129347, -123.92894663381375, 1027.8659838018104)	0.944854	0.613074	21.1635	34.5204	37.837	42.3203	42.18	46.7528	14475.3	32.6167	0.595987	4819.47	0.332944	14530.9	29	73	30443910	1.62527	23	3.59053	110	13.7652	50.9807	52	-54	164
0017590958	yuanfazao_segment_Segment_1	v3.0.1.post4+gad5b2de	1.19.2	2.0.2	1.1.1	3.6.7	{'minimumROIDimensions': 2, 'minimumROISize': None, 'normalize': False, 'normalizeScale': 1, 'removeOutliers': None, 'resampledPixelSpacing': None, 'interpolator': 'sitkBSpline', 'preCrop': False, 'padDistance': 5, 'distances': [1], 'force2D': False, 'force2Ddimension': 0, 'resegmentRange': None, 'label': 1, 'additionalInfo': True, 'binWidth': 25.0, 'symmetricalGLCM': True, 'correctMask': True}	{'Original': {}}	b35bf486783b76c763d99405d0185f420f24f4f6	3D	(0.60546875, 0.60546875, 2.0)	(512, 512, 220)	-518.31	-1024	1535	102d68d5f9930e51197366641fb6261d2a971218	(0.60546875, 0.60546875, 2.0)	(512, 512, 220)	(80, 216, 99, 105, 120, 37)	160753	1	(127.84010251752689, 277.6225513676261, 117.31819623895043)	(-77.29407855384115, -129.10548647663262, 1531.5363924779006)	0.791631	0.578946	44.1226	76.212	84.4841	86.8221	75.1977	89.9983	117912	60.3317	0.434998	26732.2	0.226714	117862	27	84	598167389	1.95558	29	3.86294	141	17.846	56.5995	58	-121	262
0017614472	yuanfazao_segment_Segment_1	v3.0.1.post4+gad5b2de	1.19.2	2.0.2	1.1.1	3.6.7	{'minimumROIDimensions': 2, 'minimumROISize': None, 'normalize': False, 'normalizeScale': 1, 'removeOutliers': None, 'resampledPixelSpacing': None, 'interpolator': 'sitkBSpline', 'preCrop': False, 'padDistance': 5, 'distances': [1], 'force2D': False, 'force2Ddimension': 0, 'resegmentRange': None, 'label': 1, 'additionalInfo': True, 'binWidth': 25.0, 'symmetricalGLCM': True, 'correctMask': True}	{'Original': {}}	2d53395cdc1fe149f5dec42cdd84082bbfb3e016	3D	(0.798828125, 0.798828125, 1.999999999999999)	(512, 512, 219)	-674.475	-1024	3042	6f0b7ac3add6d1458db19d84688058eb8354a569	(0.798828125, 0.798828125, 1.999999999999999)	(512, 512, 219)	(135, 168, 90, 54, 53, 15)	10511	1	(158.87898392160594, 192.76519836361908, 96.14356388545333)	(-85.18358510949838, -160.11432396343704, 1040.8871277709065)	0.918494	0.751259	26.9036	35.8114	43.2376	42.7609	42.944	48.8537	13264.5	32.8925	0.41295	6562.15	0.494717	13414.7	14	64	21623201	1.76483	25	3.9916	108	15.4009	40.8246	43	-87	195
0017646231	yuanfazao_segment_Segment_1	v3.0.1.post4+gad5b2de	1.19.2	2.0.2	1.1.1	3.6.7	{'minimumROIDimensions': 2, 'minimumROISize': None, 'normalize': False, 'normalizeScale': 1, 'removeOutliers': None, 'resampledPixelSpacing': None, 'interpolator': 'sitkBSpline', 'preCrop': False, 'padDistance': 5, 'distances': [1], 'force2D': False, 'force2Ddimension': 0, 'resegmentRange': None, 'label': 1, 'additionalInfo': True, 'binWidth': 25.0, 'symmetricalGLCM': True, 'correctMask': True}	{'Original': {}}	450996697d7ce851ebf5757e8d27815c2622163e	3D	(0.7949218750000001, 0.7949218750000001, 2.0)	(512, 512, 252)	-638.891	-1024	2976	699a3fe18db07d06c31076d3521ea89a423bd7e6	(0.7949218750000001, 0.7949218750000001, 2.0)	(512, 512, 252)	(105, 166, 118, 112, 127, 42)	219514	1	(147.24304144610366, 233.8544967519156, 138.9641161839336)	(-79.4532854129606, 168.39605503521418, -42.271779632132734)	0.807316	0.676997	64.196	94.8247	112.016	114.508	101.576	114.678	277179	76.5535	0.416104	49407.2	0.17825	277422	37	102	1232671814	2.1043	34	2.86398	175	20.0741	70.6276	72	-92	267
0017681219	yuanfazao_segment_Segment_1	v3.0.1.post4+gad5b2de	1.19.2	2.0.2	1.1.1	3.6.7	{'minimumROIDimensions': 2, 'minimumROISize': None, 'normalize': False, 'normalizeScale': 1, 'removeOutliers': None, 'resampledPixelSpacing': None, 'interpolator': 'sitkBSpline', 'preCrop': False, 'padDistance': 5, 'distances': [1], 'force2D': False, 'force2Ddimension': 0, 'resegmentRange': None, 'label': 1, 'additionalInfo': True, 'binWidth': 25.0, 'symmetricalGLCM': True, 'correctMask': True}	{'Original': {}}	d384d552106420b2e48a6a614e4a708c0fc47d8a	3D	(0.66015625, 0.66015625, 2.0)	(512, 512, 245)	-495.796	-1024	2812	c2d53c36ab991dd8d2706c5b8d714c3b950c5634	(0.66015625, 0.66015625, 2.0)	(512, 512, 245)	(96, 203, 148, 76, 157, 32)	82152	1	(136.81789852955498, 251.84837861524977, 164.5230304800857)	(-88.34873104884846, -186.91064067977646, 194.04606096017142)	0.725377	0.487952	37.5267	76.9067	70.0129	102.812	104.998	106.272	71488	55.7863	0.433196	19228.9	0.268981	71604.7	22	74	225134688	1.85182	27	4.11775	128	16.3406	48.0261	48	-137	265
0017735777	yuanfazao_segment_Segment_1	v3.0.1.post4+gad5b2de	1.19.2	2.0.2	1.1.1	3.6.7	{'minimumROIDimensions': 2, 'minimumROISize': None, 'normalize': False, 'normalizeScale': 1, 'removeOutliers': None, 'resampledPixelSpacing': None, 'interpolator': 'sitkBSpline', 'preCrop': False, 'padDistance': 5, 'distances': [1], 'force2D': False, 'force2Ddimension': 0, 'resegmentRange': None, 'label': 1, 'additionalInfo': True, 'binWidth': 25.0, 'symmetricalGLCM': True, 'correctMask': True}	{'Original': {}}	d1e1249143454ca33e680acbd89ed19010dafe4a	3D	(0.7832031249999999, 0.7832031249999999, 1.999999999999999)	(512, 512, 234)	-602.393	-1023	1723	fda1da239d288e85e847e7cf1ee040d44c6685b5	(0.7832031249999999, 0.7832031249999999, 1.999999999999999)	(512, 512, 234)	(109, 205, 142, 74, 103, 26)	52996	1	(141.34215789870933, 256.497094120311, 154.20324175409465)	(-89.4087782394874, 0.7809276684467079, 1261.201283508189)	0.644633	0.474002	34.0184	71.7685	65.0203	80.9189	79.1035	86.1846	64950.5	46.2644	0.550028	14206.5	0.218728	65016.2	41	100	297950286	1.97257	32	3.20045	145	18.4346	71.3901	73	-60	205
0017737663	yuanfazao_segment_Segment_1	v3.0.1.post4+gad5b2de	1.19.2	2.0.2	1.1.1	3.6.7	{'minimumROIDimensions': 2, 'minimumROISize': None, 'normalize': False, 'normalizeScale': 1, 'removeOutliers': None, 'resampledPixelSpacing': None, 'interpolator': 'sitkBSpline', 'preCrop': False, 'padDistance': 5, 'distances': [1], 'force2D': False, 'force2Ddimension': 0, 'resegmentRange': None, 'label': 1, 'additionalInfo': True, 'binWidth': 25.0, 'symmetricalGLCM': True, 'correctMask': True}	{'Original': {}}	b01a788993d24a81d8573c5e350afa19f7fb9262	3D	(0.6953125, 0.6953125, 2.0)	(512, 512, 244)	-552.859	-1024	3071	ea28e65c99db760acaea9eb24c494a1f42f50f2b	(0.6953125, 0.6953125, 2.0)	(512, 512, 244)	(69, 261, 151, 100, 90, 11)	33030	6	(127.92425068119891, 307.4593097184378, 155.85900696336662)	(-81.70501319822888, -122.87204246139879, 575.6180139267333)	0.891536	0.366342	22.5101	61.4457	69.1344	63.9178	69.2595	71.7055	31863.5	54.781	0.405654	11981.8	0.376037	31937.3	40	95	165026633	1.90879	29	3.35063	145	17.1724	67.3102	67	-49	194
0017761606	yuanfazao_segment_Segment_1	v3.0.1.post4+gad5b2de	1.19.2	2.0.2	1.1.1	3.6.7	{'minimumROIDimensions': 2, 'minimumROISize': None, 'normalize': False, 'normalizeScale': 1, 'removeOutliers': None, 'resampledPixelSpacing': None, 'interpolator': 'sitkBSpline', 'preCrop': False, 'padDistance': 5, 'distances': [1], 'force2D': False, 'force2Ddimension': 0, 'resegmentRange': None, 'label': 1, 'additionalInfo': True, 'binWidth': 25.0, 'symmetricalGLCM': True, 'correctMask': True}	{'Original': {}}	ac76f5d4a17242801a254dedeb39109b4fd5d742	3D	(0.73828125, 0.73828125, 2.0)	(512, 512, 225)	-706.027	-1024	1961	8fa6b28aab335b7a94ed6c82dd3025b9deaad54e	(0.73828125, 0.73828125, 2.0)	(512, 512, 225)	(112, 165, 87, 119, 89, 32)	93667	1	(171.63368101892877, 205.9097120650816, 100.55372756680582)	(-69.916930810244, -160.11157976445148, 159.70745513361163)	0.838188	0.551713	41.9263	75.9931	85.9161	73.8827	88.4953	96.3556	101922	63.6965	0.382541	27583.7	0.270635	102108	19	81	299787090	2.06938	35	3.40863	148	19.9423	50.9122	53	-161	309
0017838385	yuanfazao_segment_Segment_1	v3.0.1.post4+gad5b2de	1.19.2	2.0.2	1.1.1	3.6.7	{'minimumROIDimensions': 2, 'minimumROISize': None, 'normalize': False, 'normalizeScale': 1, 'removeOutliers': None, 'resampledPixelSpacing': None, 'interpolator': 'sitkBSpline', 'preCrop': False, 'padDistance': 5, 'distances': [1], 'force2D': False, 'force2Ddimension': 0, 'resegmentRange': None, 'label': 1, 'additionalInfo': True, 'binWidth': 25.0, 'symmetricalGLCM': True, 'correctMask': True}	{'Original': {}}	358d044abfe7fced9c1031808e974bad89d0f177	3D	(0.767578, 0.767578, 2.499999999999999)	(512, 512, 193)	-1077.65	-3024	1632	ba04ce00321407568616132ff498f7f91dc074ca	(0.767578, 0.767578, 2.499999999999999)	(512, 512, 193)	(79, 227, 100, 56, 66, 20)	25465	1	(107.38016885921853, 258.4040840369134, 108.4748870999411)	(-99.09134474737877, 1.8452900168858548, -412.5137822501469)	0.732092	0.589779	33.2348	56.3512	56.7604	67.2387	49.2268	69.4626	37418.9	41.2543	0.427972	12641.4	0.337835	37508.4	30	85	101467006	1.88296	31	3.09822	168	17.5202	59.3101	62	-46	214
0017883741	yuanfazao_segment_Segment_1	v3.0.1.post4+gad5b2de	1.19.2	2.0.2	1.1.1	3.6.7	{'minimumROIDimensions': 2, 'minimumROISize': None, 'normalize': False, 'normalizeScale': 1, 'removeOutliers': None, 'resampledPixelSpacing': None, 'interpolator': 'sitkBSpline', 'preCrop': False, 'padDistance': 5, 'distances': [1], 'force2D': False, 'force2Ddimension': 0, 'resegmentRange': None, 'label': 1, 'additionalInfo': True, 'binWidth': 25.0, 'symmetricalGLCM': True, 'correctMask': True}	{'Original': {}}	33714bd92cecc5fcc8f9123e92d7bee90e066664	3D	(0.6562500000000001, 0.6562500000000001, 2.0)	(512, 512, 228)	-475.013	-1024	2384	521eb758ed5a4a15874ba6f9ed466e8208b48dc3	(0.6562500000000001, 0.6562500000000001, 2.0)	(512, 512, 228)	(103, 233, 126, 77, 68, 19)	24697	1	(139.62748511965015, 271.45608778394137, 134.12645260557963)	(-77.04133789022957, -121.0288173917885, 141.45290521115925)	0.743612	0.550496	26.3381	47.8443	54.5116	47.1122	48.7263	57.3213	21231.6	35.5776	0.422999	8765.98	0.412874	21272.2	25	84	89391421	2.0156	31	3.77289	133	18.7246	55.2591	57	-119	252
0017975717	yuanfazao_segment_Segment_1	v3.0.1.post4+gad5b2de	1.19.2	2.0.2	1.1.1	3.6.7	{'minimumROIDimensions': 2, 'minimumROISize': None, 'normalize': False, 'normalizeScale': 1, 'removeOutliers': None, 'resampledPixelSpacing': None, 'interpolator': 'sitkBSpline', 'preCrop': False, 'padDistance': 5, 'distances': [1], 'force2D': False, 'force2Ddimension': 0, 'resegmentRange': None, 'label': 1, 'additionalInfo': True, 'binWidth': 25.0, 'symmetricalGLCM': True, 'correctMask': True}	{'Original': {}}	938816238c9d8f895404cc20ec0a86ef64d0bd6d	3D	(0.68359375, 0.68359375, 2.0)	(512, 512, 242)	-569.899	-1024	1995	d5b4832d455f39ae3771a328612172441ddc2ca8	(0.68359375, 0.68359375, 2.0)	(512, 512, 242)	(95, 204, 104, 94, 120, 44)	142338	1	(137.81492644269275, 270.3267293344012, 121.12721128581265)	(-88.44878075206553, -132.36454049406174, 1101.7544225716254)	0.721972	0.536528	44.0788	82.1556	93.9184	95.1664	83.2975	103.475	132922	59.314	0.573881	21947.9	0.165119	133029	28	81	509029902	1.85747	28	5.15679	156	16.6552	55.9661	58	-318	474
0018037635	yuanfazao_segment_Segment_1	v3.0.1.post4+gad5b2de	1.19.2	2.0.2	1.1.1	3.6.7	{'minimumROIDimensions': 2, 'minimumROISize': None, 'normalize': False, 'normalizeScale': 1, 'removeOutliers': None, 'resampledPixelSpacing': None, 'interpolator': 'sitkBSpline', 'preCrop': False, 'padDistance': 5, 'distances': [1], 'force2D': False, 'force2Ddimension': 0, 'resegmentRange': None, 'label': 1, 'additionalInfo': True, 'binWidth': 25.0, 'symmetricalGLCM': True, 'correctMask': True}	{'Original': {}}	7a20e27d275b1f9138ada94e9ef7f5996263072b	3D	(0.7832029999999999, 0.7832029999999999, 2.4999999999999996)	(512, 512, 201)	-1045.68	-3024	3071	f5d461773f06933cdbc855363d3d8701b8a9de3b	(0.7832029999999999, 0.7832029999999999, 2.4999999999999996)	(512, 512, 201)	(101, 186, 91, 94, 109, 36)	98024	1	(140.4171019342202, 244.0061515547213, 113.20373581979923)	(-100.21090451381296, -9.393650083887621, -390.91466045050197)	0.791495	0.557325	46.6291	83.6659	97.5361	95.823	87.249	106.024	150162	66.2212	0.499991	27325.1	0.181971	150322	34	81	373241653	1.73492	25	4.062	165	15.0332	58.647	61	-80	245
0018051937	yuanfazao_segment_Segment_1	v3.0.1.post4+gad5b2de	1.19.2	2.0.2	1.1.1	3.6.7	{'minimumROIDimensions': 2, 'minimumROISize': None, 'normalize': False, 'normalizeScale': 1, 'removeOutliers': None, 'resampledPixelSpacing': None, 'interpolator': 'sitkBSpline', 'preCrop': False, 'padDistance': 5, 'distances': [1], 'force2D': False, 'force2Ddimension': 0, 'resegmentRange': None, 'label': 1, 'additionalInfo': True, 'binWidth': 25.0, 'symmetricalGLCM': True, 'correctMask': True}	{'Original': {}}	f94fe55f323a6251fe3e509cc1cff59ebfe84d3d	3D	(0.6640625000000001, 0.6640625000000001, 2.0)	(512, 512, 214)	-541.849	-1024	1908	48334f01ec9f527bcc310ec94bbd32f887d11c6e	(0.6640625000000001, 0.6640625000000001, 2.0)	(512, 512, 214)	(88, 161, 77, 88, 143, 46)	151112	1	(131.33902006458786, 243.53871300757055, 99.51874106622903)	(-93.45065073835964, -145.94304214341017, 325.5374821324581)	0.40511	0.34955	42.3721	121.219	88.8999	127.073	70.1584	134.137	133155	49.1071	0.386237	32648.8	0.245195	133274	25	94	665323374	2.20677	37	3.17503	157	21.7492	60.5106	62	-94	251
0018077849	yuanfazao_segment_Segment_1	v3.0.1.post4+gad5b2de	1.19.2	2.0.2	1.1.1	3.6.7	{'minimumROIDimensions': 2, 'minimumROISize': None, 'normalize': False, 'normalizeScale': 1, 'removeOutliers': None, 'resampledPixelSpacing': None, 'interpolator': 'sitkBSpline', 'preCrop': False, 'padDistance': 5, 'distances': [1], 'force2D': False, 'force2Ddimension': 0, 'resegmentRange': None, 'label': 1, 'additionalInfo': True, 'binWidth': 25.0, 'symmetricalGLCM': True, 'correctMask': True}	{'Original': {}}	66fe3f4a344e7bb487558917e03c3d84451d5e4a	3D	(0.771484375, 0.771484375, 2.0)	(512, 512, 273)	-653.225	-1023	1870	311412780cfcabfb9e762792c0a239a7267170e4	(0.771484375, 0.771484375, 2.0)	(512, 512, 273)	(107, 232, 176, 56, 61, 17)	14332	1	(136.906782026235, 261.92785375383755, 183.79284119452973)	(-98.94099583522888, 4.958988548370797, 1430.7093423890594)	0.685717	0.59807	27.6025	46.1526	46.0923	49.5282	44.3251	53.0034	16985	31.6476	0.401961	7949.57	0.468035	17060.5	19	106	76516526	2.5804	43	4.40476	313	27.3513	63.4852	64	-82	395
0018124314	yuanfazao_segment_Segment_1	v3.0.1.post4+gad5b2de	1.19.2	2.0.2	1.1.1	3.6.7	{'minimumROIDimensions': 2, 'minimumROISize': None, 'normalize': False, 'normalizeScale': 1, 'removeOutliers': None, 'resampledPixelSpacing': None, 'interpolator': 'sitkBSpline', 'preCrop': False, 'padDistance': 5, 'distances': [1], 'force2D': False, 'force2Ddimension': 0, 'resegmentRange': None, 'label': 1, 'additionalInfo': True, 'binWidth': 25.0, 'symmetricalGLCM': True, 'correctMask': True}	{'Original': {}}	737545f1fadbd0878c13edb193106767ef675c66	3D	(0.7167969999999999, 0.7167969999999999, 2.5)	(512, 512, 201)	-997.389	-3024	3071	b9336e7ce0cc2d42dc8efff9365acbd71e5cc99f	(0.7167969999999999, 0.7167969999999999, 2.5)	(512, 512, 201)	(73, 235, 105, 80, 82, 22)	58230	1	(111.17283187360466, 275.59443585780525, 113.85095311695002)	(-104.94064763149576, 14.045264839567182, -340.10761720762497)	0.947582	0.893063	45.7976	51.2815	66.9677	66.5704	57.7767	70.54	74695.5	48.5934	0.632788	13554.7	0.181466	74796.1	16	65	118607606	1.77764	26	3.28178	106	15.5067	40.6625	42	-51	157
0018139332	yuanfazao_segment_Segment_1	v3.0.1.post4+gad5b2de	1.19.2	2.0.2	1.1.1	3.6.7	{'minimumROIDimensions': 2, 'minimumROISize': None, 'normalize': False, 'normalizeScale': 1, 'removeOutliers': None, 'resampledPixelSpacing': None, 'interpolator': 'sitkBSpline', 'preCrop': False, 'padDistance': 5, 'distances': [1], 'force2D': False, 'force2Ddimension': 0, 'resegmentRange': None, 'label': 1, 'additionalInfo': True, 'binWidth': 25.0, 'symmetricalGLCM': True, 'correctMask': True}	{'Original': {}}	27cc9d76c07f3538d4f226353ef4008d95b1d2aa	3D	(0.861328, 0.861328, 2.4999947368421056)	(512, 512, 191)	-1079.17	-3024	3071	da7621c7eeea5a09cee9fcfd313c27158c67e9f0	(0.861328, 0.861328, 2.4999947368421056)	(512, 512, 191)	(97, 235, 110, 36, 52, 7)	4965	1	(115.48257804632426, 262.72729103726084, 112.87291037260826)	(-101.92962201651567, 5.7943721345417885, -361.0343181364286)	0.761764	0.537979	18.8747	35.0844	34.1155	43.9277	44.2307	45.7291	9137.54	26.726	0.540926	3907.5	0.427632	9208.64	-2	67	8412030	2.1216	38	2.42152	102	21.2402	32.1688	32	-57	159
0018139654	yuanfazao_segment_Segment_1	v3.0.1.post4+gad5b2de	1.19.2	2.0.2	1.1.1	3.6.7	{'minimumROIDimensions': 2, 'minimumROISize': None, 'normalize': False, 'normalizeScale': 1, 'removeOutliers': None, 'resampledPixelSpacing': None, 'interpolator': 'sitkBSpline', 'preCrop': False, 'padDistance': 5, 'distances': [1], 'force2D': False, 'force2Ddimension': 0, 'resegmentRange': None, 'label': 1, 'additionalInfo': True, 'binWidth': 25.0, 'symmetricalGLCM': True, 'correctMask': True}	{'Original': {}}	26f45e005ff7e9df16a345d94bdb666261e98405	3D	(0.77734375, 0.77734375, 2.0)	(512, 512, 248)	-606.667	-1024	3071	f5605bbb9ca648f126ce43317027b8b8322fd719	(0.77734375, 0.77734375, 2.0)	(512, 512, 248)	(114, 178, 167, 71, 70, 21)	31149	1	(149.0826029728081, 217.11855918328035, 178.0001284150374)	(-92.7228984703562, -167.3355731348719, -274.9997431699252)	0.739168	0.508292	29.3783	57.7981	57.3458	57.983	55.4099	69.3923	37619.5	42.7225	0.501881	10818.3	0.287572	37644.4	25	87	117922344	2.10725	32	5.08044	158	19.6989	55.8645	57	-129	287
0018140679	yuanfazao_segment_Segment_1	v3.0.1.post4+gad5b2de	1.19.2	2.0.2	1.1.1	3.6.7	{'minimumROIDimensions': 2, 'minimumROISize': None, 'normalize': False, 'normalizeScale': 1, 'removeOutliers': None, 'resampledPixelSpacing': None, 'interpolator': 'sitkBSpline', 'preCrop': False, 'padDistance': 5, 'distances': [1], 'force2D': False, 'force2Ddimension': 0, 'resegmentRange': None, 'label': 1, 'additionalInfo': True, 'binWidth': 25.0, 'symmetricalGLCM': True, 'correctMask': True}	{'Original': {}}	4a5dc314b52054f1cfe9c9e9f924dc866e6d0036	3D	(0.8828129999999998, 0.8828129999999998, 2.5000000000000004)	(512, 512, 215)	-1119.3	-3024	2094	74117f567b39b4d19b354cc2e9881af9ee0c2f77	(0.8828129999999998, 0.8828129999999998, 2.5000000000000004)	(512, 512, 215)	(109, 215, 110, 75, 96, 29)	69845	1	(146.4620230510416, 267.85652516286063, 125.70480349344979)	(-97.78142204424086, 10.467222548600489, -341.4529912663754)	0.974689	0.697822	48.16	69.0148	80.6426	88.5155	82.4379	98.4537	135910	67.2679	0.517263	24713.9	0.18184	136086	49	91	358563405	1.58582	22	3.57505	131	13.3271	69.6246	70	-36	167
0018159833	yuanfazao_segment_Segment_1	v3.0.1.post4+gad5b2de	1.19.2	2.0.2	1.1.1	3.6.7	{'minimumROIDimensions': 2, 'minimumROISize': None, 'normalize': False, 'normalizeScale': 1, 'removeOutliers': None, 'resampledPixelSpacing': None, 'interpolator': 'sitkBSpline', 'preCrop': False, 'padDistance': 5, 'distances': [1], 'force2D': False, 'force2Ddimension': 0, 'resegmentRange': None, 'label': 1, 'additionalInfo': True, 'binWidth': 25.0, 'symmetricalGLCM': True, 'correctMask': True}	{'Original': {}}	a94e83d3a816f955a8c2e22f4f814713b1e9d8eb	3D	(0.80078125, 0.80078125, 2.0)	(512, 512, 254)	-587.738	-1024	2399	a865e114dcdd7f82d40269caea75588a3711a1e9	(0.80078125, 0.80078125, 2.0)	(512, 512, 254)	(74, 198, 136, 64, 74, 29)	43933	1	(106.96028042701386, 233.1323834019985, 149.81617462954955)	(-128.9478223143053, -150.91156797886828, 519.1323492590991)	0.744098	0.712203	43.9	61.6398	64.7693	71.8698	54.0809	73.8737	56238.6	45.866	0.435472	16301	0.289854	56344.1	17	88	155345002	2.25652	37	3.34922	168	22.2647	52.4158	53	-92	260
0018263019	yuanfazao_segment_Segment_1	v3.0.1.post4+gad5b2de	1.19.2	2.0.2	1.1.1	3.6.7	{'minimumROIDimensions': 2, 'minimumROISize': None, 'normalize': False, 'normalizeScale': 1, 'removeOutliers': None, 'resampledPixelSpacing': None, 'interpolator': 'sitkBSpline', 'preCrop': False, 'padDistance': 5, 'distances': [1], 'force2D': False, 'force2Ddimension': 0, 'resegmentRange': None, 'label': 1, 'additionalInfo': True, 'binWidth': 25.0, 'symmetricalGLCM': True, 'correctMask': True}	{'Original': {}}	bdd095c4fe595b97fa78461df7d2e1f26f4b57f5	3D	(0.7519531250000001, 0.7519531250000001, 2.000000000000001)	(512, 512, 238)	-621.192	-1024	1637	9f372cfa8081e16003bd33ecc95d1f7848b35445	(0.7519531250000001, 0.7519531250000001, 2.000000000000001)	(512, 512, 238)	(98, 247, 122, 86, 82, 44)	110030	1	(137.87372534763247, 288.5627374352449, 144.84287921475962)	(-112.4494448069561, -94.13837126451318, -744.7142415704809)	0.609192	0.54814	47.2985	86.2892	98.2147	95.6953	61.8707	100.741	124297	52.5667	0.535724	22482.8	0.180879	124429	13	48	133022769	1.44174	18	10.1492	124	11.8115	30.4961	32	-196	320
0018351398	yuanfazao_segment_Segment_1	v3.0.1.post4+gad5b2de	1.19.2	2.0.2	1.1.1	3.6.7	{'minimumROIDimensions': 2, 'minimumROISize': None, 'normalize': False, 'normalizeScale': 1, 'removeOutliers': None, 'resampledPixelSpacing': None, 'interpolator': 'sitkBSpline', 'preCrop': False, 'padDistance': 5, 'distances': [1], 'force2D': False, 'force2Ddimension': 0, 'resegmentRange': None, 'label': 1, 'additionalInfo': True, 'binWidth': 25.0, 'symmetricalGLCM': True, 'correctMask': True}	{'Original': {}}	ef790b555cbcec147042b6c127a5d375bfe73ec8	3D	(0.716796875, 0.716796875, 1.999999996226415)	(512, 512, 266)	-571.053	-1023	2088	318100a21904c1dafb03015db726e7d1a5d1ec56	(0.716796875, 0.716796875, 1.999999996226415)	(512, 512, 266)	(98, 320, 162, 55, 50, 14)	14006	1	(128.32664572326146, 346.4435956018849, 169.16742824503785)	(-89.53414136633407, 65.18808469119494, 1325.437516851708)	0.903044	0.871948	28.5919	32.7908	41.364	40.4182	39.3651	44.9415	14340.3	29.6115	0.540282	5283.25	0.368421	14392.5	23	89	57036930	2.13663	35	3.57532	126	21.0567	58.0881	61	-78	204
0018390235	yuanfazao_segment_Segment_1	v3.0.1.post4+gad5b2de	1.19.2	2.0.2	1.1.1	3.6.7	{'minimumROIDimensions': 2, 'minimumROISize': None, 'normalize': False, 'normalizeScale': 1, 'removeOutliers': None, 'resampledPixelSpacing': None, 'interpolator': 'sitkBSpline', 'preCrop': False, 'padDistance': 5, 'distances': [1], 'force2D': False, 'force2Ddimension': 0, 'resegmentRange': None, 'label': 1, 'additionalInfo': True, 'binWidth': 25.0, 'symmetricalGLCM': True, 'correctMask': True}	{'Original': {}}	3a16a1d21618dd43ff7e4481381f86369e862cb3	3D	(0.693359375, 0.693359375, 2.0)	(512, 512, 225)	-559.876	-1024	2131	882d9fb018e583f446a6b268bde6019e2a9bba49	(0.693359375, 0.693359375, 2.0)	(512, 512, 225)	(146, 128, 133, 60, 69, 25)	33262	1	(175.0630449161205, 157.89651854969634, 146.94588419217123)	(-61.77171690386176, -207.67428889620663, 1549.1917683843424)	0.742164	0.728305	36.0361	49.4793	53.6368	56.5172	48.4608	59.8431	31903.2	36.7218	0.514741	9450.44	0.296222	31981.2	43	84	147014679	1.5896	20	6.18793	146	12.9411	64.1683	66	-79	225
0018620430	yuanfazao_segment_Segment_1	v3.0.1.post4+gad5b2de	1.19.2	2.0.2	1.1.1	3.6.7	{'minimumROIDimensions': 2, 'minimumROISize': None, 'normalize': False, 'normalizeScale': 1, 'removeOutliers': None, 'resampledPixelSpacing': None, 'interpolator': 'sitkBSpline', 'preCrop': False, 'padDistance': 5, 'distances': [1], 'force2D': False, 'force2Ddimension': 0, 'resegmentRange': None, 'label': 1, 'additionalInfo': True, 'binWidth': 25.0, 'symmetricalGLCM': True, 'correctMask': True}	{'Original': {}}	Hash	3D	(0.73046875, 0.73046875, 2.0)	(512, 512, 240)	-624.137	-1024	2070	47172738b93d02ff05db90f7a5371ae5c14d8c4d	(0.73046875, 0.73046875, 2.0)	(512, 512, 240)	(116, 227, 137, 71, 92, 21)	28597	1	(150.48354722523342, 273.28030912333463, 146.68944294856104)	(-79.71123698781778, -130.0120398200642, 413.3788858971221)	0.457829	0.375304	25.6664	68.3883	52.6317	55.8382	72.0355	77.0304	30380	31.3102	0.45199	10417.1	0.342893	30517.8	32	87	115934464	1.95736	30	3.8251	167	17.6855	59.5777	60	-64	231
0018754090	yuanfazao_segment_Segment_1	v3.0.1.post4+gad5b2de	1.19.2	2.0.2	1.1.1	3.6.7	{'minimumROIDimensions': 2, 'minimumROISize': None, 'normalize': False, 'normalizeScale': 1, 'removeOutliers': None, 'resampledPixelSpacing': None, 'interpolator': 'sitkBSpline', 'preCrop': False, 'padDistance': 5, 'distances': [1], 'force2D': False, 'force2Ddimension': 0, 'resegmentRange': None, 'label': 1, 'additionalInfo': True, 'binWidth': 25.0, 'symmetricalGLCM': True, 'correctMask': True}	{'Original': {}}	d78939360ef18e0539e796f29140434ea79cfac3	3D	(0.76953125, 0.76953125, 2.0)	(512, 512, 238)	-626.931	-1024	1800	10efcf8ae2b826f9601d83d827ca7416dd282472	(0.76953125, 0.76953125, 2.0)	(512, 512, 238)	(114, 187, 154, 72, 97, 27)	52295	1	(150.55930777320967, 250.76835261497274, 167.0661439908213)	(-78.75514206514727, -132.64115052675928, 1316.6322879816425)	0.767393	0.609425	36.3213	59.5993	62.0021	83.7844	62.3653	87.9466	61902.4	45.7361	0.53334	14189	0.229216	61935.9	43	111	342471246	2.19808	36	3.51631	177	21.3591	76.2785	77	-76	253
0018757675	yuanfazao_segment_Segment_1	v3.0.1.post4+gad5b2de	1.19.2	2.0.2	1.1.1	3.6.7	{'minimumROIDimensions': 2, 'minimumROISize': None, 'normalize': False, 'normalizeScale': 1, 'removeOutliers': None, 'resampledPixelSpacing': None, 'interpolator': 'sitkBSpline', 'preCrop': False, 'padDistance': 5, 'distances': [1], 'force2D': False, 'force2Ddimension': 0, 'resegmentRange': None, 'label': 1, 'additionalInfo': True, 'binWidth': 25.0, 'symmetricalGLCM': True, 'correctMask': True}	{'Original': {}}	66db2153133fee9488717ba2a54ba01629ad05cd	3D	(0.748046875, 0.748046875, 2.0000000000000004)	(512, 512, 250)	-631.971	-1024	2976	7423f55f0cb86840823ed394c8087dc41c0c923d	(0.748046875, 0.748046875, 2.0000000000000004)	(512, 512, 250)	(99, 160, 165, 71, 54, 12)	17250	1	(128.9991884057971, 186.08533333333332, 169.87327536231885)	(-84.00256023550725, 117.70055208333332, 722.1465747246377)	0.681587	0.482822	22.7178	47.0522	53.2617	37.8805	51.5284	56.8611	19284.9	32.0702	0.539255	6449.13	0.334414	19305.3	9	62	31426332	1.86978	27	3.88349	103	16.6465	36.9421	39	-68	171
0018872119	yuanfazao_segment_Segment_1	v3.0.1.post4+gad5b2de	1.19.2	2.0.2	1.1.1	3.6.7	{'minimumROIDimensions': 2, 'minimumROISize': None, 'normalize': False, 'normalizeScale': 1, 'removeOutliers': None, 'resampledPixelSpacing': None, 'interpolator': 'sitkBSpline', 'preCrop': False, 'padDistance': 5, 'distances': [1], 'force2D': False, 'force2Ddimension': 0, 'resegmentRange': None, 'label': 1, 'additionalInfo': True, 'binWidth': 25.0, 'symmetricalGLCM': True, 'correctMask': True}	{'Original': {}}	8158a1a7b48202c2a3f48826257130cdf163d614	3D	(0.6875, 0.6875, 2.0)	(512, 512, 233)	-550.233	-1024	3071	aee4ae2953af354c79a33474ee6f92d566f0db84	(0.6875, 0.6875, 2.0)	(512, 512, 233)	(108, 246, 117, 90, 104, 29)	106390	1	(150.24341573456152, 295.59450136291, 129.7555973305762)	(-73.36390168248896, -149.43503031299934, 1074.5111946611523)	0.840988	0.759637	48.1562	63.3936	65.5863	74.577	73.9502	74.7906	100502	53.3133	0.586061	17837.1	0.17748	100572	35	84	425205031	1.82908	25	4.46118	192	15.8493	59.7844	61	-62	254
0018961245	yuanfazao_segment_Segment_1	v3.0.1.post4+gad5b2de	1.19.2	2.0.2	1.1.1	3.6.7	{'minimumROIDimensions': 2, 'minimumROISize': None, 'normalize': False, 'normalizeScale': 1, 'removeOutliers': None, 'resampledPixelSpacing': None, 'interpolator': 'sitkBSpline', 'preCrop': False, 'padDistance': 5, 'distances': [1], 'force2D': False, 'force2Ddimension': 0, 'resegmentRange': None, 'label': 1, 'additionalInfo': True, 'binWidth': 25.0, 'symmetricalGLCM': True, 'correctMask': True}	{'Original': {}}	b1f15c57c55dee3f24fcc3824b7136727bcfd344	3D	(0.69921875, 0.69921875, 2.0)	(512, 512, 228)	-559.58	-1024	3066	6925ad4e9332acf791a9604ed09324dddcf6854b	(0.69921875, 0.69921875, 2.0)	(512, 512, 228)	(118, 190, 101, 91, 109, 39)	58500	2	(153.06695726495727, 248.51422222222223, 118.91165811965811)	(-83.62310409989315, -160.88458680555556, 1498.8233162393165)	0.75648	0.547318	49.4344	90.3212	83.5942	80.6878	75.2107	84.148	56930.8	68.3261	0.223833	31973.6	0.561621	57202.1	48	102	351395451	1.89707	28	3.31119	147	16.9055	74.4871	75	-58	205
0018967345	yuanfazao_segment_Segment_1	v3.0.1.post4+gad5b2de	1.19.2	2.0.2	1.1.1	3.6.7	{'minimumROIDimensions': 2, 'minimumROISize': None, 'normalize': False, 'normalizeScale': 1, 'removeOutliers': None, 'resampledPixelSpacing': None, 'interpolator': 'sitkBSpline', 'preCrop': False, 'padDistance': 5, 'distances': [1], 'force2D': False, 'force2Ddimension': 0, 'resegmentRange': None, 'label': 1, 'additionalInfo': True, 'binWidth': 25.0, 'symmetricalGLCM': True, 'correctMask': True}	{'Original': {}}	2aa065edecd4ca52d4710b7dcc926641ebceb542	3D	(0.701171875, 0.701171875, 5.0)	(512, 512, 52)	-513.853	-1024	2447	5888e230536590f31b387f5593b067c84e663fd6	(0.701171875, 0.701171875, 5.0)	(512, 512, 52)	(126, 176, 4, 57, 57, 8)	9864	1	(155.11212489862126, 204.61415247364152, 8.09661394971614)	(-64.38915461209952, -162.179725121021, 1070.9830697485804)	0.637786	0.560385	27.192	48.5238	51.827	51.827	41.2501	52.7589	24121.4	30.9478	0.660551	6111.94	0.253383	24247.8	30	81	36910692	1.79579	27	3.17165	141	15.9053	57.8183	60	-19	160
0019231561	yuanfazao_segment_Segment_1	v3.0.1.post4+gad5b2de	1.19.2	2.0.2	1.1.1	3.6.7	{'minimumROIDimensions': 2, 'minimumROISize': None, 'normalize': False, 'normalizeScale': 1, 'removeOutliers': None, 'resampledPixelSpacing': None, 'interpolator': 'sitkBSpline', 'preCrop': False, 'padDistance': 5, 'distances': [1], 'force2D': False, 'force2Ddimension': 0, 'resegmentRange': None, 'label': 1, 'additionalInfo': True, 'binWidth': 25.0, 'symmetricalGLCM': True, 'correctMask': True}	{'Original': {}}	ea46b90e969d5347dcb9f49a77217d22ca0e9e05	3D	(0.8203125, 0.8203125, 1.9999999999999998)	(512, 512, 267)	-624.817	-1024	3058	0daaf39f214675470a3547f3a2311cd13769362e	(0.8203125, 0.8203125, 1.9999999999999998)	(512, 512, 267)	(92, 135, 169, 88, 57, 20)	25408	1	(135.55262122166246, 160.96882871536525, 179.49051479848868)	(-100.39433415410501, -177.54510144442688, 1137.5810295969775)	0.583405	0.414136	26.6506	64.3524	70.6682	53.325	51.9135	84.3882	34105.5	37.5435	0.434108	11715.7	0.343514	34194.7	10	86	80802301	2.33813	41	3.089	160	23.8882	47.8067	48	-88	248
0019129077	yuanfazao_segment_Segment_1	v3.0.1.post4+gad5b2de	1.19.2	2.0.2	1.1.1	3.6.7	{'minimumROIDimensions': 2, 'minimumROISize': None, 'normalize': False, 'normalizeScale': 1, 'removeOutliers': None, 'resampledPixelSpacing': None, 'interpolator': 'sitkBSpline', 'preCrop': False, 'padDistance': 5, 'distances': [1], 'force2D': False, 'force2Ddimension': 0, 'resegmentRange': None, 'label': 1, 'additionalInfo': True, 'binWidth': 25.0, 'symmetricalGLCM': True, 'correctMask': True}	{'Original': {}}	ea46b90e969d5347dcb9f49a77217d22ca0e9e05	3D	(0.8203125, 0.8203125, 1.9999999999999998)	(512, 512, 267)	-624.817	-1024	3058	0daaf39f214675470a3547f3a2311cd13769362e	(0.8203125, 0.8203125, 1.9999999999999998)	(512, 512, 267)	(92, 135, 169, 88, 57, 20)	25408	1	(135.55262122166246, 160.96882871536525, 179.49051479848868)	(-100.39433415410501, -177.54510144442688, 1137.5810295969775)	0.583405	0.414136	26.6506	64.3524	70.6682	53.325	51.9135	84.3882	34105.5	37.5435	0.434108	11715.7	0.343514	34194.7	10	86	80802301	2.33813	41	3.089	160	23.8882	47.8067	48	-88	248
0019276185	yuanfazao_segment_Segment_1	v3.0.1.post4+gad5b2de	1.19.2	2.0.2	1.1.1	3.6.7	{'minimumROIDimensions': 2, 'minimumROISize': None, 'normalize': False, 'normalizeScale': 1, 'removeOutliers': None, 'resampledPixelSpacing': None, 'interpolator': 'sitkBSpline', 'preCrop': False, 'padDistance': 5, 'distances': [1], 'force2D': False, 'force2Ddimension': 0, 'resegmentRange': None, 'label': 1, 'additionalInfo': True, 'binWidth': 25.0, 'symmetricalGLCM': True, 'correctMask': True}	{'Original': {}}	076cd0a37e1a229df1188a4a0bf5359fc163b9b5	3D	(0.71484375, 0.71484375, 2.0)	(512, 512, 233)	-613.262	-1024	3071	2940c35611a2c0af6961b9dcff857923c13df420	(0.71484375, 0.71484375, 2.0)	(512, 512, 233)	(115, 216, 110, 103, 103, 51)	199723	1	(163.4416516875873, 265.91556305483095, 137.39681959513928)	(-59.807334926451276, -122.05449984752318, 1158.0936391902785)	0.785851	0.600838	51.9968	86.5406	104.379	106.127	81.1843	108.345	204093	68.008	0.549907	30484.6	0.149366	204118	30	89	821393435	2.00781	32	3.30166	175	18.5424	59.7528	60	-145	320
0019347014	yuanfazao_segment_Segment_1	v3.0.1.post4+gad5b2de	1.19.2	2.0.2	1.1.1	3.6.7	{'minimumROIDimensions': 2, 'minimumROISize': None, 'normalize': False, 'normalizeScale': 1, 'removeOutliers': None, 'resampledPixelSpacing': None, 'interpolator': 'sitkBSpline', 'preCrop': False, 'padDistance': 5, 'distances': [1], 'force2D': False, 'force2Ddimension': 0, 'resegmentRange': None, 'label': 1, 'additionalInfo': True, 'binWidth': 25.0, 'symmetricalGLCM': True, 'correctMask': True}	{'Original': {}}	06d7b99e4aba1ba0029415dbdc1dfab89ad9a4d3	3D	(0.66015625, 0.66015625, 2.0)	(512, 512, 235)	-581.086	-1024	1660	1ac31088fa470c7953e09cc6b16946c4a0398a7d	(0.66015625, 0.66015625, 2.0)	(512, 512, 235)	(109, 222, 132, 105, 124, 40)	102275	2	(157.8022488389147, 277.60998288926913, 151.56180884869224)	(-62.495781039935224, -147.90395660825587, 225.12361769738447)	0.520773	0.382164	38.0431	99.5466	68.1953	92.8835	80.3033	112.476	89083.4	51.8412	0.37442	25762.6	0.289196	89144.2	36	95	503399338	1.99268	31	3.49568	191	18.2748	66.242	67	-72	263
0019373500	yuanfazao_segment_Segment_1	v3.0.1.post4+gad5b2de	1.19.2	2.0.2	1.1.1	3.6.7	{'minimumROIDimensions': 2, 'minimumROISize': None, 'normalize': False, 'normalizeScale': 1, 'removeOutliers': None, 'resampledPixelSpacing': None, 'interpolator': 'sitkBSpline', 'preCrop': False, 'padDistance': 5, 'distances': [1], 'force2D': False, 'force2Ddimension': 0, 'resegmentRange': None, 'label': 1, 'additionalInfo': True, 'binWidth': 25.0, 'symmetricalGLCM': True, 'correctMask': True}	{'Original': {}}	087380583665262998b94b55588f8913f49c8ccf	3D	(0.716797, 0.716797, 2.50000505050505)	(512, 512, 199)	-1051.02	-3024	2014	bdc84a786e62e94fca468ce8d51a1b7f3b456eba	(0.716797, 0.716797, 2.50000505050505)	(512, 512, 199)	(323, 240, 99, 79, 83, 25)	54460	1	(362.86612192434814, 279.39375688578775, 110.46059493206023)	(68.81434759700699, 16.76860675446204, -417.6389547880568)	0.732973	0.615338	38.0585	61.8497	63.4182	65.6436	63.5205	70.3649	69856.8	45.3342	0.607722	13497.4	0.193216	69953.7	45	95	289158594	1.77868	26	3.01819	142	15.5284	70.2121	71	-26	168
0019442634	yuanfazao_segment_Segment_1	v3.0.1.post4+gad5b2de	1.19.2	2.0.2	1.1.1	3.6.7	{'minimumROIDimensions': 2, 'minimumROISize': None, 'normalize': False, 'normalizeScale': 1, 'removeOutliers': None, 'resampledPixelSpacing': None, 'interpolator': 'sitkBSpline', 'preCrop': False, 'padDistance': 5, 'distances': [1], 'force2D': False, 'force2Ddimension': 0, 'resegmentRange': None, 'label': 1, 'additionalInfo': True, 'binWidth': 25.0, 'symmetricalGLCM': True, 'correctMask': True}	{'Original': {}}	ae776ccbc5e1c56f7afe89b1e3ffbc0c53f0ebd2	3D	(0.7265625, 0.7265625, 2.0000000000000004)	(512, 512, 255)	-588.98	-1024	1802	92f8bf6980d7a7c09164f14bec67de37964fac0e	(0.7265625, 0.7265625, 2.0000000000000004)	(512, 512, 255)	(116, 172, 117, 82, 92, 37)	79427	1	(150.75995568257645, 217.736626084329, 136.66576856736376)	(-74.10018844937805, -170.9374513606046, -457.3684628652725)	0.94101	0.61397	38.2543	62.3065	80.3841	74.6958	74.8042	82.6162	83805.5	58.631	0.509715	18169.3	0.216803	83857.9	50	94	448684547	1.61899	22	3.49471	134	13.6579	73.1297	75	-24	158
0019651214	yuanfazao_segment_Segment_1	v3.0.1.post4+gad5b2de	1.19.2	2.0.2	1.1.1	3.6.7	{'minimumROIDimensions': 2, 'minimumROISize': None, 'normalize': False, 'normalizeScale': 1, 'removeOutliers': None, 'resampledPixelSpacing': None, 'interpolator': 'sitkBSpline', 'preCrop': False, 'padDistance': 5, 'distances': [1], 'force2D': False, 'force2Ddimension': 0, 'resegmentRange': None, 'label': 1, 'additionalInfo': True, 'binWidth': 25.0, 'symmetricalGLCM': True, 'correctMask': True}	{'Original': {}}	221969cc5a42576d419bdc92ca59cec25aabaf36	3D	(0.841797, 0.841797, 2.5)	(512, 512, 189)	-1119.6	-3024	2548	832f7b544d9cf7191d9f83833562e02d4baea905	(0.841797, 0.841797, 2.5)	(512, 512, 189)	(109, 241, 101, 49, 49, 19)	18018	1	(133.28904428904428, 262.7505272505272, 109.56088356088357)	(-117.23968238461539, 5.682605587912121, -381.2067910977912)	0.702021	0.551288	30.3906	55.1265	53.796	58.8214	43.6762	59.1158	31939.1	38.7	0.437231	11134.1	0.348604	31919.9	40	93	88513824	1.85608	29	3.68453	131	16.6697	66.8462	68	-64	195
0019714849	yuanfazao_segment_Segment_1	v3.0.1.post4+gad5b2de	1.19.2	2.0.2	1.1.1	3.6.7	{'minimumROIDimensions': 2, 'minimumROISize': None, 'normalize': False, 'normalizeScale': 1, 'removeOutliers': None, 'resampledPixelSpacing': None, 'interpolator': 'sitkBSpline', 'preCrop': False, 'padDistance': 5, 'distances': [1], 'force2D': False, 'force2Ddimension': 0, 'resegmentRange': None, 'label': 1, 'additionalInfo': True, 'binWidth': 25.0, 'symmetricalGLCM': True, 'correctMask': True}	{'Original': {}}	b8467584858e37b7e84ec97f10d0c65850f6a376	3D	(0.7910156250000001, 0.7910156250000001, 2.0)	(512, 512, 257)	-631.937	-1024	1581	25e0b40c3cdbfb7b682fbc3d08c050d7fc6d506a	(0.7910156250000001, 0.7910156250000001, 2.0)	(512, 512, 257)	(114, 230, 149, 68, 72, 23)	36506	1	(147.7717087602038, 265.3481345532241, 160.07160466772586)	(-92.21476162522939, -151.2099716912974, 831.3432093354518)	0.751659	0.709989	39.487	55.6164	62.4357	70.1298	53.5384	70.348	45594.6	41.8045	0.393971	15666.2	0.343597	45684	33	87	149492598	1.90443	29	3.38221	140	17.1015	60.2291	61	-51	191
0019755680	yuanfazao_segment_Segment_1	v3.0.1.post4+gad5b2de	1.19.2	2.0.2	1.1.1	3.6.7	{'minimumROIDimensions': 2, 'minimumROISize': None, 'normalize': False, 'normalizeScale': 1, 'removeOutliers': None, 'resampledPixelSpacing': None, 'interpolator': 'sitkBSpline', 'preCrop': False, 'padDistance': 5, 'distances': [1], 'force2D': False, 'force2Ddimension': 0, 'resegmentRange': None, 'label': 1, 'additionalInfo': True, 'binWidth': 25.0, 'symmetricalGLCM': True, 'correctMask': True}	{'Original': {}}	193d3302dcc3fe8be9daf59599411355c6b2bbf1	3D	(0.732422, 0.732422, 2.499994565217391)	(512, 512, 185)	-1078.03	-3024	1625	8d5775d2832204030a88c08023ff59ebaa3851ca	(0.732422, 0.732422, 2.499994565217391)	(512, 512, 185)	(94, 217, 95, 65, 76, 24)	55268	1	(123.78121155098792, 254.7558623434899, 106.42693783020917)	(-116.08891747340229, -0.9112017906564631, -372.43323383174766)	0.733749	0.553389	36.3847	65.7489	73.5158	73.5158	54.0704	75.928	74063.5	48.2432	0.621707	13718.3	0.185224	74120	47	87	264287621	1.50939	22	3.00625	132	12.6576	67.3413	68	-20	152
0019760953	yuanfazao_segment_Segment_1	v3.0.1.post4+gad5b2de	1.19.2	2.0.2	1.1.1	3.6.7	{'minimumROIDimensions': 2, 'minimumROISize': None, 'normalize': False, 'normalizeScale': 1, 'removeOutliers': None, 'resampledPixelSpacing': None, 'interpolator': 'sitkBSpline', 'preCrop': False, 'padDistance': 5, 'distances': [1], 'force2D': False, 'force2Ddimension': 0, 'resegmentRange': None, 'label': 1, 'additionalInfo': True, 'binWidth': 25.0, 'symmetricalGLCM': True, 'correctMask': True}	{'Original': {}}	926df3ba93fafc12851ad41f6bdae139bc6d9c90	3D	(0.68359375, 0.68359375, 1.9999999999999996)	(512, 512, 236)	-544.975	-1024	3071	84871d98af582bee8e21defd8ae92f01b6957a81	(0.68359375, 0.68359375, 1.9999999999999996)	(512, 512, 236)	(90, 206, 95, 73, 66, 15)	27273	1	(121.76878231217688, 237.87665456678766, 101.55450445495545)	(-97.41782459128534, -149.54720879223498, 845.2090089099108)	0.933804	0.63693	27.143	42.6153	49.9966	45.1825	50.6136	52.5256	25439.9	39.7944	0.504757	8287.28	0.325759	25489.4	42	108	174024791	2.1383	35	3.05778	168	20.5469	75.6124	77	-48	216
0019836035	yuanfazao_segment_Segment_1	v3.0.1.post4+gad5b2de	1.19.2	2.0.2	1.1.1	3.6.7	{'minimumROIDimensions': 2, 'minimumROISize': None, 'normalize': False, 'normalizeScale': 1, 'removeOutliers': None, 'resampledPixelSpacing': None, 'interpolator': 'sitkBSpline', 'preCrop': False, 'padDistance': 5, 'distances': [1], 'force2D': False, 'force2Ddimension': 0, 'resegmentRange': None, 'label': 1, 'additionalInfo': True, 'binWidth': 25.0, 'symmetricalGLCM': True, 'correctMask': True}	{'Original': {}}	8fab225e3681712520c4b39dfb11be4898cfc895	3D	(0.927734, 0.927734, 2.5)	(512, 512, 189)	-1136.95	-3024	3071	7916680e5607e99c0b913d0dc4e16d2161c96bfc	(0.927734, 0.927734, 2.5)	(512, 512, 189)	(140, 240, 123, 54, 54, 13)	11629	1	(165.25488004127612, 264.28222547080577, 128.82612434431164)	(-81.56142911978674, 7.683606164932513, -336.8666891392209)	0.882358	0.582128	27.5102	47.258	49.7386	50.16	52.2916	52.786	24907	41.6985	0.452695	9110.88	0.365795	25022.4	44	96	64435351	1.78907	28	3.43966	131	16.2791	71.589	74	-32	163
0019947186	yuanfazao_segment_Segment_1	v3.0.1.post4+gad5b2de	1.19.2	2.0.2	1.1.1	3.6.7	{'minimumROIDimensions': 2, 'minimumROISize': None, 'normalize': False, 'normalizeScale': 1, 'removeOutliers': None, 'resampledPixelSpacing': None, 'interpolator': 'sitkBSpline', 'preCrop': False, 'padDistance': 5, 'distances': [1], 'force2D': False, 'force2Ddimension': 0, 'resegmentRange': None, 'label': 1, 'additionalInfo': True, 'binWidth': 25.0, 'symmetricalGLCM': True, 'correctMask': True}	{'Original': {}}	f233c1a8e6abf8ae4b90c1f52b0bb72eb1a7947f	3D	(0.8105468749999998, 0.8105468749999998, 2.0)	(512, 512, 296)	-589.567	-1024	2290	4352d27db2c8222cd0e63495241adc3ae8d0a8ab	(0.8105468749999998, 0.8105468749999998, 2.0)	(512, 512, 296)	(93, 222, 194, 80, 62, 26)	41871	1	(131.47589023429103, 251.1001886747391, 206.43371307109933)	(-93.52735459525233, -137.06625332027983, 714.3674261421986)	0.914164	0.739561	43.9114	59.3749	71.6906	64.8754	61.3665	73.3261	54953.7	54.2784	0.380554	18368.2	0.334248	55017.3	22	99	196913568	2.36624	40	3.80947	179	24.1092	61.3885	63	-283	462
0020297233	yuanfazao_segment_Segment_1	v3.0.1.post4+gad5b2de	1.19.2	2.0.2	1.1.1	3.6.7	{'minimumROIDimensions': 2, 'minimumROISize': None, 'normalize': False, 'normalizeScale': 1, 'removeOutliers': None, 'resampledPixelSpacing': None, 'interpolator': 'sitkBSpline', 'preCrop': False, 'padDistance': 5, 'distances': [1], 'force2D': False, 'force2Ddimension': 0, 'resegmentRange': None, 'label': 1, 'additionalInfo': True, 'binWidth': 25.0, 'symmetricalGLCM': True, 'correctMask': True}	{'Original': {}}	f2478a2e802f86394a1508927851bc87f565eab4	3D	(0.701171875, 0.701171875, 2.0)	(512, 512, 233)	-583.454	-1024	3044	ab7d71e08f065a676b1947abc6488ed081dbbb4d	(0.701171875, 0.701171875, 2.0)	(512, 512, 233)	(129, 234, 119, 34, 44, 2)	970	1	(146.41237113402062, 257.82268041237114, 119.57938144329897)	(-95.48917727126292, -152.3714018202319, -600.141237113402)	0.697158	0.0952209	3.17159	33.3077	23.8398	30.9163	31.9322	32.6564	902.122	23.2207	0.413448	1092.04	1.21053	953.785	32	88	4138817	1.91705	29.75	3.59741	113	17.705	61.3557	64	-22	135
0020324449	yuanfazao_segment_Segment_1	v3.0.1.post4+gad5b2de	1.19.2	2.0.2	1.1.1	3.6.7	{'minimumROIDimensions': 2, 'minimumROISize': None, 'normalize': False, 'normalizeScale': 1, 'removeOutliers': None, 'resampledPixelSpacing': None, 'interpolator': 'sitkBSpline', 'preCrop': False, 'padDistance': 5, 'distances': [1], 'force2D': False, 'force2Ddimension': 0, 'resegmentRange': None, 'label': 1, 'additionalInfo': True, 'binWidth': 25.0, 'symmetricalGLCM': True, 'correctMask': True}	{'Original': {}}	e7694442caf32bf0cdee7bc82c61c076c6eaac76	3D	(0.77734375, 0.77734375, 2.0)	(512, 512, 241)	-630.628	-1024	2988	c81ceac6a8535faf71acced3dcebdeb61589b639	(0.77734375, 0.77734375, 2.0)	(512, 512, 241)	(104, 238, 111, 44, 43, 14)	8639	1	(130.10359995369834, 257.51846278504456, 116.78168769533511)	(-111.47610784849233, -145.930960569438, 440.4633753906702)	0.900627	0.797844	27.5288	34.504	36.8315	38.5036	36.5434	41.6748	10360	31.0752	0.423306	5429.2	0.524054	10440.5	40	94	43659528	1.9325	27	4.31686	170	17.1144	67.4905	69	-70	240
0020369626	yuanfazao_segment_Segment_1	v3.0.1.post4+gad5b2de	1.19.2	2.0.2	1.1.1	3.6.7	{'minimumROIDimensions': 2, 'minimumROISize': None, 'normalize': False, 'normalizeScale': 1, 'removeOutliers': None, 'resampledPixelSpacing': None, 'interpolator': 'sitkBSpline', 'preCrop': False, 'padDistance': 5, 'distances': [1], 'force2D': False, 'force2Ddimension': 0, 'resegmentRange': None, 'label': 1, 'additionalInfo': True, 'binWidth': 25.0, 'symmetricalGLCM': True, 'correctMask': True}	{'Original': {}}	bfc98a1c299d8428c3d0911457e7ae3413dd22d5	3D	(0.87109375, 0.87109375, 2.000000000000001)	(512, 512, 285)	-625.956	-1024	1905	b89346a5e2108dbcbbbcd33db4aa591b6ef74ced	(0.87109375, 0.87109375, 2.000000000000001)	(512, 512, 285)	(126, 202, 164, 42, 27, 17)	5791	1	(147.57036781212227, 215.10050077706785, 171.7007425315144)	(-94.01682803865916, -166.6917512762261, 1025.8014850630288)	0.459698	0.415924	18.5245	44.5382	46.2538	38.6087	26.4933	46.3848	8787.21	20.4741	0.489716	4205.08	0.478545	8788.47	18	69	13273874	1.82848	27	3.47138	131	15.9923	43.3379	44	-52	183
0020402666	yuanfazao_segment_Segment_1	v3.0.1.post4+gad5b2de	1.19.2	2.0.2	1.1.1	3.6.7	{'minimumROIDimensions': 2, 'minimumROISize': None, 'normalize': False, 'normalizeScale': 1, 'removeOutliers': None, 'resampledPixelSpacing': None, 'interpolator': 'sitkBSpline', 'preCrop': False, 'padDistance': 5, 'distances': [1], 'force2D': False, 'force2Ddimension': 0, 'resegmentRange': None, 'label': 1, 'additionalInfo': True, 'binWidth': 25.0, 'symmetricalGLCM': True, 'correctMask': True}	{'Original': {}}	e2f9cfedb57a0299f7837d6168679137b1345c47	3D	(0.81640625, 0.81640625, 2.0)	(512, 512, 279)	-645.683	-1024	2976	8d8179c3fd905d4766e4957f99f60f82de987b3c	(0.81640625, 0.81640625, 2.0)	(512, 512, 279)	(111, 176, 116, 84, 69, 32)	58417	1	(145.893335844018, 210.7534964137152, 129.54526935652294)	(-105.89176878359469, 133.06047168150968, 524.4905627130458)	0.762384	0.561522	38.9599	69.3827	75.0444	76.3519	67.7371	86.626	77868.8	52.8962	0.437857	20140	0.258641	77872.1	8	68	120603561	2.00379	32	3.38887	114	18.6364	38.9309	41	-100	214
0020502010	yuanfazao_segment_Segment_1	v3.0.1.post4+gad5b2de	1.19.2	2.0.2	1.1.1	3.6.7	{'minimumROIDimensions': 2, 'minimumROISize': None, 'normalize': False, 'normalizeScale': 1, 'removeOutliers': None, 'resampledPixelSpacing': None, 'interpolator': 'sitkBSpline', 'preCrop': False, 'padDistance': 5, 'distances': [1], 'force2D': False, 'force2Ddimension': 0, 'resegmentRange': None, 'label': 1, 'additionalInfo': True, 'binWidth': 25.0, 'symmetricalGLCM': True, 'correctMask': True}	{'Original': {}}	8e5f1d9daa98b44a586986452c74f844c29e4c01	3D	(0.693359375, 0.693359375, 1.9999999999999996)	(512, 512, 230)	-635.637	-1024	3068	3c9a9b317e427133ed2bcc713c57c48694cd8b8f	(0.693359375, 0.693359375, 1.9999999999999996)	(512, 512, 230)	(108, 191, 88, 53, 63, 21)	19814	1	(134.4047138386999, 223.06722519430704, 99.10704552336732)	(-84.96255192824518, -135.987568468791, 898.3140910467346)	0.779533	0.757074	31.5027	41.6111	48.8574	45.6467	38.361	52.1303	18969.6	32.4372	0.444982	7730.01	0.407496	19051.1	45	116	156038992	2.22077	35	3.7807	188	21.9875	84.1282	88	-72	260
0020516303	yuanfazao_segment_Segment_1	v3.0.1.post4+gad5b2de	1.19.2	2.0.2	1.1.1	3.6.7	{'minimumROIDimensions': 2, 'minimumROISize': None, 'normalize': False, 'normalizeScale': 1, 'removeOutliers': None, 'resampledPixelSpacing': None, 'interpolator': 'sitkBSpline', 'preCrop': False, 'padDistance': 5, 'distances': [1], 'force2D': False, 'force2Ddimension': 0, 'resegmentRange': None, 'label': 1, 'additionalInfo': True, 'binWidth': 25.0, 'symmetricalGLCM': True, 'correctMask': True}	{'Original': {}}	c994e06f3dd67a4b678fe7e186efd4d2f3e0008d	3D	(0.69921875, 0.69921875, 2.0)	(512, 512, 244)	-608.351	-1024	1705	874a30b83ffb4542daec8aa4012e802e4312f5c9	(0.69921875, 0.69921875, 2.0)	(512, 512, 244)	(126, 132, 113, 118, 116, 54)	320225	5	(183.01011164025294, 185.71894761495824, 137.8500054649075)	(-52.68628912654191, -148.79222022235342, 803.800010929815)	0.669496	0.575542	62.5974	108.762	115.862	127.16	84.9515	128.089	313019	72.8161	0.522034	42707.1	0.136436	313120	34	90	1403154441	1.90602	31	2.85065	166	17.4581	62.5852	63	-71	237
0020541226	yuanfazao_segment_Segment_1	v3.0.1.post4+gad5b2de	1.19.2	2.0.2	1.1.1	3.6.7	{'minimumROIDimensions': 2, 'minimumROISize': None, 'normalize': False, 'normalizeScale': 1, 'removeOutliers': None, 'resampledPixelSpacing': None, 'interpolator': 'sitkBSpline', 'preCrop': False, 'padDistance': 5, 'distances': [1], 'force2D': False, 'force2Ddimension': 0, 'resegmentRange': None, 'label': 1, 'additionalInfo': True, 'binWidth': 25.0, 'symmetricalGLCM': True, 'correctMask': True}	{'Original': {}}	e574563a3ce0d17235c857894499dcceffa4d4f1	3D	(0.71484375, 0.71484375, 2.0000000000000004)	(512, 512, 256)	-487.797	-1024	1799	b3b42a333b45b2dbfb4d11b4644cebfcc6fca1cd	(0.71484375, 0.71484375, 2.0000000000000004)	(512, 512, 256)	(78, 207, 114, 81, 107, 31)	56191	1	(111.37436600167287, 260.81473901514477, 127.43167055222366)	(-99.02730867849164, -137.7007920321425, 699.5633411044473)	0.815341	0.593061	39.3295	66.3161	77.0523	79.0598	73.1415	80.5835	57366.3	54.0702	0.393642	18273.4	0.31854	57427.4	30	85	219280250	1.94123	29	3.9867	148	17.4646	58.3259	60	-104	252
0020552127	yuanfazao_segment_Segment_1	v3.0.1.post4+gad5b2de	1.19.2	2.0.2	1.1.1	3.6.7	{'minimumROIDimensions': 2, 'minimumROISize': None, 'normalize': False, 'normalizeScale': 1, 'removeOutliers': None, 'resampledPixelSpacing': None, 'interpolator': 'sitkBSpline', 'preCrop': False, 'padDistance': 5, 'distances': [1], 'force2D': False, 'force2Ddimension': 0, 'resegmentRange': None, 'label': 1, 'additionalInfo': True, 'binWidth': 25.0, 'symmetricalGLCM': True, 'correctMask': True}	{'Original': {}}	3d6482b84f25cfbb7777816dd476b8e065a04df0	3D	(0.8847656249999998, 0.8847656249999998, 2.0)	(512, 512, 284)	-680.166	-1024	2976	82c472d41ee00eb2716d569460348535def74d04	(0.8847656249999998, 0.8847656249999998, 2.0)	(512, 512, 284)	(115, 199, 164, 83, 79, 42)	94402	2	(153.76367026122327, 236.56188428211266, 184.2461282599945)	(-97.45519017903487, 150.80182339804102, 709.892280519989)	0.709707	0.659803	56.2428	85.2418	95.3067	88.9296	65.7649	97.9598	147611	60.4967	0.390126	34622.5	0.234552	147798	27	89	375305180	2.06275	31	3.34339	172	19.1159	58.1978	58	-67	239
0020595624	yuanfazao_segment_Segment_1	v3.0.1.post4+gad5b2de	1.19.2	2.0.2	1.1.1	3.6.7	{'minimumROIDimensions': 2, 'minimumROISize': None, 'normalize': False, 'normalizeScale': 1, 'removeOutliers': None, 'resampledPixelSpacing': None, 'interpolator': 'sitkBSpline', 'preCrop': False, 'padDistance': 5, 'distances': [1], 'force2D': False, 'force2Ddimension': 0, 'resegmentRange': None, 'label': 1, 'additionalInfo': True, 'binWidth': 25.0, 'symmetricalGLCM': True, 'correctMask': True}	{'Original': {}}	02a03a302d7018a02bedbb81ed7bc1bf87273a83	3D	(0.78515625, 0.78515625, 2.000000000000001)	(512, 512, 244)	-664.362	-1024	3049	29589615ce95abf6ebfb89ed9055e68a0d32161e	(0.78515625, 0.78515625, 2.000000000000001)	(512, 512, 244)	(83, 241, 128, 77, 99, 63)	56273	1	(114.90967248947098, 293.5379666980612, 153.87530432001137)	(-112.38537433443881, -148.13425270972533, -670.4493913599772)	0.297915	0.224375	35.5346	158.372	123.696	138.686	51.8441	145.197	69195.6	47.1812	0.363123	22446.6	0.324393	69381.3	22	78	164072155	1.91516	31	2.89871	127	17.4505	49.4546	49	-58	185
0020603053	yuanfazao_segment_Segment_1	v3.0.1.post4+gad5b2de	1.19.2	2.0.2	1.1.1	3.6.7	{'minimumROIDimensions': 2, 'minimumROISize': None, 'normalize': False, 'normalizeScale': 1, 'removeOutliers': None, 'resampledPixelSpacing': None, 'interpolator': 'sitkBSpline', 'preCrop': False, 'padDistance': 5, 'distances': [1], 'force2D': False, 'force2Ddimension': 0, 'resegmentRange': None, 'label': 1, 'additionalInfo': True, 'binWidth': 25.0, 'symmetricalGLCM': True, 'correctMask': True}	{'Original': {}}	4b914bb59735c1cccae83330dd77f12138652350	3D	(0.7324220000000001, 0.7324220000000001, 2.4999999999999996)	(512, 512, 181)	-1095.65	-3024	1739	bad3b0023f2009932a44a3f64a76795375c0681a	(0.7324220000000001, 0.7324220000000001, 2.4999999999999996)	(512, 512, 181)	(141, 212, 67, 88, 60, 22)	27515	1	(176.63976013083771, 238.852262402326, 76.96601853534436)	(-71.31815360545156, -12.559348266763521, -484.5339536616391)	0.760804	0.624038	37.4783	60.0578	69.5801	60.6807	59.5608	76.1417	36723.9	45.6922	0.339546	15735.7	0.428486	36900.5	55	85	142064027	1.31037	15	4.85766	117	9.64715	70.727	72	-29	146
0020662004	yuanfazao_segment_Segment_1	v3.0.1.post4+gad5b2de	1.19.2	2.0.2	1.1.1	3.6.7	{'minimumROIDimensions': 2, 'minimumROISize': None, 'normalize': False, 'normalizeScale': 1, 'removeOutliers': None, 'resampledPixelSpacing': None, 'interpolator': 'sitkBSpline', 'preCrop': False, 'padDistance': 5, 'distances': [1], 'force2D': False, 'force2Ddimension': 0, 'resegmentRange': None, 'label': 1, 'additionalInfo': True, 'binWidth': 25.0, 'symmetricalGLCM': True, 'correctMask': True}	{'Original': {}}	79e5b6827c4a60aa56f54ac2145ee9c7c38a6c4d	3D	(0.7402343749999999, 0.7402343749999999, 1.9999999999999998)	(512, 512, 211)	-727.996	-1024	2376	0ba347c94004f06b5cd57e8962532a09897ddea5	(0.7402343749999999, 0.7402343749999999, 1.9999999999999998)	(512, 512, 211)	(111, 237, 82, 56, 79, 22)	28943	1	(134.72038143938084, 279.9818954496769, 91.84047956327954)	(-87.40522545795831, -148.87765942299313, 873.7809591265591)	0.565106	0.516087	32.0513	62.1045	53.8756	70.8393	50.6019	73.5973	31738	35.0956	0.329596	14708.1	0.46342	31718.5	66	120	272585756	1.86882	29	3.14899	178	16.8838	94.7099	97	-6	184
0020864159	yuanfazao_segment_Segment_1	v3.0.1.post4+gad5b2de	1.19.2	2.0.2	1.1.1	3.6.7	{'minimumROIDimensions': 2, 'minimumROISize': None, 'normalize': False, 'normalizeScale': 1, 'removeOutliers': None, 'resampledPixelSpacing': None, 'interpolator': 'sitkBSpline', 'preCrop': False, 'padDistance': 5, 'distances': [1], 'force2D': False, 'force2Ddimension': 0, 'resegmentRange': None, 'label': 1, 'additionalInfo': True, 'binWidth': 25.0, 'symmetricalGLCM': True, 'correctMask': True}	{'Original': {}}	ad4222fdf7fdff89e7db22eaca617ffffcd53f96	3D	(0.6972656250000001, 0.6972656250000001, 1.9999998701298696)	(512, 512, 232)	-610.4	-1024	2976	927b8fb471d4dbf45c62f1cece164c207aac79de	(0.6972656250000001, 0.6972656250000001, 1.9999998701298696)	(512, 512, 232)	(91, 197, 105, 89, 98, 32)	75441	1	(132.08499357113507, 253.47631924285204, 122.41953314510677)	(-93.4016744045015, 153.2403241595668, -635.2609256084268)	0.673175	0.558007	40.2705	72.1685	80.4878	76.1467	76.7942	87.6298	73207.9	48.582	0.395273	21410.4	0.292461	73355.7	30	82	269970163	1.83843	27	3.31538	133	16.1448	56.2168	57	-77	210
0020892116	yuanfazao_segment_Segment_1	v3.0.1.post4+gad5b2de	1.19.2	2.0.2	1.1.1	3.6.7	{'minimumROIDimensions': 2, 'minimumROISize': None, 'normalize': False, 'normalizeScale': 1, 'removeOutliers': None, 'resampledPixelSpacing': None, 'interpolator': 'sitkBSpline', 'preCrop': False, 'padDistance': 5, 'distances': [1], 'force2D': False, 'force2Ddimension': 0, 'resegmentRange': None, 'label': 1, 'additionalInfo': True, 'binWidth': 25.0, 'symmetricalGLCM': True, 'correctMask': True}	{'Original': {}}	86bcef928d79bec7f04031e0f9068275f4f44389	3D	(0.740234, 0.740234, 2.5000060975609752)	(512, 512, 165)	-1002.57	-3024	1615	f93c424fb35fc65e7b78c94e5036c5e6a5e56f44	(0.740234, 0.740234, 2.5000060975609752)	(512, 512, 165)	(104, 167, 84, 97, 99, 18)	49671	1	(148.65535221759174, 214.98898753800003, 93.01312637152463)	(-82.0542540065632, -30.357841798796073, -302.97661691797884)	0.75732	0.5455	37.4222	68.6016	68.2888	65.8808	86.4934	87.0819	67948.3	51.9534	0.396836	20292	0.298639	68042.8	44	92	255873732	1.77306	25	3.66035	155	15.3731	69.0662	71	-49	204
0020895652	yuanfazao_segment_Segment_1	v3.0.1.post4+gad5b2de	1.19.2	2.0.2	1.1.1	3.6.7	{'minimumROIDimensions': 2, 'minimumROISize': None, 'normalize': False, 'normalizeScale': 1, 'removeOutliers': None, 'resampledPixelSpacing': None, 'interpolator': 'sitkBSpline', 'preCrop': False, 'padDistance': 5, 'distances': [1], 'force2D': False, 'force2Ddimension': 0, 'resegmentRange': None, 'label': 1, 'additionalInfo': True, 'binWidth': 25.0, 'symmetricalGLCM': True, 'correctMask': True}	{'Original': {}}	8ecca61216ece55da7b2e279b5ceb1a0caf7e844	3D	(0.7656250000000002, 0.7656250000000002, 2.0)	(512, 512, 258)	-590.418	-1024	3068	a2818badae6707cb00722a53ec90fc2949332198	(0.7656250000000002, 0.7656250000000002, 2.0)	(512, 512, 258)	(149, 136, 114, 45, 55, 20)	17086	1	(170.34554606110265, 164.7877209411214, 122.33237738499356)	(-74.19637879696828, -204.45158865445384, -248.33524523001282)	0.759977	0.52829	25.7043	48.6556	51.3227	49.5063	40.1716	55.3527	20000.7	36.9772	0.477853	7456.8	0.372828	20031	38	96	87978047	1.98224	31	3.53734	146	18.2561	67.9373	69	-59	205
0020994689	yuanfazao_segment_Segment_1	v3.0.1.post4+gad5b2de	1.19.2	2.0.2	1.1.1	3.6.7	{'minimumROIDimensions': 2, 'minimumROISize': None, 'normalize': False, 'normalizeScale': 1, 'removeOutliers': None, 'resampledPixelSpacing': None, 'interpolator': 'sitkBSpline', 'preCrop': False, 'padDistance': 5, 'distances': [1], 'force2D': False, 'force2Ddimension': 0, 'resegmentRange': None, 'label': 1, 'additionalInfo': True, 'binWidth': 25.0, 'symmetricalGLCM': True, 'correctMask': True}	{'Original': {}}	3820e552923299d3841a817eaf1482ee0d6b6d86	3D	(0.7246089999999998, 0.7246089999999998, 2.5)	(512, 512, 207)	-1017.41	-3024	1760	ea6d985762c9f181297f6b280d6ede9752c3cd25	(0.7246089999999998, 0.7246089999999998, 2.5)	(512, 512, 207)	(107, 219, 102, 58, 58, 11)	7658	1	(138.31509532515017, 247.7470618960564, 106.24458083050405)	(-85.27563709153821, -5.980249226560488, -453.54354792374)	0.842455	0.54298	21.6529	39.8779	41.0177	44.617	45.1356	48.7772	9921.19	33.5953	0.418705	5332.76	0.537512	10052.2	45	111	55942331	2.13787	36	3.36312	150	21.1868	81.3232	85	-51	201
0021000146	yuanfazao_segment_Segment_1	v3.0.1.post4+gad5b2de	1.19.2	2.0.2	1.1.1	3.6.7	{'minimumROIDimensions': 2, 'minimumROISize': None, 'normalize': False, 'normalizeScale': 1, 'removeOutliers': None, 'resampledPixelSpacing': None, 'interpolator': 'sitkBSpline', 'preCrop': False, 'padDistance': 5, 'distances': [1], 'force2D': False, 'force2Ddimension': 0, 'resegmentRange': None, 'label': 1, 'additionalInfo': True, 'binWidth': 25.0, 'symmetricalGLCM': True, 'correctMask': True}	{'Original': {}}	933b43b33403a6eb186df66baabc5775e39bf793	3D	(0.7382812499999999, 0.7382812499999999, 1.9999999999999996)	(512, 512, 272)	-513.375	-1024	1656	33619da5cbc17c05f51ef84f0d2531c1af161129	(0.7382812499999999, 0.7382812499999999, 1.9999999999999996)	(512, 512, 272)	(77, 222, 171, 55, 64, 24)	13972	1	(103.08338104780991, 249.86229602061266, 181.40903235041512)	(-124.52633196079657, -189.66221114103215, 1332.9180647008302)	0.386088	0.337589	22.507	66.6698	60.5529	53.1771	37.9623	73.7286	15188.4	25.7404	0.40125	7391.71	0.486667	15231.1	4	79	38765236	2.29576	40	3.12814	140	23.3542	43.8181	46	-101	241
0021004850	yuanfazao_segment_Segment_1	v3.0.1.post4+gad5b2de	1.19.2	2.0.2	1.1.1	3.6.7	{'minimumROIDimensions': 2, 'minimumROISize': None, 'normalize': False, 'normalizeScale': 1, 'removeOutliers': None, 'resampledPixelSpacing': None, 'interpolator': 'sitkBSpline', 'preCrop': False, 'padDistance': 5, 'distances': [1], 'force2D': False, 'force2Ddimension': 0, 'resegmentRange': None, 'label': 1, 'additionalInfo': True, 'binWidth': 25.0, 'symmetricalGLCM': True, 'correctMask': True}	{'Original': {}}	91f45db74054bd323ada03b8ec0d1e102284e2ab	3D	(0.8203125000000001, 0.8203125000000001, 2.0000002489795916)	(512, 512, 246)	-674.428	-1023	4566	4715e05bb0fad9ef56cd7f8a32e539739b307c79	(0.8203125000000001, 0.8203125000000001, 2.0000002489795916)	(512, 512, 246)	(100, 247, 149, 45, 41, 7)	2234	1	(124.85765443151298, 264.01880035810206, 152.01700984780663)	(-102.08840134914949, 6.988078168755607, 696.5812985447463)	0.693404	0.339336	11.13	32.7992	36.9697	27.3642	37.1412	41.1671	2934.29	22.7431	0.445044	2227.15	0.759008	3006.57	34.3	87	9695224	1.86979	27	4.02866	121	16.689	62.3187	64	-52	173
0021011311	yuanfazao_segment_Segment_1	v3.0.1.post4+gad5b2de	1.19.2	2.0.2	1.1.1	3.6.7	{'minimumROIDimensions': 2, 'minimumROISize': None, 'normalize': False, 'normalizeScale': 1, 'removeOutliers': None, 'resampledPixelSpacing': None, 'interpolator': 'sitkBSpline', 'preCrop': False, 'padDistance': 5, 'distances': [1], 'force2D': False, 'force2Ddimension': 0, 'resegmentRange': None, 'label': 1, 'additionalInfo': True, 'binWidth': 25.0, 'symmetricalGLCM': True, 'correctMask': True}	{'Original': {}}	680a225ff7186afce2088482e0864cc7c59176a3	3D	(0.7421875, 0.7421875, 2.0)	(512, 512, 264)	-566.46	-1024	1685	1f684c26d78908a1dfd7ecc600cf24be03b3a190	(0.7421875, 0.7421875, 2.0)	(512, 512, 264)	(110, 224, 138, 66, 71, 23)	29814	1	(137.96290333400415, 260.44817870798954, 148.18887100020126)	(-100.23456393179379, -154.82752361516413, 1367.8777420004026)	0.813806	0.645903	35.2767	54.6161	58.6393	52.4669	53.324	68.0009	32696.2	44.4469	0.331736	14905.8	0.455889	32845.6	29	78	102879608	1.77119	26	4.64682	125	15.5305	55.2524	57	-149	274
0021190000	yuanfazao_segment_Segment_1	v3.0.1.post4+gad5b2de	1.19.2	2.0.2	1.1.1	3.6.7	{'minimumROIDimensions': 2, 'minimumROISize': None, 'normalize': False, 'normalizeScale': 1, 'removeOutliers': None, 'resampledPixelSpacing': None, 'interpolator': 'sitkBSpline', 'preCrop': False, 'padDistance': 5, 'distances': [1], 'force2D': False, 'force2Ddimension': 0, 'resegmentRange': None, 'label': 1, 'additionalInfo': True, 'binWidth': 25.0, 'symmetricalGLCM': True, 'correctMask': True}	{'Original': {}}	8c900b9749ae0beac907ebeecbbc78b252965b83	3D	(0.7753909999999999, 0.7753909999999999, 2.5)	(512, 512, 181)	-1116.15	-3024	3071	434a93bafc4632877694ae8e17a6f8e7e6469687	(0.7753909999999999, 0.7753909999999999, 2.5)	(512, 512, 181)	(113, 239, 87, 73, 97, 22)	46436	1	(142.5486906710311, 288.79927211646134, 98.19077870617625)	(-111.70002819189853, 25.43235640565507, -399.67705323455937)	0.839791	0.691316	41.3358	59.7929	56.8903	75.4798	73.8741	78.4863	69677.1	50.2135	0.45756	17896.3	0.256846	69796.9	57	94	282931209	1.45869	17	4.45438	132	11.5802	76.5286	78	-30	162
0021203494	yuanfazao_segment_Segment_1	v3.0.1.post4+gad5b2de	1.19.2	2.0.2	1.1.1	3.6.7	{'minimumROIDimensions': 2, 'minimumROISize': None, 'normalize': False, 'normalizeScale': 1, 'removeOutliers': None, 'resampledPixelSpacing': None, 'interpolator': 'sitkBSpline', 'preCrop': False, 'padDistance': 5, 'distances': [1], 'force2D': False, 'force2Ddimension': 0, 'resegmentRange': None, 'label': 1, 'additionalInfo': True, 'binWidth': 25.0, 'symmetricalGLCM': True, 'correctMask': True}	{'Original': {}}	9f724ee7ce1387ce0d220b04ebb56575bedf3b1c	3D	(0.869140625, 0.869140625, 1.9999999786324785)	(512, 512, 235)	-601.177	-1023	17868	3ef1f95d431400cdfc1614aac6c01106a41928ad	(0.869140625, 0.869140625, 1.9999999786324785)	(512, 512, 235)	(114, 214, 123, 38, 36, 5)	2072	2	(132.60472972972974, 231.28330115830116, 124.94160231660231)	(-121.97272632474662, -21.047717079210884, 1170.1346669635122)	0.753627	0.33379	9.40407	28.1736	33.0273	30.4856	33.1301	33.1301	3083.75	21.2324	0.575617	1779.93	0.577197	3130.4	9	73	5245989	2.07493	34	3.11003	129	20.1001	43.6385	46	-49	178
0021358414	yuanfazao_segment_Segment_1	v3.0.1.post4+gad5b2de	1.19.2	2.0.2	1.1.1	3.6.7	{'minimumROIDimensions': 2, 'minimumROISize': None, 'normalize': False, 'normalizeScale': 1, 'removeOutliers': None, 'resampledPixelSpacing': None, 'interpolator': 'sitkBSpline', 'preCrop': False, 'padDistance': 5, 'distances': [1], 'force2D': False, 'force2Ddimension': 0, 'resegmentRange': None, 'label': 1, 'additionalInfo': True, 'binWidth': 25.0, 'symmetricalGLCM': True, 'correctMask': True}	{'Original': {}}	f8651fca3a7321ca056ae427c58861b13172e748	3D	(0.8203124999999997, 0.8203124999999997, 2.0)	(512, 512, 262)	-597.405	-1023	1621	187bb4ae831b04e7867e48ab82bb512c3a448154	(0.8203124999999997, 0.8203124999999997, 2.0)	(512, 512, 262)	(100, 187, 122, 96, 85, 57)	107809	1	(141.8824216902114, 228.13907929764676, 149.35354191208526)	(-64.57806395724843, -22.44450551364912, 1648.5925838241706)	0.579849	0.407757	47.0692	115.434	117.17	120.879	80.883	123.304	144928	66.9345	0.23586	56571.5	0.390343	145092	37	86	448227279	1.75598	25	3.21994	144	15.1863	61.5655	62	-37	181
0021427437	yuanfazao_segment_Segment_1	v3.0.1.post4+gad5b2de	1.19.2	2.0.2	1.1.1	3.6.7	{'minimumROIDimensions': 2, 'minimumROISize': None, 'normalize': False, 'normalizeScale': 1, 'removeOutliers': None, 'resampledPixelSpacing': None, 'interpolator': 'sitkBSpline', 'preCrop': False, 'padDistance': 5, 'distances': [1], 'force2D': False, 'force2Ddimension': 0, 'resegmentRange': None, 'label': 1, 'additionalInfo': True, 'binWidth': 25.0, 'symmetricalGLCM': True, 'correctMask': True}	{'Original': {}}	5fe25566e9036e94b83adadc2fec1bf1b3bd7cfe	3D	(0.789063, 0.789063, 2.5)	(512, 512, 189)	-1112.24	-3024	2136	deb650cc0fcffe39824411302232c8666dfa160a	(0.789063, 0.789063, 2.5)	(512, 512, 189)	(141, 198, 104, 65, 64, 23)	25688	1	(175.3879243226409, 227.2500778573653, 113.53604796013703)	(-80.15287827020404, -22.6853718156338, -296.38088009965753)	0.745956	0.571128	34.1463	59.7875	65.9763	63.8093	50.7276	72.3698	39991.5	44.5989	0.355905	15890.2	0.397339	39984.7	43	84	116714002	1.57742	21	4.26462	114	13.1932	65.2871	68	-74	188
0021486952	yuanfazao_segment_Segment_1	v3.0.1.post4+gad5b2de	1.19.2	2.0.2	1.1.1	3.6.7	{'minimumROIDimensions': 2, 'minimumROISize': None, 'normalize': False, 'normalizeScale': 1, 'removeOutliers': None, 'resampledPixelSpacing': None, 'interpolator': 'sitkBSpline', 'preCrop': False, 'padDistance': 5, 'distances': [1], 'force2D': False, 'force2Ddimension': 0, 'resegmentRange': None, 'label': 1, 'additionalInfo': True, 'binWidth': 25.0, 'symmetricalGLCM': True, 'correctMask': True}	{'Original': {}}	15070f9ca64f16ceb693b3a98354b3087f30d30c	3D	(0.693359375, 0.693359375, 2.0)	(512, 512, 233)	-598.485	-1024	3068	ab65347de20eb5800d330d6933b9e355d205e891	(0.693359375, 0.693359375, 2.0)	(512, 512, 233)	(112, 194, 137, 77, 75, 27)	66107	1	(148.97455640098627, 230.6919993344124, 149.69516087555024)	(-89.86041499540991, -127.20085983649139, -903.4096782488995)	0.783982	0.690101	40.1099	58.1217	67.7457	65.7361	56.1064	75.0417	63525.3	45.5664	0.529127	14550.9	0.229056	63561.5	9	42	55726058	1.29141	17	3.93935	73	10.3035	25.8721	27	-72	145
0021504027	yuanfazao_segment_Segment_1	v3.0.1.post4+gad5b2de	1.19.2	2.0.2	1.1.1	3.6.7	{'minimumROIDimensions': 2, 'minimumROISize': None, 'normalize': False, 'normalizeScale': 1, 'removeOutliers': None, 'resampledPixelSpacing': None, 'interpolator': 'sitkBSpline', 'preCrop': False, 'padDistance': 5, 'distances': [1], 'force2D': False, 'force2Ddimension': 0, 'resegmentRange': None, 'label': 1, 'additionalInfo': True, 'binWidth': 25.0, 'symmetricalGLCM': True, 'correctMask': True}	{'Original': {}}	9ed8db5e25220b93d6a9a85b37b0b2f4b21da5d4	3D	(0.689453125, 0.689453125, 2.0)	(512, 512, 255)	-554.528	-1024	2287	436cf8492e1770fa9fee3f2e428e13918cf3a286	(0.689453125, 0.689453125, 2.0)	(512, 512, 255)	(89, 206, 130, 94, 85, 36)	101251	2	(138.13409250279008, 245.5835794214378, 148.0449180748832)	(-92.91829169241231, -143.836907156704, 1234.5898361497664)	0.679919	0.57323	44.7515	78.0689	85.9186	77.5249	63.3172	86.0181	96211.2	53.0806	0.414577	24492.3	0.254568	96258.4	42	97	538656966	1.8973	28	3.76782	284	16.9281	69.7265	70	-113	397
0021566375	yuanfazao_segment_Segment_1	v3.0.1.post4+gad5b2de	1.19.2	2.0.2	1.1.1	3.6.7	{'minimumROIDimensions': 2, 'minimumROISize': None, 'normalize': False, 'normalizeScale': 1, 'removeOutliers': None, 'resampledPixelSpacing': None, 'interpolator': 'sitkBSpline', 'preCrop': False, 'padDistance': 5, 'distances': [1], 'force2D': False, 'force2Ddimension': 0, 'resegmentRange': None, 'label': 1, 'additionalInfo': True, 'binWidth': 25.0, 'symmetricalGLCM': True, 'correctMask': True}	{'Original': {}}	902520e3d6d2980fa85a721660a76a11908fcfed	3D	(0.822265625, 0.822265625, 2.0)	(512, 512, 239)	-723.13	-1024	2698	6368449569d5caa427b63f9b28cab55c39a78381	(0.822265625, 0.822265625, 2.0)	(512, 512, 239)	(137, 185, 139, 77, 97, 43)	68475	1	(173.57293902884265, 231.68216137276377, 163.07065352318364)	(-77.36580599386178, -157.58458996497347, 852.1413070463673)	0.530317	0.412484	39.0981	94.7871	80.824	105.826	72.0457	112.396	92608.5	50.2671	0.410373	24121.6	0.260469	92594.7	35	75	231171054	1.53066	21	3.70046	139	12.6761	55.8255	57	-75	214
0032021917	yuanfazao_segment_Segment_1	v3.0.1.post4+gad5b2de	1.19.2	2.0.2	1.1.1	3.6.7	{'minimumROIDimensions': 2, 'minimumROISize': None, 'normalize': False, 'normalizeScale': 1, 'removeOutliers': None, 'resampledPixelSpacing': None, 'interpolator': 'sitkBSpline', 'preCrop': False, 'padDistance': 5, 'distances': [1], 'force2D': False, 'force2Ddimension': 0, 'resegmentRange': None, 'label': 1, 'additionalInfo': True, 'binWidth': 25.0, 'symmetricalGLCM': True, 'correctMask': True}	{'Original': {}}	a7d43e5c8d9850fccf0efc057a5252adfd137698	3D	(0.703125, 0.703125, 2.0)	(512, 512, 253)	-603.882	-1024	3071	1fb30dc0081ae92df9d41d3168807955088ba3d0	(0.703125, 0.703125, 2.0)	(512, 512, 253)	(108, 210, 136, 108, 112, 42)	99684	2	(146.7136852453754, 272.1257272982625, 157.72738854781107)	(-73.49037756184543, -137.31003549340917, 1028.754777095622)	0.595546	0.475658	45.2668	95.1667	93.3733	97.0039	84.6149	114.291	98510.2	56.6762	0.36932	27929.9	0.283523	98564.5	49	116	758892577	2.15483	37	2.95883	174	20.9946	83.2711	84	-59	233
0032034221	yuanfazao_segment_Segment_1	v3.0.1.post4+gad5b2de	1.19.2	2.0.2	1.1.1	3.6.7	{'minimumROIDimensions': 2, 'minimumROISize': None, 'normalize': False, 'normalizeScale': 1, 'removeOutliers': None, 'resampledPixelSpacing': None, 'interpolator': 'sitkBSpline', 'preCrop': False, 'padDistance': 5, 'distances': [1], 'force2D': False, 'force2Ddimension': 0, 'resegmentRange': None, 'label': 1, 'additionalInfo': True, 'binWidth': 25.0, 'symmetricalGLCM': True, 'correctMask': True}	{'Original': {}}	f0e5699af531fec8f06e9fb87cc4d1a05c92c30e	3D	(0.798828125, 0.798828125, 1.999999999999999)	(512, 512, 221)	-690.431	-1024	1814	a16484eb3f71bc32c2cc95782c0d1af99674b6bf	(0.798828125, 0.798828125, 1.999999999999999)	(512, 512, 221)	(145, 219, 101, 60, 71, 31)	40855	1	(176.2333618896096, 251.91859013584627, 115.77562109900869)	(-71.32041989677671, -130.36093092663842, 840.151242198017)	0.727916	0.536744	33.8495	63.0645	70.3582	69.5287	53.8128	71.7458	52172.5	45.9056	0.400369	16864.9	0.323253	52141.3	34	92	189018546	1.96801	30	3.35568	165	17.8996	64.1249	66	-56	221
0032138011	yuanfazao_segment_Segment_1	v3.0.1.post4+gad5b2de	1.19.2	2.0.2	1.1.1	3.6.7	{'minimumROIDimensions': 2, 'minimumROISize': None, 'normalize': False, 'normalizeScale': 1, 'removeOutliers': None, 'resampledPixelSpacing': None, 'interpolator': 'sitkBSpline', 'preCrop': False, 'padDistance': 5, 'distances': [1], 'force2D': False, 'force2Ddimension': 0, 'resegmentRange': None, 'label': 1, 'additionalInfo': True, 'binWidth': 25.0, 'symmetricalGLCM': True, 'correctMask': True}	{'Original': {}}	368871f7e005fea1829a538cb3ea75ce0404dd74	3D	(0.68359375, 0.68359375, 2.0)	(512, 512, 226)	-634.318	-1024	3055	6e5a3a9fd4247469a4211ba7c1e727225c7a90ad	(0.68359375, 0.68359375, 2.0)	(512, 512, 226)	(117, 197, 119, 77, 83, 22)	41321	1	(158.66046320272986, 233.83780644224487, 128.78797705767045)	(-64.19890210750889, -143.80814012737167, -509.02404588465936)	0.856442	0.703112	36.2273	51.5242	52.4672	56.6089	60.2959	64.7948	38583.9	44.1275	0.43155	12795.5	0.331628	38618.6	52	100	253922484	1.75942	25	3.74322	160	15.2505	75.9395	77	-46	206
0032055581	yuanfazao_segment_Segment_1	v3.0.1.post4+gad5b2de	1.19.2	2.0.2	1.1.1	3.6.7	{'minimumROIDimensions': 2, 'minimumROISize': None, 'normalize': False, 'normalizeScale': 1, 'removeOutliers': None, 'resampledPixelSpacing': None, 'interpolator': 'sitkBSpline', 'preCrop': False, 'padDistance': 5, 'distances': [1], 'force2D': False, 'force2Ddimension': 0, 'resegmentRange': None, 'label': 1, 'additionalInfo': True, 'binWidth': 25.0, 'symmetricalGLCM': True, 'correctMask': True}	{'Original': {}}	2470549d187717449a71d409494a79ac9639f122	3D	(0.6953125, 0.6953125, 2.0)	(512, 512, 237)	-616.315	-1024	2755	76be6e2472379dee3eb682f422e11dc95863980e	(0.6953125, 0.6953125, 2.0)	(512, 512, 237)	(119, 159, 118, 80, 94, 46)	94624	1	(156.53440987487318, 203.95372210010146, 140.40880749070004)	(-67.81201188387725, -135.84077135227326, 936.8176149814001)	0.577569	0.515748	46.8457	90.8306	92.3857	97.1751	59.2119	97.758	91314.3	52.461	0.323319	30330.4	0.332154	91493.7	23	67	233592869	1.62885	22	3.89073	121	13.5828	46.5494	48	-76	197
0032218219	yuanfazao_segment_Segment_1	v3.0.1.post4+gad5b2de	1.19.2	2.0.2	1.1.1	3.6.7	{'minimumROIDimensions': 2, 'minimumROISize': None, 'normalize': False, 'normalizeScale': 1, 'removeOutliers': None, 'resampledPixelSpacing': None, 'interpolator': 'sitkBSpline', 'preCrop': False, 'padDistance': 5, 'distances': [1], 'force2D': False, 'force2Ddimension': 0, 'resegmentRange': None, 'label': 1, 'additionalInfo': True, 'binWidth': 25.0, 'symmetricalGLCM': True, 'correctMask': True}	{'Original': {}}	c8763d3ac6ff1eb481e6cd0d1b2d4519c58dc666	3D	(0.76953125, 0.76953125, 2.0)	(512, 512, 252)	-658.335	-1024	3068	5d038905d46d37bd5a72e7ca0be68e874606b7af	(0.76953125, 0.76953125, 2.0)	(512, 512, 252)	(93, 209, 105, 98, 98, 42)	116360	2	(137.36036438638706, 259.79461155036097, 124.99011687865246)	(-92.9121414682881, -138.19516220538642, 1344.0802337573048)	0.653164	0.558316	51.1699	91.6503	90.5674	103.482	75.7001	104.774	137781	59.8627	0.340206	37920	0.275219	137812	44	87	542509981	1.6414	23	3.92062	155	13.8263	65.9862	67	-128	283
0032232390	yuanfazao_segment_Segment_1	v3.0.1.post4+gad5b2de	1.19.2	2.0.2	1.1.1	3.6.7	{'minimumROIDimensions': 2, 'minimumROISize': None, 'normalize': False, 'normalizeScale': 1, 'removeOutliers': None, 'resampledPixelSpacing': None, 'interpolator': 'sitkBSpline', 'preCrop': False, 'padDistance': 5, 'distances': [1], 'force2D': False, 'force2Ddimension': 0, 'resegmentRange': None, 'label': 1, 'additionalInfo': True, 'binWidth': 25.0, 'symmetricalGLCM': True, 'correctMask': True}	{'Original': {}}	0bdc1774c2ac066e9cf06a7ec383b7d4b918b921	3D	(0.70703125, 0.70703125, 2.0)	(512, 512, 233)	-650.97	-1024	3071	1a1885412c13aef3474fb9c66d27226d6ebd77eb	(0.70703125, 0.70703125, 2.0)	(512, 512, 233)	(96, 255, 112, 63, 58, 19)	28477	1	(124.39674122976437, 282.3370088141307, 121.91417635284616)	(-120.69410092739315, -146.5253961118841, 575.5283527056922)	0.883568	0.83571	34.9815	41.8584	47.3691	52.3853	45.6021	52.6186	28457.6	36.9848	0.480048	9390	0.329964	28470.9	27	88	117155972	2.05049	32	3.39973	165	19.3013	59.3692	61	-69	234
0032265465	yuanfazao_segment_Segment_1	v3.0.1.post4+gad5b2de	1.19.2	2.0.2	1.1.1	3.6.7	{'minimumROIDimensions': 2, 'minimumROISize': None, 'normalize': False, 'normalizeScale': 1, 'removeOutliers': None, 'resampledPixelSpacing': None, 'interpolator': 'sitkBSpline', 'preCrop': False, 'padDistance': 5, 'distances': [1], 'force2D': False, 'force2Ddimension': 0, 'resegmentRange': None, 'label': 1, 'additionalInfo': True, 'binWidth': 25.0, 'symmetricalGLCM': True, 'correctMask': True}	{'Original': {}}	f216bba5f3cd24e50af085ac98e31fd65db139e9	3D	(0.70703125, 0.70703125, 2.0)	(512, 512, 256)	-552.164	-1024	3004	de115fd6ff8958cfd5b82ce994c9a7c5ab7224b5	(0.70703125, 0.70703125, 2.0)	(512, 512, 256)	(114, 216, 164, 77, 75, 24)	40068	1	(152.1090146750524, 253.8581661176001, 176.70547569132475)	(-73.10065759302938, -138.16082786216555, 536.4109513826495)	0.910617	0.800509	41.0328	51.2584	59.667	56.1792	60.5452	66.3624	39971	46.6768	0.40914	13817.9	0.345698	40059.4	44	98	231159288	1.87025	28	3.4657	150	16.7362	72.9314	75	-101	251
0032273557	yuanfazao_segment_Segment_1	v3.0.1.post4+gad5b2de	1.19.2	2.0.2	1.1.1	3.6.7	{'minimumROIDimensions': 2, 'minimumROISize': None, 'normalize': False, 'normalizeScale': 1, 'removeOutliers': None, 'resampledPixelSpacing': None, 'interpolator': 'sitkBSpline', 'preCrop': False, 'padDistance': 5, 'distances': [1], 'force2D': False, 'force2Ddimension': 0, 'resegmentRange': None, 'label': 1, 'additionalInfo': True, 'binWidth': 25.0, 'symmetricalGLCM': True, 'correctMask': True}	{'Original': {}}	8c8d7f3be624371d23d433dfb19d123f4ef6e4b6	3D	(0.8027343749999999, 0.8027343749999999, 1.99999999921875)	(512, 512, 257)	-613.564	-1023	10015	d46636c38a9926e39a22f2fc594c5d9bfbc026f4	(0.8027343749999999, 0.8027343749999999, 1.99999999921875)	(512, 512, 257)	(107, 190, 105, 55, 50, 14)	9005	1	(131.75213770127706, 210.42520821765686, 112.55002776235425)	(-106.16277408745147, -36.183084997154396, 208.4545476367788)	0.733189	0.489719	20.6674	42.2026	38.9956	40.9958	45.9806	49.6429	11499.9	30.9425	0.490569	5022.42	0.436737	11605.3	35	85	38044652	1.79921	26	4.05138	120	15.8636	61.7019	64	-60	180
0032300821	Segmentation_9_segment_Segment_1	v3.0.1.post4+gad5b2de	1.19.2	2.0.2	1.1.1	3.6.7	{'minimumROIDimensions': 2, 'minimumROISize': None, 'normalize': False, 'normalizeScale': 1, 'removeOutliers': None, 'resampledPixelSpacing': None, 'interpolator': 'sitkBSpline', 'preCrop': False, 'padDistance': 5, 'distances': [1], 'force2D': False, 'force2Ddimension': 0, 'resegmentRange': None, 'label': 1, 'additionalInfo': True, 'binWidth': 25.0, 'symmetricalGLCM': True, 'correctMask': True}	{'Original': {}}	d4273b7671ac27b9e6748c637dfe3f2ae2d2d8f1	3D	(0.798828125, 0.798828125, 2.0)	(512, 512, 235)	-647.025	-1024	3071	47f4e1cf75b4a4142ca6262cbf7c9335b7be2725	(0.798828125, 0.798828125, 2.0)	(512, 512, 235)	(145, 223, 106, 57, 61, 25)	29411	1	(170.76488388698107, 253.8575362959437, 118.06633572472884)	(-66.6887939262202, -149.31204620109185, 959.6326714494579)	0.886583	0.751903	35.8647	47.6986	55.8057	53.2979	52.169	57.2193	37491	42.2888	0.433422	12498.5	0.333373	37535.9	51	108	200619299	1.97459	31	3.15084	162	18.1399	79.3908	80	-31	193
0032354150	yuanfazao_segment_Segment_1	v3.0.1.post4+gad5b2de	1.19.2	2.0.2	1.1.1	3.6.7	{'minimumROIDimensions': 2, 'minimumROISize': None, 'normalize': False, 'normalizeScale': 1, 'removeOutliers': None, 'resampledPixelSpacing': None, 'interpolator': 'sitkBSpline', 'preCrop': False, 'padDistance': 5, 'distances': [1], 'force2D': False, 'force2Ddimension': 0, 'resegmentRange': None, 'label': 1, 'additionalInfo': True, 'binWidth': 25.0, 'symmetricalGLCM': True, 'correctMask': True}	{'Original': {}}	3e0d438fa374a6453366fdd82e223fe0d2702cff	3D	(0.84375, 0.84375, 1.2499999999999998)	(512, 512, 417)	-1138.54	-3024	3071	7381e45d914d583cc7fbdeb7292912f59e13ef53	(0.84375, 0.84375, 1.2499999999999998)	(512, 512, 417)	(112, 222, 199, 68, 72, 50)	82466	1	(143.6117066427376, 258.87414207067155, 224.3919312201392)	(-109.51862252019012, 2.425057372129203, -423.1740859748256)	0.69938	0.604351	41.2602	68.2719	70.5568	70.6334	58.286	73.5524	73420.5	47.748	0.401458	21121.4	0.287677	73385.9	34	86	333367066	1.83131	27	3.39446	130	16.239	60.2105	61	-93	223
0032505559	yuanfazao_segment_Segment_2	v3.0.1.post4+gad5b2de	1.19.2	2.0.2	1.1.1	3.6.7	{'minimumROIDimensions': 2, 'minimumROISize': None, 'normalize': False, 'normalizeScale': 1, 'removeOutliers': None, 'resampledPixelSpacing': None, 'interpolator': 'sitkBSpline', 'preCrop': False, 'padDistance': 5, 'distances': [1], 'force2D': False, 'force2Ddimension': 0, 'resegmentRange': None, 'label': 1, 'additionalInfo': True, 'binWidth': 25.0, 'symmetricalGLCM': True, 'correctMask': True}	{'Original': {}}	7d48dd674749536bfad3076b037d04b2edad0326	3D	(0.904297, 0.904297, 2.499999999999999)	(512, 512, 217)	-1080.82	-3024	3071	7db892741d6fcc224740a1064de4cc306945fb08	(0.904297, 0.904297, 2.499999999999999)	(512, 512, 217)	(127, 229, 114, 49, 58, 22)	18098	1	(151.70018786606255, 261.4071720632114, 123.68123549563488)	(-87.82697521328328, 4.889721475245807, -393.62791126091315)	0.709905	0.60704	37.9702	62.5497	65.3361	65.0861	50.9305	72.9973	36820.1	44.4043	0.351109	15244	0.414012	36999.2	55	100	121687543	1.63866	21	5.71722	135	14.1338	79.8159	83	-49	184
0032537950	yuanfazao_segment_Segment_1	v3.0.1.post4+gad5b2de	1.19.2	2.0.2	1.1.1	3.6.7	{'minimumROIDimensions': 2, 'minimumROISize': None, 'normalize': False, 'normalizeScale': 1, 'removeOutliers': None, 'resampledPixelSpacing': None, 'interpolator': 'sitkBSpline', 'preCrop': False, 'padDistance': 5, 'distances': [1], 'force2D': False, 'force2Ddimension': 0, 'resegmentRange': None, 'label': 1, 'additionalInfo': True, 'binWidth': 25.0, 'symmetricalGLCM': True, 'correctMask': True}	{'Original': {}}	65174c12d0d3a7d230243a1d6f9bb31085ba83b8	3D	(0.835938, 0.835938, 2.5)	(512, 512, 93)	-1071.02	-3024	1498	3e4aaef6f9aa48633685289b8b126572f7d740d3	(0.835938, 0.835938, 2.5)	(512, 512, 93)	(123, 215, 0, 62, 70, 21)	23988	1	(156.05173420043354, 250.41033016508254, 8.795189261297315)	(-105.32742541595798, -4.67248942246124, -225.53302684675668)	0.820653	0.711319	39.1925	55.0983	60.5135	66.8001	56.1076	66.9881	41806.3	45.2166	0.385985	15091.8	0.360994	41906.6	29	88	101995612	1.96063	31	3.52327	126	18.6406	60.8521	65	-94	220
0032580425	yuanfazao_segment_Segment_1	v3.0.1.post4+gad5b2de	1.19.2	2.0.2	1.1.1	3.6.7	{'minimumROIDimensions': 2, 'minimumROISize': None, 'normalize': False, 'normalizeScale': 1, 'removeOutliers': None, 'resampledPixelSpacing': None, 'interpolator': 'sitkBSpline', 'preCrop': False, 'padDistance': 5, 'distances': [1], 'force2D': False, 'force2Ddimension': 0, 'resegmentRange': None, 'label': 1, 'additionalInfo': True, 'binWidth': 25.0, 'symmetricalGLCM': True, 'correctMask': True}	{'Original': {}}	ee922e24cf26c4b49bf5bc57d7a1468850613298	3D	(0.808594, 0.808594, 2.500000000000001)	(512, 512, 193)	-1096.23	-3024	1589	78b9c4fcea0f6a7fac7508b52147c8f3aecab093	(0.808594, 0.808594, 2.500000000000001)	(512, 512, 193)	(135, 273, 106, 52, 62, 25)	21599	1	(159.64377980462058, 297.5709986573452, 116.32904301125052)	(-70.98399751266257, 33.614124088337405, -544.3243924718738)	0.696762	0.617075	39.0646	63.3061	65.9411	67.3393	50.9157	69.7431	35108.6	44.1093	0.345484	15008.3	0.427483	35304.9	56	105	156166254	1.73959	25	3.35168	141	15.256	82.8344	86	-12	153
0032595066	yuanfazao_segment_Segment_1	v3.0.1.post4+gad5b2de	1.19.2	2.0.2	1.1.1	3.6.7	{'minimumROIDimensions': 2, 'minimumROISize': None, 'normalize': False, 'normalizeScale': 1, 'removeOutliers': None, 'resampledPixelSpacing': None, 'interpolator': 'sitkBSpline', 'preCrop': False, 'padDistance': 5, 'distances': [1], 'force2D': False, 'force2Ddimension': 0, 'resegmentRange': None, 'label': 1, 'additionalInfo': True, 'binWidth': 25.0, 'symmetricalGLCM': True, 'correctMask': True}	{'Original': {}}	e62154e7ea974555fc3f5d6f3af1b0ab47a1b752	3D	(0.740234375, 0.740234375, 2.0)	(512, 512, 234)	-633.428	-1024	1652	a3ba8e44291c15b0ad1b16c33f0a3254e0682b92	(0.740234375, 0.740234375, 2.0)	(512, 512, 234)	(105, 215, 96, 68, 73, 20)	44373	1	(136.3209834809456, 250.16985554278503, 105.12458026277241)	(-84.22040480609695, -154.94555615094623, -132.95083947445522)	0.894275	0.8453	39.1128	46.2709	55.0019	58.9135	52.4314	59.289	48589.6	41.3789	0.590544	10904.2	0.224414	48628.1	42	94	226351270	1.83265	28	3.59111	138	16.4238	68.3702	70	-53	191
0032634262	yuanfazao_segment_Segment_1	v3.0.1.post4+gad5b2de	1.19.2	2.0.2	1.1.1	3.6.7	{'minimumROIDimensions': 2, 'minimumROISize': None, 'normalize': False, 'normalizeScale': 1, 'removeOutliers': None, 'resampledPixelSpacing': None, 'interpolator': 'sitkBSpline', 'preCrop': False, 'padDistance': 5, 'distances': [1], 'force2D': False, 'force2Ddimension': 0, 'resegmentRange': None, 'label': 1, 'additionalInfo': True, 'binWidth': 25.0, 'symmetricalGLCM': True, 'correctMask': True}	{'Original': {}}	6ded6d6f42a040e4b7197a71a774f30451c3eee9	3D	(0.732422, 0.732422, 2.5)	(512, 512, 189)	-1088.88	-3024	2372	ce14c21a168d287538d00013c85da2e5046a448e	(0.732422, 0.732422, 2.5)	(512, 512, 189)	(126, 175, 83, 71, 83, 18)	24797	1	(156.80215348630884, 217.65786183812557, 91.21708271161835)	(-76.7626531392507, -28.082593516796322, -441.11229322095403)	0.600431	0.553007	34.1994	61.8426	66.5814	67.0036	50.622	67.7836	33223.1	37.1322	0.379948	13153.8	0.395925	33255.4	68	107	205536312	1.51081	19	3.8128	156	12.1701	89.6798	92	11	145
0032730102	yuanfazao_segment_Segment_1	v3.0.1.post4+gad5b2de	1.19.2	2.0.2	1.1.1	3.6.7	{'minimumROIDimensions': 2, 'minimumROISize': None, 'normalize': False, 'normalizeScale': 1, 'removeOutliers': None, 'resampledPixelSpacing': None, 'interpolator': 'sitkBSpline', 'preCrop': False, 'padDistance': 5, 'distances': [1], 'force2D': False, 'force2Ddimension': 0, 'resegmentRange': None, 'label': 1, 'additionalInfo': True, 'binWidth': 25.0, 'symmetricalGLCM': True, 'correctMask': True}	{'Original': {}}	466bd8f366dd25ff66e875b5bb951700264cd91f	3D	(0.728515625, 0.728515625, 2.0)	(512, 512, 212)	-669.193	-1024	2862	4fc83e34179f4cadf576430d0deb01857790a54c	(0.728515625, 0.728515625, 2.0)	(512, 512, 212)	(108, 209, 83, 47, 61, 16)	11849	1	(129.6276479027766, 239.23647565195375, 89.72309899569584)	(-83.69997525832876, -154.84823160511962, 1236.6461979913918)	0.71887	0.535048	22.508	42.0672	41.8399	46.7482	38.9466	48.0084	12495.3	30.2408	0.404963	6430.31	0.51462	12577.4	64	96	79758354	1.22659	16	3.64067	122	10.0525	81.0241	82	18	104
0032780752	yuanfazao_segment_Segment_1	v3.0.1.post4+gad5b2de	1.19.2	2.0.2	1.1.1	3.6.7	{'minimumROIDimensions': 2, 'minimumROISize': None, 'normalize': False, 'normalizeScale': 1, 'removeOutliers': None, 'resampledPixelSpacing': None, 'interpolator': 'sitkBSpline', 'preCrop': False, 'padDistance': 5, 'distances': [1], 'force2D': False, 'force2Ddimension': 0, 'resegmentRange': None, 'label': 1, 'additionalInfo': True, 'binWidth': 25.0, 'symmetricalGLCM': True, 'correctMask': True}	{'Original': {}}	5b32a5c1747e4b8acbe963f6a4787d015b5a9a09	3D	(0.728515625, 0.728515625, 2.0)	(512, 512, 259)	-588.444	-1024	2808	88bea40339412fe848570c534565146829361050	(0.728515625, 0.728515625, 2.0)	(512, 512, 259)	(116, 198, 98, 89, 88, 28)	53518	1	(154.67143764714675, 241.742198886356, 110.54516237527561)	(-82.45518312034037, -162.0227730769321, 1328.5903247505512)	0.763917	0.658227	41.4363	62.9514	65.4629	60.3824	69.9678	74.4342	56723.2	48.0896	0.378606	18856.9	0.332437	56807.8	28	68	140620530	1.52132	21	3.67232	116	12.623	48.6866	50	-80	196
0032829555	yuanfazao_segment_Segment_1	v3.0.1.post4+gad5b2de	1.19.2	2.0.2	1.1.1	3.6.7	{'minimumROIDimensions': 2, 'minimumROISize': None, 'normalize': False, 'normalizeScale': 1, 'removeOutliers': None, 'resampledPixelSpacing': None, 'interpolator': 'sitkBSpline', 'preCrop': False, 'padDistance': 5, 'distances': [1], 'force2D': False, 'force2Ddimension': 0, 'resegmentRange': None, 'label': 1, 'additionalInfo': True, 'binWidth': 25.0, 'symmetricalGLCM': True, 'correctMask': True}	{'Original': {}}	dc25c0111e05974cf7956d551a1e09ef56298204	3D	(0.712890625, 0.712890625, 2.0)	(512, 512, 250)	-631.125	-1024	3066	80e2ad591781cd28f4f1d9abcd25d31b427557af	(0.712890625, 0.712890625, 2.0)	(512, 512, 250)	(123, 205, 132, 52, 70, 19)	18458	1	(146.4594213890996, 235.60445335355942, 141.95579152670928)	(-81.73400623628643, -145.68334868349768, 1057.1115830534186)	0.597512	0.522341	26.5152	50.7622	44.629	59.3771	41.2061	59.8927	18700	30.331	0.398932	8540.42	0.456707	18761.2	45	93	98252070	1.76701	26	4.03422	168	15.5268	70.1967	72	-36	204
0032868728	yuanfazao_segment_Segment_1	v3.0.1.post4+gad5b2de	1.19.2	2.0.2	1.1.1	3.6.7	{'minimumROIDimensions': 2, 'minimumROISize': None, 'normalize': False, 'normalizeScale': 1, 'removeOutliers': None, 'resampledPixelSpacing': None, 'interpolator': 'sitkBSpline', 'preCrop': False, 'padDistance': 5, 'distances': [1], 'force2D': False, 'force2Ddimension': 0, 'resegmentRange': None, 'label': 1, 'additionalInfo': True, 'binWidth': 25.0, 'symmetricalGLCM': True, 'correctMask': True}	{'Original': {}}	6e36ee9e50ca0ab4ddc8b24ff0196b3b18ab00d0	3D	(0.738281, 0.738281, 2.4999953271028037)	(512, 512, 215)	-1026.17	-3024	2172	e899e2e11a90c54b04f13e56f5884f6f81bef9c6	(0.738281, 0.738281, 2.4999953271028037)	(512, 512, 215)	(105, 188, 96, 112, 117, 30)	62122	1	(153.3958018093429, 246.41436206174947, 110.87838446927015)	(-75.28779404439652, -7.0769583626896235, -504.73155695011667)	0.814877	0.547097	53.3735	97.5577	86.1414	96.7132	93.4706	102.645	84567.1	79.4975	0.213566	43626.7	0.515883	84650.2	38	87	263580300	1.75343	26	3.5312	149	15.222	62.2305	63	-55	204
0033071837	yuanfazao_segment_Segment_1	v3.0.1.post4+gad5b2de	1.19.2	2.0.2	1.1.1	3.6.7	{'minimumROIDimensions': 2, 'minimumROISize': None, 'normalize': False, 'normalizeScale': 1, 'removeOutliers': None, 'resampledPixelSpacing': None, 'interpolator': 'sitkBSpline', 'preCrop': False, 'padDistance': 5, 'distances': [1], 'force2D': False, 'force2Ddimension': 0, 'resegmentRange': None, 'label': 1, 'additionalInfo': True, 'binWidth': 25.0, 'symmetricalGLCM': True, 'correctMask': True}	{'Original': {}}	340073dd45c18181378272cf6cce041d61cede4d	3D	(0.798828125, 0.798828125, 2.0)	(512, 512, 217)	-610.658	-1024	3069	05907762dc18914d3708118915a4e1be5df6dc87	(0.798828125, 0.798828125, 2.0)	(512, 512, 217)	(136, 153, 121, 91, 87, 24)	38584	1	(184.92395811735435, 189.5629017209206, 133.72644101181837)	(-64.37812720703525, -203.17240858621767, 839.0528820236368)	0.552895	0.501832	37.1779	74.0843	56.6277	60.7349	87.5801	87.7413	49187.2	40.9608	0.352774	18403	0.374142	49242.9	40	104	233821984	2.10482	33	3.48268	153	20.1191	73.563	76	-57	210
0033102232	yuanfazao_segment_Segment_1	v3.0.1.post4+gad5b2de	1.19.2	2.0.2	1.1.1	3.6.7	{'minimumROIDimensions': 2, 'minimumROISize': None, 'normalize': False, 'normalizeScale': 1, 'removeOutliers': None, 'resampledPixelSpacing': None, 'interpolator': 'sitkBSpline', 'preCrop': False, 'padDistance': 5, 'distances': [1], 'force2D': False, 'force2Ddimension': 0, 'resegmentRange': None, 'label': 1, 'additionalInfo': True, 'binWidth': 25.0, 'symmetricalGLCM': True, 'correctMask': True}	{'Original': {}}	c6fb38b6183ed5b3232bf7734bef8315c4088742	3D	(0.66015625, 0.66015625, 2.0000000000000004)	(512, 512, 224)	-557.344	-1024	3066	50575ac3e0d7e4d6bd1a50b8476f5870bfa66a40	(0.66015625, 0.66015625, 2.0000000000000004)	(512, 512, 224)	(105, 120, 91, 142, 115, 41)	208372	1	(169.51090357629624, 171.03745704797188, 111.17981782581153)	(-62.766239435960685, -186.7584756206748, 720.0596356516231)	0.865312	0.630588	53.6809	85.1284	89.6921	92.0352	102.69	110.245	181647	73.6626	0.363246	42700.7	0.235075	181620	28	82	740993769	1.86613	28	3.22964	155	16.7723	55.8345	57	-110	265
0033108364	yuanfazao_segment_Segment_1	v3.0.1.post4+gad5b2de	1.19.2	2.0.2	1.1.1	3.6.7	{'minimumROIDimensions': 2, 'minimumROISize': None, 'normalize': False, 'normalizeScale': 1, 'removeOutliers': None, 'resampledPixelSpacing': None, 'interpolator': 'sitkBSpline', 'preCrop': False, 'padDistance': 5, 'distances': [1], 'force2D': False, 'force2Ddimension': 0, 'resegmentRange': None, 'label': 1, 'additionalInfo': True, 'binWidth': 25.0, 'symmetricalGLCM': True, 'correctMask': True}	{'Original': {}}	2f1daf0b9ebafa7cdaa8e0c9c74e0457dab175da	3D	(0.796875, 0.796875, 2.0)	(512, 512, 238)	-615.03	-1024	1599	e2ad44b70455246344d2dcb995ff5b705a4b7a97	(0.796875, 0.796875, 2.0)	(512, 512, 238)	(116, 191, 131, 73, 70, 21)	27901	1	(156.48965986882192, 227.25375434572237, 143.040679545536)	(-65.89886479203254, -182.00872700575255, 356.58135909107193)	0.764217	0.666375	37.3747	56.0866	59.9748	59.8501	49.9177	70.5294	35413.2	42.8623	0.364922	14290.9	0.403548	35434.8	52	98	169546915	1.69799	23	3.6548	141	14.4734	75.7325	77	-35	176
0033168162	yuanfazao_segment_Segment_1	v3.0.1.post4+gad5b2de	1.19.2	2.0.2	1.1.1	3.6.7	{'minimumROIDimensions': 2, 'minimumROISize': None, 'normalize': False, 'normalizeScale': 1, 'removeOutliers': None, 'resampledPixelSpacing': None, 'interpolator': 'sitkBSpline', 'preCrop': False, 'padDistance': 5, 'distances': [1], 'force2D': False, 'force2Ddimension': 0, 'resegmentRange': None, 'label': 1, 'additionalInfo': True, 'binWidth': 25.0, 'symmetricalGLCM': True, 'correctMask': True}	{'Original': {}}	f0a78bcf78004d65ab176a7d1aa286ea8d309f0d	3D	(0.798828125, 0.798828125, 1.9999999914893611)	(512, 512, 236)	-688.661	-1023	2830	2aec2fcbf7e5201059a326c791baf9426062ac2c	(0.798828125, 0.798828125, 1.9999999914893611)	(512, 512, 236)	(143, 244, 90, 76, 83, 36)	49930	2	(177.42777889044663, 281.97480472661726, 107.98427798918486)	(-70.33329606602996, 21.148818557004773, 793.5872070593545)	0.665584	0.452982	38.041	83.9791	79.0105	80.3602	63.6662	91.795	63579	55.8951	0.297503	25894.1	0.407275	63723.3	47	109	332263344	2.04763	33	2.99173	156	19.2726	77.9538	78	-75	231
0033256680	yuanfazao_segment_Segment_1	v3.0.1.post4+gad5b2de	1.19.2	2.0.2	1.1.1	3.6.7	{'minimumROIDimensions': 2, 'minimumROISize': None, 'normalize': False, 'normalizeScale': 1, 'removeOutliers': None, 'resampledPixelSpacing': None, 'interpolator': 'sitkBSpline', 'preCrop': False, 'padDistance': 5, 'distances': [1], 'force2D': False, 'force2Ddimension': 0, 'resegmentRange': None, 'label': 1, 'additionalInfo': True, 'binWidth': 25.0, 'symmetricalGLCM': True, 'correctMask': True}	{'Original': {}}	ab272f4f0ab65f475acae04e659e3ee39a446767	3D	(0.828125, 0.828125, 2.0000000000000004)	(512, 512, 274)	-672.747	-1024	3066	5bcef477b1398f74e17df60d866906088c297471	(0.828125, 0.828125, 2.0000000000000004)	(512, 512, 274)	(138, 192, 104, 114, 118, 54)	173110	1	(179.67575530009822, 252.68905320316563, 125.66275778406794)	(-63.791952642106196, -173.8278153161283, 960.725515568136)	0.640271	0.481853	55.7924	115.787	113.009	113.501	95.6655	143.382	237262	74.1352	0.353524	52426.3	0.220964	237435	21	65	364532849	1.64066	23	3.80907	149	13.7339	42.4111	42	-111	260
0033334222	yuanfazao_segment_Segment_1	v3.0.1.post4+gad5b2de	1.19.2	2.0.2	1.1.1	3.6.7	{'minimumROIDimensions': 2, 'minimumROISize': None, 'normalize': False, 'normalizeScale': 1, 'removeOutliers': None, 'resampledPixelSpacing': None, 'interpolator': 'sitkBSpline', 'preCrop': False, 'padDistance': 5, 'distances': [1], 'force2D': False, 'force2Ddimension': 0, 'resegmentRange': None, 'label': 1, 'additionalInfo': True, 'binWidth': 25.0, 'symmetricalGLCM': True, 'correctMask': True}	{'Original': {}}	309fecc35ba4015621097e337cfa8843dcea9571	3D	(0.796875, 0.796875, 2.0)	(512, 512, 208)	-1141.89	-3024	2432	e1e0f7738b8160061ecce9a7ad77d60e3c075c2f	(0.796875, 0.796875, 2.0)	(512, 512, 208)	(120, 202, 85, 126, 67, 18)	29719	4	(182.91739291362427, 231.0174972239981, 95.64295568491538)	(-58.72314002195566, -20.306369399626504, -423.2140886301693)	0.461091	0.282917	29.0924	102.83	98.8998	53.6254	104.184	107.357	37569.8	47.414	0.306243	17713.7	0.471489	37743.7	50	102	188624327	1.80677	28	3.23897	145	16.1211	77.1074	78	-53	198
0033335713	yuanfazao_segment_Segment_1	v3.0.1.post4+gad5b2de	1.19.2	2.0.2	1.1.1	3.6.7	{'minimumROIDimensions': 2, 'minimumROISize': None, 'normalize': False, 'normalizeScale': 1, 'removeOutliers': None, 'resampledPixelSpacing': None, 'interpolator': 'sitkBSpline', 'preCrop': False, 'padDistance': 5, 'distances': [1], 'force2D': False, 'force2Ddimension': 0, 'resegmentRange': None, 'label': 1, 'additionalInfo': True, 'binWidth': 25.0, 'symmetricalGLCM': True, 'correctMask': True}	{'Original': {}}	742e00bcd054c1187590f00c37e4c11c151f9489	3D	(0.847656, 0.847656, 2.0)	(512, 512, 258)	-1115.42	-3024	3071	2fafbad88d55541c9cc49ac2fe5e63e23463b793	(0.847656, 0.847656, 2.0)	(512, 512, 258)	(132, 197, 120, 56, 75, 27)	31965	1	(155.92429219458782, 234.42246206788676, 133.52554356327232)	(-100.51766617550444, -18.71422149338335, -398.40591287345524)	0.689034	0.644667	37.9808	58.9154	59.0463	67.2755	63.5742	68.4665	45897.4	40.5947	0.397354	15601.5	0.33992	45935	41	86	144671746	1.6518	22	4.06295	129	13.8333	64.8519	67	-52	181
0033535125	yuanfazao_segment_Segment_1	v3.0.1.post4+gad5b2de	1.19.2	2.0.2	1.1.1	3.6.7	{'minimumROIDimensions': 2, 'minimumROISize': None, 'normalize': False, 'normalizeScale': 1, 'removeOutliers': None, 'resampledPixelSpacing': None, 'interpolator': 'sitkBSpline', 'preCrop': False, 'padDistance': 5, 'distances': [1], 'force2D': False, 'force2Ddimension': 0, 'resegmentRange': None, 'label': 1, 'additionalInfo': True, 'binWidth': 25.0, 'symmetricalGLCM': True, 'correctMask': True}	{'Original': {}}	26d4dd9995cc1dec92ad53dafd21e0ea08dbbaeb	3D	(0.73046875, 0.73046875, 2.0)	(512, 512, 260)	-527.724	-1024	3031	e42a254e6a09dab83dda64d3f3030edb09707036	(0.73046875, 0.73046875, 2.0)	(512, 512, 260)	(108, 168, 154, 83, 75, 22)	50980	1	(149.49464495880738, 208.13821106316203, 165.42106708513143)	(-61.433599190246184, -175.5963067624559, -23.257865829737113)	0.85596	0.680693	37.3659	54.8938	60.1781	59.7026	62.9391	65.532	54327.8	46.9869	0.474806	14610	0.268923	54404.3	30	89	214338250	1.99213	31	4.47452	155	18.3253	60.4574	62	-209	364
0033771805	yuanfazao_segment_Segment_1	v3.0.1.post4+gad5b2de	1.19.2	2.0.2	1.1.1	3.6.7	{'minimumROIDimensions': 2, 'minimumROISize': None, 'normalize': False, 'normalizeScale': 1, 'removeOutliers': None, 'resampledPixelSpacing': None, 'interpolator': 'sitkBSpline', 'preCrop': False, 'padDistance': 5, 'distances': [1], 'force2D': False, 'force2Ddimension': 0, 'resegmentRange': None, 'label': 1, 'additionalInfo': True, 'binWidth': 25.0, 'symmetricalGLCM': True, 'correctMask': True}	{'Original': {}}	7e7e2dc24771431dbcf8c2e32ef2d6fb2c5cd60b	3D	(0.779296875, 0.779296875, 2.0)	(512, 512, 228)	-701.78	-1023	3833	800c7c8c1fd86f437b53939a31d4538ce7ee23da	(0.779296875, 0.779296875, 2.0)	(512, 512, 228)	(133, 237, 131, 61, 73, 23)	25606	1	(160.0370225728345, 272.9927751308287, 141.5979848473014)	(-68.59108242468561, 13.632064557032464, 1554.4429196946028)	0.594007	0.528369	31.5288	59.6719	54.2899	58.2024	54.9998	72.2673	30980.3	35.4455	0.372824	12794.9	0.413002	31101.2	47	109	162332123	2.0171	31	2.88465	165	18.7587	76.0677	75	-30	195
0033856594	yuanfazao_segment_Segment_1	v3.0.1.post4+gad5b2de	1.19.2	2.0.2	1.1.1	3.6.7	{'minimumROIDimensions': 2, 'minimumROISize': None, 'normalize': False, 'normalizeScale': 1, 'removeOutliers': None, 'resampledPixelSpacing': None, 'interpolator': 'sitkBSpline', 'preCrop': False, 'padDistance': 5, 'distances': [1], 'force2D': False, 'force2Ddimension': 0, 'resegmentRange': None, 'label': 1, 'additionalInfo': True, 'binWidth': 25.0, 'symmetricalGLCM': True, 'correctMask': True}	{'Original': {}}	993f7c22309b1cf32e5d9cff3532a4cd059c82bb	3D	(0.8320312500000001, 0.8320312500000001, 2.000000000432901)	(512, 512, 232)	-650.619	-1023	3306	cc494ce87ac7169b8cd6d248d1e9bb8e04abf8a6	(0.8320312500000001, 0.8320312500000001, 2.000000000432901)	(512, 512, 232)	(144, 220, 91, 79, 92, 54)	122363	1	(181.41653114094947, 268.068999615897, 117.80040535129083)	(-57.713933824131885, 10.45780083666429, 172.60056665357754)	0.549066	0.421267	47.3744	112.457	114.306	116.181	70.7569	121.93	169370	61.7463	0.38535	38416.7	0.226821	169418	29	81	419672364	1.85343	27	3.46692	174	16.2809	54.7862	55	-59	233
0033874762	yuanfazao_segment_Segment_1	v3.0.1.post4+gad5b2de	1.19.2	2.0.2	1.1.1	3.6.7	{'minimumROIDimensions': 2, 'minimumROISize': None, 'normalize': False, 'normalizeScale': 1, 'removeOutliers': None, 'resampledPixelSpacing': None, 'interpolator': 'sitkBSpline', 'preCrop': False, 'padDistance': 5, 'distances': [1], 'force2D': False, 'force2Ddimension': 0, 'resegmentRange': None, 'label': 1, 'additionalInfo': True, 'binWidth': 25.0, 'symmetricalGLCM': True, 'correctMask': True}	{'Original': {}}	282a858bfa90de23ee081ed6c850b7ddb81548e8	3D	(0.81640625, 0.81640625, 1.9999999992565054)	(512, 512, 270)	-694.186	-1023	2982	09c38e36d368fc45a99648cc19378cf15d55a102	(0.81640625, 0.81640625, 1.9999999992565054)	(512, 512, 270)	(153, 253, 150, 54, 62, 22)	18445	1	(179.38704255895908, 283.7458389807536, 161.29829222011386)	(-62.139109285849884, 23.06007935538085, 312.3555565203033)	0.915537	0.832246	38.0113	45.6731	50.6592	53.8168	46.219	59.9185	24486.2	41.8154	0.355957	11456.1	0.467857	24587.9	49	95	105065528	1.70915	23	4.33001	144	14.6139	73.042	75	-46	190
0033929689	yuanfazao_segment_Segment_1	v3.0.1.post4+gad5b2de	1.19.2	2.0.2	1.1.1	3.6.7	{'minimumROIDimensions': 2, 'minimumROISize': None, 'normalize': False, 'normalizeScale': 1, 'removeOutliers': None, 'resampledPixelSpacing': None, 'interpolator': 'sitkBSpline', 'preCrop': False, 'padDistance': 5, 'distances': [1], 'force2D': False, 'force2Ddimension': 0, 'resegmentRange': None, 'label': 1, 'additionalInfo': True, 'binWidth': 25.0, 'symmetricalGLCM': True, 'correctMask': True}	{'Original': {}}	88660cab838e60775cbb3f242b3249cc4d92120d	3D	(0.7460939999999999, 0.7460939999999999, 2.4999948453608245)	(512, 512, 195)	-1076.99	-3024	3071	cdc5a3852d99560faf0457df6d710890662859be	(0.7460939999999999, 0.7460939999999999, 2.4999948453608245)	(512, 512, 195)	(106, 154, 78, 74, 82, 27)	61030	1	(143.56860560380142, 191.92529903326232, 93.43968540062265)	(-78.97832477063733, -47.80568594307721, -359.3082681463063)	0.649285	0.590508	42.3909	71.7872	74.4158	79.5678	57.9125	86.2697	84938.3	46.6104	0.545136	17141.5	0.201811	84931.7	43	84	260286897	1.52988	21	3.37857	123	12.7106	63.307	64	-30	153
0034052422	yuanfazao_segment_Segment_1	v3.0.1.post4+gad5b2de	1.19.2	2.0.2	1.1.1	3.6.7	{'minimumROIDimensions': 2, 'minimumROISize': None, 'normalize': False, 'normalizeScale': 1, 'removeOutliers': None, 'resampledPixelSpacing': None, 'interpolator': 'sitkBSpline', 'preCrop': False, 'padDistance': 5, 'distances': [1], 'force2D': False, 'force2Ddimension': 0, 'resegmentRange': None, 'label': 1, 'additionalInfo': True, 'binWidth': 25.0, 'symmetricalGLCM': True, 'correctMask': True}	{'Original': {}}	df28bd4e1de333702d568fc14a1cb1b800d56b25	3D	(0.779296875, 0.779296875, 2.000000003952569)	(512, 512, 254)	-634.029	-1023	3011	892991dac2de562ec978bc3d7b2dc4c1ad7ae354	(0.779296875, 0.779296875, 2.000000003952569)	(512, 512, 254)	(166, 188, 158, 70, 45, 19)	14726	1	(199.0537824256417, 207.97589297840554, 168.2549232649735)	(-43.988361398767466, -37.03538852659415, 832.2586261949863)	0.711476	0.618866	29.5614	47.7671	54.8798	41.0721	49.637	58.3794	17843.6	33.9852	0.381078	8665.48	0.485634	17886.3	38	81	57731479	1.65419	22	5.4166	120	13.9563	59.8947	62	-82	202
0034070752	yuanfazao_segment_Segment_1	v3.0.1.post4+gad5b2de	1.19.2	2.0.2	1.1.1	3.6.7	{'minimumROIDimensions': 2, 'minimumROISize': None, 'normalize': False, 'normalizeScale': 1, 'removeOutliers': None, 'resampledPixelSpacing': None, 'interpolator': 'sitkBSpline', 'preCrop': False, 'padDistance': 5, 'distances': [1], 'force2D': False, 'force2Ddimension': 0, 'resegmentRange': None, 'label': 1, 'additionalInfo': True, 'binWidth': 25.0, 'symmetricalGLCM': True, 'correctMask': True}	{'Original': {}}	284387ef80845f9041ee72c1628fcd5101ee9b0a	3D	(0.779296875, 0.779296875, 2.000000004166666)	(512, 512, 241)	-680.216	-1023	2606	8f6bcb0f741fa0c4df49eebebcba6e508390f3af	(0.779296875, 0.779296875, 2.000000004166666)	(512, 512, 241)	(102, 210, 148, 78, 141, 27)	72020	1	(137.6416828658706, 281.1642876978617, 161.58494862538183)	(-95.429900672886, 20.00009876454459, 952.1999269240343)	0.437675	0.346897	34.7999	100.318	56.9399	105.198	100.072	115.691	87524.6	43.9065	0.48435	19682.4	0.224879	87476	38	105	423721669	2.11024	37	2.68178	157	20.9114	72.3815	74	-94	251
[truncated: 81 more columns]

## Sheet: Sheet2
Image type	Feature Class	Feature Name	yuanfazao_segment_Segment_1
diagnostics	Versions	PyRadiomics	v3.0.1.post4+gad5b2de
diagnostics	Versions	Numpy	1.19.2
diagnostics	Versions	SimpleITK	2.0.2
diagnostics	Versions	PyWavelet	1.1.1
diagnostics	Versions	Python	3.6.7
diagnostics	Configuration	Settings	{'minimumROIDimensions': 2, 'minimumROISize': None, 'normalize': False, 'normalizeScale': 1, 'removeOutliers': None, 'resampledPixelSpacing': None, 'interpolator': 'sitkBSpline', 'preCrop': False, 'padDistance': 5, 'distances': [1], 'force2D': False, 'force2Ddimension': 0, 'resegmentRange': None, 'label': 1, 'additionalInfo': True, 'binWidth': 25.0, 'symmetricalGLCM': True, 'correctMask': True}
diagnostics	Configuration	EnabledImageTypes	{'Original': {}}
diagnostics	Image-original	Hash	284387ef80845f9041ee72c1628fcd5101ee9b0a
diagnostics	Image-original	Dimensionality	3D
diagnostics	Image-original	Spacing	(0.779296875, 0.779296875, 2.000000004166666)
diagnostics	Image-original	Size	(512, 512, 241)
diagnostics	Image-original	Mean	-680.216
diagnostics	Image-original	Minimum	-1023
diagnostics	Image-original	Maximum	2606
diagnostics	Mask-original	Hash	8f6bcb0f741fa0c4df49eebebcba6e508390f3af
diagnostics	Mask-original	Spacing	(0.779296875, 0.779296875, 2.000000004166666)
diagnostics	Mask-original	Size	(512, 512, 241)
diagnostics	Mask-original	BoundingBox	(102, 210, 148, 78, 141, 27)
diagnostics	Mask-original	VoxelNum	72020
diagnostics	Mask-original	VolumeNum	1
diagnostics	Mask-original	CenterOfMassIndex	(137.6416828658706, 281.1642876978617, 161.58494862538183)
diagnostics	Mask-original	CenterOfMass	(-95.429900672886, 20.00009876454459, 952.1999269240343)
original	shape	Elongation	0.437675
original	shape	Flatness	0.346897
original	shape	LeastAxisLength	34.7999
original	shape	MajorAxisLength	100.318
original	shape	Maximum2DDiameterColumn	56.9399
original	shape	Maximum2DDiameterRow	105.198
original	shape	Maximum2DDiameterSlice	100.072
original	shape	Maximum3DDiameter	115.691
original	shape	MeshVolume	87524.6
original	shape	MinorAxisLength	43.9065
original	shape	Sphericity	0.48435
original	shape	SurfaceArea	19682.4
original	shape	SurfaceVolumeRatio	0.224879
original	shape	VoxelVolume	87476
original	firstorder	10Percentile	38
original	firstorder	90Percentile	105
original	firstorder	Energy	423721669
original	firstorder	Entropy	2.11024
original	firstorder	InterquartileRange	37
original	firstorder	Kurtosis	2.68178
original	firstorder	Maximum	157
original	firstorder	MeanAbsoluteDeviation	20.9114
original	firstorder	Mean	72.3815
original	firstorder	Median	74
original	firstorder	Minimum	-94
original	firstorder	Range	251
original	firstorder	RobustMeanAbsoluteDeviation	15.7147
original	firstorder	RootMeanSquared	76.7033
original	firstorder	Skewness	-0.145992
original	firstorder	TotalEnergy	5.14655e+08
original	firstorder	Uniformity	0.261072
original	firstorder	Variance	644.313
original	glcm	Autocorrelation	56.1064
original	glcm	ClusterProminence	34.7359
original	glcm	ClusterShade	-0.897901
original	glcm	ClusterTendency	3.67104
original	glcm	Contrast	0.790384
original	glcm	Correlation	0.645783
original	glcm	DifferenceAverage	0.59974
original	glcm	DifferenceEntropy	1.332
original	glcm	DifferenceVariance	0.419559
original	glcm	Id	0.729568
original	glcm	Idm	0.719065
original	glcm	Idmn	0.99362
original	glcm	Idn	0.951217
original	glcm	Imc1	-0.198882
original	glcm	Imc2	0.73452
original	glcm	InverseVariance	0.454091
original	glcm	JointAverage	7.44219
original	glcm	JointEnergy	0.0958331
original	glcm	JointEntropy	3.79782
original	glcm	MCC	0.651115
original	glcm	MaximumProbability	0.183222
original	glcm	SumAverage	14.8844
original	glcm	SumEntropy	2.94854
original	glcm	SumSquares	1.11536
original	gldm	DependenceEntropy	6.45642
original	gldm	DependenceNonUniformity	3669.97
original	gldm	DependenceNonUniformityNormalized	0.0509577
original	gldm	DependenceVariance	28.736
original	gldm	GrayLevelNonUniformity	18802.4
original	gldm	GrayLevelVariance	1.1135
original	gldm	HighGrayLevelEmphasis	56.1342
original	gldm	LargeDependenceEmphasis	184.185
original	gldm	LargeDependenceHighGrayLevelEmphasis	10402.6
original	gldm	LargeDependenceLowGrayLevelEmphasis	3.51101
original	gldm	LowGrayLevelEmphasis	0.0194629
original	gldm	SmallDependenceEmphasis	0.0232402
original	gldm	SmallDependenceHighGrayLevelEmphasis	1.23697
original	gldm	SmallDependenceLowGrayLevelEmphasis	0.000558619
original	glrlm	GrayLevelNonUniformity	10123.9
original	glrlm	GrayLevelNonUniformityNormalized	0.251323
original	glrlm	GrayLevelVariance	1.21408
original	glrlm	HighGrayLevelRunEmphasis	55.8679
original	glrlm	LongRunEmphasis	5.41527
original	glrlm	LongRunHighGrayLevelEmphasis	304.274
original	glrlm	LongRunLowGrayLevelEmphasis	0.104315
original	glrlm	LowGrayLevelRunEmphasis	0.0197674
original	glrlm	RunEntropy	3.93745
original	glrlm	RunLengthNonUniformity	16872.2
original	glrlm	RunLengthNonUniformityNormalized	0.407898
original	glrlm	RunPercentage	0.558927
original	glrlm	RunVariance	1.93586
original	glrlm	ShortRunEmphasis	0.652073
original	glrlm	ShortRunHighGrayLevelEmphasis	36.202
original	glrlm	ShortRunLowGrayLevelEmphasis	0.0131152
original	glszm	GrayLevelNonUniformity	197.507
original	glszm	GrayLevelNonUniformityNormalized	0.172495
original	glszm	GrayLevelVariance	3.8424
original	glszm	HighGrayLevelZoneEmphasis	51.2297
original	glszm	LargeAreaEmphasis	1.06754e+06
original	glszm	LargeAreaHighGrayLevelEmphasis	6.15097e+07
original	glszm	LargeAreaLowGrayLevelEmphasis	19230
original	glszm	LowGrayLevelZoneEmphasis	0.0283269
original	glszm	SizeZoneNonUniformity	304.176
original	glszm	SizeZoneNonUniformityNormalized	0.265655
original	glszm	SmallAreaEmphasis	0.528694
original	glszm	SmallAreaHighGrayLevelEmphasis	27.0644
original	glszm	SmallAreaLowGrayLevelEmphasis	0.0151775
original	glszm	ZoneEntropy	5.41951
original	glszm	ZonePercentage	0.0158984
original	glszm	ZoneVariance	1.06359e+06
original	ngtdm	Busyness	67.1288
original	ngtdm	Coarseness	0.000132335
original	ngtdm	Complexity	26.8143
original	ngtdm	Contrast	0.00908497
original	ngtdm	Strength	0.0089332
